# Supplementary material for: The microRNA analysis portal is a next-generation tool for exploring and analyzing miRNA-focused data in the literature
Source: Sci Rep. 2021 Apr 26;11:9007. doi: 10.1038/s41598-021-88617-6 (PMC8076240; doi:10.1038/s41598-021-88617-6)
Supplement: Supplementary file 1 — Supplementary Table 1. [file 41598_2021_88617_MOESM1_ESM.xlsx]

## Sheet: Manuscript Details
Title	MAP, the microRNAs Analytics Portal. The next generation tool for exploring and analysing miRNA-focused literature data
Authors	Stefano Pirro, Ivana Matic, Vittorio Colizzi, Andrea Galgani
Abstract	microRNAs are a class of non-coding, small RNAs that are involved in the post-transcriptional regulation of many biological pathways. In recent years, microRNAs have been also associated to a cross-kingdom regulation, demonstrating that exogenous miRNAs act in a fashion of mammalian functional miRNAs. The growth of interest on microRNAs and the increasing amount of literature, molecular and biome…

## Sheet: MAP results -- Immune System
PMID	Authors	Journal	Title	Abstract	Publication Date	microRNAs	MeSH terms
10064594	Yang X;Letterio JJ;Lechleider RJ;Chen L;Hayman R;Gu H;Roberts AB;Deng C	The EMBO journal	Targeted disruption of SMAD3 results in impaired mucosal immunity and diminished T cell responsiveness to TGF-beta.	SMAD3 is one of the intracellular mediators that transduces signals from transforming growth factor-beta (TGF-beta) and activin receptors. We show that SMAD3 mutant mice generated by gene targeting die between 1 and 8 months due to a primary defect in immune function. Symptomatic mice exhibit thymic involution, enlarged lymph nodes, and formation of bacterial abscesses adjacent to mucosal surface…	1999-03-01	ggo-miR-4510;mml-miR-345;mml-miR-627-3p;mml-miR-1233	Animals;B-Lymphocytes/metabolism;Chemotaxis/drug effects;DNA-Binding Proteins/genetics;Gene Targeting;Immunity; Mucosal/genetics;Immunoglobulin A/metabolism;Intestinal Mucosa/pathology;L-Selectin/analysis;Mice;Mice; Knockout;Neutrophils/metabolism;Signal Transduction/genetics;Smad2 Protein;Smad3 Protein;T-Lymphocytes/drug effects/metabolism;Trans-Activators/genetics;Transforming Growth Factor bet…
10082515	Datto MB;Frederick JP;Pan L;Borton AJ;Zhuang Y;Wang XF	Molecular and cellular biology	Targeted disruption of Smad3 reveals an essential role in transforming growth factor beta-mediated signal transduction.	The Smads are a family of nine related proteins which function as signaling intermediates for the transforming growth factor beta (TGF-beta) superfamily of ligands. To discern the in vivo functions of one of these Smads, Smad3, we generated mice harboring a targeted disruption of this gene. Smad3 null mice, although smaller than wild-type littermates, are viable, survive to adulthood, and exhibit…	1999-04-12	ggo-miR-4510;mml-miR-345;mml-miR-627-3p;mml-miR-1233	Animals;Antineoplastic Agents;Body Constitution;DNA-Binding Proteins/genetics;Fibroblasts/metabolism;Forelimb/pathology;Gene Expression Regulation;Immune System;Mice;Mice; Mutant Strains;Penetrance;Phenotype;Plasminogen Activator Inhibitor 1/biosynthesis;Response Elements;Signal Transduction;Smad3 Protein;Tissue Distribution;Trans-Activators/genetics;Transforming Growth Factor beta/metabolism
10325232	Yoon JW;Yoon CS;Lim HW;Huang QQ;Kang Y;Pyun KH;Hirasawa K;Sherwin RS;Jun HS	Science (New York, N.Y.)	Control of autoimmune diabetes in NOD mice by GAD expression or suppression in beta cells.	Glutamic acid decarboxylase (GAD) is a pancreatic beta cell autoantigen in humans and nonobese diabetic (NOD) mice. beta Cell-specific suppression of GAD expression in two lines of antisense GAD transgenic NOD mice prevented autoimmune diabetes, whereas persistent GAD expression in the beta cells in the other four lines of antisense GAD transgenic NOD mice resulted in diabetes, similar to that se…	1999-05-14	mml-miR-1258	Adoptive Transfer;Animals;Autoantigens/genetics/immunology/physiology;Autoimmunity;DNA; Antisense;Diabetes Mellitus; Type 1/enzymology/immunology/pathology;Female;Gene Expression;Glutamate Decarboxylase/genetics/immunology/physiology;Insulin/blood/metabolism;Islets of Langerhans/enzymology/immunology/metabolism/pathology;Islets of Langerhans Transplantation;Lymphocyte Activation;Male;Mice;Mice; I…
10591082	Penrose JF;Austen KF	Proceedings of the Association of American Physicians	The biochemical, molecular, and genomic aspects of leukotriene C4 synthase.	Leukotriene C4 (LTC4) synthase is an 18 kD integral membrane enzyme of the 5-lipoxygenase/LTC4 synthase pathway and is positioned as the pivotal and only committed enzyme for the formation of the cysteinyl leukotrienes. Although its function is to conjugate catalytically LTA4 to reduced glutathione, LTC4 synthase is differentiated from other glutathione S-transferase family members by its lack of…	2020-01-01	hsa-miR-1229-5p;hsa-miR-1229-3p	Amino Acid Sequence;Animals;Aspirin/adverse effects;Asthma/chemically induced/enzymology/genetics;Bronchial Hyperreactivity/chemically induced/enzymology/genetics;Catalysis;Chromosomes; Human; Pair 5/genetics;Cloning; Molecular;Cysteine/biosynthesis;DNA; Complementary/genetics;Genetic Predisposition to Disease;Glutathione/metabolism;Glutathione Transferase/genetics/physiology;Humans;Hypersensitiv…
10708952	Weinstein M;Yang X;Deng C	Cytokine & growth factor reviews	Functions of mammalian Smad genes as revealed by targeted gene disruption in mice.	The Smad genes are the intracellular mediators of TGF-beta signals. Targeted mutagenesis in mice has yielded valuable new insights into the functions of this important gene family. These experiments have shown that Smad2 and Smad4 are needed for gastrulation, Smad5 for angiogenesis, and Smad3 for establishment of the mucosal immune response and proper development of the skeleton. In addition, the…	2020-01-01	mml-miR-7174-3p;mml-miR-7174-5p;ggo-miR-4510;mml-miR-4743;mml-miR-345;mml-miR-627-3p;mml-miR-1233	Animals;Bone Development;DNA-Binding Proteins/genetics/immunology/metabolism;Embryonic and Fetal Development;Gastrula;Gene Expression Regulation; Developmental;Genes; Tumor Suppressor;Humans;Immune System/physiology;Liver/growth & development/pathology;Mammals;Mice;Mice; Knockout;Neoplasms/genetics;Neovascularization; Physiologic/genetics;Nodal Protein;Phosphoproteins/genetics/metabolism;Smad2 Pr…
10803844	Urvater JA;McAdam SN;Loehrke JH;Allen TM;Moran JL;Rowell TJ;Rojo S;Lopez de Castro JA;Taurog JD;Watkins DI	Immunogenetics	A high incidence of Shigella-induced arthritis in a primate species: major histocompatibility complex class I molecules associated with resistance and susceptibility, and their relationship to HLA-B27.	The human major histocompatibility complex (MHC) class I gene, HLA-B27, is a strong risk factor for susceptibility to a group of disorders termed spondyloarthropathies. Rodents that express HLA-B27 develop spondyloarthropathies, implicating HLA-B27 in the etiology of these disorders. To determine whether an HLA-B27-like molecule was associated with spondyloarthropathies in nonhuman primates, we a…	2000-04-12	mml-miR-133b-5p;mml-miR-133b-3p	Alleles;Amino Acid Sequence;Animals;Arthritis; Reactive/epidemiology/genetics/immunology;Cohort Studies;Disease Susceptibility;Dysentery; Bacillary/complications;Female;Genes; MHC Class I;HLA-B Antigens/genetics;HLA-B27 Antigen/genetics;HLA-B39 Antigen;Histocompatibility Antigens Class I/genetics;Immunity; Innate;Macaca mulatta;Male;Molecular Sequence Data;Sequence Homology; Amino Acid;Shigella f…
10816564	Kingsbury DJ;Griffin TA;Colbert RA	The Journal of biological chemistry	Novel propeptide function in 20 S proteasome assembly influences beta subunit composition.	The assembly of eukaryotic 20 S proteasomes involves the formation of half-proteasomes where precursor beta-type subunits gather in position on an alpha-subunit ring, followed by the association of two half-proteasomes and beta-subunit processing. In vertebrates three additional beta-subunits (beta1i/LMP2, beta2i/MECL1, and beta5i/LMP7) can be synthesized and substituted for constitutive homologu…	2000-08-04	mml-miR-345;mml-miR-627-3p;mml-miR-1233	Amino Acid Sequence;Antigen Presentation;Cysteine Endopeptidases/biosynthesis/metabolism;Humans;Immunity;Interferon-gamma/pharmacology;Molecular Sequence Data;Multienzyme Complexes/biosynthesis;Proteasome Endopeptidase Complex;Protein Precursors/metabolism;Proteins/metabolism
10839351	Butler MH;Hayashi A;Ohkoshi N;Villmann C;Becker CM;Feng G;De Camilli P;Solimena M	Neuron	Autoimmunity to gephyrin in Stiff-Man syndrome.	Stiff-Man syndrome (SMS) is a rare disease of the central nervous system (CNS) characterized by chronic rigidity, spasms, and autoimmunity directed against synaptic antigens, most often the GABA-synthesizing enzyme glutamic acid decarboxylase (GAD). In a subset of cases, SMS has an autoimmune paraneoplastic origin. We report here the identification of high-titer autoantibodies directed against ge…	2000-05-12	ggo-miR-432;mml-miR-345;mml-miR-627-3p;ggo-miR-409;ggo-miR-496;mml-miR-1233	Animals;Autoantibodies/analysis;Autoimmunity;CHO Cells;Carrier Proteins/immunology;Cricetinae;Humans;Male;Mediastinal Neoplasms/complications;Membrane Proteins/immunology;Middle Aged;Molecular Sequence Data;Stiff-Person Syndrome/complications/immunology/physiopathology
10946297	Constant SL;Dong C;Yang DD;Wysk M;Davis RJ;Flavell RA	Journal of immunology (Baltimore, Md. : 1950)	JNK1 is required for T cell-mediated immunity against Leishmania major infection.	c-Jun N-terminal kinase (JNK) is a mitogen-activated protein kinase that plays important regulatory roles in helper T cell differentiation. In the current study, we used Jnk1-deficient mice to examine the function of JNK during an in vivo pathogenic infection, leishmaniasis, which is strongly influenced by Th1/Th2 effector mechanisms. The data show that Jnk1-deficient mice, despite their usually …	2000-09-01	mml-miR-936	Animals;CD4-Positive T-Lymphocytes/cytology/enzymology/immunology/parasitology;Cell Differentiation/genetics/immunology;Cytokines/biosynthesis/physiology;Hypersensitivity; Delayed/genetics/immunology/parasitology;Immunity; Cellular/genetics;Leishmania major/immunology;Leishmaniasis; Cutaneous/enzymology/genetics/immunology;Lymphocyte Activation/genetics;Mice;Mice; Inbred BALB C;Mice; Inbred C57BL…
1127804	McCullough DL;Lamma DL;McLaughlin AP 3rd;Gittes RF	The Journal of urology	Familial transitional cell carcinoma of the bladder.		1975-05-12	mml-miR-611;mml-miR-1304	Adult;Aged;California;Carcinogens;Carcinoma; Transitional Cell/genetics/pathology;Environmental Exposure;Female;Genes; Dominant;Humans;Immunity; Cellular;Lymphatic Metastasis;Lymphocytes/immunology;Male;Middle Aged;Nebraska;Neoplasms; Multiple Primary/genetics;Occupations;Pedigree;Smoking;Tryptophan/metabolism;Urinary Bladder/pathology;Urinary Bladder Neoplasms/genetics/pathology
112858	Oleske JM;Westphal ML;Shore S;Gorden D;Bogden JD;Nahmias A	American journal of diseases of children (1960)	Zinc therapy of depressed cellular immunity in acrodermatitis enteropathica. Its correction.	A child with hypogammaglobulinemia and intractable diarrhea underwent parenteral alimentation for five months. A clinical syndrome of acrodermatitis enteropathica subsequently developed associated with a depression in thymus-dependent lymphocyte (T cell) numbers, abnormal T-cell mitogen-induced blast transformation, and anergy to skin test antigens. Plasma zinc levels were found to be abnormally …	1979-09-12	hsa-miR-939-5p;hsa-miR-6849-5p;hsa-miR-6848-3p	Acrodermatitis/drug therapy/etiology;Agammaglobulinemia/therapy;Alopecia/drug therapy;Child;Diarrhea/drug therapy;Female;Humans;Immunity; Cellular;Parenteral Nutrition; Total/adverse effects;Syndrome;T-Lymphocytes/immunology;Zinc/deficiency/therapeutic use
1138587	Van Scoy RE;Hill HR;Ritts RE;Quie PG	Annals of internal medicine	Familial neutrophil chemotaxis defect, recurrent bacterial infections, mucocutaneous candidiasis, and hyperimmunoglobulinemia E.	A 20-year old women and her infant daughter had recurrent bacterial infections and chronic mucocutaneous candidiasis and were found to have extreme hyperimmunoglobulinemia E, defective neutrophil chemotaxis, and diminished lymphocyte responses to Candida antigen. Studies of members of the mother's family showed mild increases of IgE and mildly depressed chemotactic activity of neutrophils in a br…	1975-06-12	mml-miR-657	Adolescent;Adult;Aged;Bacterial Infections/complications/immunology;Candida/immunology;Candidiasis; Cutaneous/complications/immunology;Cell Migration Inhibition;Chemotaxis;Female;Humans;Hypergammaglobulinemia/complications/genetics;Immune Adherence Reaction;Immune System Diseases/complications/genetics;Immunoglobulin E/blood;In Vitro Techniques;Infant;Lectins;Male;Middle Aged;Neutrophils/immunolo…
11465943	Zhang JY;Chan EK;Peng XX;Lu M;Wang X;Mueller F;Tan EM	Clinical immunology (Orlando, Fla.)	Autoimmune responses to mRNA binding proteins p62 and Koc in diverse malignancies.	Two tumor-associated antigens, p62 and Koc, are insulin-like growth factor II (IGF-II) messenger RNA binding proteins. Autoantibodies to p62 have been detected in cancer sera but have not been reported for Koc. This study determined the extent and frequency of autoantibodies to p62 and Koc in diverse malignancies, the epitopes on the antigens, and the presence or absence of cross-reactive antibod…	2001-08-12	ggo-miR-182	Antigens; Neoplasm/immunology;Autoimmunity;Blotting; Western;Enzyme-Linked Immunosorbent Assay;Humans;Insulin-Like Growth Factor II/immunology;Neoplasm Proteins;Neoplasms/immunology;RNA-Binding Proteins
11774799	van Muijlwijk-Koezen JE;Timmerman H;Ijzerman AP	Progress in medicinal chemistry	The adenosine A3 receptor and its ligands.		2001-05-12	mml-miR-320b	Adenosine/analogs & derivatives/antagonists & inhibitors;Amino Acid Sequence;Animals;Cardiovascular Diseases/drug therapy;Cloning; Molecular;Flavonoids/chemistry;Humans;Immune System Diseases/drug therapy;Lung Diseases/drug therapy;Models; Animal;Molecular Sequence Data;Protein Binding;Pyrans/chemistry;Pyridines/chemistry;Quinazolines/chemistry;Receptors; Purinergic/chemistry/genetics/metabolism;…
11826761	Chen W;Wahl SM	Current directions in autoimmunity	TGF-beta: receptors, signaling pathways and autoimmunity.		2002-05-12	ggo-miR-330;ggo-miR-516a-3p;ggo-miR-520f	Animals;Apoptosis;Autoimmune Diseases/immunology/metabolism;Autoimmunity/immunology;Cell Differentiation;Cell Division;Clonal Anergy/immunology;DNA-Binding Proteins/physiology;Disease Models; Animal;Gene Expression Regulation;Humans;Immune Tolerance/immunology;Inflammation/immunology;Lymphocyte Activation/immunology;Mammals/immunology/metabolism;Mice;Mice; Knockout;Phagocytosis;Phosphorylation;Pr…
11830340	Vidigal PG;Germer JJ;Zein NN	Journal of hepatology	Polymorphisms in the interleukin-10, tumor necrosis factor-alpha, and transforming growth factor-beta1 genes in chronic hepatitis C patients treated with interferon and ribavirin.	BACKGROUND/AIMS: In hepatitis C infection, the production of inappropriate cytokine levels appears to contribute to viral persistence and to affect the response to antiviral therapy. Additionally, polymorphisms in the cytokine genes may affect the production of the cytokines. In this study, we determined the frequency of the genotypes associated with polymorphisms of the interleukin-10 and tumor …	2002-02-12	ggo-miR-330;ggo-miR-516a-3p;ggo-miR-520f	Adult;Aged;Antiviral Agents/therapeutic use;Female;Genotype;Hepatitis C; Chronic/drug therapy/genetics/immunology;Humans;Immunity; Innate/genetics;Interferons/therapeutic use;Interleukin-10/genetics;Male;Middle Aged;Polymorphism; Genetic;Promoter Regions; Genetic/genetics;Ribavirin/therapeutic use;Transforming Growth Factor beta/genetics;Transforming Growth Factor beta1;Treatment Outcome;Tumor Ne…
11870627	Nakatsura T;Senju S;Ito M;Nishimura Y;Itoh K	European journal of immunology	Cellular and humoral immune responses to a human pancreatic cancer antigen, coactosin-like protein, originally defined by the SEREX method.	Among a number of human tumor antigens identified using the serological analysis of recombinant cDNA expression libraries (SEREX), only MAGE-1, tyrosinase, and NY-ESO-1 have been reported to be immunogenic tumor antigens that have the potential to elicit both humoral and cellular immunity. In this study, we determined whether our SEREX-defined pancreatic cancer antigens could be recognized by CTL…	2002-03-12	ggo-miR-138	Adenocarcinoma/genetics/immunology/metabolism/pathology/therapy;Antibodies; Neoplasm/biosynthesis/immunology;Antigens; Neoplasm/biosynthesis/chemistry/genetics/immunology;Cancer Vaccines;Cell Line; Transformed;Colonic Neoplasms/genetics/immunology/metabolism/pathology/therapy;DNA; Complementary/genetics;Epitopes/immunology;HLA-A2 Antigen/immunology;Humans;Hypersensitivity; Delayed/immunology;Immu…
11912181	Alkhateeb A;Stetler GL;Old W;Talbert J;Uhlhorn C;Taylor M;Fox A;Miller C;Dills DG;Ridgway EC;Bennett DC;Fain PR;Spritz RA	Human molecular genetics	Mapping of an autoimmunity susceptibility locus (AIS1) to chromosome 1p31.3-p32.2.	Generalized vitiligo is a common autoimmune disorder in which patchy loss of skin and hair pigmentation results from loss of pigment-forming melanocytes from the involved regions. Vitiligo occurs with a frequency of about 1% in most populations, and is highly associated with other autoimmune disorders, particularly Hashimoto thyroiditis. Most cases of vitiligo are sporadic, although some cases cl…	2002-03-15	hsa-miR-6068	Autoimmunity/genetics;Chromosome Mapping;Chromosomes; Human; Pair 1/genetics;Chromosomes; Human; Pair 6/genetics;Female;Genetic Linkage;Genetic Predisposition to Disease/genetics;Genotype;Humans;Lod Score;Male;Microsatellite Repeats;Pedigree;Polymerase Chain Reaction;Thyroiditis; Autoimmune/genetics;Vitiligo/genetics
11927625	Arbour N;Naniche D;Homann D;Davis RJ;Flavell RA;Oldstone MB	The Journal of experimental medicine	c-Jun NH(2)-terminal kinase (JNK)1 and JNK2 signaling pathways have divergent roles in CD8(+) T cell-mediated antiviral immunity.	c-Jun NH(2)-terminal kinases (JNK) play important roles in T helper cell (Th) proliferation, differentiation, and maintenance of Th1/Th2 polarization. To determine whether JNKs are involved in antiviral T cell immunity, and whether JNK1 and JNK2 bear biological differences, we investigated the immune responses of JNK1-deficient and JNK2-deficient mice to lymphocytic choriomeningitis virus (LCMV).…	2002-04-01	mml-miR-936	Animals;CD4-Positive T-Lymphocytes/immunology;CD8-Positive T-Lymphocytes/immunology/virology;Genetic Predisposition to Disease;Immunity;Interferon-gamma/pharmacology;Interleukin-2/pharmacology;Lymphocytic Choriomeningitis/immunology;Lymphocytic choriomeningitis virus/physiology;MAP Kinase Signaling System/immunology;Mice;Mice; Knockout;Mitogen-Activated Protein Kinase 8;Mitogen-Activated Protein …
11937300	Mathews CE;Dunn BD;Hannigan MO;Huang CK;Leiter EH	Free radical biology & medicine	Genetic control of neutrophil superoxide production in diabetes-resistant ALR/Lt mice.	The neutrophil oxidative burst reaction differentiates ALR/Lt mice, known for an unusual systemic elevation of antioxidant defenses, from ALS/Lt mice, a related strain known for reduced ability to withstand oxidative stress. Neutrophils from marrow of ALS mice produced a normal neutrophil oxidative burst following phorbol ester stimulation. In contrast, ALR mice exhibited a markedly suppressed su…	2002-04-15	mml-miR-320b	Animals;Blood Glucose/metabolism;Chromosome Mapping;Crosses; Genetic;Diabetes Mellitus; Experimental/genetics;Female;Genes; Dominant;Genetic Markers/physiology;Genetic Predisposition to Disease;Genotype;Glucose/pharmacology;Immunity; Innate/physiology;Male;Mice;Mice; Inbred Strains;Neutrophils/enzymology/metabolism;Superoxide Dismutase/genetics/metabolism;Superoxides/metabolism
11956763	Rink A;Santschi EM;Beattie CW	Mammalian genome : official journal of the International Mammalian Genome Society	Normalized cDNA libraries from a porcine model of orthopedic implant-associated infection.	Staphylococcal infections that result from an alteration in a patient's immune response at the surgical site are a major problem in procedures that incorporate biomaterials in trauma surgery and joint replacement. Diagnosis of infection based on pathogen detection is difficult and exacerbated by increasing numbers of partially or totally resistant strains of nosocomial pathogens, particularly Sta…	2002-04-12	ssc-let-7d-5p;ssc-let-7d-3p;ssc-let-7a	Amino Acid Sequence;Animals;Disease Models; Animal;Expressed Sequence Tags;Gene Expression Profiling;Gene Library;Immune System/microbiology/physiology;Molecular Sequence Data;Orthopedic Procedures/adverse effects;Orthopedics;Prostheses and Implants/adverse effects;Staphylococcal Infections/genetics/immunology;Swine;Transplantation; Heterologous
12007404	Klappacher GW;Lunyak VV;Sykes DB;Sawka-Verhelle D;Sage J;Brard G;Ngo SD;Gangadharan D;Jacks T;Kamps MP;Rose DW;Rosenfeld MG;Glass CK	Cell	An induced Ets repressor complex regulates growth arrest during terminal macrophage differentiation.	Defining the molecular mechanisms that coordinately regulate proliferation and differentiation is a central issue in development. Here, we describe a mechanism in which induction of the Ets repressor METS/PE1 links terminal differentiation to cell cycle arrest. Using macrophages as a model, we provide evidence that METS/PE1 blocks Ras-dependent proliferation without inhibiting Ras-dependent expre…	2002-04-19	ggo-miR-4510	Animals;Base Sequence/genetics;Binding Sites/genetics;Cell Cycle Proteins/genetics;Cell Differentiation/genetics;Cell Division/genetics;Cells; Cultured;DEAD Box Protein 20;DEAD-box RNA Helicases;Fungal Proteins;Genes; cdc/physiology;Guinea Pigs;Immune System/growth & development/metabolism;Macrophages/metabolism;Molecular Sequence Data;Nuclear Proteins/deficiency/genetics;Phosphoproteins/deficien…
12023961	Claypool SM;Dickinson BL;Yoshida M;Lencer WI;Blumberg RS	The Journal of biological chemistry	Functional reconstitution of human FcRn in Madin-Darby canine kidney cells requires co-expressed human beta 2-microglobulin.	The major histocompatibility complex class I-related neonatal Fc receptor, FcRn, assembles as a heterodimer consisting of a heavy chain and beta(2)-microglobulin (beta(2)m), which is essential for FcRn function. We observed that, in Madin-Darby canine kidney (MDCK) cells, the function of human FcRn in mediating the bidirectional transport of IgG was significantly increased upon co-expression of t…	2002-08-02	ggo-miR-4510	Animals;Cell Line;Cloning; Molecular;Dogs;Endoplasmic Reticulum/metabolism;Golgi Apparatus/metabolism;Histocompatibility Antigens Class I;Humans;Immunity; Maternally-Acquired/genetics;Immunoglobulin G/metabolism;Infant; Newborn;Kidney;Protein Transport;Receptors; Fc/genetics/metabolism;Recombinant Proteins/metabolism;Transfection;beta 2-Microglobulin/genetics/metabolism
12142542	Kim DH;Feinbaum R;Alloing G;Emerson FE;Garsin DA;Inoue H;Tanaka-Hino M;Hisamoto N;Matsumoto K;Tan MW;Ausubel FM	Science (New York, N.Y.)	A conserved p38 MAP kinase pathway in Caenorhabditis elegans innate immunity.	A genetic screen for Caenorhabditis elegans mutants with enhanced susceptibility to killing by Pseudomonas aeruginosa led to the identification of two genes required for pathogen resistance: sek-1, which encodes a mitogen-activated protein (MAP) kinase kinase, and nsy-1, which encodes a MAP kinase kinase kinase. RNA interference assays and biochemical analysis established that a p38 ortholog, pmk…	2002-07-26	mml-miR-657	Animals;Caenorhabditis elegans/enzymology/genetics/immunology/microbiology;Caenorhabditis elegans Proteins/genetics/metabolism;Genes; Helminth;Immunity; Innate;MAP Kinase Signaling System;Mitogen-Activated Protein Kinase Kinases/genetics/metabolism;Mitogen-Activated Protein Kinases/genetics/metabolism;Mutation;Phenotype;Pseudomonas aeruginosa/immunology/physiology;p38 Mitogen-Activated Protein Ki…
12145205	Martin P;Duran A;Minguet S;Gaspar ML;Diaz-Meco MT;Rennert P;Leitges M;Moscat J	The EMBO journal	Role of zeta PKC in B-cell signaling and function.	The atypical protein kinase C isoform, zeta PKC, has been implicated in the control of extracellular signal-regulated kinase (ERK) and nuclear factor (NF)-kappa B pathways. Recent evidence from zeta PKC knock-out mice demonstrates that this kinase is important for NF-kappa B transcriptional activity but not for ERK activation in embryonic fibroblasts. The lack of zeta PKC produces in mice a numbe…	2002-08-01	mml-miR-320b	Animals;Antibody Formation/genetics;Apoptosis/physiology;B-Lymphocytes/immunology;Cell Division;Enzyme Activation;Gene Expression Regulation/physiology;I-kappa B Proteins/physiology;Immunity; Cellular/genetics;Immunologic Deficiency Syndromes/enzymology/genetics/pathology;Interleukin-6/biosynthesis/genetics;Isoenzymes/deficiency/genetics/physiology;Lymphoid Tissue/pathology;MAP Kinase Signaling S…
12402212	Chaisavaneeyakorn S;Moore JM;Othoro C;Otieno J;Chaiyaroj SC;Shi YP;Nahlen BL;Lal AA;Udhayakumar V	The Journal of infectious diseases	Immunity to placental malaria. IV. Placental malaria is associated with up-regulation of macrophage migration inhibitory factor in intervillous blood.	Macrophage migration inhibitory factor (MIF) may play a role in immune responses to malaria during pregnancy by virtue of its ability to activate macrophages and to overcome the immunosuppressive effect of glucocorticoids. The present study investigated whether plasma MIF levels are altered in pregnant women with placental malaria (PM) and/or human immunodeficiency virus (HIV) infection. For the …	2002-11-01	mml-miR-649;mml-miR-296-3p	Female;Fetal Blood/immunology;Humans;Immunity; Maternally-Acquired/immunology;Macrophage Migration-Inhibitory Factors/blood/genetics;Macrophages/immunology;Malaria/immunology;Pregnancy
12415263	Cannon JP;Haire RN;Litman GW	Nature immunology	Identification of diversified genes that contain immunoglobulin-like variable regions in a protochordate.	The evolutionary origin of adaptive immune receptors is not understood below the phylogenetic level of the jawed vertebrates. We describe here a strategy for the selective cloning of cDNAs encoding secreted or transmembrane proteins that uses a bacterial plasmid (Amptrap) with a defective beta-lactamase gene. This method requires knowledge of only a single target motif that corresponds to as few …	2002-12-12	ggo-miR-4510	Amino Acid Sequence;Animals;Echinodermata/genetics/immunology;Genes; Immunoglobulin;Immunity/genetics;Immunoglobulin Variable Region/genetics;Molecular Sequence Data;Multigene Family;Phylogeny;Receptors; Immunologic/genetics
12468738	Ramakrishna W;Emberton J;Ogden M;SanMiguel P;Bennetzen JL	The Plant cell	Structural analysis of the maize rp1 complex reveals numerous sites and unexpected mechanisms of local rearrangement.	Rp1 is a complex disease resistance locus in maize that is exceptional in both allelic variability and meiotic instability. Genomic sequence analysis of three maize BACs from the Rp1 region of the B73 inbred line revealed 4 Rp1 homologs and 18 other gene-homologous sequences, of which at least 16 are truncated. Thirteen of the truncated genes are found in three clusters, suggesting that they aros…	2002-12-12	zma-miR171k-5p;zma-miR395c-3p;zma-miR171b-5p;zma-miR395o-5p;zma-miR395n-5p;zma-miR395m-5p;zma-miR2275c-5p	Chromosome Mapping;Chromosomes; Artificial; Bacterial/genetics;DNA; Plant/chemistry/genetics;Gene Duplication;Genes; Plant/genetics;Immunity; Innate/genetics;Molecular Sequence Data;Mutagenesis; Insertional;Plant Proteins/genetics/metabolism;Proteins/genetics;Recombination; Genetic;Retroelements/genetics;Sequence Analysis; DNA;Zea mays/genetics/physiology
12481088	Schnee C;Kollner TG;Gershenzon J;Degenhardt J	Plant physiology	The maize gene terpene synthase 1 encodes a sesquiterpene synthase catalyzing the formation of (E)-beta-farnesene, (E)-nerolidol, and (E,E)-farnesol after herbivore damage.	Maize (Zea mays) emits a mixture of volatile compounds upon attack by the Egyptian cotton leafworm (Spodoptera littoralis). These substances, primarily mono- and sesquiterpenes, are used by parasitic wasps to locate the lepidopteran larvae, which are their natural hosts. This interaction among plant, lepidopteran larvae, and hymenopteran parasitoids benefits the plant and has been termed indirect…	2002-12-12	zma-miR399e-5p;zma-miR160f-3p;zma-miR171c-5p;zma-miR2118g;zma-miR395i-3p;zma-miR395f-5p	Alkyl and Aryl Transferases/genetics/metabolism;Amino Acid Sequence;Animals;Catalysis/drug effects;Cloning; Molecular;DNA; Complementary/chemistry/genetics;Farnesol/chemistry/metabolism;Gene Expression Regulation; Enzymologic;Gene Expression Regulation; Plant;Immunity; Innate/genetics;Metals/pharmacology;Molecular Sequence Data;Oils; Volatile/chemistry/metabolism;Plant Diseases/genetics/parasitol…
12508121	Heilig R;Eckenberg R;Petit JL;Fonknechten N;Da Silva C;Cattolico L;Levy M;Barbe V;de Berardinis V;Ureta-Vidal A;Pelletier E;Vico V;Anthouard V;Rowen L;Madan A;Qin S;Sun H;Du H;Pepin K;Artiguenave F;Robert C;Cruaud C;Bruls T;Jaillon O;Friedlander L;Samson G;Brottier P;Cure S;Segurens B;Aniere F;Samain S;Crespeau H;Abbasi N;Aiach N;Boscus D;Dickhoff R;Dors M;Dubois I;Friedman C;Gouyvenoux M;James R…	Nature	The DNA sequence and analysis of human chromosome 14.	Chromosome 14 is one of five acrocentric chromosomes in the human genome. These chromosomes are characterized by a heterochromatic short arm that contains essentially ribosomal RNA genes, and a euchromatic long arm in which most, if not all, of the protein-coding genes are located. The finished sequence of human chromosome 14 comprises 87,410,661 base pairs, representing 100% of its euchromatic p…	2003-02-06	hsa-miR-134-3p;hsa-miR-154-3p;tgu-miR-2967;mml-miR-518b;tgu-miR-2995;hsa-miR-654-3p;hsa-miR-4706;hsa-miR-4507;tgu-miR-456-3p;hsa-miR-625-5p;hsa-miR-376a-3p;hsa-miR-548y;hsa-miR-369-3p;tgu-miR-2974;hsa-miR-9718;hsa-miR-376a-2-5p;tgu-miR-30b-3p;hsa-miR-3173-3p;hsa-miR-8071;hsa-miR-7843-3p;tgu-miR-216b-3p;hsa-miR-487b-3p;hsa-miR-4708-5p;tgu-miR-2983;hsa-miR-7703;ggo-miR-432;ssc-let-7d-5p;hsa-miR-548…	5' Untranslated Regions/genetics;Animals;Base Composition;Chromosomes; Artificial/genetics;Chromosomes; Human; Pair 14/genetics;CpG Islands/genetics;DNA; Mitochondrial/genetics;DNA; Ribosomal/genetics;Genes/genetics;Genomics;Humans;Immunity/genetics;Mice;Microsatellite Repeats/genetics;Molecular Sequence Data;Open Reading Frames/genetics;Physical Chromosome Mapping;Pseudogenes/genetics;Reproducib…
12571365	Welte T;Zhang SS;Wang T;Zhang Z;Hesslein DG;Yin Z;Kano A;Iwamoto Y;Li E;Craft JE;Bothwell AL;Fikrig E;Koni PA;Flavell RA;Fu XY	Proceedings of the National Academy of Sciences of the United States of America	STAT3 deletion during hematopoiesis causes Crohn's disease-like pathogenesis and lethality: a critical role of STAT3 in innate immunity.	Signal transducer and activator of transcription 3 (STAT3) is a key transcriptional mediator for many cytokines and is essential for normal embryonic development. We have generated a unique strain of mice with tissue-specific disruption of STAT3 in bone marrow cells during hematopoiesis. This specific STAT3 deletion causes death of these mice within 4-6 weeks after birth with Crohn's disease-like…	2003-02-18	mml-miR-657	Animals;Bone Marrow Cells/immunology;Cells; Cultured;Crohn Disease/genetics/immunology;DNA-Binding Proteins/genetics/physiology;Gene Deletion;Hematopoiesis/genetics;Immunity/physiology;Mice;STAT3 Transcription Factor;Trans-Activators/genetics/physiology
12615922	Lovato P;Brender C;Agnholt J;Kelsen J;Kaltoft K;Svejgaard A;Eriksen KW;Woetmann A;Odum N	The Journal of biological chemistry	Constitutive STAT3 activation in intestinal T cells from patients with Crohn's disease.	Via cytoplasmic signal transduction pathways, cytokines induce a variety of biological responses and modulate the outcome of inflammatory diseases and malignancies. Crohn's disease is a chronic inflammatory bowel disease of unknown etiology. Perturbation of the intestinal cytokine homeostasis is believed to play a pivotal role, but the pathogenesis of Crohn's disease is not fully understood. Here…	2003-05-09	mml-miR-657	Adult;Crohn Disease/immunology/metabolism;DNA-Binding Proteins/immunology/metabolism;Humans;Immunity; Mucosal;Intestinal Mucosa/metabolism;Middle Aged;Repressor Proteins/metabolism;STAT3 Transcription Factor;STAT4 Transcription Factor;Signal Transduction;T-Lymphocytes/metabolism;Trans-Activators/immunology/metabolism
12618910	Kashiwase K;Kikuchi A;Ando Y;Nicol A;Porcelli SA;Tokunaga K;Omine M;Satake M;Juji T;Nieda M;Koezuka Y	Immunogenetics	The CD1d natural killer T-cell antigen presentation pathway is highly conserved between humans and rhesus macaques.	Natural killer T (NKT) cells play an important role in controlling cancers, infectious diseases and autoimmune diseases. Although the rhesus macaque is a useful primate model for many human diseases such as infectious and autoimmune diseases, little is known about their NKT cells. We analyzed V alpha 24TCR+ T cells from rhesus macaque peripheral blood mononuclear cells stimulated with alpha-galac…	2003-02-12	mml-miR-320b	Amino Acid Sequence;Animals;Antigen Presentation/genetics;Antigens; CD1/genetics;Antigens; CD1d;Autoimmunity/genetics;Base Sequence;Conserved Sequence;DNA/genetics;Galactosylceramides/immunology;Humans;Killer Cells; Natural/immunology;Macaca mulatta/genetics/immunology;Molecular Sequence Data;Receptors; Antigen; T-Cell; alpha-beta/genetics/metabolism;Sequence Homology; Amino Acid;Species Specific…
12628186	Fan Z;Beresford PJ;Oh DY;Zhang D;Lieberman J	Cell	Tumor suppressor NM23-H1 is a granzyme A-activated DNase during CTL-mediated apoptosis, and the nucleosome assembly protein SET is its inhibitor.	Granzyme A (GzmA) induces a caspase-independent cell death pathway characterized by single-stranded DNA nicks and other features of apoptosis. A GzmA-activated DNase (GAAD) is in an ER associated complex containing pp32 and the GzmA substrates SET, HMG-2, and Ape1. We show that GAAD is NM23-H1, a nucleoside diphosphate kinase implicated in suppression of tumor metastasis, and its specific inhibit…	2003-03-07	tgu-miR-219b;tgu-miR-2962-3p;oan-miR-1336;mml-miR-4667	Active Transport; Cell Nucleus/genetics;Apoptosis/genetics;Carbon-Oxygen Lyases/genetics/metabolism;Chromosomal Proteins; Non-Histone/genetics/metabolism;DNA Fragmentation/genetics;DNA; Single-Stranded/genetics/metabolism;DNA-(Apurinic or Apyrimidinic Site) Lyase;Deoxyribonucleases/genetics/metabolism;Gene Expression Regulation/genetics;Gene Silencing/physiology;Genes; Tumor Suppressor/physiology…
12660731	Koyasu S	Nature immunology	The role of PI3K in immune cells.	Members of the phosphoinositide-3 kinase (PI3K) family control several cellular responses including cell growth, survival, cytoskeletal remodeling and the trafficking of intracellular organelles in many different types of cell. In particular PI3K has important functions in the immune system. It has been difficult to evaluate the roles of distinct PI3Ks in cellular immune responses because no PI3K…	2003-04-12	ggo-miR-330;ggo-miR-516a-3p;mml-miR-133b-5p;ggo-miR-520f;mml-miR-133b-3p;mml-miR-4446-3p;mml-miR-28-3p;mml-miR-622;mml-miR-28-5p;mml-miR-4446-5p	Animals;Enzyme Activation/immunology;Immune System/enzymology/metabolism;Immunity; Active;Immunity; Innate;Mice;Mice; Knockout;Multigene Family;Phosphatidylinositol 3-Kinases/genetics/immunology/metabolism
12663371	Ridker PM;Cook NR;Cheng S;Erlich HA;Lindpaintner K;Plutzky J;Zee RY	Arteriosclerosis, thrombosis, and vascular biology	Alanine for proline substitution in the peroxisome proliferator-activated receptor gamma-2 (PPARG2) gene and the risk of incident myocardial infarction.	OBJECTIVE: Recent studies have implicated the potential importance of peroxisome proliferator-activated receptors as a molecular mechanism involved in atherothrombosis. A common alanine (A) for proline (P) substitution at codon 12 in the peroxisome proliferator activated receptor gamma-2 gene (PPARG2) has been associated with reduced risk of developing type 2 diabetes mellitus. Because diabetes a…	2003-05-01	mml-miR-4446-3p;mml-miR-28-3p;mml-miR-622;mml-miR-28-5p;mml-miR-4446-5p	Adult;Aged;Aged; 80 and over;Alleles;Amino Acid Substitution;Codon/genetics;Cohort Studies;Diabetes Mellitus/epidemiology/genetics;Follow-Up Studies;Genetic Predisposition to Disease;Genotype;Humans;Immunity; Innate;Incidence;Male;Middle Aged;Models; Genetic;Myocardial Infarction/epidemiology/genetics;Polymorphism; Genetic;Prospective Studies;Receptors; Cytoplasmic and Nuclear/chemistry/genetics;…
12667094	Lolis E;Bucala R	Expert opinion on therapeutic targets	Macrophage migration inhibitory factor.	Macrophage migration inhibitory factor (MIF) is a ubiquitous protein that is found in virtually all cells. Its precise function in the majority of cells is not known, but studies performed over the last decade indicate that it is a critical upstream regulator of the innate and acquired immune response. MIF is released under a variety of circumstances, regulates cytokine secretion and the expressi…	2003-04-12	mml-miR-649;mml-miR-296-3p	Animals;Autoimmune Diseases/drug therapy/physiopathology;COP9 Signalosome Complex;Clinical Trials as Topic;Cytokines/antagonists & inhibitors/metabolism;Drug Design;Glucocorticoids/physiology/therapeutic use;Humans;Hypersensitivity; Delayed/immunology;Immunity; Innate;Immunologic Factors/chemistry/pharmacology/therapeutic use;Infections/physiopathology;Inflammation/drug therapy/physiopathology;In…
12809610	Harris RS;Bishop KN;Sheehy AM;Craig HM;Petersen-Mahrt SK;Watt IN;Neuberger MS;Malim MH	Cell	DNA deamination mediates innate immunity to retroviral infection.	CEM15/APOBEC3G is a cellular protein required for resistance to infection by virion infectivity factor (Vif)-deficient human immunodeficiency virus (HIV). Here, using a murine leukemia virus (MLV)-based system, we provide evidence that CEM15/APOBEC3G is a DNA deaminase that is incorporated into virions during viral production and subsequently triggers massive deamination of deoxycytidine to deoxy…	2003-06-13	ggo-miR-330;mml-miR-6132;oar-miR-299-3p;mml-miR-657;ggo-miR-516a-3p;mml-miR-518b;ggo-miR-4510;ggo-miR-182;ggo-miR-520f;hsa-miR-7703;ggo-miR-432;ggo-miR-138;mml-miR-345;mml-miR-627-3p;oan-miR-1330;mml-miR-611;ggo-miR-409;ggo-miR-496;mml-miR-1233;mml-miR-1304;hsa-miR-6719-3p;ssc-let-7e;mml-miR-320b	APOBEC-3G Deaminase;Animals;Base Sequence/genetics;Cell Line;Cytidine Deaminase;DNA Replication/genetics;DNA; Complementary/genetics/metabolism;Deamination;Eukaryotic Cells/metabolism;Gene Products; vif/deficiency/genetics;HIV/genetics/metabolism/pathogenicity;HIV Infections/genetics/immunology/metabolism;Humans;Immunity; Innate/genetics;Leukemia Virus; Murine/genetics/metabolism;Mice;Molecular S…
12830140	Harris RS;Sheehy AM;Craig HM;Malim MH;Neuberger MS	Nature immunology	DNA deamination: not just a trigger for antibody diversification but also a mechanism for defense against retroviruses.		2003-07-12	ggo-miR-330;mml-miR-6132;oar-miR-299-3p;mml-miR-657;ggo-miR-516a-3p;mml-miR-518b;ggo-miR-4510;ggo-miR-182;ggo-miR-520f;hsa-miR-7703;ggo-miR-432;ggo-miR-138;mml-miR-345;mml-miR-627-3p;oan-miR-1330;mml-miR-611;ggo-miR-409;ggo-miR-496;mml-miR-1233;mml-miR-1304;hsa-miR-6719-3p;ssc-let-7e;mml-miR-320b	APOBEC-3G Deaminase;Antibody Diversity;Cytidine Deaminase/physiology;DNA/metabolism;DNA; Complementary/biosynthesis;Deamination;Humans;Immunity; Innate;Nucleoside Deaminases;Proteins/physiology;RNA Editing;Repressor Proteins;Retroviridae Infections/immunology
12852258	Bubb MR	Vitamins and hormones	Thymosin beta 4 interactions.	Thymosin beta 4 is a small, 5-kDa protein with a diverse range of activities, including its function as an actin monomer sequestering protein, an antiinflammatory agent, and an inhibitor of bone marrow stem cell proliferation. Only the effects of thymosin beta 4 on the actin cytoskeleton have an explanation based on identified molecular interactions. Thymosin beta 4 is largely unfolded or perhaps…	2003-05-12	tgu-miR-15a-5p;tgu-let-7c-5p;mml-miR-514b-3p;tgu-miR-155-5p;mml-miR-500b-3p;tgu-miR-1743;tgu-miR-1805-5p;tgu-miR-1397-5p;tgu-miR-19b-1-5p;mml-miR-500b-5p;tgu-miR-7643-5p	Actins/chemistry/metabolism;Amino Acid Sequence;Animals;Binding Sites;Carrier Proteins;Contractile Proteins;Cytoskeleton;Deoxyribonuclease I/metabolism;Humans;Immunity;Inflammation;Microfilament Proteins/metabolism;Molecular Sequence Data;Molecular Structure;Profilins;Thymosin/chemistry/metabolism/physiology
12856948	Simmons CR;Fridlender M;Navarro PA;Yalpani N	Plant molecular biology	A maize defense-inducible gene is a major facilitator superfamily member related to bacterial multidrug resistance efflux antiporters.	A defense-inducible maize gene was discovered through global mRNA profiling analysis. Its mRNA expression is induced by pathogens and defense-related conditions in various tissues involving both resistant and susceptible interactions. These include Cochliobolus heterostrophus and Cochliobolus carbonum infection, ultraviolet light treatment, the Les9 disease lesion mimic background, and plant tiss…	2003-05-12	zma-miR2275a-5p;zma-miR2275b-5p;zma-miR399g-5p;zma-miR169i-5p;zma-miR171a-3p	Amino Acid Sequence;Antiporters/genetics;Ascomycota/growth & development;Blotting; Northern;DNA; Complementary/chemistry/genetics;Drug Resistance; Bacterial/genetics;Drug Resistance; Multiple/genetics;Gene Expression Profiling;Gene Expression Regulation; Plant/radiation effects;Immunity; Innate/genetics;Molecular Sequence Data;Plant Diseases/genetics/microbiology;Plant Proteins/genetics;RNA; Mess…
12867985	Agrawal A;Lingappa J;Leppla SH;Agrawal S;Jabbar A;Quinn C;Pulendran B	Nature	Impairment of dendritic cells and adaptive immunity by anthrax lethal toxin.	Anthrax poses a clear and present danger as an agent of biological terrorism. Infection with Bacillus anthracis, the causative agent of anthrax, if untreated can result in rampant bacteraemia, multisystem dysfunction and death. Anthrax lethal toxin (LT) is a critical virulence factor of B. anthracis, which occurs as a complex of protective antigen and lethal factor. Here we demonstrate that LT se…	2003-07-17	mml-miR-649;mml-miR-296-3p	Adoptive Transfer;Animals;Antigens; Bacterial;Apoptosis;Bacillus anthracis/immunology/pathogenicity;Bacterial Toxins/metabolism/pharmacology;CD4-Positive T-Lymphocytes/cytology/immunology/transplantation;Cytokines/immunology;Dendritic Cells/drug effects/immunology/metabolism/transplantation;Humans;Immunity/drug effects/immunology;Leukocytes; Mononuclear/immunology;MAP Kinase Signaling System/drug…
12975472	Sancho D;Gomez M;Viedma F;Esplugues E;Gordon-Alonso M;Garcia-Lopez MA;de la Fuente H;Martinez-A C;Lauzurica P;Sanchez-Madrid F	The Journal of clinical investigation	CD69 downregulates autoimmune reactivity through active transforming growth factor-beta production in collagen-induced arthritis.	CD69 is induced after activation of leukocytes at inflammatory sites, but its physiological role during inflammation remains unknown. We explored the role of CD69 in autoimmune reactivity by analyzing a model of collagen-induced arthritis (CIA) in WT and CD69-deficient mice. CD69-/- mice showed higher incidence and severity of CIA, with exacerbated T and B cell immune responses to type II collage…	2003-09-12	ggo-miR-330;ggo-miR-516a-3p;ggo-miR-520f	Animals;Antigens; CD/genetics/immunology/metabolism;Antigens; Differentiation; T-Lymphocyte/genetics/immunology/metabolism;Arthritis; Experimental/immunology/metabolism;Autoimmunity/physiology;Cytokines/genetics/immunology/metabolism;Down-Regulation;Foot/pathology;Humans;Inflammation/immunology;Joints/cytology/pathology;Lectins; C-Type;Mice;Mice; Inbred C57BL;Mice; Knockout;Spleen/cytology/pathol…
1319990	Matsuzawa S;Tamura T;Mizuno Y;Kobayashi S;Okuyama H;Tsukitani Y;Uemura D;Kikuchi K	Journal of biochemistry	Increase in potential activities of protein phosphatases PP1 and PP2A in lymphoid tissues of autoimmune MRL/MpJ-lpr/lpr mice.	The differential assay conditions for protein phosphatases PP1, PP2A, and PP2C were extensively studied by using crude extracts from mouse lymphoid tissues as enzyme sources. Under these conditions, the protein phosphatase activities were measured in MRL/MpJ-lpr/lpr mice (MRL/lpr mice), autoimmune-prone mice, and MRL/MpJ(-)+/+ mice (MRL/+/+ mice) and C3H/HeJ mice as the controls. In MRL/lpr mice,…	1992-04-12	ssc-let-7e	Animals;Autoimmune Diseases/enzymology/genetics;Autoimmunity/genetics/physiology;Ethanol/pharmacology;Ethers; Cyclic/pharmacology;Female;Isoenzymes/antagonists & inhibitors/metabolism;Lymphoid Tissue/enzymology;Mice;Mice; Inbred Strains;Okadaic Acid;Osmolar Concentration;Phosphoprotein Phosphatases/antagonists & inhibitors/metabolism;Trypsin/pharmacology
13678593	Labno CM;Lewis CM;You D;Leung DW;Takesono A;Kamberos N;Seth A;Finkelstein LD;Rosen MK;Schwartzberg PL;Burkhardt JK	Current biology : CB	Itk functions to control actin polymerization at the immune synapse through localized activation of Cdc42 and WASP.	Actin polymerization at the immune synapse is required for T cell activation and effector function; however, the relevant regulatory pathways remain poorly understood. We showed previously that binding to antigen presenting cells (APCs) induces localized activation of Cdc42 and Wiskott-Aldrich Syndrome protein (WASP) at the immune synapse. Several lines of evidence suggest that Tec kinases could …	2003-09-16	tgu-miR-34a;ssc-let-7e;mml-miR-320b	Actins/metabolism;Animals;Antigen-Presenting Cells/immunology;Cell Cycle Proteins;Enzyme Activation;Immunity/physiology;Mice;Microscopy; Fluorescence;Protein-Tyrosine Kinases/metabolism;Proteins/metabolism;Proto-Oncogene Proteins/metabolism;Proto-Oncogene Proteins c-vav;Spleen/cytology;T-Lymphocytes/immunology;Wiskott-Aldrich Syndrome Protein;cdc42 GTP-Binding Protein/metabolism
141193	Haas RJ;Niethammer D;Goldmann SF;Heit W;Bienzle U;Kleihauer E	Acta paediatrica Scandinavica	Congenital immunodeficiency and agranulocytosis (reticular dysgenesia).	A patient is presented who manifested the typical clinical and pathological features of congenital immunodeficiency and agranulocytosis (reticular dysgenesia). Treatment under gnotobiotic conditions enabled the measurement of immunogical parameters up to the 17th week of life with the following results: negative skin test, low response to phytohaemagglutinin, weak response in the mixed leukocyte …	1977-05-12	mml-miR-320b	Agranulocytosis/congenital/immunology/pathology;Bone Marrow/immunology;Bone Marrow Cells;Humans;Immunity; Cellular;Immunoglobulins/analysis;Immunologic Deficiency Syndromes;Infant;Leukocytes/immunology;Lymphocyte Culture Test; Mixed;Lymphocytes/immunology;Male;Skin Tests
14502271	Calandra T;Roger T	Nature reviews. Immunology	Macrophage migration inhibitory factor: a regulator of innate immunity.	For more than a quarter of a century, macrophage migration inhibitory factor (MIF) has been a mysterious cytokine. In recent years, MIF has assumed an important role as a pivotal regulator of innate immunity. MIF is an integral component of the host antimicrobial alarm system and stress response that promotes the pro-inflammatory functions of immune cells. A rapidly increasing amount of literatur…	2003-10-12	mml-miR-649;mml-miR-296-3p	Animals;Autoimmune Diseases/etiology/immunology;Humans;Immunity; Innate/genetics/immunology;Inflammation/etiology/immunology;Macrophage Migration-Inhibitory Factors/genetics/immunology;Macrophages/immunology;Sepsis/etiology/immunology
14527407	Liu S;Leppla SH	Molecular cell	Retroviral insertional mutagenesis identifies a small protein required for synthesis of diphthamide, the target of bacterial ADP-ribosylating toxins.	Retroviral insertional mutagenesis was used to produce a mutant Chinese hamster ovary cell line that is completely resistant to several different bacterial ADP-ribosylating toxins. The gene responsible for toxin resistance, termed diphtheria toxin (DT) and Pseudomonas exotoxin A (ETA) sensitivity required gene 1 (DESR1), encodes two small protein isoforms of 82 and 57 residues. DESR1 is evolution…	2003-09-12	mml-miR-4446-3p;mml-miR-28-3p;mml-miR-622;mml-miR-28-5p;mml-miR-4446-5p	ADP-Ribosylation Factors/metabolism;Animals;Bacterial Infections/immunology;Bacterial Toxins/metabolism;CHO Cells;Cricetinae;Eukaryotic Cells/metabolism/microbiology;Histidine/analogs & derivatives/biosynthesis/metabolism;Immunity; Innate/genetics;Molecular Sequence Data;Molecular Weight;Mutagenesis; Insertional;Mutation/genetics;Peptide Elongation Factor 2/genetics/metabolism;Protein Isoforms/ge…
14568921	Zhang GX;Yu S;Gran B;Li J;Siglienti I;Chen X;Calida D;Ventura E;Kamoun M;Rostami A	Journal of immunology (Baltimore, Md. : 1950)	Role of IL-12 receptor beta 1 in regulation of T cell response by APC in experimental autoimmune encephalomyelitis.	IL-12 was thought to be involved in the development of experimental autoimmune encephalomyelitis (EAE), a Th1 cell-mediated autoimmune disorder of the CNS. However, we have recently found that IL-12 responsiveness, via IL-12Rbeta2, is not required in the induction of EAE. To determine the role of IL-12Rbeta1, a key subunit for the responsiveness to both IL-12 and IL-23, in the development of auto…	2003-11-01	mmu-miR-7240-5p	Animals;Antigen-Presenting Cells/immunology/metabolism;CD4-Positive T-Lymphocytes/immunology/metabolism/pathology;Cell Differentiation/genetics/immunology;Cell Movement/genetics/immunology;Cells; Cultured;Coculture Techniques;Down-Regulation/genetics/immunology;Encephalomyelitis; Autoimmune; Experimental/genetics/immunology/pathology;Female;Glycoproteins/antagonists & inhibitors/immunology;Immuni…
14605208	Giot L;Bader JS;Brouwer C;Chaudhuri A;Kuang B;Li Y;Hao YL;Ooi CE;Godwin B;Vitols E;Vijayadamodar G;Pochart P;Machineni H;Welsh M;Kong Y;Zerhusen B;Malcolm R;Varrone Z;Collis A;Minto M;Burgess S;McDaniel L;Stimpson E;Spriggs F;Williams J;Neurath K;Ioime N;Agee M;Voss E;Furtak K;Renzulli R;Aanensen N;Carrolla S;Bickelhaupt E;Lazovatsky Y;DaSilva A;Zhong J;Stanyon CA;Finley RL Jr;White KP;Braverman …	Science (New York, N.Y.)	A protein interaction map of Drosophila melanogaster.	Drosophila melanogaster is a proven model system for many aspects of human biology. Here we present a two-hybrid-based protein-interaction map of the fly proteome. A total of 10,623 predicted transcripts were isolated and screened against standard and normalized complementary DNA libraries to produce a draft map of 7048 proteins and 20,405 interactions. A computational method of rating two-hybrid…	2003-12-05	nvi-miR-281;mml-miR-657;tgu-miR-2967;tgu-miR-456-3p;nvi-miR-929;nvi-miR-928;nvi-miR-184;tgu-miR-30b-3p;nvi-miR-13a;nvi-miR-7;tgu-miR-216b-3p;nvi-miR-iab-8;nvi-miR-263b;tgu-miR-193b-3p;nvi-miR-210;nvi-miR-9a;nvi-miR-315;tgu-miR-2978;tgu-miR-365-2-5p;tgu-miR-193b-5p;nvi-bantam;mml-miR-320b	Animals;Calcium/metabolism;Cell Cycle;Cell Differentiation;Cloning; Molecular;Computational Biology;DNA; Complementary;Drosophila Proteins/metabolism;Drosophila melanogaster/genetics/metabolism/physiology;ErbB Receptors/metabolism;Genes; Insect;Immunity; Innate;Mathematics;Models; Statistical;Photoreceptor Cells; Invertebrate/cytology;Protein Binding;Protein Interaction Mapping;Proteome;RNA Splic…
14608382	Xu Y;Banerjee D;Huelsken J;Birchmeier W;Sen JM	Nature immunology	Deletion of beta-catenin impairs T cell development.	T cells encounter two main checkpoints during development in the thymus. These checkpoints are critically dependent on signals derived from the thymic microenvironment as well as from the pre-T cell receptor (pre-TCR) and the alphabeta TCR. Here we show that T cell-specific deletion of beta-catenin impaired T cell development at the beta-selection checkpoint, leading to a substantial decrease in …	2003-12-12	mml-miR-4446-3p;mml-miR-28-3p;mml-miR-622;mml-miR-28-5p;mml-miR-4446-5p	Animals;Cell Differentiation/immunology;Cytoskeletal Proteins/deficiency/genetics;Flow Cytometry;Gene Deletion;Immune System/growth & development;Immunity; Cellular/genetics/physiology;Mice;Mice; Transgenic;Polymerase Chain Reaction;Receptors; Antigen; T-Cell/immunology;Spleen/cytology;T-Lymphocytes/physiology;Trans-Activators/deficiency/genetics;beta Catenin
14626426	Skibinski G	Archivum immunologiae et therapiae experimentalis	The role of hepatocyte growth factor/c-met interactions in the immune system.	Hepatocyte growth factor (HGF) is a pleiotropic cytokine with mitogenic, motogenic and morphogenic activity for mainly epithelial and endothelial target cells. All the different effects of HGF are mediated through its specific receptor met, a heterodimeric transmembrane tyrosine kinase. The broad activity of HGF and its impact on many physiologic and pathologic processes are reflected by met expr…	2003-05-12	mml-miR-6132	Animals;Burkitt Lymphoma/etiology;Dendritic Cells/physiology;Hepatocyte Growth Factor/chemistry/physiology;Humans;Immune System/physiology;Lymphocytes/physiology;Macrophages/physiology;Monocytes/physiology;Neutrophils/physiology;Proto-Oncogene Proteins c-met/physiology
14702634	Wang T;Niu G;Kortylewski M;Burdelya L;Shain K;Zhang S;Bhattacharya R;Gabrilovich D;Heller R;Coppola D;Dalton W;Jove R;Pardoll D;Yu H	Nature medicine	Regulation of the innate and adaptive immune responses by Stat-3 signaling in tumor cells.	Although tumor progression involves processes such as tissue invasion that can activate inflammatory responses, the immune system largely ignores or tolerates disseminated cancers. The mechanisms that block initiation of immune responses during cancer development are poorly understood. We report here that constitutive activation of Stat-3, a common oncogenic signaling pathway, suppresses tumor ex…	2004-01-12	mml-miR-657	Animals;Cell Line; Tumor;DNA-Binding Proteins/physiology;Dendritic Cells/immunology;Electrophoretic Mobility Shift Assay;Enzyme-Linked Immunosorbent Assay;Immunity; Innate/physiology;Melanoma; Experimental/immunology/metabolism;Mice;STAT3 Transcription Factor;Signal Transduction/physiology;Trans-Activators/physiology
14707094	Pasquinelli V;Quiroga MF;Martinez GJ;Zorrilla LC;Musella RM;Bracco MM;Belmonte L;Malbran A;Fainboim L;Sieling PA;Garcia VE	Journal of immunology (Baltimore, Md. : 1950)	Expression of signaling lymphocytic activation molecule-associated protein interrupts IFN-gamma production in human tuberculosis.	Production of the Th1 cytokine IFN-gamma by T cells is considered crucial for immunity against Mycobacterium tuberculosis infection. We evaluated IFN-gamma production in tuberculosis in the context of signaling molecules known to regulate Th1 cytokines. Two populations of patients who have active tuberculosis were identified, based on their T cell responses to the bacterium. High responder tuberc…	2004-01-15	mml-miR-514b-3p;mml-miR-500b-3p;mml-miR-500b-5p	Adjuvants; Immunologic/metabolism/physiology;Antibodies; Monoclonal/metabolism;Antigens; CD;Carrier Proteins/biosynthesis/genetics/metabolism/physiology;Cells; Cultured;Chromosomes; Human; X/immunology;Down-Regulation/immunology;Glycoproteins/metabolism/physiology;Humans;Immunity; Cellular/genetics;Immunoglobulins/metabolism/physiology;Interferon-gamma/antagonists & inhibitors/biosynthesis/pharma…
14978082	Chang J;Cho JH;Lee SW;Choi SY;Ha SJ;Sung YC	Journal of immunology (Baltimore, Md. : 1950)	IL-12 priming during in vitro antigenic stimulation changes properties of CD8 T cells and increases generation of effector and memory cells.	Antigenic and costimulatory signals trigger a developmental program by which naive CD8 T cells differentiate into effector and memory cells. However, initial cytokine signals that regulate the generation of effector and memory CD8 T cells are not well understood. In this study, we show that IL-12 priming during in vitro antigenic stimulation results in the significant increase of both primary and…	2004-03-01	mmu-miR-7240-5p	Adoptive Transfer/methods;Animals;Antigens/pharmacology;CD8-Positive T-Lymphocytes/cytology/immunology/metabolism;Cell Death/genetics/immunology;Cell Differentiation/genetics/immunology;Cells; Cultured;Flow Cytometry;Immunity; Cellular/genetics/immunology;Immunologic Memory/genetics/immunology;Immunophenotyping;Injections; Intramuscular;Interleukin-12/administration & dosage/genetics/pharmacology…
15004187	McCartney-Francis N;Jin W;Wahl SM	Journal of immunology (Baltimore, Md. : 1950)	Aberrant Toll receptor expression and endotoxin hypersensitivity in mice lacking a functional TGF-beta 1 signaling pathway.	TGF-beta1 plays a central role in maintaining normal immune function and deficiency of this potent immunosuppressive molecule is linked to uncontrolled inflammation, cachexia, and multiorgan failure as seen in the TGF-beta1 null mouse. Infiltration of inflammatory cells into vital organs of the null mouse is accompanied by increased gene expression of inflammatory cytokines, including TNF-alpha a…	2004-03-15	ggo-miR-4510;mml-miR-345;mml-miR-627-3p;mml-miR-1233	Animals;Endotoxemia/genetics/immunology/metabolism;Immunity; Innate/genetics;Inflammation/genetics/immunology/pathology;Injections; Intraperitoneal;Lipopolysaccharides/toxicity;Membrane Glycoproteins/biosynthesis;Mice;Mice; Inbred C3H;Mice; Inbred C57BL;Mice; Knockout;Multiple Organ Failure/genetics/immunology;NF-kappa B/physiology;Nitric Oxide/biosynthesis;Phenotype;Receptors; Cell Surface/biosy…
15100259	Zheng SG;Wang JH;Gray JD;Soucier H;Horwitz DA	Journal of immunology (Baltimore, Md. : 1950)	Natural and induced CD4+CD25+ cells educate CD4+CD25- cells to develop suppressive activity: the role of IL-2, TGF-beta, and IL-10.	Thymus-derived, natural CD4(+)CD25(+) regulatory T cells can educate peripheral CD4(+)CD25(-) cells to develop suppressive activity by poorly understood mechanisms. TGF-beta has IL-2-dependent costimulatory effects on alloactivated naive, human CD4(+) T cells and induces them ex vivo to become potent contact-dependent, cytokine-independent suppressor cells. In this study, we report that CD4(+)CD2…	2004-05-01	ggo-miR-330;ggo-miR-516a-3p;ggo-miR-520f	Adjuvants; Immunologic/physiology;Adult;CD4-Positive T-Lymphocytes/cytology/immunology/metabolism;CD8-Positive T-Lymphocytes/cytology/immunology/metabolism;Cell Differentiation/immunology;Cells; Cultured;DNA-Binding Proteins/biosynthesis/physiology;Forkhead Transcription Factors;Humans;Immunity; Innate;Interleukin-10/physiology;Interleukin-2/physiology;Interphase/immunology;Lymphocyte Activation/…
15125833	Sun L;Deng L;Ea CK;Xia ZP;Chen ZJ	Molecular cell	The TRAF6 ubiquitin ligase and TAK1 kinase mediate IKK activation by BCL10 and MALT1 in T lymphocytes.	The CARD domain protein BCL10 and paracaspase MALT1 are essential for the activation of IkappaB kinase (IKK) and NF-kappaB in response to T cell receptor (TCR) stimulation. Here we present evidence that TRAF6 ubiquitin ligase and TAK1 protein kinase mediate IKK activation by BCL10 and MALT1. RNAi-mediated silencing of MALT1, TAK1, TRAF6, and TRAF2 suppressed TCR-dependent IKK activation and inter…	2004-05-07	mml-miR-657;mml-miR-133b-5p;mml-miR-649;mml-miR-296-3p;tgu-miR-29a-1-5p;tgu-miR-2955-5p;tgu-miR-2955-3p;mml-miR-133b-3p	Adaptor Proteins; Signal Transducing;B-Cell CLL-Lymphoma 10 Protein;Carrier Proteins/metabolism;Caspases;HeLa Cells;Humans;I-kappa B Kinase;Immunity; Innate/physiology;Interleukin-2/metabolism;Lymphoma; B-Cell; Marginal Zone;MAP Kinase Kinase Kinases/metabolism;Macromolecular Substances;Mucosa-Associated Lymphoid Tissue Lymphoma Translocation 1 Protein;NF-kappa B/metabolism;Neoplasm Proteins;Phos…
15170228	Hernandez-Valladares M;Naessens J;Gibson JP;Musoke AJ;Nagda S;Rihet P;Ole-MoiYoi OK;Iraqi FA	Mammalian genome : official journal of the International Mammalian Genome Society	Confirmation and dissection of QTL controlling resistance to malaria in mice.	We developed an F(11) AIL population from an F(1) cross of A/J (susceptible) and C57BL/6J (resistant) mouse strains. One thousand F(11) mice were challenged with P.c. chabaudi 54X, and 340 mice selected from the phenotypic extremes for susceptibility and resistance were genotyped for microsatellite markers on Chromosomes (Chrs) 5, 8, and 17. QTL originally detected in backcross and F(2) populatio…	2004-05-12	mmu-miR-7240-5p	Animals;Chromosome Mapping;Chromosomes/genetics;Crosses; Genetic;Female;Genetic Linkage;Genotype;Immunity; Innate;Lod Score;Malaria/genetics/immunology/parasitology;Male;Mice;Mice; Inbred C57BL;Microsatellite Repeats;Phenotype;Plasmodium chabaudi/pathogenicity;Quantitative Trait Loci
15213157	Bartholomay LC;Cho WL;Rocheleau TA;Boyle JP;Beck ET;Fuchs JF;Liss P;Rusch M;Butler KM;Wu RC;Lin SP;Kuo HY;Tsao IY;Huang CY;Liu TT;Hsiao KJ;Tsai SF;Yang UC;Nappi AJ;Perna NT;Chen CC;Christensen BM	Infection and immunity	Description of the transcriptomes of immune response-activated hemocytes from the mosquito vectors Aedes aegypti and Armigeres subalbatus.	Mosquito-borne diseases, including dengue, malaria, and lymphatic filariasis, exact a devastating toll on global health and economics, killing or debilitating millions every year (54). Mosquito innate immune responses are at the forefront of concerted research efforts aimed at defining potential target genes that could be manipulated to engineer pathogen resistance in vector populations. We aimed…	2004-07-12	nvi-miR-281;nvi-miR-929;nvi-miR-7;nvi-miR-263b;nvi-miR-210;nvi-miR-9a;nvi-miR-315;nvi-bantam	Aedes/genetics/immunology/metabolism;Animals;Cytoskeleton/genetics/metabolism;Expressed Sequence Tags;Hemocytes/immunology/metabolism;Immune System/immunology/metabolism;Molecular Sequence Data;RNA/metabolism;Signal Transduction/genetics/physiology
15221030	Foley E;O'Farrell PH	PLoS biology	Functional dissection of an innate immune response by a genome-wide RNAi screen.	The innate immune system is ancient and highly conserved. It is the first line of defense and the only recognizable immune system in the vast majority of metazoans. Signaling events that convert pathogen detection into a defense response are central to innate immunity. Drosophila has emerged as an invaluable model organism for studying this regulation. Activation of the NF-kappaB family member Re…	2004-08-12	nvi-miR-263b;nvi-miR-210;nvi-miR-9a;nvi-miR-315;nvi-bantam	Amino Acid Sequence;Animals;Blotting; Western;Caspase 8;Caspases/metabolism;Cell Line;Drosophila;Drosophila Proteins/metabolism;Epistasis; Genetic;Gene Expression Regulation;Gene Library;Genes; Reporter;Genome;Image Processing; Computer-Assisted;Immunity; Innate;Insect Proteins/metabolism;Microscopy; Fluorescence;Models; Biological;Models; Genetic;Molecular Sequence Data;NF-kappa B/metabolism;Phe…
15265946	Bonniaud P;Kolb M;Galt T;Robertson J;Robbins C;Stampfli M;Lavery C;Margetts PJ;Roberts AB;Gauldie J	Journal of immunology (Baltimore, Md. : 1950)	Smad3 null mice develop airspace enlargement and are resistant to TGF-beta-mediated pulmonary fibrosis.	Transforming growth factor-beta 1 plays a key role in the pathogenesis of pulmonary fibrosis, mediating extracellular matrix (ECM) gene expression through a series of intracellular signaling molecules, including Smad2 and Smad3. We show that Smad3 null mice (knockout (KO)) develop progressive age-related increases in the size of alveolar spaces, associated with high spontaneous presence of matrix…	2004-08-01	ggo-miR-4510;mml-miR-345;mml-miR-627-3p;mml-miR-1233	Animals;Cells; Cultured/drug effects/metabolism;Collagen/metabolism;Crosses; Genetic;DNA-Binding Proteins/deficiency/genetics/physiology;Extracellular Matrix/metabolism;Extracellular Matrix Proteins/biosynthesis/genetics;Fibroblasts/drug effects/metabolism;Fibrosis;Gene Expression Regulation/drug effects;Immunity; Innate;Lung/metabolism;Matrix Metalloproteinases/metabolism;Mice;Mice; Inbred C57BL…
15304001	Brown D;Trowsdale J;Allen R	Tissue antigens	The LILR family: modulators of innate and adaptive immune pathways in health and disease.	Leukocyte immunoglobulin (Ig)-like receptors [LILRs, also known as Ig-like transcripts (ILTs)] are a family of inhibitory and stimulatory receptors encoded within the leukocyte receptor complex and are expressed by immune cell types of both myeloid and lymphoid lineage. Several members of the LILR family recognize major histocompatibility complex class I. The immunomodulatory role of LILR recepto…	2004-09-12	ggo-miR-4510	Animals;Humans;Immune System/immunology;Immune System Diseases/genetics/immunology;Leukocytes/immunology;Receptors; Immunologic/genetics/immunology
15310853	Hultqvist M;Olofsson P;Holmberg J;Backstrom BT;Tordsson J;Holmdahl R	Proceedings of the National Academy of Sciences of the United States of America	Enhanced autoimmunity, arthritis, and encephalomyelitis in mice with a reduced oxidative burst due to a mutation in the Ncf1 gene.	The Ncf1 gene was recently identified as a strong regulator of severe arthritis in rat. This finding was surprising, because the disease-promoting allele mediated a lower level of reactive oxygen species in NADPH oxidase-expressing cells. We have now investigated a splice mutation of the Ncf1 gene in B10.Q mice, causing a truncated and nonfunctional Ncf1 protein. We found that the mutated Ncf1 le…	2004-08-24	ggo-miR-182	Animals;Ankle Joint/metabolism/pathology;Arthritis; Experimental/genetics/metabolism;Autoimmunity/genetics/physiology;Collagen Type II/immunology;Encephalomyelitis; Autoimmune; Experimental/genetics/metabolism;Female;Humans;Mice;Mice; Inbred C57BL;NADPH Oxidases;Ovalbumin/immunology;Phosphoproteins/genetics/metabolism;Point Mutation;Rats;Reactive Oxygen Species/metabolism;Respiratory Burst;T-Lymp…
15311277	Liu B;Mink S;Wong KA;Stein N;Getman C;Dempsey PW;Wu H;Shuai K	Nature immunology	PIAS1 selectively inhibits interferon-inducible genes and is important in innate immunity.	Interferon (IFN) activates the signal transducer and activator of transcription (STAT) pathway to regulate immune responses. The protein inhibitor of activated STAT (PIAS) family has been suggested to negatively regulate STAT signaling. To understand the physiological function of PIAS1, we generated Pias1(-/-) mice. Using PIAS1-deficient cells, we show that PIAS1 selectively regulates a subset of…	2004-09-12	ggo-miR-4510;mml-miR-345;mml-miR-627-3p;mml-miR-1233	Animals;Cells; Cultured;DNA-Binding Proteins/immunology;Gene Expression Regulation/immunology;Herpesviridae Infections/immunology;Humans;Immunity; Innate;Interferons/physiology;Macrophages/immunology/virology;Mice;Mice; Transgenic;Promoter Regions; Genetic/immunology;Protein Inhibitors of Activated STAT;Proteins/genetics/immunology;Reverse Transcriptase Polymerase Chain Reaction;Rhabdoviridae Inf…
15331702	Iordanskiy S;Zhao Y;Dubrovsky L;Iordanskaya T;Chen M;Liang D;Bukrinsky M	Journal of virology	Heat shock protein 70 protects cells from cell cycle arrest and apoptosis induced by human immunodeficiency virus type 1 viral protein R.	Viral protein R (Vpr) of human immunodeficiency virus type 1 (HIV-1) is an accessory protein that plays an important role in viral pathogenesis. This pathogenic activity of Vpr is related in part to its capacity to induce cell cycle G2 arrest and apoptosis of target T cells. A screening for multicopy suppressors of these Vpr activities in fission yeast identified heat shock protein 70 (Hsp70) as …	2004-09-12	mml-miR-133b-5p;mml-miR-133b-3p	Apoptosis/physiology;Base Sequence;Cell Cycle/physiology;Cell Line;DNA/genetics;Gene Products; vpr/genetics/physiology;HIV-1/genetics/pathogenicity/physiology;HSP70 Heat-Shock Proteins/genetics/immunology/physiology;HeLa Cells;Humans;Immunity; Innate;RNA Interference;Virus Replication;vpr Gene Products; Human Immunodeficiency Virus
15353286	Campbell S;Michaelson J;Burkly L;Putterman C	Frontiers in bioscience : a journal and virtual library	The role of TWEAK/Fn14 in the pathogenesis of inflammation and systemic autoimmunity.	Interactions between members of the TNF ligand superfamily with their cognate TNF receptors play a crucial role in maintaining immune homeostasis in normal individuals, while dysregulation of certain TNF-ligands and receptors contributes to the pathogenesis of autoimmunity. Identification of novel members of the TNF ligand and receptor families will promote our understanding of the pathogenesis o…	2004-09-01	ggo-miR-138	Animals;Apoptosis;Autoimmune Diseases/metabolism;Autoimmunity;Cell Membrane/metabolism;Cytokine TWEAK;Endothelium; Vascular/cytology/metabolism;Humans;Inflammation/metabolism;Ligands;Lupus Erythematosus; Systemic/metabolism;Lupus Nephritis/metabolism;Multigene Family;Receptors; Tumor Necrosis Factor/physiology;Signal Transduction;TWEAK Receptor;Tumor Necrosis Factors/metabolism/physiology
15474971	Gelebart P;Opas M;Michalak M	The international journal of biochemistry & cell biology	Calreticulin, a Ca2+-binding chaperone of the endoplasmic reticulum.	Calreticulin is a 46-kDa Ca2+-binding chaperone found across a diverse range of species. The protein is involved in the regulation of intracellular Ca2+ homeostasis and endoplasmic reticulum (ER) Ca2+ storage capacity. Calreticulin is also an important molecular chaperone involved in """"quality control"""" within secretory pathways. The protein contains structurally and functionally unique domai…	2005-02-12	hsa-miR-6515-3p	Animals;Autoimmunity/physiology;Calcium/metabolism;Calreticulin/metabolism;Endoplasmic Reticulum/metabolism;Heart/embryology;Humans;Mice;Mice; Knockout;Molecular Chaperones/metabolism;Myocardium/metabolism;Neoplasms/metabolism;Protein Binding;Protein Structure; Tertiary
15528445	Nakagawa I;Amano A;Mizushima N;Yamamoto A;Yamaguchi H;Kamimoto T;Nara A;Funao J;Nakata M;Tsuda K;Hamada S;Yoshimori T	Science (New York, N.Y.)	Autophagy defends cells against invading group A Streptococcus.	We found that the autophagic machinery could effectively eliminate pathogenic group A Streptococcus (GAS) within nonphagocytic cells. After escaping from endosomes into the cytoplasm, GAS became enveloped by autophagosome-like compartments and were killed upon fusion of these compartments with lysosomes. In autophagy-deficient Atg5-/- cells, GAS survived, multiplied, and were released from the ce…	2004-11-05	mml-miR-133b-5p;mml-miR-133b-3p	Autophagy/physiology;Colony Count; Microbial;HeLa Cells;Humans;Immunity; Innate;Lysosomes/physiology;Streptococcus pyogenes/immunology
15572059	Walter NA;Stebbing J;Messier W	Journal of theoretical biology	The potential significance of adaptive evolution and dimerization in chimpanzee intercellular cell adhesion molecules (ICAMs).	Cell adhesion molecules are involved in a diverse array of cellular processes. Recent data suggests that human immunodeficiency virus (HIV-1) co-opts their functions, in particular the properties of the intercellular cell adhesion molecules (ICAMs), to enhance viral infection and transmission. To investigate mechanisms that may underlie the non-progression that occurs in immunodeficiency virus-in…	2005-02-07	ggo-miR-330;mml-miR-657;ggo-miR-516a-3p;mml-miR-518b;ggo-miR-520f	Amino Acid Sequence;Animals;Ape Diseases/genetics/immunology;Cell Adhesion;Cell Adhesion Molecules/genetics/physiology;Dimerization;Disease Progression;Evolution; Molecular;HIV Infections/genetics/immunology/veterinary;Immunity; Innate/genetics;Molecular Sequence Data;Pan troglodytes;Selection; Genetic;Species Specificity;Structure-Activity Relationship
15574879	Zhang J;Zhu J;Bu X;Cushion M;Kinane TB;Avraham H;Koziel H	Molecular biology of the cell	Cdc42 and RhoB activation are required for mannose receptor-mediated phagocytosis by human alveolar macrophages.	Human alveolar macrophages (AMs) phagocytose Pneumocystis (Pc) organisms predominantly through mannose receptors, although the molecular mechanism mediating this opsonin-independent process is not known. In this study, using AMs from healthy individuals, Pc phagocytosis was associated with focal F-actin polymerization and Cdc42, Rac1, and Rho activation in a time-dependent manner. Phagocytosis wa…	2005-02-12	ssc-let-7d-5p;ssc-let-7d-3p;ssc-let-7a	Actins/metabolism;Adaptor Proteins; Signal Transducing;Blotting; Western;Bronchoalveolar Lavage Fluid/cytology;Bronchoscopy;Carrier Proteins/genetics/metabolism;Cells; Cultured;Enzyme Activation;Enzyme-Linked Immunosorbent Assay;Fluorescein-5-isothiocyanate;Fluorescent Dyes;Gene Silencing;HIV Infections/complications/immunology/virology;HIV-1/isolation & purification;Humans;Immunity; Innate;Lecti…
15661045	Yan M;Peng J;Jabbar IA;Liu X;Filgueira L;Frazer IH;Thomas R	Immunology and cell biology	Activation of dendritic cells by human papillomavirus-like particles through TLR4 and NF-kappaB-mediated signalling, moderated by TGF-beta.	Human papillomavirus-like particles (HPV-VLP) are a candidate vaccine for prevention of HPV infection, and also are a candidate for an immunogenic delivery system for incorporated antigen. VLP activate in vitro generated dendritic cells (DC) but not Langerhans cells (LC); however, the mechanism of this activation is unknown. We have shown that uptake and activation of DC by VLP involves proteogly…	2005-02-12	ggo-miR-330;ggo-miR-516a-3p;ggo-miR-520f	Cells; Cultured;Dendritic Cells/immunology/metabolism/virology;Humans;Immunity;Interleukin-10/biosynthesis;Membrane Glycoproteins/metabolism;NF-kappa B/metabolism;Papillomaviridae/immunology;Proto-Oncogene Proteins/metabolism;Receptors; Cell Surface/metabolism;Signal Transduction/immunology;Toll-Like Receptor 4;Toll-Like Receptors;Transcription Factor RelB;Transcription Factors/metabolism;Transfo…
15722257	Sawada S;Takei M	Autoimmunity reviews	Epstein-Barr virus etiology in rheumatoid synovitis.	The etiology of rheumatoid arthritis (RA) has remained unknown, although it has been investigated and speculated that both genetic and environmental components contribute to the cause of this disease. Epstein-Barr virus (EBV) has been a strong candidate about for over 25 years as environmental infectious agent(s). There are many circumstantial evidence for association between EBV and RA, but defi…	2005-02-12	mml-miR-514b-3p;mml-miR-500b-3p;mml-miR-500b-5p;mml-miR-320b	Antigens; CD;Arthritis; Rheumatoid/etiology/immunology/virology;Autoimmunity;DNA; Viral/analysis;Epstein-Barr Virus Infections/immunology/virology;Glycoproteins/metabolism;Humans;Immunoglobulins/metabolism;Intracellular Signaling Peptides and Proteins/immunology;Receptors; Antigen; T-Cell/metabolism;Receptors; Cell Surface;Signaling Lymphocytic Activation Molecule Associated Protein;Signaling Lym…
15735910	Rousseau A;Benyahia B;Dalmau J;Connan F;Guillet JG;Delattre JY;Choppin J	Journal of neuro-oncology	T cell response to Hu-D peptides in patients with anti-Hu syndrome.	The anti-Hu syndrome is the most common paraneoplastic neurologic syndrome but the exact mechanism of immune mediated neuronal injury remains unknown. Anti-Hu antibodies do not appear to play a pivotal role in the pathogenesis of the disease. To assess cell-mediated immunity, we selected 51 peptides from the Hu-D sequence and tested their ability to bind to six common HLA class I molecules. Stabl…	2005-02-12	mml-miR-320b	Carcinoma; Small Cell/complications/immunology;Cells; Cultured;ELAV Proteins;HLA-A Antigens/immunology/metabolism;Humans;Immunity; Cellular/immunology;Interferon-gamma/metabolism;Nerve Tissue Proteins/immunology/metabolism;Paraneoplastic Syndromes; Nervous System/complications/immunology;Peptide Fragments/immunology;RNA-Binding Proteins/immunology/metabolism;Statistics; Nonparametric;Syndrome;T-L…
15778348	Burdelya L;Kujawski M;Niu G;Zhong B;Wang T;Zhang S;Kortylewski M;Shain K;Kay H;Djeu J;Dalton W;Pardoll D;Wei S;Yu H	Journal of immunology (Baltimore, Md. : 1950)	Stat3 activity in melanoma cells affects migration of immune effector cells and nitric oxide-mediated antitumor effects.	Infiltration of immune effector cells in tumors is critical for antitumor immune responses. However, what regulates immune cell infiltration of tumors remains to be identified. Stat3 is constitutively activated with high frequency in diverse cancers, promoting tumor cell growth and survival. Blocking Stat3 signaling in tumors in vivo results in tumor growth inhibition that involves killing of non…	2005-04-01	mml-miR-657	Animals;Cell Line; Tumor;Cell Proliferation;Chemotactic Factors/genetics;Chemotaxis/immunology;DNA-Binding Proteins/genetics/physiology;Female;Humans;Immunity; Innate;Macrophages/metabolism;Melanoma; Experimental/immunology/pathology;Mice;Mice; Inbred Strains;Mice; Knockout;Neoplasm Proteins/genetics/physiology;Nitric Oxide/biosynthesis;STAT3 Transcription Factor;T-Lymphocytes/physiology;Trans-Ac…
15778380	Kanamaru Y;Sumiyoshi K;Ushio H;Ogawa H;Okumura K;Nakao A	Journal of immunology (Baltimore, Md. : 1950)	Smad3 deficiency in mast cells provides efficient host protection against acute septic peritonitis.	Mast cells play an important role in innate immunity as well as in allergic reaction. However, regulatory mechanisms underlying mast cell-mediated innate immune responses remain largely unknown. Here we determined whether Smad3, a major signal transducer of TGF-beta, regulates innate immune response by mast cells against Gram-negative bacteria. Bone marrow-derived mast cells (BMMC) obtained from …	2005-04-01	ggo-miR-4510;mml-miR-345;mml-miR-627-3p;mml-miR-1233	Acute Disease;Animals;Cytokines/biosynthesis;DNA-Binding Proteins/deficiency/immunology;Disease Models; Animal;Gram-Negative Bacteria;Immunity; Innate;Lipopolysaccharides/pharmacology;Mast Cells/immunology;Mice;Mice; Knockout;Peritonitis/immunology;Sepsis/immunology;Smad3 Protein;Trans-Activators/deficiency/immunology
15778383	Sendide K;Reiner NE;Lee JS;Bourgoin S;Talal A;Hmama Z	Journal of immunology (Baltimore, Md. : 1950)	Cross-talk between CD14 and complement receptor 3 promotes phagocytosis of mycobacteria: regulation by phosphatidylinositol 3-kinase and cytohesin-1.	The glycosylphosphatidyl anchored molecule CD14 to the monocyte membrane plays a prominent role in innate immunity, and the paradigms for CD14 selective signaling are beginning to be elucidated. In this study, transfected human monocytic cell line THP-1 and Chinese hamster ovary (CHO) fibroblastic cells were used to examine phagocytosis of Mycobacterium bovis bacillus Calmette-Guerin (BCG). Flow …	2005-04-01	mml-miR-657	Animals;CHO Cells;Cell Adhesion Molecules/metabolism;Cell Line;Cricetinae;Guanine Nucleotide Exchange Factors;Humans;Immunity; Innate;Lipopolysaccharide Receptors/immunology/metabolism;Membrane Glycoproteins/metabolism;Mycobacterium/immunology/pathogenicity;Phagocytosis;Phosphatidylinositol 3-Kinases/metabolism;Phosphatidylinositol Phosphates/metabolism;Receptor Cross-Talk/immunology;Receptors; C…
15800576	Honda K;Yanai H;Negishi H;Asagiri M;Sato M;Mizutani T;Shimada N;Ohba Y;Takaoka A;Yoshida N;Taniguchi T	Nature	IRF-7 is the master regulator of type-I interferon-dependent immune responses.	The type-I interferon (IFN-alpha/beta) response is critical to immunity against viruses and can be triggered in many cell types by cytosolic detection of viral infection, or in differentiated plasmacytoid dendritic cells by the Toll-like receptor 9 (TLR9) subfamily, which generates signals via the adaptor MyD88 to elicit robust IFN induction. Using mice deficient in the Irf7 gene (Irf7-/- mice), …	2005-04-07	ggo-miR-4510;mml-miR-345;mml-miR-627-3p;mml-miR-1233	Adaptor Proteins; Signal Transducing;Animals;Antigens; Differentiation/genetics/metabolism;CD8-Positive T-Lymphocytes/immunology;CpG Islands/genetics/immunology;DNA-Binding Proteins/deficiency/genetics/metabolism;Dendritic Cells/cytology/drug effects/immunology/virology;Fibroblasts;Gene Expression Regulation;Immunity; Innate/immunology;Interferon Regulatory Factor-7;Interferon Type I/immunology;M…
15817944	Zhao RY;Bukrinsky M;Elder RT	The Indian journal of medical research	HIV-1 viral protein R (Vpr) & host cellular responses.	During infection of host cells by HIV-1, active host-pathogen interactions take place. The final balance between these interactions determines the efficiency of viral infection and subsequent disease progression. HIV-infected cells respond to viral invasion with various antiviral strategies such as innate, cellular and humoral immune antiviral defense mechanisms. On the other hand, the virus has …	2005-04-12	mml-miR-133b-5p;mml-miR-133b-3p	Apoptosis/physiology;Cell Division;Disease Progression;G2 Phase;Gene Products; vpr/physiology;Humans;Immunity; Cellular
15827086	Lee SB;Park J;Jung JU;Chung J	Journal of cell science	Nef induces apoptosis by activating JNK signaling pathway and inhibits NF-kappaB-dependent immune responses in Drosophila.	The human immunodeficiency virus type 1 (HIV-1) nef gene encodes a 27-kDa protein that plays a crucial role during AIDS pathogenesis, but its exact functional mechanism has not been fully elucidated and remains controversial. The present study illuminated the in vivo functions of Nef using Drosophila, in which genetic analyses can be conveniently conducted. Using Drosophila transgenic lines for w…	2005-05-01	mml-miR-936	Animals;Animals; Genetically Modified;Apoptosis;Blotting; Northern;Bromodeoxyuridine/pharmacology;Caspases/metabolism;Cell Membrane/metabolism;Cell Proliferation;Cloning; Molecular;Drosophila;Gene Products; nef/metabolism;HIV-1/metabolism;Immune System;Immunohistochemistry;In Situ Nick-End Labeling;JNK Mitogen-Activated Protein Kinases/metabolism;Lac Operon;MAP Kinase Kinase 4;Mitogen-Activated P…
15841184	Ezzat S;Mader R;Yu S;Ning T;Poussier P;Asa SL	The Journal of clinical investigation	Ikaros integrates endocrine and immune system development.	Ikaros transcription factors are essential regulators of lymphopoiesis and the development of the immune system. We now show that Ikaros is expressed in hormone-producing pituitary corticomelanotroph cells, where it binds the proopiomelanocortin promoter and regulates endogenous gene expression. Loss of Ikaros in vivo results in contraction of the pituitary corticomelanotroph population, reduced …	2005-04-12	mml-miR-6132;ggo-miR-182	Adrenocorticotropic Hormone/genetics/metabolism;Animals;Base Sequence;Binding Sites;Carrier Proteins/genetics/metabolism;Cells; Cultured;DNA-Binding Proteins/genetics/metabolism;Endocrine System/growth & development/metabolism;Gene Expression Regulation;Humans;Hypothalamo-Hypophyseal System/physiology;Ikaros Transcription Factor;Immune System/growth & development/metabolism;Mice;Mice; Inbred C57B…
15860593	Yarovinsky F;Zhang D;Andersen JF;Bannenberg GL;Serhan CN;Hayden MS;Hieny S;Sutterwala FS;Flavell RA;Ghosh S;Sher A	Science (New York, N.Y.)	TLR11 activation of dendritic cells by a protozoan profilin-like protein.	Mammalian Toll-like receptors (TLRs) play an important role in the innate recognition of pathogens by dendritic cells (DCs). Although TLRs are clearly involved in the detection of bacteria and viruses, relatively little is known about their function in the innate response to eukaryotic microorganisms. Here we identify a profilin-like molecule from the protozoan parasite Toxoplasma gondii that gen…	2005-06-10	mml-miR-657	Adaptor Proteins; Signal Transducing;Amino Acid Motifs;Amino Acid Sequence;Animals;Antigens; Differentiation/genetics/metabolism;Contractile Proteins/chemistry/immunology/isolation & purification/metabolism;Dendritic Cells/immunology;Genes; Protozoan;Immunity; Innate;Interleukin-12/biosynthesis/blood;Ligands;Membrane Glycoproteins/metabolism;Mice;Mice; Inbred C57BL;Microfilament Proteins/chemistr…
15879096	Colgan J;Asmal M;Yu B;Luban J	Journal of immunology (Baltimore, Md. : 1950)	Cyclophilin A-deficient mice are resistant to immunosuppression by cyclosporine.	Cyclosporine is an immunosuppressive drug that is widely used to prevent organ transplant rejection. Known intracellular ligands for cyclosporine include the cyclophilins, a large family of phylogenetically conserved proteins that potentially regulate protein folding in cells. Immunosuppression by cyclosporine is thought to result from the formation of a drug-cyclophilin complex that binds to and…	2005-05-15	mml-miR-6132;ggo-miR-182	Animals;Calcineurin/physiology;Calcineurin Inhibitors;Cell Line; Tumor;Cell Proliferation/drug effects;Cells; Cultured;Cyclophilin A/deficiency/genetics/physiology;Cyclosporine/administration & dosage/pharmacology;Drug Resistance/genetics/immunology;Gene Silencing/drug effects/immunology;Immunity; Cellular/drug effects/genetics;Immunosuppressive Agents/administration & dosage/pharmacology;MAP Kin…
15944226	Heink S;Ludwig D;Kloetzel PM;Kruger E	Proceedings of the National Academy of Sciences of the United States of America	IFN-gamma-induced immune adaptation of the proteasome system is an accelerated and transient response.	Peptide generation by the proteasome is rate-limiting in MHC class I-restricted antigen presentation in response to IFN-gamma. IFN-gamma-induced de novo formation of immunoproteasomes, therefore, essentially supports the rapid adjustment of the mammalian immune system. Here, we report that the molecular interplay between the proteasome maturation protein (POMP) and the proteasomal beta5i subunit …	2005-06-28	mml-miR-345;mml-miR-627-3p;mml-miR-1233	Apoptosis;Blotting; Northern;Blotting; Western;Cell Line; Tumor;Cloning; Molecular;Cytokines/metabolism;Gene Silencing;Genes; MHC Class I/genetics;HeLa Cells;Humans;Immune System;Immunoprecipitation;Interferon-gamma/metabolism;Kinetics;Major Histocompatibility Complex;Molecular Chaperones/metabolism;Multienzyme Complexes/metabolism;Proteasome Endopeptidase Complex/chemistry/metabolism;Protein Bin…
15952741	Wang T;Gu S;Ronni T;Du YC;Chen X	Journal of proteome research	In vivo dual-tagging proteomic approach in studying signaling pathways in immune response.	Up to date, few successes have been achieved to identify the signaling molecules directly from immune cells due to their low-abundance and dynamic nature. Here, we designed an in vivo dual-tagging quantitative approach that integrated epitope-tagging which allows single affinity purification of the natural complexes formed at real-time, and amino acid-coded mass tagging (AACT) that assists mass s…	2020-01-01	mml-miR-133b-5p;mml-miR-4667;mml-miR-133b-3p	5-Lipoxygenase-Activating Proteins;Adaptor Proteins; Signal Transducing;Animals;Antigens; Differentiation/metabolism;Carrier Proteins;Cell Line;Immunity; Innate;Lipopolysaccharides/pharmacology;Macrophages; Alveolar/drug effects/immunology;Mass Spectrometry;Membrane Proteins;Mice;Molecular Probe Techniques;Myeloid Differentiation Factor 88;NF-kappa B/metabolism;Protein Interaction Mapping/methods…
15992842	Kuricova M;Naccarati A;Kumar R;Koskinen M;Sanyal S;Dusinska M;Tulinska J;Vodickova L;Liskova A;Jahnova E;Fuortes L;Haufroid V;Hemminki K;Vodicka P	Toxicology and applied pharmacology	DNA repair and cyclin D1 polymorphisms and styrene-induced genotoxicity and immunotoxicity.	1-SO-adenine DNA adducts, DNA single-strand breaks (SBs), chromosomal aberrations (CAs), mutant frequency (MF) at the HPRT gene, and immune parameters (hematological and of humoral immunity) were studied in styrene-exposed human subjects and controls. Results were correlated with genetic polymorphisms in DNA repair genes (XPD, exon 23, XPG, exon 15, XPC, exon 15, XRCC1, exon 10, XRCC3, exon 7) an…	2005-09-01	ggo-miR-330;ggo-miR-516a-3p;mml-miR-518b;ggo-miR-520f	Adult;Cyclin D1/genetics;DNA Repair;Female;Humans;Immune System/drug effects;Male;Middle Aged;Mutagens/toxicity;Occupational Exposure;Polymorphism; Genetic;Styrene/toxicity
16009940	Zhao C;Denison C;Huibregtse JM;Gygi S;Krug RM	Proceedings of the National Academy of Sciences of the United States of America	Human ISG15 conjugation targets both IFN-induced and constitutively expressed proteins functioning in diverse cellular pathways.	IFN-alpha/beta plays an essential role in innate immunity against viral and bacterial infection. Among the proteins induced by IFN-alpha/beta are the ubiquitin-like ISG15 protein and its E1- (Ube1L) and E2- (UbcH8) conjugating enzymes, leading to the conjugation of ISG15 to cellular proteins. It is likely that ISG15 conjugation plays an important role in antiviral response because a human virus, …	2005-07-19	ggo-miR-330;mml-miR-6132;mml-miR-657;tgu-miR-2967;mml-miR-7174-3p;ggo-miR-516a-3p;mml-miR-518b;mml-miR-133b-5p;mml-miR-649;tgu-miR-456-3p;mml-miR-7174-5p;mml-miR-296-3p;mml-miR-514b-3p;tgu-miR-29a-1-5p;mml-miR-500b-3p;ggo-miR-4510;ggo-miR-182;tgu-miR-30b-3p;tgu-miR-216b-3p;tgu-miR-2955-5p;ggo-miR-520f;mml-miR-4667;tgu-miR-2955-3p;mml-miR-133b-3p;mml-miR-4743;mml-miR-500b-5p;hsa-miR-3159;mml-miR-4…	Antiviral Agents/metabolism;Cytokines/metabolism;DEAD Box Protein 58;DEAD-box RNA Helicases;GTP-Binding Proteins/metabolism;HeLa Cells;Humans;Immunity; Innate/physiology;Influenza B virus/metabolism;Interferon Type I/metabolism;Mass Spectrometry;Myxovirus Resistance Proteins;RNA Helicases/metabolism;Ubiquitin-Activating Enzymes/metabolism;Ubiquitin-Conjugating Enzymes/metabolism;Ubiquitins/metabo…
16146763	Peruzzi F	Frontiers in bioscience : a journal and virtual library	The multiple functions of HIV-1 Tat: proliferation versus apoptosis.	The HIV-1 transactivating factor Tat plays critical roles in the pathogenesis of AIDS. Originally discovered as a potent activator of viral replication, Tat has now been found to be involved in the regulation of both viral and cellular gene expression. Due to its structure, Tat protein can be secreted by infected cells, and can penetrate neighboring uninfected cells, altering their function in th…	2006-01-01	mml-miR-4667	Apoptosis;Cell Death;Cell Line; Tumor;Cell Membrane/metabolism;Cell Nucleolus/metabolism/virology;Cell Nucleus/metabolism/virology;Cell Proliferation;Gene Expression Regulation; Viral;Gene Products; tat/metabolism/physiology;HIV Long Terminal Repeat;Humans;Immune System/pathology;Infections/virology;Models; Biological;Signal Transduction;Transcriptional Activation;Virus Replication
16162672	Kim DW;Lenzen G;Page AL;Legrain P;Sansonetti PJ;Parsot C	Proceedings of the National Academy of Sciences of the United States of America	The Shigella flexneri effector OspG interferes with innate immune responses by targeting ubiquitin-conjugating enzymes.	Bacteria of Shigella spp. are responsible for shigellosis in humans. They use a type III secretion system to inject effector proteins into host cells and induce their entry into epithelial cells or trigger apoptosis in macrophages. We present evidence that the effector OspG is a protein kinase that binds various ubiquitinylated ubiquitin-conjugating enzymes, including UbcH5, which belongs to the …	2005-09-27	tgu-miR-146c;tgu-miR-458-3p;tgu-miR-458-5p	Animals;Bacterial Proteins/genetics/metabolism;Cells; Cultured;Dysentery; Bacillary/enzymology/immunology/microbiology;Humans;Ileum/microbiology/pathology;Immunity; Innate;Intestinal Mucosa/microbiology;Iron-Binding Proteins/metabolism;Mutation;NF-kappa B/metabolism;Phosphorylation;Promoter Regions; Genetic;Protein Kinases/genetics/metabolism;Rabbits;Shigella flexneri/enzymology/genetics/pathogen…
16179826	Meng J;Thongngarm T;Nakajima M;Yamashita N;Ohta K;Bates CA;Grunwald GK;Rosenwasser LJ	International archives of allergy and immunology	Association of transforming growth factor-beta1 single nucleotide polymorphism C-509T with allergy and immunological activities.	BACKGROUND: A single nucleotide polymorphism (SNP) C-509T within the tumor growth factor beta1 (TGFbeta1) gene has been associated with atopic asthma and asthma severity. To further understand the mechanisms involved, the association of C-509T with allergy, T-lymphocyte proliferation and plasma TGFbeta1 concentration has been explored in a case-control study with allergic and non-allergic subject…	2005-10-12	ggo-miR-330;ggo-miR-516a-3p;ggo-miR-520f	Alleles;Case-Control Studies;Cell Proliferation;Cytokines/metabolism;Female;Humans;Hypersensitivity/genetics/immunology;Immunity; Cellular/genetics;Male;Polymorphism; Single Nucleotide;Risk Factors;T-Lymphocytes/drug effects/immunology;Transforming Growth Factor beta/blood/drug effects/genetics;Transforming Growth Factor beta1;Up-Regulation
16186825	Sato S;Sanjo H;Takeda K;Ninomiya-Tsuji J;Yamamoto M;Kawai T;Matsumoto K;Takeuchi O;Akira S	Nature immunology	Essential function for the kinase TAK1 in innate and adaptive immune responses.	Transforming growth factor-beta-activated kinase 1 (TAK1) has been linked to interleukin 1 receptor and tumor necrosis factor receptor signaling. Here we generated mouse strains with conditional expression of a Map3k7 allele encoding part of TAK1. TAK1-deficient embryonic fibroblasts demonstrated loss of responses to interleukin 1beta and tumor necrosis factor. Studies of mice with B cell-specifi…	2005-11-12	mml-miR-133b-5p;mml-miR-133b-3p	Animals;B-Lymphocytes/drug effects/enzymology/immunology;CD40 Antigens/pharmacology;Embryo; Mammalian/cytology;Fibroblasts/drug effects/enzymology;Gene Deletion;Immunity; Innate;Interleukin-17/pharmacology;Lymphopoiesis;MAP Kinase Kinase Kinases/deficiency/genetics/physiology;Membrane Glycoproteins/immunology;Mice;Mice; Mutant Strains;NF-kappa B/pharmacology;Receptors; Antigen; B-Cell/agonists/im…
16203999	Berthoux L;Sebastian S;Sokolskaja E;Luban J	Proceedings of the National Academy of Sciences of the United States of America	Cyclophilin A is required for TRIM5{alpha}-mediated resistance to HIV-1 in Old World monkey cells.	The peptidyl-prolyl isomerase cyclophilin A (CypA) embraces an exposed, proline-rich loop on HIV-1 capsid (CA) and renders reverse transcription complexes resistant to an antiviral activity in human cells. A CypA fusion with TRIM5 that is unique to New World owl monkeys also targets HIV-1 CA, but this interaction potently inhibits infection. A similar block to HIV-1 infection in Old World monkeys…	2005-10-11	mml-miR-6132;ggo-miR-182	Animals;Cats;Cell Line;Chlorocebus aethiops;Cyclophilin A/genetics/metabolism;DNA Primers;HIV Infections/immunology/metabolism;HIV-1;Immunity; Innate/immunology;Macaca mulatta;Proteins/metabolism;RNA Interference;Ubiquitin-Protein Ligases
16224818	Roger T;Chanson AL;Knaup-Reymond M;Calandra T	European journal of immunology	Macrophage migration inhibitory factor promotes innate immune responses by suppressing glucocorticoid-induced expression of mitogen-activated protein kinase phosphatase-1.	The pro-inflammatory cytokine macrophage migration inhibitory factor (MIF) acts as a physiological counter-regulator of the immuno-suppressive effects of glucocorticoids. However, the mechanisms whereby MIF exerts its counter-balancing effect remain largely unknown. Here we report that MAPK phosphatase 1 (MKP-1), an archetypal member of dual specificity phosphatase that inactivates MAPK activity …	2005-12-12	mml-miR-649;mml-miR-296-3p	Animals;Cell Cycle Proteins/antagonists & inhibitors/biosynthesis/genetics;Cell Line;Cytokines/antagonists & inhibitors/biosynthesis;Dual Specificity Phosphatase 1;Glucocorticoids/antagonists & inhibitors/physiology;Humans;Immediate-Early Proteins/antagonists & inhibitors/biosynthesis/genetics;Immunity; Innate;Macrophage Migration-Inhibitory Factors/physiology;Mice;Phosphoprotein Phosphatases/ant…
16273344	Hu YF;Zhang HL;Cai T;Harashima S;Notkins AL	Diabetologia	The IA-2 interactome.	AIMS/HYPOTHESIS: Islet antigen-2 (IA-2), a major autoantigen in type 1 diabetes, is an enzymatically inactive member of the transmembrane protein tyrosine phosphatase (PTP) family. IA-2 is located in dense-core secretory vesicles and is involved in the regulation of insulin secretion. The present experiments were initiated to identify those proteins that interact with IA-2 (i.e. the IA-2 interact…	2005-12-12	mml-miR-6132;ggo-miR-182	Animals;Autoantigens/analysis/genetics/immunology/metabolism;Autoimmunity/immunology;Cell Line;Cyclophilin A/metabolism;Death Domain Receptor Signaling Adaptor Proteins;Guanine Nucleotide Exchange Factors/metabolism;Humans;Immunoprecipitation;Insulin/metabolism;Insulin Secretion;Membrane Proteins/analysis/genetics/immunology/metabolism;Mutation;Protein Binding;Protein Interaction Mapping;Protein …
16356855	Sommer K;Guo B;Pomerantz JL;Bandaranayake AD;Moreno-Garcia ME;Ovechkina YL;Rawlings DJ	Immunity	Phosphorylation of the CARMA1 linker controls NF-kappaB activation.	PKC isoforms and CARMA1 play crucial roles in immunoreceptor-dependent NF-kappaB activation. We tested whether PKC-dependent phosphorylation of CARMA1 directly regulates this signaling cascade. B cell antigen receptor (BCR) engagement led to the progressive recruitment of CARMA1 into lipid rafts and to the association of CARMA1 with, and phosphorylation by, PKCbeta. Furthermore, PKCbeta interacte…	2005-12-12	ggo-miR-138	Animals;Apoptosis Regulatory Proteins/genetics/metabolism;Binding Sites/immunology;Blotting; Western;CARD Signaling Adaptor Proteins;Cell Fractionation;Cell Line;Fluorescent Antibody Technique;Guanylate Kinases/genetics/metabolism;Humans;I-kappa B Kinase/immunology/metabolism;Immunity; Cellular/physiology;Mice;Mutation/genetics;NF-kappa B/metabolism;Phosphorylation;Protein Kinase C/metabolism;Pro…
16386222	Corre S;Galibert MD	Medecine sciences : M/S	[USF as a key regulatory element of gene expression].	Upstream stimulating factors, USF-1 and -2, are members of the evolutionary conserved basic-Helix-Loop-Helix-Leucine Zipper transcription factor family. The ubiquitously expressed USF-1 and -2 proteins of respectively 43 kDa and 44 kDa interact with high affinity to cognate E-box regulatory elements (CANNTG) which are particularly represented over the genome. The USF transcription factors are key…	2006-01-12	ggo-miR-330;ggo-miR-516a-3p;ggo-miR-520f;mml-miR-320b	Gene Expression Regulation;Humans;Immunity;Leucine Zippers;Models; Molecular;Pigmentation/physiology;Protein Structure; Secondary;Upstream Stimulatory Factors/chemistry/genetics
16415872	Mansell A;Smith R;Doyle SL;Gray P;Fenner JE;Crack PJ;Nicholson SE;Hilton DJ;O'Neill LA;Hertzog PJ	Nature immunology	Suppressor of cytokine signaling 1 negatively regulates Toll-like receptor signaling by mediating Mal degradation.	Toll-like receptor (TLR) signals that initiate innate immune responses to pathogens must be tightly regulated to prevent excessive inflammatory damage to the host. The adaptor protein Mal is specifically involved in signaling via TLR2 and TLR4. We demonstrate here that after TLR2 and TLR4 stimulation Mal becomes phosphorylated by Bruton's tyrosine kinase (Btk) and then interacts with SOCS-1, whic…	2006-02-12	mml-miR-514b-3p;mml-miR-500b-3p;mml-miR-500b-5p;ggo-miR-138	Animals;Carrier Proteins/genetics/immunology/metabolism;Cell Line;Humans;Immunity; Innate;Membrane Transport Proteins/immunology/metabolism;Mice;Mice; Inbred CBA;Mice; Knockout;Myelin Proteins/immunology/metabolism;Myelin and Lymphocyte-Associated Proteolipid Proteins;Phosphorylation;Proteolipids/immunology/metabolism;Repressor Proteins/genetics/immunology/metabolism;Signal Transduction;Suppresso…
16421571	Nusbaum C;Mikkelsen TS;Zody MC;Asakawa S;Taudien S;Garber M;Kodira CD;Schueler MG;Shimizu A;Whittaker CA;Chang JL;Cuomo CA;Dewar K;FitzGerald MG;Yang X;Allen NR;Anderson S;Asakawa T;Blechschmidt K;Bloom T;Borowsky ML;Butler J;Cook A;Corum B;DeArellano K;DeCaprio D;Dooley KT;Dorris L 3rd;Engels R;Glockner G;Hafez N;Hagopian DS;Hall JL;Ishikawa SK;Jaffe DB;Kamat A;Kudoh J;Lehmann R;Lokitsang T;Macd…	Nature	DNA sequence and analysis of human chromosome 8.	The International Human Genome Sequencing Consortium (IHGSC) recently completed a sequence of the human genome. As part of this project, we have focused on chromosome 8. Although some chromosomes exhibit extreme characteristics in terms of length, gene content, repeat content and fraction segmentally duplicated, chromosome 8 is distinctly typical in character, being very close to the genome media…	2006-01-19	hsa-miR-6844;hsa-miR-1205;hsa-miR-596;hsa-miR-6845-5p;hsa-miR-10400-3p;hsa-miR-939-5p;hsa-miR-6849-5p;hsa-miR-3149;hsa-miR-937-3p;hsa-miR-12123;hsa-miR-4469;hsa-miR-6848-3p;hsa-miR-548aa;hsa-miR-6847-3p;hsa-miR-3622b-5p;hsa-miR-548az-5p;hsa-miR-548h-3p;hsa-miR-4662a-3p;hsa-miR-2053;hsa-miR-548ao-5p;hsa-miR-7848-3p;hsa-miR-4664-3p;hsa-miR-4664-5p	Animals;Chromosomes; Human; Pair 8/genetics;Contig Mapping;DNA; Satellite/genetics;Defensins/genetics;Euchromatin/genetics;Evolution; Molecular;Female;Humans;Immunity; Innate/genetics;Male;Molecular Sequence Data;Multigene Family/genetics;Sequence Analysis; DNA
16455948	Vachon E;Martin R;Plumb J;Kwok V;Vandivier RW;Glogauer M;Kapus A;Wang X;Chow CW;Grinstein S;Downey GP	Blood	CD44 is a phagocytic receptor.	CD44, a transmembrane adhesion molecule involved in binding and metabolism of hyaluronan, has additional functions in inflammatory and immune responses, contributing to the ingestion and clearance of particles and apoptotic cells. Our goal was to determine the specific role of CD44 in phagocytosis and whether it functions as a primary or accessory phagocytic receptor. Using hyaluronan-coated bead…	2006-05-15	mml-miR-6132;ggo-miR-182;ssc-let-7d-5p;tgu-miR-1781;tgu-miR-365-3p;ssc-let-7d-3p;tgu-miR-338-3p;tgu-miR-338-5p;tgu-miR-365-1-5p;ssc-let-7a;tgu-miR-193a-3p;tgu-miR-193a-5p	Animals;Apoptosis/physiology;Cell Line;Flow Cytometry;Hyaluronan Receptors/genetics/physiology;Immunity;Inflammation/physiopathology;Intracellular Signaling Peptides and Proteins/metabolism;Mice;Mice; Knockout;Oxidation-Reduction;Phagocytosis;Protein-Tyrosine Kinases/metabolism;Syk Kinase;Transfection
16501569	Reiley WW;Zhang M;Jin W;Losiewicz M;Donohue KB;Norbury CC;Sun SC	Nature immunology	Regulation of T cell development by the deubiquitinating enzyme CYLD.	T cell receptor signaling is essential for the generation and maturation of T lymphocyte precursors. Here we identify the deubiquitinating enzyme CYLD as a positive regulator of proximal T cell receptor signaling in thymocytes. CYLD physically interacted with active Lck and promoted recruitment of active Lck to its substrate, Zap70. CYLD also removed both Lys 48- and Lys 63-linked polyubiquitin c…	2006-04-12	ggo-miR-138	Animals;Crosses; Genetic;Immunity; Innate/immunology;Lymphocyte Specific Protein Tyrosine Kinase p56(lck)/metabolism;Male;Mice;Mice; Inbred C57BL;Mice; Inbred DBA;Mice; Knockout;Receptors; Antigen; T-Cell/immunology/metabolism;Signal Transduction;Specific Pathogen-Free Organisms;T-Lymphocytes/cytology/enzymology/immunology;Tumor Suppressor Proteins/immunology/metabolism;Ubiquitin/immunology/metab…
16519819	Smyth DJ;Howson JM;Payne F;Maier LM;Bailey R;Holland K;Lowe CE;Cooper JD;Hulme JS;Vella A;Dahlman I;Lam AC;Nutland S;Walker NM;Twells RC;Todd JA	BMC medical genetics	Analysis of polymorphisms in 16 genes in type 1 diabetes that have been associated with other immune-mediated diseases.	BACKGROUND: The identification of the HLA class II, insulin (INS), CTLA-4 and PTPN22 genes as determinants of type 1 diabetes (T1D) susceptibility indicates that fine tuning of the immune system is centrally involved in disease development. Some genes have been shown to affect several immune-mediated diseases. Therefore, we tested the hypothesis that alleles of susceptibility genes previously ass…	2006-03-06	hsa-miR-3972	ADAM Proteins/genetics;Case-Control Studies;Diabetes Mellitus; Type 1/genetics;Genetic Predisposition to Disease;Humans;Immune System Diseases/genetics;Polymorphism; Single Nucleotide
16533398	Smith J;Speed D;Hocking PM;Talbot RT;Degen WG;Schijns VE;Glass EJ;Burt DW	BMC genomics	Development of a chicken 5 K microarray targeted towards immune function.	BACKGROUND: The development of microarray resources for the chicken is an important step in being able to profile gene expression changes occurring in birds in response to different challenges and stimuli. The creation of an immune-related array is highly valuable in determining the host immune response in relation to infection with a wide variety of bacterial and viral diseases. RESULTS: Here we…	2006-03-13	nvi-miR-281;mml-miR-657;tgu-miR-2967;tgu-miR-2995;tgu-miR-456-3p;nvi-miR-929;tgu-miR-29a-1-5p;tgu-miR-2974;tgu-miR-30b-3p;nvi-miR-13a;nvi-miR-7;tgu-miR-34a;tgu-miR-216b-3p;tgu-miR-2955-5p;tgu-miR-2955-3p;tgu-miR-2983;tgu-miR-193b-3p;tgu-miR-2978;tgu-miR-365-2-5p;tgu-miR-193b-5p;mml-miR-320b	Animals;B-Lymphocytes/immunology;Base Sequence;Chickens/genetics/immunology/metabolism;Female;Gene Expression Profiling/methods/standards;Gene Library;Genomics;Immune System/immunology;Male;Molecular Sequence Data;Oligonucleotide Array Sequence Analysis/methods/standards;T-Lymphocytes/immunology;Vocabulary; Controlled
16618371	Chen WH;Wang XX;Lin W;He XW;Wu ZQ;Lin Y;Hu SN;Wang XN	BMC genomics	Analysis of 10,000 ESTs from lymphocytes of the cynomolgus monkey to improve our understanding of its immune system.	BACKGROUND: The cynomolgus monkey (Macaca fascicularis) is one of the most widely used surrogate animal models for an increasing number of human diseases and vaccines, especially immune-system-related ones. Towards a better understanding of the gene expression background upon its immunogenetics, we constructed a cDNA library from Epstein-Barr virus (EBV)-transformed B lymphocytes of a cynomolgus …	2006-04-18	mml-miR-518b;mml-miR-133b-5p;mml-miR-133b-3p	5' Untranslated Regions/genetics;Animals;Antigens; Differentiation; B-Lymphocyte/genetics;B-Lymphocytes/metabolism;Cluster Analysis;Databases; Genetic;Expressed Sequence Tags;Gene Expression Profiling;Gene Library;Genome; Human/genetics;Humans;Immune System;Immunoglobulins/genetics;Introns/genetics;Ligands;Macaca fascicularis/genetics/immunology;Major Histocompatibility Complex/genetics;Multigene…
16628196	Dai X;Sayama K;Yamasaki K;Tohyama M;Shirakata Y;Hanakawa Y;Tokumaru S;Yahata Y;Yang L;Yoshimura A;Hashimoto K	The Journal of investigative dermatology	SOCS1-negative feedback of STAT1 activation is a key pathway in the dsRNA-induced innate immune response of human keratinocytes.	Toll-like receptor (TLR)3 is a receptor for virus-associated double-stranded RNA, and triggers antiviral immune responses during viral infection. Epidermal keratinocytes express TLR3 and provide an innate immune defense against viral infection. Since the intracellular regulatory mechanism is unknown, we hypothesized that the signal transducers and activators of transcription (STAT)-suppressors of…	2006-07-12	ggo-miR-138	Adenoviruses; Human/genetics;Cells; Cultured;Chemokine CCL3;Chemokine CCL4;Feedback; Physiological/physiology;Gene Expression Regulation/drug effects;Genetic Vectors/genetics;Homeostasis/physiology;Humans;Immunity; Innate/drug effects/immunology;Interferon Regulatory Factor-3/analysis/drug effects/physiology;Interferon Regulatory Factor-7/analysis/genetics/physiology;Intracellular Signaling Pepti…
16633734	Kaul D;Anand PK;Khanna A	Molecular and cellular biochemistry	Functional genomics of PPAR-gamma in human immunomodulatory cells.	Keeping in view the fact that peroxisome-proliferators activated receptors-PPARs (alpha,gamma) play a crucial role in atherogenic inflammation, the present study was addressed to explore as to how selective and specific PPAR-gamma gene silencing within human mononuclear cells affects genes involved in lipid metabolism and innate immune process. Such a study revealed that with respect to control c…	2006-10-12	mml-miR-4446-3p;mml-miR-28-3p;mml-miR-622;mml-miR-28-5p;mml-miR-4446-5p	Cells; Cultured;Genomics;Humans;Immunity; Innate/genetics;Inflammation/genetics;Lipid Metabolism/genetics;PPAR gamma/blood/genetics/physiology;RNA; Messenger/metabolism;RNA; Small Interfering;Transfection
16648838	Bettelli E;Carrier Y;Gao W;Korn T;Strom TB;Oukka M;Weiner HL;Kuchroo VK	Nature	Reciprocal developmental pathways for the generation of pathogenic effector TH17 and regulatory T cells.	On activation, T cells undergo distinct developmental pathways, attaining specialized properties and effector functions. T-helper (T(H)) cells are traditionally thought to differentiate into T(H)1 and T(H)2 cell subsets. T(H)1 cells are necessary to clear intracellular pathogens and T(H)2 cells are important for clearing extracellular organisms. Recently, a subset of interleukin (IL)-17-producing…	2006-05-11	ggo-miR-330;ggo-miR-516a-3p;ggo-miR-520f	Animals;Autoimmunity/immunology;CD4 Antigens/metabolism;Cell Differentiation/drug effects;Central Nervous System/immunology/metabolism;Cytokines/immunology/metabolism;Forkhead Transcription Factors/metabolism;Interleukin-17/biosynthesis/metabolism;Interleukin-6/immunology/metabolism;Mice;Receptors; Interleukin-2/metabolism;Th1 Cells/cytology/drug effects/immunology/metabolism;Th2 Cells/cytology/d…
16679516	Conte M;Arcaro A;D'Angelo D;Gnata A;Mamone G;Ferranti P;Formisano S;Gentile F	The Journal of biological chemistry	A single chondroitin 6-sulfate oligosaccharide unit at Ser-2730 of human thyroglobulin enhances hormone formation and limits proteolytic accessibility at the carboxyl terminus. Potential insights into thyroid homeostasis and autoimmunity.	We localized the site of type D (chondroitin 6-sulfate) oligosaccharide unit addition to human thyroglobulin (hTg). hTg was chromatographically separated into chondroitin 6-sulfate-containing (hTg-CS) and chondroitin 6-sulfate-devoid (hTg-CS0) molecules on the basis of their D-glucuronic acid content. In an ample number of hTg preparations, the fraction of hTg-CS in total hTg ranged from 32.0 to …	2006-08-04	hsa-miR-7848-3p	Amino Acid Sequence;Autoimmunity;Chondroitin Sulfates/physiology;Homeostasis;Hormones/biosynthesis;Humans;Oligosaccharides;Peptide Hydrolases/metabolism;Serine;Thyroglobulin/chemistry/metabolism/physiology;Thyroid Gland/immunology/physiology;Thyroiditis; Autoimmune/etiology;Thyroxine/biosynthesis;Triiodothyronine/biosynthesis
16699525	Saitoh T;Tun-Kyi A;Ryo A;Yamamoto M;Finn G;Fujita T;Akira S;Yamamoto N;Lu KP;Yamaoka S	Nature immunology	Negative regulation of interferon-regulatory factor 3-dependent innate antiviral response by the prolyl isomerase Pin1.	Recognition of double-stranded RNA activates interferon-regulatory factor 3 (IRF3)-dependent expression of antiviral factors. Although the molecular mechanisms underlying the activation of IRF3 have been studied, the mechanisms by which IRF3 activity is reduced have not. Here we report that activation of IRF3 is negatively regulated by the peptidyl-prolyl isomerase Pin1. After stimulation by doub…	2006-06-12	ggo-miR-330;ggo-miR-516a-3p;mml-miR-518b;ggo-miR-520f	Animals;Cells; Cultured;DEAD Box Protein 58;DEAD-box RNA Helicases;Down-Regulation;Immunity; Innate/genetics;Interferon Regulatory Factor-3/genetics/metabolism;Interferon-beta/metabolism;Mice;Mice; Inbred Strains;NIMA-Interacting Peptidylprolyl Isomerase;Peptidylprolyl Isomerase/genetics/metabolism;Phosphorylation;Proline/metabolism;Proteasome Endopeptidase Complex/metabolism;RNA Helicases/metabo…
16712948	Ochsenkuhn R;O'Connor AE;Hirst JJ;Gordon Baker HW;de Kretser DM;Hedger MP	Journal of reproductive immunology	The relationship between immunosuppressive activity and immunoregulatory cytokines in seminal plasma: influence of sperm autoimmunity and seminal leukocytes.	While the contributions of prostasomes, polyamines and prostaglandins to the immunosuppressive activity (ISA) of human seminal plasma have been well-characterised, the contribution of immunoregulatory cytokines found in seminal plasma has received relatively little attention. Semen samples were collected from adult men displaying normospermic parameters, sperm antibodies or substantially elevated…	2006-08-12	ggo-miR-330;ggo-miR-516a-3p;ggo-miR-520f	Activins/immunology/pharmacology;Adult;Autoimmunity/immunology;Dialysis;Follistatin/immunology/pharmacology;Humans;Interleukin-10/immunology/pharmacology;Leukocytes/immunology/metabolism;Male;Middle Aged;Prostaglandins E/immunology/metabolism;Semen/immunology/metabolism;Spermatozoa/immunology/metabolism;Transforming Growth Factor beta1/immunology/pharmacology
16741999	Rinta-Valkama J;Aaltonen P;Lassila M;Palmen T;Tossavainen P;Knip M;Holthofer H	Diabetes/metabolism research and reviews	Densin and filtrin in the pancreas and in the kidney, targets for humoral autoimmunity in patients with type 1 diabetes.	BACKGROUND AND AIM: The development of autoantibodies against antigens of the pancreatic islet cells is a typical phenomenon in patients with type 1 diabetes. The expression of densin, recently shown to be present in kidney podocytes, was explored in the pancreas. Additionally, we studied whether densin and filtrin, another molecule shared between the kidney podocytes and pancreatic islet cells, …	2007-02-12	mml-miR-320b	Adolescent;Antibody Formation;Autoantibodies/blood;Autoimmunity;Blood Pressure;Child;Diabetes Mellitus; Type 1/blood/immunology/physiopathology;Glycated Hemoglobin A/analysis;Humans;Immunoglobulins/analysis/immunology;Kidney/immunology;Membrane Proteins/analysis/immunology;Pancreas/immunology;Polymerase Chain Reaction;Radioimmunoassay;Sialoglycoproteins/analysis/genetics/immunology
16754688	Mikami F;Lim JH;Ishinaga H;Ha UH;Gu H;Koga T;Jono H;Kai H;Li JD	The Journal of biological chemistry	The transforming growth factor-beta-Smad3/4 signaling pathway acts as a positive regulator for TLR2 induction by bacteria via a dual mechanism involving functional cooperation with NF-kappaB and MAPK phosphatase 1-dependent negative cross-talk with p38 MAPK.	The transforming growth factor beta (TGF-beta) pathway represents an important signaling pathway involved in the regulation of diverse biological processes, including cell proliferation, differentiation, and apoptosis. Despite the known role of TGF-betaR-mediated signaling in suppressing immune response, its role in regulating human Toll-like receptors (TLRs), key host defense receptors that reco…	2006-08-04	ggo-miR-330;mml-miR-7174-3p;ggo-miR-516a-3p;mml-miR-7174-5p;ggo-miR-4510;ggo-miR-520f;mml-miR-4743;mml-miR-345;mml-miR-627-3p;mml-miR-1233	Bacteria/pathogenicity;Bacterial Infections/immunology;Dual Specificity Phosphatase 1;Gene Expression Regulation;HeLa Cells;Humans;Immunity;NF-kappa B/physiology;Protein Phosphatase 1;Protein Tyrosine Phosphatases/physiology;Receptor Cross-Talk;Signal Transduction/physiology;Smad3 Protein/metabolism;Smad4 Protein/metabolism;Toll-Like Receptor 2/genetics;Transfection;Transforming Growth Factor bet…
16815734	Sokolskaja E;Luban J	Current opinion in microbiology	Cyclophilin, TRIM5, and innate immunity to HIV-1.	The peptidyl-prolyl isomerase cyclophilin A (CypA) binds a proline-rich loop on the surface of HIV-1 capsid (CA). This interaction increases HIV-1 infectivity in humans but promotes an anti-HIV-1 restriction activity in non-human primates. Efforts to understand these paradoxical effects of cyclophilin, along with more targeted approaches to uncover the genetic basis for HIV-1 restriction, led to …	2006-08-12	mml-miR-6132;ggo-miR-182	Acquired Immunodeficiency Syndrome/immunology;Animals;Capsid/physiology;Carrier Proteins/chemistry/physiology;Cyclophilin A/physiology;HIV-1/immunology;Humans;Immunity; Innate;Species Specificity;Tropism;Ubiquitin/physiology;Virus Replication
16857737	Liu HH;Xie M;Schneider MD;Chen ZJ	Proceedings of the National Academy of Sciences of the United States of America	Essential role of TAK1 in thymocyte development and activation.	The protein kinase TAK1 mediates the activation of NF-kappaB in response to stimulation by proinflammatory cytokines and microbial pathogens in the innate immunity pathways. However, the physiological function of TAK1 in the adaptive immunity pathways is unclear. By engineering mice lacking TAK1 in T cells, here, we show that TAK1 is essential for thymocyte development and activation in vivo. Del…	2006-08-01	mml-miR-133b-5p;mml-miR-133b-3p	Animals;Apoptosis/physiology;CD4 Antigens/metabolism;CD8 Antigens/metabolism;Cells; Cultured;Gene Targeting;Immunity/physiology;JNK Mitogen-Activated Protein Kinases/metabolism;MAP Kinase Kinase Kinases/genetics/metabolism;Mice;Mice; Knockout;NF-kappa B/metabolism;T-Lymphocytes/metabolism;Thymus Gland/cytology
16880257	Rangachari M;Mauermann N;Marty RR;Dirnhofer S;Kurrer MO;Komnenovic V;Penninger JM;Eriksson U	The Journal of experimental medicine	T-bet negatively regulates autoimmune myocarditis by suppressing local production of interleukin 17.	Experimental autoimmune myocarditis (EAM) appears after infectious heart disease, the most common cause of dilated cardiomyopathy in humans. Here we report that mice lacking T-bet, a T-box transcription factor required for T helper (Th)1 cell differentiation and interferon (IFN)-gamma production, develop severe autoimmune heart disease compared to T-bet+/+ control mice. Experiments in T-bet-/- IL…	2006-08-07	mmu-miR-7240-5p	Animals;Autoimmune Diseases/immunology/metabolism;Autoimmunity/immunology;Bone Marrow;CD3 Complex/immunology;CD8-Positive T-Lymphocytes/immunology;Cell Differentiation;Cytokines/biosynthesis;Dendritic Cells/cytology/immunology;Humans;Immunization;Interleukin-17/biosynthesis/deficiency;Interleukin-23;Interleukin-23 Subunit p19;Interleukins/biosynthesis;Lymphoid Tissue/immunology;Mice;Mice; SCID;My…
16885212	Taganov KD;Boldin MP;Chang KJ;Baltimore D	Proceedings of the National Academy of Sciences of the United States of America	NF-kappaB-dependent induction of microRNA miR-146, an inhibitor targeted to signaling proteins of innate immune responses.	Activation of mammalian innate and acquired immune responses must be tightly regulated by elaborate mechanisms to control their onset and termination. MicroRNAs have been implicated as negative regulators controlling diverse biological processes at the level of posttranscriptional repression. Expression profiling of 200 microRNAs in human monocytes revealed that several of them (miR-146a/b, miR-1…	2006-08-15	hsa-miR-146a-3p;hsa-miR-146a-5p;hsa-miR-146b-5p;hsa-miR-146b-3p	Animals;Base Sequence;Cell Line;Gene Expression Profiling;Humans;Immunity; Innate/physiology;Interleukin-1 Receptor-Associated Kinases;Intracellular Signaling Peptides and Proteins/genetics/metabolism;Lipopolysaccharides/immunology;Mice;MicroRNAs/metabolism;Molecular Sequence Data;Monocytes/physiology;NF-kappa B/metabolism;Protein-Serine-Threonine Kinases/genetics/metabolism;Rats;Signal Transduct…
16888100	Panopoulos AD;Zhang L;Snow JW;Jones DM;Smith AM;El Kasmi KC;Liu F;Goldsmith MA;Link DC;Murray PJ;Watowich SS	Blood	STAT3 governs distinct pathways in emergency granulopoiesis and mature neutrophils.	Granulocyte colony-stimulating factor (G-CSF) is essential for the host response to bacterial infection by controlling neutrophil production in the bone marrow. The G-CSF receptor (G-CSFR) activates the Jak/STAT pathway, although little is understood about how these signals regulate basal and stress-induced granulopoiesis. We examined STAT3 function in granulocytes using a bone marrow conditional…	2006-12-01	mml-miR-657	Animals;Bacterial Infections/genetics/metabolism;Bone Marrow/metabolism;Cell Differentiation/physiology;Chemotaxis/physiology;Granulocyte Colony-Stimulating Factor/metabolism;Immunity; Innate/physiology;Mice;Mice; Knockout;Myelopoiesis/physiology;Neutrophils/metabolism;Receptors; Granulocyte Colony-Stimulating Factor/metabolism;STAT3 Transcription Factor/deficiency/metabolism;Signal Transduction/…
16930467	Dziarski R;Gupta D	Genome biology	The peptidoglycan recognition proteins (PGRPs).	Peptidoglycan recognition proteins (PGRPs) are innate immunity molecules present in insects, mollusks, echinoderms, and vertebrates, but not in nematodes or plants. PGRPs have at least one carboxy-terminal PGRP domain (approximately 165 amino acids long), which is homologous to bacteriophage and bacterial type 2 amidases. Insects have up to 19 PGRPs, classified into short (S) and long (L) forms. …	2006-05-12	ssc-let-7e	Amino Acid Sequence;Animals;Carrier Proteins/chemistry/genetics/metabolism;Evolution; Molecular;Humans;Immunity; Innate;Molecular Sequence Data;Organ Specificity;Protein Binding;Sequence Homology; Amino Acid;Signal Transduction;Species Specificity;Structure-Activity Relationship
16931038	Kalled SL	Seminars in immunology	Impact of the BAFF/BR3 axis on B cell survival, germinal center maintenance and antibody production.	The development of the B cell lineage has been extensively studied along with the soluble and cellular components involved in the maturation and selection process. It was not always clear, however, what factors were involved in supporting mature B cell survival. Identification of the B cell survival factor, BAFF, was a key discovery in understanding the survival mechanism for mature B cells in th…	2006-10-12	hsa-miR-378i	Animals;Antibody Formation/immunology;Autoimmune Diseases/immunology;Autoimmunity/immunology;B-Cell Activating Factor/deficiency/genetics/immunology;B-Cell Activation Factor Receptor/deficiency/genetics/immunology;B-Lymphocyte Subsets/cytology/immunology;Cell Differentiation;Cell Survival;Germinal Center/immunology;Humans;Leukemia; B-Cell/immunology;Lymphocyte Cooperation;Lymphoma; B-Cell/immunol…
16931039	Mackay F;Leung H	Seminars in immunology	The role of the BAFF/APRIL system on T cell function.	BAFF is a key factor controlling B cell survival and maturation and its over-expression promotes B cell-mediated autoimmune disorders and participates in the progression of B cell lymphomas. Yet, BAFF and a related ligand APRIL are expressed by T lymphocytes and modulate their functions. BAFF and APRIL promote T cell activation and survival. BAFF over-expression in transgenic (Tg) mice enhances T…	2006-10-12	hsa-miR-378i	Animals;Autoimmunity/immunology;B-Cell Activating Factor/deficiency/genetics/immunology;B-Cell Activation Factor Receptor/deficiency/genetics/immunology;B-Cell Maturation Antigen/deficiency/genetics/immunology;Cell Differentiation;Homeodomain Proteins/genetics/physiology;Humans;Inflammation/immunology;Lymphocyte Activation;Lymphokines/biosynthesis;Mice;Mice; Knockout;Mice; Transgenic;T-Lymphocyte…
16938889	Tran EH;Azuma YT;Chen M;Weston C;Davis RJ;Flavell RA	Proceedings of the National Academy of Sciences of the United States of America	Inactivation of JNK1 enhances innate IL-10 production and dampens autoimmune inflammation in the brain.	Environmental insults such as microbial pathogens can contribute to the activation of autoreactive T cells, leading to inflammation of target organs and, ultimately, autoimmune disease. Various infections have been linked to multiple sclerosis and its animal counterpart, autoimmune encephalomyelitis. The molecular process by which innate immunity triggers autoreactivity is not currently understoo…	2006-09-05	mml-miR-936	Adoptive Transfer;Animals;Autoimmunity/genetics;Brain/immunology/pathology;Crosses; Genetic;Cytokines/immunology;Disease Models; Animal;Encephalomyelitis; Autoimmune; Experimental/immunology/prevention & control;Female;Freund's Adjuvant/immunology;Immunity; Innate;Interleukin-10/biosynthesis;Male;Mice;Mice; Inbred C57BL;Mice; Knockout;Mice; Mutant Strains;Mitogen-Activated Protein Kinase 8/geneti…
16951317	Zeng G;Aldridge ME;Tian X;Seiler D;Zhang X;Jin Y;Rao J;Li W;Chen D;Langford MP;Duggan C;Belldegrun AS;Dubinett SM	Journal of immunology (Baltimore, Md. : 1950)	Dendritic cell surface calreticulin is a receptor for NY-ESO-1: direct interactions between tumor-associated antigen and the innate immune system.	How the immune system recognizes endogenously arising tumors and elicits adaptive immune responses against nonmutated tumor-associated Ags is poorly understood. In search of intrinsic factors contributing to the immunogenicity of the tumor-associated Ag NY-ESO-1, we found that the NY-ESO-1 protein binds to the surface of immature dendritic cells (DC), macrophages, and monocytes, but not to that o…	2006-09-15	hsa-miR-6515-3p	Antigens; Neoplasm/metabolism;Calreticulin/metabolism;Cell Differentiation/immunology;Cell Line;Dendritic Cells/cytology/immunology/metabolism;Humans;Immunity; Innate;Macrophages/metabolism;Membrane Proteins/metabolism;Monocytes/metabolism;Protein Binding/immunology;Receptors; Cell Surface/metabolism
17015679	Bari M;Spagnuolo P;Fezza F;Oddi S;Pasquariello N;Finazzi-Agro A;Maccarrone M	Journal of immunology (Baltimore, Md. : 1950)	Effect of lipid rafts on Cb2 receptor signaling and 2-arachidonoyl-glycerol metabolism in human immune cells.	Recently, we have shown that treatment of rat C6 glioma cells with the raft disruptor methyl-beta-cyclodextrin (MCD) doubles the binding of anandamide (AEA) to type-1 cannabinoid receptors (CB1R), followed by CB1R-dependent signaling via adenylate cyclase and p42/p44 MAPK activity. In the present study, we investigated whether type-2 cannabinoid receptors (CB2R), widely expressed in immune cells,…	2006-10-15	mml-miR-133b-5p;mml-miR-133b-3p	Arachidonic Acids/metabolism;Cannabinoid Receptor Modulators/metabolism;Carrier Proteins/antagonists & inhibitors;Cell Line;Cell Line; Tumor;Endocannabinoids;Glycerides/metabolism;Humans;Immune System/cytology/metabolism;Lymphocytes/cytology/metabolism;Membrane Microdomains/chemistry/drug effects/physiology;Metabolism;Neurons/cytology/metabolism;Polyunsaturated Alkamides/metabolism;Receptor; Cann…
17018860	Fessler MB;Arndt PG;Just I;Nick JA;Malcolm KC;Worthen GS	Blood	Dual role for RhoA in suppression and induction of cytokines in the human neutrophil.	Production of tumor necrosis factor-alpha (TNFalpha) by the neutrophil (PMN) is a pivotal event in innate immunity, but the signals regulating TNFalpha induction in this primary cell are poorly understood. Herein, we use protein transduction to identify novel, opposing anti- and pro-cytokine-inducing roles for RhoA in the resting and lipopolysaccharide (LPS)-stimulated human PMN, respectively. In…	2007-02-01	oan-miR-1411;mml-miR-4446-3p;mml-miR-28-3p;ssc-let-7c;mml-miR-622;mml-miR-28-5p;mml-miR-4446-5p	Cytokines/genetics;Down-Regulation;Gene Expression Regulation;Humans;I-kappa B Proteins/metabolism;Immunity; Innate;NF-KappaB Inhibitor alpha;NF-kappa B/metabolism;Neutrophils/immunology/metabolism;Tumor Necrosis Factor-alpha/genetics;Up-Regulation;cdc42 GTP-Binding Protein/physiology;rhoA GTP-Binding Protein/physiology
17070910	Mishra S;Moulik S;Murphy LJ	Molecular immunology	Prohibitin binds to C3 and enhances complement activation.	Prohibitin (PHB1) is a multifunction protein that is released in lipid droplets from adipocytes and possibly other cells and is detectable in the circulation. We used crosslinking, immunoprecipitation and proteomic analysis to investigate binding partners for circulating PHB1. Crosslinking of PHB1 to serum resulted in two complexes of approximately 150 and 100 kDa, which contained both PHB1 and f…	2007-03-12	mml-miR-657	Animals;Complement Activation/immunology;Complement C3/chemistry/immunology;Erythrocytes/chemistry/immunology;Humans;Immunity; Innate;Protein Binding;Repressor Proteins/chemistry/immunology;Sheep
17073008		Nature	Insights into social insects from the genome of the honeybee Apis mellifera.	Here we report the genome sequence of the honeybee Apis mellifera, a key model for social behaviour and essential to global ecology through pollination. Compared with other sequenced insect genomes, the A. mellifera genome has high A+T and CpG contents, lacks major transposon families, evolves more slowly, and is more similar to vertebrates for circadian rhythm, RNA interference and DNA methylati…	2006-10-26	nvi-miR-281;mml-miR-657;tgu-miR-2967;tgu-miR-456-3p;nvi-miR-929;tgu-miR-29a-1-5p;nvi-miR-928;nvi-miR-282;nvi-miR-184;tgu-miR-30b-3p;nvi-miR-3477;nvi-miR-12;nvi-miR-307;nvi-miR-13a;nvi-miR-7;tgu-miR-216b-3p;tgu-miR-2955-5p;tgu-miR-2955-3p;nvi-miR-iab-8;nvi-miR-263b;tgu-miR-193b-3p;nvi-miR-210;nvi-miR-927;nvi-miR-9a;nvi-miR-315;tgu-miR-2978;tgu-miR-365-2-5p;tgu-miR-193b-5p;nvi-bantam;mml-miR-320b	Animals;Base Composition;Bees/genetics/growth & development/physiology;Behavior; Animal;DNA Transposable Elements/genetics;Evolution; Molecular;Female;Gene Expression Regulation/genetics;Genes; Insect/genetics;Genome; Insect/genetics;Genomics;Immunity/genetics;Male;Molecular Sequence Data;Phylogeny;Physical Chromosome Mapping;Proteome/genetics;Reproduction/genetics;Signal Transduction/genetics;So…
17073941	Ju ZL;Shi GY;Zuo JX;Zhang JW	Immunology	Unexpected development of autoimmunity in BAFF-R-mutant MRL-lpr mice.	BAFF-R is the predominant receptor that mediates B-cell activating factor (BAFF)-dependent B-cell signalling and plays a critical role in late-stage B-cell maturation and survival. BAFF has been implicated in the development of autoimmunity and systemic lupus erythematosus (SLE). To define the role of BAFF-R in autoimmunity and SLE, we crossed A/WySnJ mice with MRL-lpr mice and generated BAFF-R-m…	2007-02-12	hsa-miR-378i	Animals;Antibody-Producing Cells/immunology;Autoantibodies/biosynthesis;Autoimmunity/genetics/immunology;B-Cell Activation Factor Receptor/genetics/immunology;B-Lymphocytes/immunology;Bone Marrow/immunology;Cell Proliferation;Cells; Cultured;Germinal Center/immunology;Glomerulonephritis/genetics/immunology;Hypergammaglobulinemia/genetics/immunology;Immune Complex Diseases/genetics/immunology;Immu…
17082570	Otero DC;Poli V;David M;Rickert RC	Journal of immunology (Baltimore, Md. : 1950)	Cutting edge: inherent and acquired resistance to radiation-induced apoptosis in B cells: a pivotal role for STAT3.	Radiation-induced apoptosis (RiA) is used therapeutically for tumor cell ablation as well as a tool to characterize hemopoietic cell lineages. We report that the peritoneal B-1 B cell subset is selectively resistant to RiA. Inherent radioresistance is not shared by splenic B-2 or B-1 cells. However, it is conferred upon B-2 cells by BCR crosslinking in the presence of IL-6 or IL-10. In vivo exper…	2006-11-15	mml-miR-657	Animals;Apoptosis/genetics/radiation effects;B-Lymphocyte Subsets/immunology/metabolism/radiation effects;Cells; Cultured;Gamma Rays;Immunity; Innate/genetics/radiation effects;Interleukin-10/physiology;Interleukin-6/physiology;Mice;Mice; Inbred C57BL;Mice; Knockout;Mice; Transgenic;Peritoneal Cavity/cytology/radiation effects;Phosphorylation;Receptors; Antigen; B-Cell/metabolism/physiology;STAT3…
17095691	Sodergren E;Weinstock GM;Davidson EH;Cameron RA;Gibbs RA;Angerer RC;Angerer LM;Arnone MI;Burgess DR;Burke RD;Coffman JA;Dean M;Elphick MR;Ettensohn CA;Foltz KR;Hamdoun A;Hynes RO;Klein WH;Marzluff W;McClay DR;Morris RL;Mushegian A;Rast JP;Smith LC;Thorndyke MC;Vacquier VD;Wessel GM;Wray G;Zhang L;Elsik CG;Ermolaeva O;Hlavina W;Hofmann G;Kitts P;Landrum MJ;Mackey AJ;Maglott D;Panopoulou G;Poustka …	Science (New York, N.Y.)	The genome of the sea urchin Strongylocentrotus purpuratus.	We report the sequence and analysis of the 814-megabase genome of the sea urchin Strongylocentrotus purpuratus, a model for developmental and systems biology. The sequencing strategy combined whole-genome shotgun and bacterial artificial chromosome (BAC) sequences. This use of BAC clones, aided by a pooling strategy, overcame difficulties associated with high heterozygosity of the genome. The gen…	2006-11-10	spu-miR-10;spu-miR-133;spu-miR-2007;spu-miR-4847	Animals;Calcification; Physiologic;Cell Adhesion Molecules/genetics/physiology;Complement Activation/genetics;Computational Biology;Embryonic Development/genetics;Evolution; Molecular;Gene Expression Regulation; Developmental;Genes;Genome;Immunity; Innate/genetics;Immunologic Factors/genetics/physiology;Male;Nervous System Physiological Phenomena;Proteins/genetics/physiology;Sequence Analysis; DN…
17137775	Wahl SM	Current opinion in immunology	Transforming growth factor-beta: innately bipolar.	Widely heralded for depressing ongoing immune responses, renewed interest in the proficiency by which transforming growth factor beta (TGF-beta) not only engages but also might drive an over-reactive innate response highlights its bipolar nature. Although coordination of the development and function of Treg, in addition to direct inhibition of cellular activation, are prominent pathways by which …	2007-02-12	ggo-miR-330;ggo-miR-516a-3p;ggo-miR-520f	Animals;CD4-Positive T-Lymphocytes/cytology/immunology;Cell Lineage/immunology;Humans;Immunity; Innate;Inflammation/immunology/prevention & control;Transforming Growth Factor beta/physiology
17151602	Stuart LM;Boulais J;Charriere GM;Hennessy EJ;Brunet S;Jutras I;Goyette G;Rondeau C;Letarte S;Huang H;Ye P;Morales F;Kocks C;Bader JS;Desjardins M;Ezekowitz RA	Nature	A systems biology analysis of the Drosophila phagosome.	Phagocytes have a critical function in remodelling tissues during embryogenesis and thereafter are central effectors of immune defence. During phagocytosis, particles are internalized into 'phagosomes', organelles from which immune processes such as microbial destruction and antigen presentation are initiated. Certain pathogens have evolved mechanisms to evade the immune system and persist undete…	2007-01-04	nvi-miR-281;nvi-miR-929;nvi-miR-7	Animals;Caenorhabditis elegans;Drosophila Proteins/chemistry/immunology/metabolism;Drosophila melanogaster/chemistry/immunology;Escherichia coli/immunology;Genomics;Immunity; Innate/immunology;Phagocytosis/immunology;Phagosomes/chemistry/immunology/metabolism;Protein Binding;Proteomics;Staphylococcus aureus/immunology;Systems Biology
17230494	Verdonk RC;Haagsma EB;Jonker MR;Bok LI;Zandvoort JH;Kleibeuker JH;Faber KN;Dijkstra G	Inflammatory bowel diseases	Effects of different immunosuppressive regimens on regulatory T-cells in noninflamed colon of liver transplant recipients.	BACKGROUND: Regulatory T-cells (Treg) are natural suppressors of autoimmunity. Previous studies indicate that immunosuppressive drugs, especially calcineurin-inhibitors, may interfere with Treg homeostasis. Inflammatory bowel disease (IBD) can relapse or develop de novo after liver transplantation. IBD is associated with a relative deficiency of Treg. The aim of this study was to determine the ef…	2007-06-12	ggo-miR-330;mml-miR-7174-3p;ggo-miR-516a-3p;mml-miR-7174-5p;ggo-miR-4510;ggo-miR-520f;mml-miR-4743;mml-miR-345;mml-miR-627-3p;mml-miR-1233	Adult;Aged;Autoimmunity/drug effects;Biopsy;CD3 Complex/immunology/metabolism;Colon/metabolism/pathology;Disease Progression;Forkhead Transcription Factors/genetics/metabolism;Gene Expression/drug effects;Graft Rejection/immunology/prevention & control;Humans;Immunohistochemistry;Immunosuppression;Immunosuppressive Agents/therapeutic use;Interleukin-10/genetics/metabolism;Intestinal Mucosa/metabo…
17272685	Lee HK;Lund JM;Ramanathan B;Mizushima N;Iwasaki A	Science (New York, N.Y.)	Autophagy-dependent viral recognition by plasmacytoid dendritic cells.	Plasmacytoid dendritic cells (pDCs) detect viruses in the acidified endosomes by means of Toll-like receptors (TLRs). Yet, pDC responses to certain single-stranded RNA (ssRNA) viruses occur only after live viral infection. We present evidence here that the recognition of such viruses by TLR7 requires transport of cytosolic viral replication intermediates into the lysosome by the process of autoph…	2007-03-09	mml-miR-133b-5p;mml-miR-133b-3p	Animals;Autophagy;Dendritic Cells/immunology/physiology/virology;Endosomes/immunology/virology;Female;Immunity; Innate;Interferon-alpha/metabolism;Interleukin-12/metabolism;Lysosomes/virology;Male;Membrane Glycoproteins/immunology;Mice;Mice; Transgenic;Phagosomes/physiology/ultrastructure;RNA; Viral/immunology/metabolism;Rhabdoviridae Infections/immunology;Toll-Like Receptor 7/immunology;Vesicula…
17275304	Kuranaga E;Miura M	Trends in cell biology	Nonapoptotic functions of caspases: caspases as regulatory molecules for immunity and cell-fate determination.	Caspases are a family of cysteine proteases that are highly conserved in multicellular organisms and function as central regulators of apoptosis. Recent investigations in Caenorhabditis elegans, Drosophila and mice suggest that caspases also function as regulatory molecules for immunity and cell-fate determination. Here, we review genetic studies of nonapoptotic functions of caspases and discuss …	2007-03-12	nvi-miR-263b;nvi-miR-210;nvi-miR-9a;nvi-miR-315;nvi-bantam	Animals;Apoptosis;Caspases/immunology/metabolism;Cell Lineage;Cell Physiological Phenomena;Humans;Immunity;Neurodegenerative Diseases/enzymology
17277779	Qian Y;Liu C;Hartupee J;Altuntas CZ;Gulen MF;Jane-Wit D;Xiao J;Lu Y;Giltiay N;Liu J;Kordula T;Zhang QW;Vallance B;Swaidani S;Aronica M;Tuohy VK;Hamilton T;Li X	Nature immunology	The adaptor Act1 is required for interleukin 17-dependent signaling associated with autoimmune and inflammatory disease.	T helper cells that produce interleukin 17 (IL-17) are associated with inflammation and the control of certain bacteria. We report here the essential involvement of the adaptor protein Act1 in IL-17 receptor (IL-17R) signaling and IL-17-dependent immune responses. After stimulation with IL-17, recruitment of Act1 to IL-17R required the IL-17R conserved cytoplasmic 'SEFIR' domain, followed by recr…	2007-03-12	mml-miR-133b-5p;mml-miR-133b-3p	Adaptor Proteins; Signal Transducing/immunology/metabolism;Adoptive Transfer;Animals;Autoimmune Diseases;Autoimmunity;B-Cell Activation Factor Receptor/immunology/metabolism;CD40 Antigens/immunology/metabolism;Colitis/immunology/metabolism/pathology;Encephalomyelitis; Autoimmune; Experimental/immunology/metabolism/pathology;Enzyme-Linked Immunosorbent Assay;Female;Fluorescent Antibody Technique;G…
17289916	Okumura F;Zou W;Zhang DE	Genes & development	ISG15 modification of the eIF4E cognate 4EHP enhances cap structure-binding activity of 4EHP.	The expression of the ubiquitin-like molecule ISG15 and protein modification by ISG15 (ISGylation) are strongly activated by interferon, genotoxic stress, and pathogen infection, suggesting that ISG15 plays an important role in innate immune responses. 4EHP is an mRNA 5' cap structure-binding protein and acts as a translation suppressor by competing with eIF4E for binding to the cap structure. He…	2007-02-01	mml-miR-1258	Amino Acid Sequence;Cells; Cultured;Cytokines/physiology;Humans;Immunity; Innate;Models; Biological;Molecular Sequence Data;Protein Binding;Protein Processing; Post-Translational;RNA Cap-Binding Proteins/chemistry/metabolism/physiology;RNA Caps/metabolism;Ubiquitins/physiology
17314700	Karoly E;Fekete A;Banki NF;Szebeni B;Vannay A;Szabo AJ;Tulassay T;Reusz GS	Pediatric research	Heat shock protein 72 (HSPA1B) gene polymorphism and Toll-like receptor (TLR) 4 mutation are associated with increased risk of urinary tract infection in children.	Innate immunity and urinary tract response play a central role in the development of urinary tract infection (UTI). Heat shock protein (HSP) 72 and Toll-like receptor (TLR) 4 are among the key elements of innate defence mechanisms. This study assesses the role of HSPA1B A(1267)G and TLR4 A(896)G polymorphisms using allele-specific polymerase chain reaction in 103 patients treated with recurrent U…	2007-03-12	mml-miR-133b-5p;mml-miR-133b-3p	Alleles;Case-Control Studies;Child;Child; Preschool;Female;Genotype;HSP72 Heat-Shock Proteins/genetics;Heterozygote;Humans;Immunity; Innate;Male;Mutation;Polymorphism; Genetic;Recurrence;Toll-Like Receptor 4/genetics;Urinary Tract Infections/etiology/genetics/immunology
17318185	Toyofuku T;Yabuki M;Kamei J;Kamei M;Makino N;Kumanogoh A;Hori M	The EMBO journal	Semaphorin-4A, an activator for T-cell-mediated immunity, suppresses angiogenesis via Plexin-D1.	Originally identified as axon guidance molecules, semaphorins are now known to be widely expressed mediators that play significant roles in immune responses and organ morphogenesis. However, not much is known about the signaling pathways via which they exert their organ-specific effects. Here we demonstrate that Sema4A, previously identified as an activator of T-cell-mediated immunity, is express…	2007-03-07	mml-miR-133b-5p;mml-miR-133b-3p	Animals;Cell Adhesion/drug effects;Cell Adhesion Molecules; Neuronal/genetics/metabolism;Cell Movement/drug effects;Cells; Cultured;Chick Embryo;Chickens;Endothelial Cells/metabolism;Humans;Immunity; Cellular/genetics/immunology;Immunohistochemistry;Immunoprecipitation;In Situ Hybridization;Mice;Mice; Transgenic;Mutation;Neovascularization; Physiologic;Protein Binding;RNA Interference;Semaphorins…
17337451	da Silva Correia J;Miranda Y;Leonard N;Ulevitch RJ	The Journal of biological chemistry	The subunit CSN6 of the COP9 signalosome is cleaved during apoptosis.	The COP9 signalosome is a large multiprotein complex that consists of eight subunits termed CSN1-CSN8. The diverse functions of the COP9 complex include regulation of several important intracellular pathways, including the ubiquitin/proteasome system, DNA repair, cell cycle, developmental changes, and some aspects of immune responses. Nod1 is also thought to be an important cytoplasmic receptor i…	2007-04-27	hsa-miR-25-3p;hsa-miR-93-3p	Apoptosis/drug effects/physiology;CASP8 and FADD-Like Apoptosis Regulating Protein/metabolism;COP9 Signalosome Complex;Caspase 8/metabolism;Cell Cycle/physiology;DNA Repair/physiology;HeLa Cells;Humans;Immunity; Innate/physiology;Multiprotein Complexes/metabolism;Nod1 Signaling Adaptor Protein/metabolism;Oligopeptides/pharmacology;Peptide Hydrolases/metabolism;Proteasome Endopeptidase Complex/met…
17371954	Gandhi R;Anderson DE;Weiner HL	Journal of immunology (Baltimore, Md. : 1950)	Cutting Edge: Immature human dendritic cells express latency-associated peptide and inhibit T cell activation in a TGF-beta-dependent manner.	Dendritic cells (DCs) play a critical role in both initiating immune responses and in maintaining peripheral tolerance. However, the exact mechanism by which DCs instruct/influence the generation of effector vs regulatory T cells is not clear. In this study, we present evidence that TGF-beta, an important immunoregulatory molecule, is present on the surface of ex vivo immature human DCs bound by …	2007-04-01	ggo-miR-330;ggo-miR-516a-3p;ggo-miR-520f	Antibodies/pharmacology;Autoimmunity;Cell Differentiation;Cell Polarity;Cell Proliferation;Coculture Techniques;Dendritic Cells/chemistry/drug effects/immunology;Forkhead Transcription Factors/analysis/metabolism;Humans;Interferon-gamma/metabolism;Lipopolysaccharides/pharmacology;Lymphocyte Activation;RNA; Small Interfering/genetics;T-Lymphocytes/immunology;T-Lymphocytes; Regulatory/immunology;Th…
17392790	Gack MU;Shin YC;Joo CH;Urano T;Liang C;Sun L;Takeuchi O;Akira S;Chen Z;Inoue S;Jung JU	Nature	TRIM25 RING-finger E3 ubiquitin ligase is essential for RIG-I-mediated antiviral activity.	Retinoic-acid-inducible gene-I (RIG-I; also called DDX58) is a cytosolic viral RNA receptor that interacts with MAVS (also called VISA, IPS-1 or Cardif) to induce type I interferon-mediated host protective innate immunity against viral infection. Furthermore, members of the tripartite motif (TRIM) protein family, which contain a cluster of a RING-finger domain, a B box/coiled-coil domain and a SP…	2007-04-19	mml-miR-936;oan-miR-7432-3p;tgu-miR-146b-5p	Amino Acid Motifs;Cell Line;DEAD-box RNA Helicases/chemistry/genetics/metabolism;Humans;Immunity; Innate;Interferon-beta/biosynthesis/genetics;NF-kappa B/metabolism;Protein Binding;Protein Structure; Tertiary;RNA Viruses/immunology;Signal Transduction;Ubiquitin/metabolism;Ubiquitin-Protein Ligases/chemistry/genetics/metabolism
17397555	Daugaard L;Andresen LO;Fredholm M	BMC veterinary research	Investigation of SNPs in the porcine desmoglein 1 gene.	BACKGROUND: Desmoglein 1 (DSG1) is the target protein in the skin disease exudative epidermitis in pigs caused by virulent strains of Staphylococcus hyicus. The exfoliative toxins produced by S. hyicus digest the porcine desmoglein 1 (PIG)DSG1 by a very specific reaction. This study investigated the location of single nucleotide polymorphisms (SNPs) in the porcine desmoglein 1 gene (PIG)DSG1 in c…	2007-03-31	ssc-let-7e	Amino Acid Motifs/physiology;Animals;Bacterial Toxins/metabolism;Base Sequence;Case-Control Studies;DNA Primers/chemistry;Desmoglein 1/chemistry/genetics;Epidermitis; Exudative; of Swine/genetics;Female;Genetic Predisposition to Disease;Genotype;Humans;Immunity; Innate/genetics;Molecular Sequence Data;Polymorphism; Single Nucleotide/genetics;Swine
17438452	Sprong T;Pickkers P;Geurts-Moespot A;van der Ven-Jongekrijg J;Neeleman C;Knaup M;Leroy D;Calandra T;van der Meer JW;Sweep F;van Deuren M	Shock (Augusta, Ga.)	Macrophage migration inhibitory factor (MIF) in meningococcal septic shock and experimental human endotoxemia.	Macrophage migration inhibitory factor (MIF) is a mediator of innate immunity and important in the pathogenesis of septic shock. Lipopolysaccharide (LPS) and tumor necrosis factor (TNF) alpha are reported to be inducers of MIF. We studied MIF and cytokines in vivo in patients with meningococcal disease, in human experimental endotoxemia, and in whole blood cultures using a newly developed sensiti…	2007-05-12	mml-miR-649;mml-miR-296-3p	Adolescent;Adult;Child;Child; Preschool;Cytokines/blood;Endotoxemia/blood/chemically induced/pathology;Enzyme-Linked Immunosorbent Assay;Female;Humans;Immunity; Innate/drug effects;Interleukin-10/blood;Interleukin-12/blood;Interleukin-1beta/blood;Lipopolysaccharides/administration & dosage;Macrophage Migration-Inhibitory Factors/blood;Male;Meningococcal Infections/blood/microbiology/pathology;Nei…
17446863	During RL;Gibson BG;Li W;Bishai EA;Sidhu GS;Landry J;Southwick FS	The EMBO journal	Anthrax lethal toxin paralyzes actin-based motility by blocking Hsp27 phosphorylation.	Inhalation of anthrax causes fatal bacteremia, indicating a meager host immune response. We previously showed that anthrax lethal toxin (LT) paralyzes neutrophils, a major component of innate immunity. Here, we have found that LT also inhibits actin-based motility of the intracellular pathogen Listeria monocytogenes. LT inhibition of actin assembly is mediated by blockade of Hsp27 phosphorylation…	2007-05-02	mml-miR-6132;ggo-miR-182	Actin Cytoskeleton/physiology;Actins/metabolism;Animals;Antigens; Bacterial/physiology/toxicity;Bacterial Toxins/toxicity;Biological Transport; Active;Brain/microbiology;Cell Polarity;HSP27 Heat-Shock Proteins;HeLa Cells;Heat-Shock Proteins/genetics/metabolism;Humans;Imidazoles/pharmacology;Immunity; Innate;In Vitro Techniques;Listeria monocytogenes/drug effects/physiology;Mutation;Neoplasm Prote…
17506986	Jayarapu K;Griffin TA	Biochemical and biophysical research communications	Differential intra-proteasome interactions involving standard and immunosubunits.	Animals with immune systems have two types of proteasomes, """"standard proteasomes"""" and """"immunoproteasomes"""" that respectively contain constitutively expressed catalytic subunits or interferon-gamma-inducible catalytic subunits. Interestingly, proteasome assembly is biased against formation of most mixed proteasomes containing combinations of standard subunits and immunosubunits. We prev…	2007-07-06	mml-miR-345;mml-miR-627-3p;mml-miR-611;mml-miR-1233;mml-miR-1304;mml-miR-320b	Catalytic Domain;Dose-Response Relationship; Drug;Gene Deletion;Humans;Immune System;Peptides/chemistry;Plasmids/metabolism;Proteasome Endopeptidase Complex/chemistry/metabolism;Protein Interaction Mapping;Protein Structure; Tertiary;Saccharomyces cerevisiae/metabolism;Two-Hybrid System Techniques
17517104	Sun J;Wong B;Cundall M;Goncharova S;Conway M;Dalrymple A;Coyle AJ;Waserman S;Jordana M	Clinical and experimental allergy : journal of the British Society for Allergy and Clinical Immunology	Immunoreactivity profile of peripheral blood mononuclear cells from patients with ragweed-induced allergic rhinitis.	BACKGROUND: Seasonal rhinitis is manifested by a series of nasal symptoms in response to exposure to seasonal allergens including ragweed pollen. Understanding its immunological mechanisms may help to better manage the disease. OBJECTIVE: We sought to determine comprehensively ragweed-induced cytokine and chemokine production by peripheral blood mononuclear cells from normal individuals and patie…	2007-06-12	ggo-miR-138	Adult;Ambrosia/immunology;Antigens; Plant/immunology/pharmacology;Cytokines/immunology/pharmacology;Female;Humans;Immunity; Cellular/drug effects;Male;Middle Aged;Pollen/immunology;Rhinitis; Allergic; Seasonal/immunology/prevention & control;Th1 Cells/immunology;Th2 Cells/immunology
17536186	Rakover I;Arbel M;Solomon B	Neuro-degenerative diseases	Immunotherapy against APP beta-secretase cleavage site improves cognitive function and reduces neuroinflammation in Tg2576 mice without a significant effect on brain abeta levels.	BACKGROUND/OBJECTIVES: Active and passive immunization methodologies against amyloid-beta (Abeta) are employed to clear and reduce cerebral Abetatowards treatment of Alzheimer's disease (AD) patients. The therapeutic potential of these antibodies in AD patients is limited because of adverse inflammatory reactions and cerebral hemorrhage, which are associated with the treatment. We propose a novel…	2007-05-12	mml-miR-6132	Alzheimer Disease/drug therapy/immunology/physiopathology;Amyloid Precursor Protein Secretases/metabolism;Amyloid beta-Peptides/antagonists & inhibitors/biosynthesis;Amyloid beta-Protein Precursor/antagonists & inhibitors/immunology/metabolism;Animals;Antibodies/immunology/pharmacology/therapeutic use;Autoimmunity/drug effects/immunology;Cognition/drug effects/physiology;Cognition Disorders/drug …
17541830	Liu Y;Li HJ;Qiu XT;Guo HW;Li YH;Zhang Q	DNA sequence : the journal of DNA sequencing and mapping	Molecular characterization, expression and mapping of porcine LMP2 and MECL-1 genes.	Low molecular mass polypeptides 2 (LMP2) and Multicatalytic endopeptidase complex subunit (MECL-1) are two of three catalytic beta-type subunits of the 20s proteasome and upon interferon gamma-induction. LMP2 is critical for the production of major histocompatibility complex (MHC) class I ligand and T-lymphocytes. The LMP2 gene is located in the MHC region, but MECL-1 is located outside the MHC r…	2007-08-12	ssc-let-7e	Amino Acid Sequence;Animals;Antigen Presentation/genetics;Cattle;Chromosome Mapping;Cysteine Endopeptidases/biosynthesis/chemistry/genetics/metabolism;Dogs;Humans;Immunity; Innate/genetics;Mice;Molecular Sequence Data;Phylogeny;Proteasome Endopeptidase Complex/biosynthesis/chemistry/genetics/metabolism;Rats;Swine
17545160	Mamikonyan G;Necula M;Mkrtichyan M;Ghochikyan A;Petrushina I;Movsesyan N;Mina E;Kiyatkin A;Glabe CG;Cribbs DH;Agadjanyan MG	The Journal of biological chemistry	Anti-A beta 1-11 antibody binds to different beta-amyloid species, inhibits fibril formation, and disaggregates preformed fibrils but not the most toxic oligomers.	Different strategies proposed as therapy for Alzheimer disease (AD) have aimed to reduce the level of toxic forms of A beta peptide in the brain. Here, we directly analyze the therapeutic utility of the polyclonal anti-A beta(1-11) antibody induced in 3xTg-AD mice vaccinated with the second generation prototype epitope vaccine. Substoichiometric concentrations of purified anti-A beta(1-11) antibo…	2007-08-03	mml-miR-6132	Amyloid/metabolism;Amyloid beta-Peptides/chemistry/immunology;Animals;Brain/metabolism;Cytokines/metabolism;Epitopes/chemistry;Hippocampus/metabolism;Humans;Immune System/metabolism;Mice;Microscopy; Electron; Transmission;Molecular Conformation;Protein Binding;Spleen/cytology;T-Lymphocytes/metabolism
17559554	Peng QL;Ren J;Yan XM;Huang X;Tang H;Wang YZ;Zhang B;Huang LS	Animal genetics	The g.243A>G mutation in intron 17 of MUC4 is significantly associated with susceptibility/resistance to ETEC F4ab/ac infection in pigs.	Using a porcine radiation hybrid panel, we assigned the mucin 4 (MUC4) gene to SSC13q41, which harbours the enterotoxigenic Escherichia coli (ETEC) F4ab/ac receptor locus. In addition, we identified two SNPs in intron 17 of MUC4 (DQ124298:g.243A>G and DQ124298:g.334A>G) in the parental population of a White Duroc x Erhualian cross. Association analysis showed that the MUC4 g.243A>G mutation was s…	2007-08-12	ssc-let-7c	Animals;Escherichia coli Infections/genetics/veterinary;Female;Immunity; Innate/genetics;Introns;Linkage Disequilibrium;Male;Mucin-4;Mucins/genetics;Polymorphism; Single Nucleotide;Radiation Hybrid Mapping;Swine;Swine Diseases/genetics
17562326	Mori H;Shichita T;Yu Q;Yoshida R;Hashimoto M;Okamoto F;Torisu T;Nakaya M;Kobayashi T;Takaesu G;Yoshimura A	Biochemical and biophysical research communications	Suppression of SOCS3 expression in the pancreatic beta-cell leads to resistance to type 1 diabetes.	Type 1 diabetes results from the selective destruction of insulin-producing pancreatic beta-cells during islet inflammation, which involves inflammatory cytokines and free radicals. However, mechanisms for protecting beta-cells from destruction have not been clarified. In this study, we define the role of SOCS3 on beta-cell destruction using beta-cell-specific SOCS3-conditional knockout (cKO) mic…	2007-08-10	mml-miR-657	Animals;Cells; Cultured;Diabetes Mellitus; Type 1/chemically induced/metabolism/pathology;Gene Silencing;Immunity; Innate;Insulin Resistance;Insulin-Secreting Cells/metabolism/pathology;Male;Mice;Mice; Knockout;STAT3 Transcription Factor/metabolism;Streptozocin;Suppressor of Cytokine Signaling 3 Protein;Suppressor of Cytokine Signaling Proteins/genetics/metabolism
17565686	Towers GJ	Retrovirology	The control of viral infection by tripartite motif proteins and cyclophilin A.	The control of retroviral infection by antiviral factors referred to as restriction factors has become an exciting area in infectious disease research. TRIM5alpha has emerged as an important restriction factor impacting on retroviral replication including HIV-1 replication in primates. TRIM5alpha has a tripartite motif comprising RING, B-Box and coiled coil domains. The antiviral alpha splice var…	2007-06-12	mml-miR-6132;ggo-miR-182	Amino Acid Sequence;Animals;Capsid Proteins/chemistry;Carrier Proteins/chemistry/immunology/metabolism;Cyclophilin A/immunology/metabolism;HIV-1/physiology;Humans;Immunity; Innate;Mammals;Molecular Sequence Data;Polymorphism; Genetic;Protein Structure; Tertiary;Retroviridae Infections/immunology;Sequence Alignment;Species Specificity;Ubiquitin/metabolism;Ubiquitin-Protein Ligases/chemistry/immuno…
17579016	Kong HJ;Anderson DE;Lee CH;Jang MK;Tamura T;Tailor P;Cho HK;Cheong J;Xiong H;Morse HC 3rd;Ozato K	Journal of immunology (Baltimore, Md. : 1950)	Cutting edge: autoantigen Ro52 is an interferon inducible E3 ligase that ubiquitinates IRF-8 and enhances cytokine expression in macrophages.	IFN regulatory factor (IRF)-8 is a transcription factor important for the development and function of macrophages. It plays a critical role in the induction of cytokine genes, including IL-12p40. Immunopurification and mass spectrometry analysis found that IRF-8 interacted with Ro52 in murine macrophages upon IFN-gamma and TLR stimulation. Ro52 is an IFN-inducible protein of the tripartite motif …	2007-07-01	mml-miR-936;oan-miR-7432-3p;tgu-miR-146b-5p	Animals;Autoantigens/chemistry/metabolism/physiology;Cell Line;Cytokines/biosynthesis;Immunity; Innate;Interferon Regulatory Factors/chemistry/metabolism;Interferon-gamma/physiology;Macrophage Activation/immunology;Macrophages/enzymology/immunology/metabolism;Mice;Protein Structure; Tertiary;Ribonucleoproteins/chemistry/metabolism/physiology;Signal Transduction/immunology;Toll-Like Receptors/phys…
17584736	Zhong J;Kyriakis JM	The Journal of biological chemistry	Dissection of a signaling pathway by which pathogen-associated molecular patterns recruit the JNK and p38 MAPKs and trigger cytokine release.	Pathogen-associated molecular patterns (PAMPs), molecular moieties produced by invading microbial pathogens, initiate innate immune responses by binding to pattern recognition receptors (PRRs). Engagement of PRRs elicits a wide variety of responses, including the production and release of cytokines and chemokines. These responses require the activation of several parallel signaling pathways, incl…	2007-08-17	mml-miR-6132;mml-miR-936	Bacteria/pathogenicity;Cytokines/metabolism;Germinal Center Kinases;Humans;Immunity; Innate;JNK Mitogen-Activated Protein Kinases/metabolism;Jurkat Cells;MAP Kinase Kinase Kinases/physiology;MAP Kinase Signaling System;Mitogen-Activated Protein Kinase 8/metabolism;Protein-Serine-Threonine Kinases/metabolism/physiology;Signal Transduction/immunology;p38 Mitogen-Activated Protein Kinases/metabolism
17596301	Frieman M;Yount B;Heise M;Kopecky-Bromberg SA;Palese P;Baric RS	Journal of virology	Severe acute respiratory syndrome coronavirus ORF6 antagonizes STAT1 function by sequestering nuclear import factors on the rough endoplasmic reticulum/Golgi membrane.	The host innate immune response is an important deterrent of severe viral infection in humans and animals. Nuclear import factors function as key gatekeepers that regulate the transport of innate immune regulatory cargo to the nucleus of cells to activate the antiviral response. Using severe acute respiratory syndrome coronavirus (SARS-CoV) as a model, we demonstrate that SARS-COV ORF6 protein is…	2007-09-12	mml-miR-657	Active Transport; Cell Nucleus/physiology;Animals;Caco-2 Cells;Cell Nucleus/genetics/immunology/metabolism;Chlorocebus aethiops;Endoplasmic Reticulum/genetics/immunology/metabolism;Gene Expression Regulation/genetics/immunology;Golgi Apparatus/genetics/immunology/metabolism;Humans;Immunity; Innate/genetics;Interferons/immunology/metabolism;Mutation;Open Reading Frames/physiology;Protein Structure…
17609268	Schaller T;Ylinen LM;Webb BL;Singh S;Towers GJ	Journal of virology	Fusion of cyclophilin A to Fv1 enables cyclosporine-sensitive restriction of human and feline immunodeficiency viruses.	TRIM5alpha is a potent intracellular antiviral restriction factor governing species-specific retroviral replication. In the New World species owl monkey the coding region for the viral binding B30.2 domain of TRIM5alpha has been replaced by a cyclophilin A (CypA) pseudogene by retrotransposition. The resultant TRIM5-CypA fusion protein restricts human immunodeficiency virus type 1 (HIV-1), as wel…	2007-09-12	mml-miR-6132;ggo-miR-182	Animals;Aotidae;Capsid/immunology/metabolism;Cats;Cell Line;Cyclophilin A/genetics/immunology/metabolism;DNA; Viral/biosynthesis/genetics/immunology;HIV-1/immunology/metabolism;Humans;Immunity; Innate/genetics;Immunodeficiency Virus; Feline/immunology/metabolism;Mice;Proteins/genetics/immunology/metabolism;Recombinant Fusion Proteins/genetics/immunology/metabolism;Reverse Transcription/genetics/i…
17675473	Priatel JJ;Chen X;Zenewicz LA;Shen H;Harder KW;Horwitz MS;Teh HS	Journal of immunology (Baltimore, Md. : 1950)	Chronic immunodeficiency in mice lacking RasGRP1 results in CD4 T cell immune activation and exhaustion.	The Ras-guanyl nucleotide exchange factor RasGRP1 is an important link between TCR-mediated signaling and the activation of Ras and its downstream effectors. RasGRP1 is especially critical for the survival and differentiation of developing thymocytes whereas negative selection of thymocytes bearing an autoreactive TCR appears to be RasGRP1 independent. Despite apparently normal central tolerance,…	2007-08-15	ggo-miR-4510	Adoptive Transfer;Animals;Antigen Presentation/genetics/immunology;Antigens; Surface/genetics/immunology;Apoptosis Regulatory Proteins/genetics/immunology;Autoantigens/genetics/immunology;Autoimmunity/genetics/immunology;CD4-Positive T-Lymphocytes/immunology;Cell Cycle/genetics/immunology;Cell Differentiation/genetics/immunology;Cell Survival/genetics/immunology;Chronic Disease;Common Variable Im…
17703412	Janssen R;Bont L;Siezen CL;Hodemaekers HM;Ermers MJ;Doornbos G;van 't Slot R;Wijmenga C;Goeman JJ;Kimpen JL;van Houwelingen HC;Kimman TG;Hoebee B	The Journal of infectious diseases	Genetic susceptibility to respiratory syncytial virus bronchiolitis is predominantly associated with innate immune genes.	BACKGROUND: Respiratory syncytial virus (RSV) is a common cause of severe lower respiratory tract infection in infants. Only a proportion of children infected with RSV require hospitalization. Because known risk factors for severe disease, such as premature birth, cannot fully explain differences in disease severity, genetic factors have been implicated. METHODS: To study the complexity of RSV su…	2007-09-15	hsa-miR-23a-3p;hsa-miR-23a-5p;ggo-miR-330;mml-miR-657;ggo-miR-516a-3p;ggo-miR-520f;hsa-miR-7703;ggo-miR-138;mml-miR-320b	Asthma/genetics;Bronchiolitis; Viral/genetics;Chemotaxis/genetics;Female;Gene Frequency;Genetic Predisposition to Disease;Genotype;Humans;Immunity/genetics;Immunity; Innate/genetics;Immunity; Mucosal/genetics;Infant;Male;Polymorphism; Single Nucleotide;Respiratory Syncytial Virus Infections/genetics
17709747	Jounai N;Takeshita F;Kobiyama K;Sawano A;Miyawaki A;Xin KQ;Ishii KJ;Kawai T;Akira S;Suzuki K;Okuda K	Proceedings of the National Academy of Sciences of the United States of America	The Atg5 Atg12 conjugate associates with innate antiviral immune responses.	Autophagy is an essential process for physiological homeostasis, but its role in viral infection is only beginning to be elucidated. We show here that the Atg5-Atg12 conjugate, a key regulator of the autophagic process, plays an important role in innate antiviral immune responses. Atg5-deficient mouse embryonic fibroblasts (MEFs) were resistant to vesicular stomatitis virus replication, which was…	2007-08-28	mml-miR-133b-5p;mml-miR-133b-3p	Animals;Autophagy;Autophagy-Related Protein 12;Autophagy-Related Protein 5;Cells; Cultured;Fibroblasts/physiology;Genes; Reporter;Immunity; Innate;Interferon Type I/genetics;Mice;Microtubule-Associated Proteins/immunology;NF-kappa B/genetics;Promoter Regions; Genetic;Proteins/immunology;RNA; Double-Stranded/genetics;Vesicular stomatitis Indiana virus/genetics/immunology/physiology;Virus Replicati…
17719201	Capitanio JP;Abel K;Mendoza SP;Blozis SA;McChesney MB;Cole SW;Mason WA	Brain, behavior, and immunity	Personality and serotonin transporter genotype interact with social context to affect immunity and viral set-point in simian immunodeficiency virus disease.	From the beginning of the AIDS epidemic, stress has been a suspected contributor to the wide variation seen in disease progression, and some evidence supports this idea. Not all individuals respond to a stressor in the same way, however, and little is known about the biological mechanisms by which variations in individuals' responses to their environment affect disease-relevant immunologic proces…	2008-07-12	mml-miR-657	Aggression/physiology;Animals;Antibodies; Viral/blood;Behavior; Animal/physiology;Disease Models; Animal;Genotype;Hydrocortisone/blood;Immunity/physiology;Immunoglobulin G/blood;Interferon Type I/genetics;Macaca mulatta;Male;Polymerase Chain Reaction;RNA; Viral/blood;Receptors; CXCR3/genetics;Serotonin Plasma Membrane Transport Proteins/genetics;Simian Acquired Immunodeficiency Syndrome/genetics/…
17722696	Gao X;Shim WB;Gobel C;Kunze S;Feussner I;Meeley R;Balint-Kurti P;Kolomiets M	Molecular plant-microbe interactions : MPMI	Disruption of a maize 9-lipoxygenase results in increased resistance to fungal pathogens and reduced levels of contamination with mycotoxin fumonisin.	Plant oxylipins, produced via the lipoxygenase (LOX) pathway, function as signals in defense and development. In fungi, oxylipins are potent regulators of mycotoxin biosynthesis and sporogenesis. Previous studies showed that plant 9-LOX-derived fatty acid hydroperoxides induce conidiation and mycotoxin production. Here, we tested the hypothesis that oxylipins produced by the maize 9-LOX pathway a…	2007-08-12	zma-miR160d-5p;zma-miR390a-3p;zma-miR528a-5p;zma-miR171i-5p;zma-miR171e-3p;zma-miR390a-5p;zma-miR167d-5p;zma-miR166b-3p	Alleles;Fumonisins/analysis;Fungi/growth & development/metabolism/pathogenicity;Immunity; Innate/genetics;Lipoxygenase/genetics/physiology;Mutation;Plant Diseases/genetics;Plant Proteins/genetics/physiology;Zea mays/enzymology/genetics/microbiology
17726060	Christova R;Jones T;Wu PJ;Bolzer A;Costa-Pereira AP;Watling D;Kerr IM;Sheer D	Journal of cell science	P-STAT1 mediates higher-order chromatin remodelling of the human MHC in response to IFNgamma.	Transcriptional activation of the major histocompatibility complex (MHC) by IFNgamma is a key step in cell-mediated immunity. At an early stage of IFNgamma induction, chromatin carrying the entire MHC locus loops out from the chromosome 6 territory. We show here that JAK/STAT signalling triggers this higher-order chromatin remodelling and the entire MHC locus becomes decondensed prior to transcri…	2007-09-15	mml-miR-518b	Acetylation/drug effects;Antiviral Agents/pharmacology;Cell Line; Tumor;Chromatin Assembly and Disassembly/drug effects/physiology;DNA Helicases/genetics/immunology/metabolism;Histones/genetics/immunology/metabolism;Humans;Immunity; Cellular/drug effects/physiology;Interferon-gamma/pharmacology;Major Histocompatibility Complex/drug effects/physiology;Nuclear Proteins/genetics/immunology/metabolis…
17785286	Sawada S;Takei M;Ishiwata T;Shiraiwa H;Inomata H;Nozaki T	Annals of the New York Academy of Sciences	SLAM-associated protein solves a mystery of autoimmunity.	SLAM-associated protein (SAP) is essential for viral protection, lifelong immune memory (vaccination), and lifelong autoantibody production. We discuss how SAP is a key player in the development of autoimmune disease.	2007-08-12	mml-miR-514b-3p;mml-miR-500b-3p;mml-miR-500b-5p;mml-miR-320b	Animals;Apoptosis;Arthritis; Rheumatoid/immunology/pathology;Autoimmunity/immunology;Cloning; Molecular;Glomerulonephritis; IGA/genetics/immunology;Humans;Intracellular Signaling Peptides and Proteins/genetics/immunology;Lymphocytes/metabolism;Lymphoproliferative Disorders/genetics/immunology
17827388	Cerhan JR;Ansell SM;Fredericksen ZS;Kay NE;Liebow M;Call TG;Dogan A;Cunningham JM;Wang AH;Liu-Mares W;Macon WR;Jelinek D;Witzig TE;Habermann TM;Slager SL	Blood	Genetic variation in 1253 immune and inflammation genes and risk of non-Hodgkin lymphoma.	Smaller-scale evaluations suggest that common genetic variation in candidate genes related to immune function may predispose to the development of non-Hodgkin lymphoma (NHL). We report an analysis of variants within genes associated with immunity and inflammation and risk of NHL using a panel of 9412 single-nucleotide polymorphisms (SNPs) from 1253 genes in a study of 458 patients with NHL and 48…	2007-12-15	hsa-miR-4298;hsa-miR-7703;mml-miR-1258	Case-Control Studies;Genes; Neoplasm;Genetic Predisposition to Disease/epidemiology/genetics;Genetic Variation/genetics;Haplotypes;Humans;Immunity/genetics;Inflammation/genetics;Logistic Models;Lymphoma; Non-Hodgkin/epidemiology/etiology/genetics;Polymorphism; Single Nucleotide;Risk
17855256	Wu SL;Bao WB;Ju HP;Zhu GQ;Li BC;Chen GH	Yi chuan = Hereditas	[Analysis of genetic variations at M857 locus of the a1-Fucosy- trans-ferase (FUT1) ORF in pigs].	Enterotoxigenic Escherichia coli F18 (ETEC F18) is the main pathogen that causes edema disease and post-weaning diarrhea in piglets, and a1-fucosytransferase (FUT1) gene has been identified as a receptor gene encoding the receptor for ETEC F18 bacteria. In this study, the method of PCR-RFLP was used to investigate the among 21 breeds including one wild boar breed and 20 western commercial and Chi…	2007-09-12	ssc-let-7e	Animals;Breeding;Enterotoxigenic Escherichia coli/growth & development;Female;Fucosyltransferases/genetics;Genetic Variation;Genotype;Immunity; Innate/genetics;Male;Polymerase Chain Reaction;Polymorphism; Genetic;Polymorphism; Restriction Fragment Length;Swine/genetics/microbiology;Swine Diseases/genetics/microbiology
17878325	Harris TJ;Grosso JF;Yen HR;Xin H;Kortylewski M;Albesiano E;Hipkiss EL;Getnet D;Goldberg MV;Maris CH;Housseau F;Yu H;Pardoll DM;Drake CG	Journal of immunology (Baltimore, Md. : 1950)	Cutting edge: An in vivo requirement for STAT3 signaling in TH17 development and TH17-dependent autoimmunity.	STAT3 activation has been observed in several autoimmune diseases, suggesting that STAT3-mediated pathways promote pathologic immune responses. We provide in vivo evidence that the fundamental role of STAT3 signaling in autoimmunity relates to its absolute requirement for generating T(H)17 T cell responses. We show that STAT3 is a master regulator of this pathogenic T cell subtype, acting at mult…	2007-10-01	mml-miR-657	Animals;Autoimmune Diseases/immunology/metabolism/pathology;Autoimmunity/immunology;Encephalomyelitis; Autoimmune; Experimental/immunology/metabolism/pathology;Gene Expression Regulation;Mice;Mice; Inbred C57BL;Mice; Transgenic;Pneumonia/immunology/metabolism/pathology;STAT3 Transcription Factor/deficiency/genetics/metabolism;Signal Transduction/immunology;T-Lymphocytes; Helper-Inducer/immunology…
17889214	Costa C;Casinghino SR;Fodor WL	Transplantation proceedings	Characterization of porcine tumor necrosis factor receptor 2: implications for xenotransplantation.	Clinical solid organ xenotransplantation is precluded by the strong immune response that results in rejection of pig xenografts in primate models. Innate immunity seems to play a major role in this process. In particular, tumor necrosis factor (TNF), produced by natural killer cells and macrophages, contributes to xenograft rejection by promoting endothelial cell activation and the recruitment of…	2007-09-12	ssc-let-7e	Animals;DNA Primers;DNA; Complementary/genetics;Exons;Graft Rejection/genetics;Immunity; Innate;Mice;Primates;Protein Isoforms/genetics;RNA/blood/genetics/isolation & purification;Receptors; Tumor Necrosis Factor; Type I/physiology;Receptors; Tumor Necrosis Factor; Type II/genetics/physiology;Reverse Transcriptase Polymerase Chain Reaction;Swine;Transplantation; Heterologous/immunology/physiology
17900622	Rodriguez-Rodriguez E;Sanchez-Juan P;Mateo I;Infante J;Sanchez-Quintana C;Garcia-Gorostiaga I;Berciano J;Combarros O	Journal of the neurological sciences	Interaction between CD14 and LXRbeta genes modulates Alzheimer's disease risk.	A chronic inflammatory process with activation of microglial cells contribute to the neurodegeneration associated with Alzheimer's disease (AD). CD14 and LXRbeta are receptors involved in the regulation of inflammatory responses of microglia in response to bacterial infection or lipopolysaccharide stimulation. In a case-control study in 266 AD patients and 273 healthy controls, we examined whethe…	2008-01-15	ggo-miR-330;ggo-miR-516a-3p;ggo-miR-520f	Aged;Aged; 80 and over;Alzheimer Disease/genetics/immunology/physiopathology;Brain/immunology/metabolism/physiopathology;Case-Control Studies;DNA Mutational Analysis;DNA-Binding Proteins/genetics/immunology;Encephalitis/genetics/immunology/physiopathology;Female;Genetic Markers/genetics/immunology;Genetic Predisposition to Disease/genetics;Genetic Testing;Genotype;Gliosis/genetics/immunology/phys…
17923094	Xiao C;Calado DP;Galler G;Thai TH;Patterson HC;Wang J;Rajewsky N;Bender TP;Rajewsky K	Cell	MiR-150 controls B cell differentiation by targeting the transcription factor c-Myb.	MiR-150 is a microRNA (miRNA) specifically expressed in mature lymphocytes, but not their progenitors. A top predicted target of miR-150 is c-Myb, a transcription factor controlling multiple steps of lymphocyte development. Combining loss- and gain-of-function gene targeting approaches for miR-150 with conditional and partial ablation of c-Myb, we show that miR-150 indeed controls c-Myb expressio…	2007-10-05	rno-miR-150-5p;rno-miR-150-3p	3' Untranslated Regions;Animals;B-Lymphocytes/cytology/physiology;Cell Death;Cell Differentiation/physiology;Cells; Cultured;Gene Expression Regulation;Gene Targeting;Genes; Reporter;Humans;Immune System/physiology;Mice;Mice; Knockout;MicroRNAs/genetics/metabolism;Proto-Oncogene Proteins c-myb/genetics/metabolism;T-Lymphocytes/physiology
17947714	Ling S;Pi X;Holoshitz J	Journal of immunology (Baltimore, Md. : 1950)	The rheumatoid arthritis shared epitope triggers innate immune signaling via cell surface calreticulin.	The shared epitope (SE), carried by the vast majority of rheumatoid arthritis patients, is a 5-aa sequence motif in the third allelic hypervariable region of the HLA-DRbeta chain. We have recently demonstrated that the SE acts as an allele-specific ligand that triggers NO-mediated pro-oxidative signaling in opposite cells. The identity of the cell surface molecule that interacts with the SE is un…	2007-11-01	hsa-miR-6515-3p	Amino Acid Sequence;Animals;Arthritis; Rheumatoid/immunology;Calreticulin/immunology/metabolism;Cell Line;Cell Membrane/immunology/metabolism;Epitopes/immunology;Humans;Immunity; Innate/immunology;Mice;Molecular Sequence Data;Protein Binding;Signal Transduction/immunology
17959847	Pereira LE;Villinger F;Wulff H;Sankaranarayanan A;Raman G;Ansari AA	Experimental biology and medicine (Maywood, N.J.)	Pharmacokinetics, toxicity, and functional studies of the selective Kv1.3 channel blocker 5-(4-phenoxybutoxy)psoralen in rhesus macaques.	The small molecule 5-(4-phenoxybutoxy)psoralen (PAP-1) is a selective blocker of the voltage-gated potassium channel Kv1.3 that is highly expressed in cell membranes of activated effector memory T cells (TEMs). The blockade of Kv1.3 results in membrane depolarization and inhibition of TEM proliferation and function. In this study, the in vitro effects of PAP-1 on T cells and the in vivo toxicity …	2007-11-12	mml-miR-320b	Animals;Antibody Formation/drug effects;Electrophysiology;Ficusin/pharmacology;Immunity; Cellular/drug effects;Immunologic Memory;Kv1.3 Potassium Channel/antagonists & inhibitors/drug effects/physiology;Macaca mulatta;Pancreatitis-Associated Proteins;T-Lymphocytes/drug effects/immunology
17964261	Yu JW;Fernandes-Alnemri T;Datta P;Wu J;Juliana C;Solorzano L;McCormick M;Zhang Z;Alnemri ES	Molecular cell	Pyrin activates the ASC pyroptosome in response to engagement by autoinflammatory PSTPIP1 mutants.	The molecular mechanism by which mutations in the cytoskeleton-organizing protein PSTPIP1 cause the autoinflammatory PAPA syndrome is still elusive. Here, we demonstrate that PSTPIP1 requires the familial Mediterranean fever protein pyrin to assemble the ASC pyroptosome, a molecular platform that recruits and activates caspase-1. We provide evidence that pyrin is a cytosolic receptor for PSTPIP1.…	2007-10-26	ggo-miR-138	Adaptor Proteins; Signal Transducing/genetics/metabolism;CARD Signaling Adaptor Proteins;Caspase 1/metabolism;Cell Line;Colchicine/pharmacology;Cytoskeletal Proteins/chemistry/genetics/metabolism;Dose-Response Relationship; Drug;Enzyme Activation;Familial Mediterranean Fever/genetics/immunology/metabolism;Genetic Vectors;Genotype;Humans;Immunity; Innate;Interleukin-1beta/metabolism;Monocytes/drug…
17965022	Kim JY;Omori E;Matsumoto K;Nunez G;Ninomiya-Tsuji J	The Journal of biological chemistry	TAK1 is a central mediator of NOD2 signaling in epidermal cells.	Muramyl dipeptide (MDP) is a peptidoglycan moiety derived from commensal and pathogenic bacteria, and a ligand of its intracellular sensor NOD2. Mutations in NOD2 are highly associated with Crohn disease, which is characterized by dysregulated inflammation in the intestine. However, the mechanism linking abnormality of NOD2 signaling and inflammation has yet to be elucidated. Here we show that tr…	2008-01-04	mml-miR-133b-5p;mml-miR-133b-3p	Acetylmuramyl-Alanyl-Isoglutamine/pharmacology;Animals;Cell Line;Cell Line; Tumor;Cells; Cultured;Chemokines; CXC/genetics/metabolism;Electrophoretic Mobility Shift Assay;Humans;Immunity; Innate/drug effects;Immunoblotting;Immunoprecipitation;JNK Mitogen-Activated Protein Kinases/genetics/metabolism;Keratinocytes/cytology/drug effects/metabolism;MAP Kinase Kinase Kinases/genetics/metabolism;Mice;…
17975134	Teicher BA	Clinical cancer research : an official journal of the American Association for Cancer Research	Transforming growth factor-beta and the immune response to malignant disease.	Transforming growth factor-beta (TGF-beta) is a key player in malignant disease through its actions on host tissues and cells. Malignant cells often secrete large amounts of TGF-beta that act on nontransformed cells present in the tumor mass as well as distal cells in the host to suppress antitumor immune responses creating an environment of immune tolerance, augmenting angiogenesis, invasion and…	2007-11-01	ggo-miR-330;ggo-miR-516a-3p;ggo-miR-520f	Animals;Humans;Immune System;Immune Tolerance;Immunosuppressive Agents/pharmacology;Models; Biological;Neoplasm Invasiveness;Neoplasm Metastasis;Neoplasms/immunology/metabolism/pathology;Neovascularization; Pathologic;Prognosis;T-Lymphocytes/metabolism;Transforming Growth Factor beta/metabolism
17976317	Tohno M;Shimazu T;Aso H;Kawai Y;Saito T;Kitazawa H	Cellular & molecular immunology	Molecular cloning and functional characterization of porcine MyD88 essential for TLR signaling.	We isolated cDNA encoding porcine MyD88 (poMyD88) from Peyer's patches (Pps) of GALT. The complete open reading frame (ORF) of poMyD88 contains 879 bp encoding a deduced 293 aa residues. The amino acid sequence of poMyD88 was characterized by N-terminal death, intermediate and C-terminal Toll/IL-1 receptor (TIR) domains. The putative poMyD88 protein shares a higher level of homology with its huma…	2007-10-12	ssc-let-7c	Amino Acid Sequence;Animals;Base Sequence;Cell Line;Cloning; Molecular;Humans;Immunity; Innate;Molecular Sequence Data;Myeloid Differentiation Factor 88/chemistry/genetics/metabolism;NF-kappa B/metabolism;Peyer's Patches/immunology/metabolism;Phylogeny;Sequence Alignment;Swine/immunology;Toll-Like Receptors/metabolism
17994087	Clark AG;Eisen MB;Smith DR;Bergman CM;Oliver B;Markow TA;Kaufman TC;Kellis M;Gelbart W;Iyer VN;Pollard DA;Sackton TB;Larracuente AM;Singh ND;Abad JP;Abt DN;Adryan B;Aguade M;Akashi H;Anderson WW;Aquadro CF;Ardell DH;Arguello R;Artieri CG;Barbash DA;Barker D;Barsanti P;Batterham P;Batzoglou S;Begun D;Bhutkar A;Blanco E;Bosak SA;Bradley RK;Brand AD;Brent MR;Brooks AN;Brown RH;Butlin RK;Caggese C;Ca…	Nature	Evolution of genes and genomes on the Drosophila phylogeny.	Comparative analysis of multiple genomes in a phylogenetic framework dramatically improves the precision and sensitivity of evolutionary inference, producing more robust results than single-genome analyses can provide. The genomes of 12 Drosophila species, ten of which are presented here for the first time (sechellia, simulans, yakuba, erecta, ananassae, persimilis, willistoni, mojavensis, virili…	2007-11-08	dya-miR-9b;dwi-miR-210;dwi-miR-7;der-miR-318;dps-miR-2555-5p;dmo-miR-276a;nvi-miR-281;dps-miR-289;mml-miR-657;dya-miR-6;dwi-miR-276b-3p;dvi-miR-318;tgu-miR-2967;dmo-miR-92a;dps-miR-2573-3p;dps-miR-2563-3p;dps-miR-12;dmo-miR-92b;dan-miR-279;dwi-miR-133;dps-miR-989;dmo-miR-274;dps-miR-987-5p;dps-miR-iab-8-3p;dan-miR-276b;dps-miR-2521;dps-miR-2543b-3p;dvi-miR-281-2-5p;dmo-miR-276b;dwi-miR-79;dps-miR…	Animals;Codon/genetics;DNA Transposable Elements/genetics;Drosophila/classification/genetics/immunology/metabolism;Drosophila Proteins/genetics;Evolution; Molecular;Gene Order/genetics;Genes; Insect/genetics;Genome; Insect/genetics;Genome; Mitochondrial/genetics;Genomics;Immunity/genetics;Multigene Family/genetics;Phylogeny;RNA; Untranslated/genetics;Reproduction/genetics;Sequence Alignment;Seque…
18006812	Piccaluga PP;Agostinelli C;Califano A;Carbone A;Fantoni L;Ferrari S;Gazzola A;Gloghini A;Righi S;Rossi M;Tagliafico E;Zinzani PL;Zupo S;Baccarani M;Pileri SA	Cancer research	Gene expression analysis of angioimmunoblastic lymphoma indicates derivation from T follicular helper cells and vascular endothelial growth factor deregulation.	Angioimmunoblastic lymphoma (AILT) is the second most common subtype of peripheral T-cell lymphoma (PTCL) and is characterized by dismal prognosis. Thus far, only a few studies have dealt with its molecular pathogenesis. We performed gene expression profile (GEP) analysis of six AILT, six anaplastic large cell lymphomas (ALCL), 28 PTCL-unspecified (PTCL/U), and 20 samples of normal T lymphocytes …	2007-11-15	mml-miR-133b-5p;mml-miR-133b-3p	CD4-Positive T-Lymphocytes/metabolism;CD8-Positive T-Lymphocytes/metabolism;Gene Expression Profiling;Gene Expression Regulation; Neoplastic;Humans;Immune System;Immunohistochemistry/methods;Lymphoma/genetics/metabolism;Lymphoma; T-Cell; Peripheral/metabolism;NF-kappa B/metabolism;Oligonucleotide Array Sequence Analysis;Proto-Oncogene Proteins c-rel/biosynthesis;T-Lymphocytes/metabolism;T-Lymphoc…
18024394	Hatta K;Morimoto A;Ishii E;Kimura H;Ueda I;Hibi S;Todo S;Sugimoto T;Imashuku S	Haematologica	Association of transforming growth factor-beta1 gene polymorphism in the development of Epstein-Barr virus-related hematologic diseases.	BACKGROUND AND OBJECTIVES: Epstein-Barr virus (EBV) is etiologically associated with various hematologic disorders, including primary acute infectious mononucleosis (IM), hemophagocytic lymphohistiocytosis (EBV-HLH), chronic active EBV infection (CAEBV) and malignant lymphomas. Although cytokines play a central role in EBV-related immune responses, the exact mechanisms causing different clinical …	2007-11-12	ggo-miR-330;ggo-miR-516a-3p;ggo-miR-520f	Adolescent;Adult;Alleles;Case-Control Studies;Child;Child; Preschool;Codon;Cytokines/genetics;Epstein-Barr Virus Infections/complications;Female;Genetic Predisposition to Disease;Hematologic Diseases/etiology/genetics/virology;Humans;Immunity/genetics;Infant;Interleukin-1alpha/genetics;Interleukin-1beta/genetics;Male;Polymerase Chain Reaction;Polymorphism; Genetic;Transforming Growth Factor beta1…
18029023	Gessi S;Merighi S;Varani K;Leung E;Mac Lennan S;Borea PA	Pharmacology & therapeutics	The A3 adenosine receptor: an enigmatic player in cell biology.	Adenosine is a primordial signaling molecule present in every cell of the human body that mediates its physiological functions by interacting with 4 subtypes of G-protein-coupled receptors, termed A1, A2A, A2B and A3. The A3 subtype is perhaps the most enigmatic among adenosine receptors since, although several studies have been performed in the years to elucidate its physiological function, it s…	2008-01-12	mml-miR-320b	Adenosine A3 Receptor Agonists;Adenosine A3 Receptor Antagonists;Animals;Central Nervous System/metabolism;Drug Delivery Systems;Humans;Immune System/metabolism;Inflammation/physiopathology;Ligands;Myocardial Reperfusion Injury/metabolism;Neoplasms/metabolism;Receptor; Adenosine A3/metabolism;Signal Transduction
18034423	Roger T;Ding X;Chanson AL;Renner P;Calandra T	European journal of immunology	Regulation of constitutive and microbial pathogen-induced human macrophage migration inhibitory factor (MIF) gene expression.	The cytokine macrophage migration inhibitory factor (MIF) is an important regulator of innate immunity, inflammation and oncogenesis. However, four decades after its identification, the molecular mechanism(s) regulating the expression of the MIF gene remain largely unknown. Analyses of human monocytic (THP-1), epithelial (HeLa and A549) and keratinocytic (HaCat) cells transfected with wild-type, …	2007-12-12	mml-miR-649;mml-miR-296-3p;mml-miR-1258	Aquaporins/biosynthesis/genetics;Base Sequence;Cell Line/drug effects/metabolism;Cyclic AMP Response Element-Binding Protein/physiology;DNA/metabolism;DNA Methylation;Escherichia coli;Eye Proteins/biosynthesis/genetics;Gene Expression Regulation/drug effects;Humans;Immunity; Innate/genetics/physiology;Lipopolysaccharides/pharmacology;MAP Kinase Signaling System/drug effects;Membrane Glycoproteins…
18039529	Fogel-Petrovic M;Long JA;Misso NL;Foster PS;Bhoola KD;Thompson PJ	International immunopharmacology	Physiological concentrations of transforming growth factor beta1 selectively inhibit human dendritic cell function.	In this study the effects of different in vitro conditioning with transforming growth factor (TGF) beta1 on human monocyte-derived DC maturation (hMo-DC) were investigated. hMo-DC differentiated in the presence of physiologically relevant concentrations of TGFbeta1 (2 ng/ml) failed to undergo complete maturation despite adequate stimulation with LPS or LPS+IFNgamma. These hMo-DC did not produce I…	2007-12-20	ggo-miR-330;ggo-miR-516a-3p;ggo-miR-520f	Cell Communication/drug effects/immunology;Cell Differentiation/drug effects;Cell Lineage;Cells; Cultured;Clonal Anergy/drug effects/immunology;Coculture Techniques;Cross-Priming/drug effects;Dendritic Cells/drug effects/physiology;Humans;Immunity; Cellular/drug effects/immunology;Immunosuppressive Agents/pharmacology;Interferon-gamma/pharmacology;Lipopolysaccharides/pharmacology;Monocytes/drug e…
18052885	Chintamanani S;Multani DS;Ruess H;Johal GS	Molecular plant-microbe interactions : MPMI	Distinct mechanisms govern the dosage-dependent and developmentally regulated resistance conferred by the maize Hm2 gene.	The maize Hm2 gene provides protection against the leaf spot and ear mold disease caused by Cochliobolus carbonum race 1 (CCR1). In this regard, it is similar to Hm1, the better-known disease resistance gene of the maize-CCR1 pathosystem. However, in contrast to Hm1, which provides completely dominant resistance at all stages of plant development, Hm2-conferred resistance is only partially domina…	2008-01-12	zma-miR1432-3p;zma-miR398b-3p;zma-miR171g-5p;zma-miR169p-3p	Alleles;Amino Acid Sequence;Cloning; Molecular;Gene Expression Profiling;Gene Expression Regulation; Developmental;Gene Expression Regulation; Plant;Genes; Plant;Immunity; Innate/genetics/immunology;Molecular Sequence Data;Plant Diseases/genetics/immunology;Plant Leaves/immunology/microbiology;Plant Proteins/chemistry/genetics/metabolism;Transcription; Genetic;Zea mays/genetics/growth & developme…
18061473	Li X	Cytokine	Act1 modulates autoimmunity through its dual functions in CD40L/BAFF and IL-17 signaling.	Coordinated regulation of T and B cell-mediated immune responses plays a critical role in the control and modulation of autoimmune diseases. This review is focused on the adapter molecule Act1 and its regulation of autoimmunity through its impact on both T and B cell-mediated immune responses. Whereas Act1 molecule is an important negative regulator for B cell-mediated humoral immune responses th…	2008-02-12	mml-miR-133b-5p;mml-miR-133b-3p	Adaptor Proteins; Signal Transducing/physiology;Antibody Formation/physiology;Autoimmunity/physiology;B-Cell Activating Factor/physiology;B-Cell Activation Factor Receptor/metabolism;CD4-Positive T-Lymphocytes/physiology;CD40 Antigens;CD40 Ligand/physiology;Enzyme Activation;Humans;I-kappa B Kinase/metabolism;Inflammation/physiopathology;Interleukin-17/physiology;Models; Biological;NF-kappa B/phy…
18066067	Goto A;Matsushita K;Gesellchen V;El Chamy L;Kuttenkeuler D;Takeuchi O;Hoffmann JA;Akira S;Boutros M;Reichhart JM	Nature immunology	Akirins are highly conserved nuclear proteins required for NF-kappaB-dependent gene expression in drosophila and mice.	During a genome-wide screen with RNA-mediated interference, we isolated CG8580 as a gene involved in the innate immune response of Drosophila melanogaster. CG8580, which we called Akirin, encoded a protein that acted in parallel with the NF-kappaB transcription factor downstream of the Imd pathway and was required for defense against Gram-negative bacteria. Akirin is highly conserved, and the hum…	2008-01-12	mml-miR-133b-5p;mml-miR-133b-3p	Animals;Cell Line;Drosophila Proteins/biosynthesis/genetics;Drosophila melanogaster/genetics/metabolism;Embryo; Mammalian/cytology;Fibroblasts/metabolism;Humans;Immunity; Innate;Interleukin-1beta/immunology;Mice;Mice; Transgenic;NF-kappa B/biosynthesis;Nuclear Proteins/genetics/physiology;Proteins/genetics/physiology;Signal Transduction;Toll-Like Receptors/immunology;Tumor Necrosis Factor-alpha/i…
18069935	Tsai LJ;Hsiao SH;Tsai LM;Lin CY;Tsai JJ;Liou DM;Lan JL	Tissue antigens	The sodium-dependent glucose cotransporter SLC5A11 as an autoimmune modifier gene in SLE.	Genetic studies in several human autoimmune diseases suggest that the pericentromeric region of chromosome 16 might harbor an autoimmune modifier gene. We hypothesized that the sodium-dependent glucose cotransporter gene SLC5A11 is such a gene, and so might interact with immune-related genes. Herein, this hypothesis was tested in a genetic evaluation of the multiple gene effect in systemic lupus …	2008-02-12	ggo-miR-138	Adult;Autoimmunity/genetics;Female;Genotype;Humans;Lupus Erythematosus; Systemic/genetics/immunology;Male;Middle Aged;Phenotype;Polymorphism; Single Nucleotide;Sodium-Glucose Transport Proteins/genetics/physiology
18202700	Dieker J;Cisterna B;Monneaux F;Decossas M;van der Vlag J;Biggiogera M;Muller S	Cell death and differentiation	Apoptosis-linked changes in the phosphorylation status and subcellular localization of the spliceosomal autoantigen U1-70K.	Apoptosis consists of highly regulated pathways involving post-translational modifications and cleavage of proteins leading to sequential inactivation of the main cellular processes. Here, we focused on the apoptotic processing of one of the essential components of the mRNA splicing machinery, the U1-70K snRNP protein. We found that at an early stage of apoptosis, before the cleavage of the C-ter…	2008-04-12	ggo-miR-330;ggo-miR-516a-3p;mml-miR-518b;ggo-miR-520f	Apoptosis/immunology;Autoantigens/metabolism;Autoimmunity;Caspase 3/metabolism;Chromatin/metabolism;HeLa Cells;Humans;Jurkat Cells;Lupus Erythematosus; Systemic/immunology;Phosphorylation;Protein Phosphatase 1/metabolism;Protein Processing; Post-Translational/immunology;Protein Transport;RNA Splicing;Recombinant Proteins/metabolism;Ribonucleoprotein; U1 Small Nuclear/metabolism;Serine/metabolism;…
18250195	Campbell EM;Perez O;Anderson JL;Hope TJ	The Journal of cell biology	Visualization of a proteasome-independent intermediate during restriction of HIV-1 by rhesus TRIM5alpha.	TRIM5 proteins constitute a class of restriction factors that prevent host cell infection by retroviruses from different species. TRIM5alpha restricts retroviral infection early after viral entry, before the generation of viral reverse transcription products. However, the underlying restriction mechanism remains unclear. In this study, we show that during rhesus macaque TRIM5alpha (rhTRIM5alpha)-…	2008-02-11	mml-miR-611;mml-miR-1304	Animals;Capsid Proteins/genetics/metabolism;Cytoplasm/metabolism/ultrastructure/virology;HIV Infections/genetics/metabolism/physiopathology;HIV-1/genetics/metabolism;HeLa Cells;Humans;Immunity; Innate/physiology;Inclusion Bodies; Viral/genetics/metabolism/ultrastructure;Macaca mulatta;Macromolecular Substances/metabolism;Proteasome Endopeptidase Complex/genetics/metabolism/ultrastructure;Proteins…
18250407	Pothlichet J;Chignard M;Si-Tahar M	Journal of immunology (Baltimore, Md. : 1950)	Cutting edge: innate immune response triggered by influenza A virus is negatively regulated by SOCS1 and SOCS3 through a RIG-I/IFNAR1-dependent pathway.	Influenza A virus (IAV) triggers a contagious respiratory disease that produces considerable lethality. Although this lethality is likely due to an excessive host inflammatory response, the negative feedback mechanisms aimed at regulating such a response are unknown. In this study, we investigated the role of the eight """"suppressor of cytokine signaling"""" (SOCS) regulatory proteins in IAV-tri…	2008-02-15	ggo-miR-138	Bronchi/cytology/immunology/metabolism/virology;Cell Line;DEAD Box Protein 58;DEAD-box RNA Helicases/physiology;Humans;Immunity; Innate;Influenza A Virus; H3N2 Subtype/immunology;Receptor; Interferon alpha-beta/physiology;Respiratory Mucosa/cytology/immunology/metabolism/virology;Signal Transduction/immunology;Suppressor of Cytokine Signaling 1 Protein;Suppressor of Cytokine Signaling 3 Protein;S…
18252866	Luk T;Malam Z;Marshall JC	Journal of leukocyte biology	Pre-B cell colony-enhancing factor (PBEF)/visfatin: a novel mediator of innate immunity.	Pre-B cell colony-enhancing factor (PBEF), also known as visfatin, is a highly conserved, 52-kDa protein found in living species from bacteria to humans. Originally a curiosity identified serendipitously in microarray studies but having no obvious functional importance, PBEF has now been shown to exert three distinct activities of central importance to cellular energetics and innate immunity. Wit…	2008-04-12	ggo-miR-182	Adenosine Diphosphate Ribose/metabolism;Amino Acid Sequence;Animals;Crystallography; X-Ray;Cytokines/genetics/immunology;Gene Expression Regulation;Humans;Immunity; Innate;Inflammation/genetics/immunology;Lymphocyte Activation;Lymphocytes/enzymology;Models; Molecular;Molecular Sequence Data;NAD/physiology;Nicotinamide Phosphoribosyltransferase/genetics/immunology;Polymorphism; Genetic;Regulatory …
18272964	Colina R;Costa-Mattioli M;Dowling RJ;Jaramillo M;Tai LH;Breitbach CJ;Martineau Y;Larsson O;Rong L;Svitkin YV;Makrigiannis AP;Bell JC;Sonenberg N	Nature	Translational control of the innate immune response through IRF-7.	Transcriptional activation of cytokines, such as type-I interferons (interferon (IFN)-alpha and IFN-beta), constitutes the first line of antiviral defence. Here we show that translational control is critical for induction of type-I IFN production. In mouse embryonic fibroblasts lacking the translational repressors 4E-BP1 and 4E-BP2, the threshold for eliciting type-I IFN production is lowered. Co…	2008-03-20	mml-miR-936	Animals;Carrier Proteins/genetics/metabolism;Cell Cycle Proteins;Cells; Cultured;Dendritic Cells/immunology;Embryo; Mammalian/cytology;Eukaryotic Initiation Factors/deficiency/genetics/metabolism;Fibroblasts/virology;Gene Deletion;Immunity; Innate/genetics/immunology;Interferon Regulatory Factor-7/biosynthesis/genetics/metabolism;Interferon Type I/biosynthesis/immunology;Mice;Mice; Knockout;Phosp…
18280748	Zhang C;Zhang J;Niu J;Zhang J;Tian Z	Cytokine	Interleukin-15 improves cytotoxicity of natural killer cells via up-regulating NKG2D and cytotoxic effector molecule expression as well as STAT1 and ERK1/2 phosphorylation.	NK cells are crucial components of the innate immune system, providing a first line of defense against infectious pathogens and tumors. IL-15 is the major physiologic growth factor responsible for NK cell differentiation, survival and cytolytic activity of mature NK cells. However, the exact regulatory mechanism of IL-15 on NK cell function is still unclear. In this study, we try to investigate t…	2008-04-12	mml-miR-649;mml-miR-296-3p	Animals;Cell Line;Coculture Techniques;Cytotoxicity; Immunologic;Histocompatibility Antigens Class I/metabolism;Humans;Immunity; Innate;Interferon-gamma/immunology;Interleukin-15/immunology;Killer Cells; Natural/cytology/immunology;Mitogen-Activated Protein Kinase 1/genetics/metabolism;Mitogen-Activated Protein Kinase 3/genetics/metabolism;NK Cell Lectin-Like Receptor Subfamily K;Phosphorylation;…
18287095	Malakhova OA;Zhang DE	The Journal of biological chemistry	ISG15 inhibits Nedd4 ubiquitin E3 activity and enhances the innate antiviral response.	Interferons regulate diverse immune functions through the transcriptional activation of hundreds of genes involved in anti-viral responses. The interferon-inducible ubiquitin-like protein ISG15 is expressed in cells in response to a variety of stress conditions like viral or bacterial infection and is present in its free form or is conjugated to cellular proteins. In addition, protein ubiquitinat…	2008-04-04	mml-miR-4446-3p;mml-miR-28-3p;ssc-let-7c;mml-miR-622;mml-miR-28-5p;mml-miR-4446-5p	Bacterial Infections/immunology/metabolism;Cell Line;Cytokines/biosynthesis/genetics/immunology;Ebolavirus/genetics/immunology/metabolism;Endosomal Sorting Complexes Required for Transport;Hemorrhagic Fever; Ebola/genetics/immunology/metabolism;Humans;Immunity; Innate/physiology;Nedd4 Ubiquitin Protein Ligases;Protein Structure; Tertiary/physiology;Signal Transduction/physiology;Ubiquitin/genetic…
18288107	Muruve DA;Petrilli V;Zaiss AK;White LR;Clark SA;Ross PJ;Parks RJ;Tschopp J	Nature	The inflammasome recognizes cytosolic microbial and host DNA and triggers an innate immune response.	The innate immune system recognizes nucleic acids during infection and tissue damage. Whereas viral RNA is detected by endosomal toll-like receptors (TLR3, TLR7, TLR8) and cytoplasmic RIG-I and MDA5, endosomal TLR9 and cytoplasmic DAI bind DNA, resulting in the activation of nuclear factor-kappaB and interferon regulatory factor transcription factors. However, viruses also trigger pro-inflammator…	2008-03-06	ggo-miR-138	Adenoviridae/genetics/immunology/physiology;Animals;Apoptosis Regulatory Proteins;CARD Signaling Adaptor Proteins;Carrier Proteins/genetics/immunology;Cell Line;Cytoskeletal Proteins/deficiency/genetics/immunology;Cytosol/metabolism/microbiology/virology;DNA/immunology;DNA; Viral/immunology;Humans;Immunity; Innate/immunology;Inflammation/immunology/virology;Interleukin-1beta/immunology/metabolism…
18296628	Kollner TG;Held M;Lenk C;Hiltpold I;Turlings TC;Gershenzon J;Degenhardt J	The Plant cell	A maize (E)-beta-caryophyllene synthase implicated in indirect defense responses against herbivores is not expressed in most American maize varieties.	The sesquiterpene (E)-beta-caryophyllene is emitted by maize (Zea mays) leaves in response to attack by lepidopteran larvae like Spodoptera littoralis and released from roots after damage by larvae of the coleopteran Diabrotica virgifera virgifera. We identified a maize terpene synthase, Terpene Synthase 23 (TPS23), that produces (E)-beta-caryophyllene from farnesyl diphosphate. The expression of…	2008-02-12	zma-miR171k-5p;zma-miR395c-3p;zma-miR171b-5p;zma-miR395o-5p;zma-miR395n-5p;zma-miR395m-5p;zma-miR2275c-5p	Alkyl and Aryl Transferases/genetics/metabolism;Amino Acid Sequence;Animals;Chromatography; Gas;Gene Expression Regulation; Enzymologic;Gene Expression Regulation; Plant;Hydrogen-Ion Concentration;Immunity; Innate/genetics;Larva/growth & development;Lepidoptera/growth & development;Molecular Sequence Data;Molecular Structure;Plant Diseases/genetics/parasitology;Plant Leaves/genetics/metabolism/pa…
18316610	Neil JR;Schiemann WP	Cancer research	Altered TAB1:I kappaB kinase interaction promotes transforming growth factor beta-mediated nuclear factor-kappaB activation during breast cancer progression.	The conversion of transforming growth factor beta (TGF-beta) from a tumor suppressor to a tumor promoter occurs frequently during mammary tumorigenesis, yet the molecular mechanisms underlying this phenomenon remain undefined. We show herein that TGF-beta repressed nuclear factor-kappaB (NF-kappaB) activity in normal NMuMG cells, but activated this transcription factor in their malignant counterp…	2008-03-01	mml-miR-133b-5p;mml-miR-649;mml-miR-296-3p;mml-miR-133b-3p	Adaptor Proteins; Signal Transducing/biosynthesis;Animals;Cell Line; Tumor;Disease Progression;Female;Gene Expression Regulation; Neoplastic;Humans;I-kappa B Kinase/metabolism;Immunity; Innate;Intracellular Signaling Peptides and Proteins/metabolism;Mice;Mice; Inbred BALB C;Mice; Nude;NF-kappa B/metabolism;Transforming Growth Factor beta/metabolism
18321307	Amani D;Farjadian S;Ghaderi A	International journal of immunogenetics	The frequency of transforming growth factor-beta1 gene polymorphisms in a normal southern Iranian population.	Several single nucleotide polymorphisms (SNPs) of the transforming growth factor-beta1 gene (TGFB1) have been reported. Determination of TGFB1 SNPs allele frequencies in different ethnic groups is useful for both population genetic analyses and association studies with immunological diseases. In this study, five SNPs of TGFB1 were determined in 325 individuals from a normal southern Iranian popul…	2008-04-12	ggo-miR-330;ggo-miR-516a-3p;ggo-miR-520f	Adolescent;Adult;Aged;Female;Gene Frequency/genetics;Genotype;Humans;Immune System Diseases/genetics;Iran;Male;Middle Aged;Polymorphism; Restriction Fragment Length;Polymorphism; Single Nucleotide;Transforming Growth Factor beta1/genetics
18323737	Abboud PA;Lahni PM;Page K;Giuliano JS Jr;Harmon K;Dunsmore KE;Wong HR;Wheeler DS	Shock (Augusta, Ga.)	The role of endogenously produced extracellular hsp72 in mononuclear cell reprogramming.	Intracellular heat shock protein 72 (Hsp72) is known to serve a broad cytoprotective role. Recent data indicate that stressed cells can release Hsp72 into the extracellular compartment, although the biological function of extracellular Hsp72 remains to be fully elucidated. Because extracellular Hsp72 has been demonstrated to interact with Toll-like receptor 4, we hypothesized that endogenously pr…	2008-09-12	mml-miR-133b-5p;mml-miR-133b-3p	Cell Line; Tumor;Endotoxins/metabolism;HSP72 Heat-Shock Proteins/metabolism;Humans;Hypoxia/metabolism;Immune System;Inflammation;Ischemic Preconditioning;Leukocytes; Mononuclear/metabolism;Lipopolysaccharides/metabolism;Models; Biological;Monocytes/metabolism;NF-kappa B/metabolism;Sepharose/chemistry;Signal Transduction
18339576	Russo LM;Brown D;Lin HY	The international journal of biochemistry & cell biology	The soluble transforming growth factor-beta receptor: advantages and applications.	Transforming growth factor-beta (TGF-beta) is a cytokine that plays a pivotal role in growth, differentiation, development, immune response and wound healing. TGF-beta is upregulated following wound infliction and inflammation, and plays an important role in the production of extracellular matrix proteins that contribute to tissue repair. However, in some diseases, TGF-beta dysregulation can lead…	2009-03-12	ggo-miR-330;ggo-miR-516a-3p;ggo-miR-520f	Animals;Antibodies; Monoclonal;Cell Differentiation/immunology;Cell Proliferation;Extracellular Matrix/immunology/metabolism;Fibrosis;Humans;Immunity; Innate;Immunotherapy/trends;Neoplasms/immunology/pathology/therapy;Receptors; IgG/genetics/immunology/therapeutic use;Recombinant Proteins/genetics/immunology/therapeutic use;Signal Transduction/immunology;Transforming Growth Factor beta/genetics/i…
18367226	Nakayama EE;Shingai Y;Kono K;Shioda T	Virology	TRIM5alpha-independent anti-human immunodeficiency virus type 1 activity mediated by cyclophilin A in Old World monkey cells.	Cyclophilin A (CypA) is a peptidyl-prolyl isomerase that binds to the capsid protein of human immunodeficiency virus type 1 (HIV-1). TRIM5alpha is an antiretroviral factor influencing species-specific retroviral replication in Old World monkey (OWM) cells. In the study reported here, we investigated the role of CypA in anti-HIV-1 activity of OWM cells. Exogenous expression of CypA inhibited HIV-1…	2008-06-05	mml-miR-6132;ggo-miR-182	Animals;Cell Line;Cercopithecidae;Cyclophilin A/metabolism;HIV Infections/immunology/metabolism/virology;HIV-1/pathogenicity/physiology;Humans;Immunity; Innate;Proteins/metabolism;Ubiquitin-Protein Ligases;Virulence;Virus Replication
18368052	Kleinman ME;Yamada K;Takeda A;Chandrasekaran V;Nozaki M;Baffi JZ;Albuquerque RJ;Yamasaki S;Itaya M;Pan Y;Appukuttan B;Gibbs D;Yang Z;Kariko K;Ambati BK;Wilgus TA;DiPietro LA;Sakurai E;Zhang K;Smith JR;Taylor EW;Ambati J	Nature	Sequence- and target-independent angiogenesis suppression by siRNA via TLR3.	Clinical trials of small interfering RNA (siRNA) targeting vascular endothelial growth factor-A (VEGFA) or its receptor VEGFR1 (also called FLT1), in patients with blinding choroidal neovascularization (CNV) from age-related macular degeneration, are premised on gene silencing by means of intracellular RNA interference (RNAi). We show instead that CNV inhibition is a siRNA-class effect: 21-nucleo…	2008-04-03	mml-miR-133b-5p;mml-miR-133b-3p	Animals;Cell Line;Endothelial Cells/metabolism;Genetic Therapy/methods;Humans;Immunity; Innate/immunology;Interferon-gamma/immunology;Interleukin-12/immunology;Macular Degeneration/complications/genetics/therapy;Mice;Mice; Inbred C57BL;Neovascularization; Pathologic/genetics/immunology/prevention & control/therapy;RNA; Small Interfering/chemistry/genetics/immunology/metabolism;Toll-Like Receptor …
18516051	Town T;Laouar Y;Pittenger C;Mori T;Szekely CA;Tan J;Duman RS;Flavell RA	Nature medicine	Blocking TGF-beta-Smad2/3 innate immune signaling mitigates Alzheimer-like pathology.	Alzheimer's disease is the most common dementia and is pathologically characterized by deposition of amyloid-beta peptide (Abeta) into beta-amyloid plaques, neuronal injury and low-level, chronic activation of brain immunity. Transforming growth factor-betas (TGF-betas) are pleiotropic cytokines that have key roles in immune cell activation, inflammation and repair after injury. We genetically in…	2008-06-12	mml-miR-6132;mml-miR-7174-3p;mml-miR-7174-5p;ggo-miR-4510;mml-miR-4743;mml-miR-345;mml-miR-627-3p;mml-miR-1233	Alzheimer Disease/pathology;Animals;Crosses; Genetic;Disease Models; Animal;Female;Heterozygote;Humans;Immunity; Innate;Immunohistochemistry;Male;Mice;Mice; Inbred C57BL;Mice; Transgenic;Signal Transduction;Smad2 Protein/genetics/immunology;Smad3 Protein/genetics/immunology;Transforming Growth Factor beta/antagonists & inhibitors/genetics
18566250	Kravchenko VV;Kaufmann GF;Mathison JC;Scott DA;Katz AZ;Grauer DC;Lehmann M;Meijler MM;Janda KD;Ulevitch RJ	Science (New York, N.Y.)	Modulation of gene expression via disruption of NF-kappaB signaling by a bacterial small molecule.	The control of innate immune responses through activation of the nuclear transcription factor NF-kappaB is essential for the elimination of invading microbial pathogens. We showed that the bacterial N-(3-oxo-dodecanoyl) homoserine lactone (C12) selectively impairs the regulation of NF-kappaB functions in activated mammalian cells. The consequence is specific repression of stimulus-mediated induct…	2008-07-11	ggo-miR-330;ggo-miR-516a-3p;ggo-miR-520f	4-Butyrolactone/analogs & derivatives/physiology;Adult;Animals;Cyclic AMP Response Element-Binding Protein/metabolism;Cystic Fibrosis/microbiology;Female;Gene Expression Regulation;Homoserine/analogs & derivatives/physiology;Humans;I-kappa B Kinase/metabolism;I-kappa B Proteins/metabolism;Immunity; Innate;Interferon-gamma/immunology;Lipopolysaccharides/immunology;Macrophage Activation;Macrophages…
18566446	Muixi L;Carrascal M;Alvarez I;Daura X;Marti M;Armengol MP;Pinilla C;Abian J;Pujol-Borrell R;Jaraquemada D	Journal of immunology (Baltimore, Md. : 1950)	Thyroglobulin peptides associate in vivo to HLA-DR in autoimmune thyroid glands.	Endocrine epithelial cells, targets of the autoimmune response in thyroid and other organ-specific autoimmune diseases, express HLA class II (HLA-II) molecules that are presumably involved in the maintenance and regulation of the in situ autoimmune response. HLA-II molecules thus expressed by thyroid cells have the """"compact"""" conformation and are therefore expected to stably bind autologous …	2008-07-01	hsa-miR-7848-3p	Adult;Amino Acid Sequence;Autoimmunity/immunology;Female;Graves Disease/immunology/metabolism;HLA-DR Antigens/immunology/metabolism;Humans;Mass Spectrometry;Models; Immunological;Models; Molecular;Molecular Sequence Data;Peptide Fragments/chemistry/immunology/isolation & purification;Protein Binding;Protein Structure; Quaternary;Sequence Analysis; Protein;Thyroglobulin/immunology/metabolism;Thyro…
18576335	Harris ML;Darrah E;Lam GK;Bartlett SJ;Giles JT;Grant AV;Gao P;Scott WW Jr;El-Gabalawy H;Casciola-Rosen L;Barnes KC;Bathon JM;Rosen A	Arthritis and rheumatism	Association of autoimmunity to peptidyl arginine deiminase type 4 with genotype and disease severity in rheumatoid arthritis.	OBJECTIVE: Protein citrullination is an important posttranslational modification recognized by rheumatoid arthritis (RA)-specific autoantibodies. One of the citrullinating enzymes, peptidyl arginine deiminase type 4 (PAD-4), is genetically associated with development of RA in some populations, although the mechanism(s) mediating this effect are not yet clear. There have been descriptions of anti-…	2008-07-12	hsa-miR-3972	Aged;Arthritis; Rheumatoid/enzymology/genetics/immunology;Autoantibodies/blood;Autoimmunity;Biomarkers/blood;Case-Control Studies;Female;Haplotypes;Humans;Hydrolases/genetics/immunology;Male;Middle Aged;Protein-Arginine Deiminase Type 4;Protein-Arginine Deiminases;Severity of Illness Index
18579204	Sang Y;Blecha F	Developmental and comparative immunology	Porcine host defense peptides: expanding repertoire and functions.	Host defense peptides (HDPs) are a large group of innate immune effectors that are also termed antimicrobial peptides. Because of the rapid progress that has been made in completing several animal genomes, many HDPs have been systemically defined using bioinformatic analysis and partially characterized using reverse genomic approaches. In pigs, about 30 HDPs have been identified and partially cha…	2009-03-12	ssc-let-7d-5p;ssc-let-7d-3p;ssc-let-7c;ssc-let-7a	Animals;Antimicrobial Cationic Peptides/chemistry/immunology/metabolism;Bacterial Infections/immunology;Cathelicidins/chemistry/immunology/metabolism;Chickens;Dogs;Host-Pathogen Interactions/immunology;Humans;Immunity; Innate;Immunologic Factors/chemistry/immunology/metabolism;Phylogeny;Species Specificity;Structure-Activity Relationship;Swine/immunology;Wound Healing;beta-Defensins/chemistry/imm…
18583960	Soulat D;Burckstummer T;Westermayer S;Goncalves A;Bauch A;Stefanovic A;Hantschel O;Bennett KL;Decker T;Superti-Furga G	The EMBO journal	The DEAD-box helicase DDX3X is a critical component of the TANK-binding kinase 1-dependent innate immune response.	TANK-binding kinase 1 (TBK1) is of central importance for the induction of type-I interferon (IFN) in response to pathogens. We identified the DEAD-box helicase DDX3X as an interaction partner of TBK1. TBK1 and DDX3X acted synergistically in their ability to stimulate the IFN promoter, whereas RNAi-mediated reduction of DDX3X expression led to an impairment of IFN production. Chromatin immunoprec…	2008-08-06	mml-miR-514b-3p;mml-miR-500b-3p;mml-miR-500b-5p	Amino Acid Sequence;Cell Line;DEAD-box RNA Helicases/genetics/metabolism/physiology;Humans;Immunity; Innate;Interferon Type I/biosynthesis/genetics/immunology;Listeria monocytogenes/physiology;Listeriosis/immunology/metabolism;Models; Molecular;Molecular Sequence Data;Phosphorylation;Promoter Regions; Genetic;Protein Binding;Protein-Serine-Threonine Kinases/metabolism/physiology
18617513	Lamothe B;Campos AD;Webster WK;Gopinathan A;Hur L;Darnay BG	The Journal of biological chemistry	The RING domain and first zinc finger of TRAF6 coordinate signaling by interleukin-1, lipopolysaccharide, and RANKL.	TRAF6, a crucial adaptor molecule in innate and adaptive immunity, contains three distinct functional domains. The C-terminal TRAF domain facilitates oligomerization and sequence-specific interaction with receptors or other adaptor proteins. In conjunction with the dimeric E2 enzyme Ubc13-Uev1A, the N-terminal RING domain of TRAF6 functions as an E3 ubiquitin (Ub) ligase that facilitates its own …	2008-09-05	tgu-miR-29a-1-5p;tgu-miR-2955-5p;tgu-miR-2955-3p	Animals;Cell Differentiation/drug effects/physiology;Cell Line;Humans;I-kappa B Kinase/genetics/metabolism;Immunity; Innate/physiology;Interleukin-1/genetics/metabolism/pharmacology;Interleukin-6/genetics/metabolism;Lipopolysaccharides/pharmacology;MAP Kinase Kinase 4/genetics/metabolism;Mice;Mice; Knockout;Monocytes/cytology/metabolism;Osteoclasts/cytology/metabolism;Proteasome Endopeptidase Com…
18684866	Lamprecht B;Kreher S;Anagnostopoulos I;Johrens K;Monteleone G;Jundt F;Stein H;Janz M;Dorken B;Mathas S	Blood	Aberrant expression of the Th2 cytokine IL-21 in Hodgkin lymphoma cells regulates STAT3 signaling and attracts Treg cells via regulation of MIP-3alpha.	The malignant Hodgkin/Reed-Sternberg (HRS) cells of classical Hodgkin lymphoma (HL) are derived from mature B cells, but have lost a considerable part of the B cell-specific gene expression pattern. Consequences of such a lineage infidelity for lymphoma pathogenesis are currently not defined. Here, we report that HRS cells aberrantly express the common cytokine-receptor gamma-chain (gamma(c)) cyt…	2008-10-15	mml-miR-657	CD4-Positive T-Lymphocytes/metabolism;Cell Line; Tumor;Cell Lineage;Cell Proliferation;Chemokine CCL20/metabolism;Gene Expression Regulation; Neoplastic;Hodgkin Disease/metabolism;Humans;Immune System;Interleukin-6/metabolism;Interleukins/metabolism;STAT3 Transcription Factor/metabolism;T-Lymphocytes; Regulatory/metabolism;Th2 Cells/metabolism;fas Receptor/biosynthesis
18692022	Saito F;Kuwata H;Oiki E;Koike M;Uchiyama Y;Honda K;Takeda K	Biochemical and biophysical research communications	Inefficient phagosome maturation in infant macrophages.	The quantitative and qualitative differences between the immune systems of infants and adults have been extensively investigated in the context of adaptive immunity. Here, we demonstrate that the infantile innate immune system is immature and weak against bacterial infections. Upon infection by Escherichia coli, macrophages from infantile mice showed a lower performance in killing the bacteria. I…	2008-10-10	oan-miR-1411;mml-miR-4446-3p;mml-miR-28-3p;mml-miR-622;mml-miR-28-5p;mml-miR-4446-5p	Age Factors;Animals;Escherichia coli Infections/immunology;Immunity; Innate;Interferon-gamma/immunology/pharmacology;Lysosomes/immunology/microbiology;Macrophages/immunology/microbiology/ultrastructure;Mice;Mice; Inbred BALB C;Phagosomes/immunology/microbiology;rab GTP-Binding Proteins/metabolism
18701084	Hermann-Kleiter N;Gruber T;Lutz-Nicoladoni C;Thuille N;Fresser F;Labi V;Schiefermeier N;Warnecke M;Huber L;Villunger A;Eichele G;Kaminski S;Baier G	Immunity	The nuclear orphan receptor NR2F6 suppresses lymphocyte activation and T helper 17-dependent autoimmunity.	The protein kinase C (PKC) family of serine-threonine kinases plays a central role in T lymphocyte activation. Here, we identify NR2F6, a nuclear zinc-finger orphan receptor, as a critical PKC substrate and essential regulator of CD4(+) T cell activation responses. NR2F6 potently antagonized the ability of T helper 0 (Th0) and Th17 CD4(+) T cells to induce expression of key cytokine genes such as…	2008-08-15	ggo-miR-330;ggo-miR-516a-3p;ggo-miR-520f;mml-miR-345;mml-miR-627-3p;mml-miR-1233	Animals;Autoimmune Diseases/immunology/metabolism;Autoimmunity/immunology;CD4-Positive T-Lymphocytes/immunology/metabolism;COUP Transcription Factors;DNA-Binding Proteins/deficiency/metabolism;Interleukin-17/immunology/metabolism;Interleukin-2/immunology/metabolism;Lymphocyte Activation;Mice;Mice; Knockout;Protein Kinase C/metabolism;Receptors; Cytoplasmic and Nuclear/deficiency/metabolism;T-Lymp…
18713996	Yoshizawa T;Hammaker D;Sweeney SE;Boyle DL;Firestein GS	Journal of immunology (Baltimore, Md. : 1950)	Synoviocyte innate immune responses: I. Differential regulation of interferon responses and the JNK pathway by MAPK kinases.	JNK is a key regulator of matrix metalloproteinase production in rheumatoid arthritis. It is regulated by two upstream kinases known as MKK4 and MKK7. Previous studies demonstrated that only MKK7 is required for cytokine-mediated JNK activation and matrix metalloproteinase expression in cultured fibroblast-like synoviocytes (FLS). However, the functions of MKK4 and MKK7 in synoviocyte innate immu…	2008-09-01	ggo-miR-330;mml-miR-657;ggo-miR-516a-3p;mml-miR-518b;mml-miR-936;ggo-miR-520f	Arthritis; Rheumatoid/pathology;Humans;Immunity; Innate;Interferon Regulatory Factor-3/metabolism;Interferon-beta/genetics;Interferons;JNK Mitogen-Activated Protein Kinases/metabolism;MAP Kinase Kinase 4/metabolism;MAP Kinase Kinase 7/metabolism;Mitogen-Activated Protein Kinase Kinases/physiology;Phosphorylation;Synovial Fluid/cytology/immunology;Toll-Like Receptor 3/metabolism
18721486	Rudchenko S;Scanlan M;Kalantarov G;Yavelsky V;Levy C;Estabrook A;Old L;Chan GL;Lobel L;Trakht I	BMC cancer	A human monoclonal autoantibody to breast cancer identifies the PDZ domain containing protein GIPC1 as a novel breast cancer-associated antigen.	BACKGROUND: We have been studying the native autoimmune response to cancer through the isolation of human monoclonal antibodies that are cancer specific from cancer patients. To facilitate this work we previously developed a fusion partner cell line for human lymphocytes, MFP-2, that fuses efficiently with both human lymph node lymphocytes and peripheral blood lymphocytes. Using this unique triom…	2008-08-24	mml-miR-518b	Adaptor Proteins; Signal Transducing/biosynthesis/chemistry;Antibodies; Monoclonal/chemistry;Antigens; Neoplasm/chemistry;Autoantibodies/chemistry;Autoimmunity;Breast Neoplasms;Cell Line; Tumor;Cell Membrane/metabolism;Cytosol/metabolism;Gene Expression Regulation; Neoplastic;Humans;Immunohistochemistry/methods;Kinetics;Protein Structure; Tertiary
18777586	Sugimoto K	World journal of gastroenterology	Role of STAT3 in inflammatory bowel disease.	Signal transducers and activators of transcription 3 (STAT3) play an important role in various autoimmune disorders including inflammatory bowel disease (IBD). Recent studies have revealed that STAT3 activation plays distinctly different roles between innate immune responses and acquired immune responses in colitis. STAT3-mediated activation of acquired immune responses plays a pathogenic role in…	2008-09-07	mml-miR-657	Humans;Immunity; Active/immunology/physiology;Immunity; Innate/immunology/physiology;Inflammatory Bowel Diseases/immunology/physiopathology;STAT3 Transcription Factor/physiology
18781400	Shan TL;Tang ZL;Guo DZ;Yang SL;Mu YL;Ma YH;Guan WJ;Li K	Molecular biology reports	Partial molecular cloning, characterization, and analysis of the subcellular localization and expression patterns of the porcine OTUB1 gene.	The product of the OTUB1 gene is a member of the OTU superfamily of predicted cysteine proteases and inhibits cytokine gene transcription via its interaction with a ubiquitin protease and E3 ubiquitin ligase. To further understand the functions of the porcine OTUB1 gene, the subcellular localization of porcine OTUB1 protein was analyzed. We first cloned a partial DNA sequence of porcine OTUB1 whi…	2009-07-12	mml-miR-611;mml-miR-1304	Animals;Cloning; Molecular;Cysteine Endopeptidases/analysis/genetics;DNA; Complementary/genetics;Gene Expression Regulation; Enzymologic;Immune System;Nuclear Proteins/analysis;Open Reading Frames;Swine;Tissue Distribution
18782768	Ha UH;Lim JH;Kim HJ;Wu W;Jin S;Xu H;Li JD	The Journal of biological chemistry	MKP1 regulates the induction of MUC5AC mucin by Streptococcus pneumoniae pneumolysin by inhibiting the PAK4-JNK signaling pathway.	Mucosal epithelial cells in the respiratory tract act as the first line of host innate defense against inhaled microbes by producing a range of molecules for clearance. In particular, epithelial mucins facilitate the mucociliary clearance by physically trapping the inhaled microbes. Up-regulation of mucin production thus represents an important host innate defense response against invading microb…	2008-11-07	mml-miR-936;mml-miR-649;mml-miR-296-3p	Animals;Bacterial Proteins/immunology/metabolism/pharmacology;Dual Specificity Phosphatase 1/genetics/immunology/metabolism;HeLa Cells;Humans;Immunity; Innate/drug effects/genetics/immunology;Immunity; Mucosal;MAP Kinase Kinase 4/genetics/immunology/metabolism;Mice;Mice; Mutant Strains;Mucin 5AC/biosynthesis/genetics/immunology;Myeloid Differentiation Factor 88;Pneumococcal Infections/genetics/im…
18791161	Dai R;Phillips RA;Zhang Y;Khan D;Crasta O;Ahmed SA	Blood	Suppression of LPS-induced Interferon-gamma and nitric oxide in splenic lymphocytes by select estrogen-regulated microRNAs: a novel mechanism of immune modulation.	MicroRNAs (miRNAs), recently identified noncoding small RNAs, are emerging as key regulators in homeostasis of the immune system. Therefore, aberrant expression of miRNAs may be linked to immune dysfunction, such as in chronic inflammation and autoimmunity. In this study, we investigated the potential role of miRNAs in estrogen-mediated regulation of innate immune responses, as indicated by up-re…	2008-12-01	rno-miR-148a-5p;mmu-miR-493-5p;rno-miR-142-5p;mmu-miR-574-5p;mmu-miR-672-3p;rno-miR-708-3p;mmu-miR-708-3p;rno-miR-142-3p;rno-miR-195-5p;mmu-miR-486a-3p;rno-miR-126b;mmu-miR-466a-3p;mmu-miR-574-3p;mmu-miR-672-5p;rno-miR-206-5p;rno-miR-195-3p;rno-miR-143-5p;rno-miR-206-3p;rno-miR-708-5p;mmu-miR-466a-5p;mmu-miR-486a-5p;mmu-miR-708-5p;rno-miR-145-3p;rno-miR-143-3p;rno-miR-145-5p	Animals;Cells; Cultured;Down-Regulation/drug effects/genetics/immunology;Estrogens/pharmacology;Gene Expression Profiling;Immunity; Cellular/genetics;Interferon-gamma/metabolism;Lipopolysaccharides/pharmacology;Lymphocytes/drug effects/metabolism;Male;Mice;Mice; Inbred C57BL;MicroRNAs/genetics;Nitric Oxide/metabolism;Oligonucleotide Array Sequence Analysis;Signal Transduction/genetics/immunology;…
18797182	Ohnishi H;Miyahara N;Gelfand EW	Allergology international : official journal of the Japanese Society of Allergology	The role of leukotriene B(4) in allergic diseases.	Leukotriene B(4) (LTB(4)) is a lipid mediator with potent chemoattractant properties and that is rapidly generated from activated innate immune cells such as neutrophils, macrophages, and mast cells. Elevated levels of LTB(4) have been reported in various allergic diseases and these levels have been related to disease activity and response to treatment. Recent studies using LTB(4) receptor-1 (BLT…	2008-12-12	hsa-miR-7703	Adrenal Cortex Hormones/therapeutic use;Animals;CD8-Positive T-Lymphocytes/immunology/metabolism/pathology;Cell Movement/genetics/immunology;Cytokines/metabolism;Dietary Supplements;Fatty Acids/therapeutic use;Fish Oils/therapeutic use;Humans;Hypersensitivity; Immediate/immunology/metabolism/pathology/therapy;Immunity; Innate;Immunologic Memory;Leukotriene B4/genetics/immunology/metabolism;Mice;M…
18802113	Ho HH;Antoniv TT;Ji JD;Ivashkiv LB	Journal of immunology (Baltimore, Md. : 1950)	Lipopolysaccharide-induced expression of matrix metalloproteinases in human monocytes is suppressed by IFN-gamma via superinduction of ATF-3 and suppression of AP-1.	Matrix metalloproteinases (MMPs) are induced during inflammatory responses and are important for immune regulation, angiogenesis, wound healing, and tissue remodeling. Expression of MMPs needs to be tightly controlled to avoid excessive tissue damage. In this study, we investigated the regulation of MMP expression by inflammatory factors in primary human monocytes and macrophages. IFN-gamma, whic…	2008-10-01	ggo-miR-330;ggo-miR-516a-3p;mml-miR-518b;ggo-miR-520f	Activating Transcription Factor 3/biosynthesis/physiology;Cell Line; Tumor;Cells; Cultured;DNA-Binding Proteins/antagonists & inhibitors/biosynthesis/metabolism;Down-Regulation/genetics/immunology;Feedback; Physiological/genetics/immunology;Gene Expression Regulation/drug effects/immunology;Homeostasis/genetics/immunology;Humans;Immunity; Innate/drug effects;Inflammation Mediators/physiology;Inte…
18829564	Yan M;Himoudi N;Pule M;Sebire N;Poon E;Blair A;Williams O;Anderson J	Cancer research	Development of cellular immune responses against PAX5, a novel target for cancer immunotherapy.	PAX5 is a member of the PAX family of developmental transcription factors with an important role in B-cell development. Its expression in normal adult tissue is limited to the hemopoietic system, but it is aberrantly expressed in a number of solid cancers and leukemias where it functions as an oncogene. We therefore hypothesized that anti-PAX5 immune responses could be used to target a number of …	2008-10-01	mml-miR-4667	Animals;Cell Proliferation;Chemotaxis; Leukocyte/immunology;Complement C5/genetics;Genes; RAG-1/physiology;Humans;Immunity; Cellular/physiology;Immunotherapy; Adoptive/methods;Interleukin Receptor Common gamma Subunit/genetics;K562 Cells;Mice;Mice; Knockout;Neoplasms/immunology/metabolism/pathology/therapy;PAX5 Transcription Factor/antagonists & inhibitors/immunology/metabolism;T-Lymphocytes/immu…
18832568	Chuang HC;Wang JM;Hsieh WC;Chang Y;Su IJ	The American journal of pathology	Up-regulation of activating transcription factor-5 suppresses SAP expression to activate T cells in hemophagocytic syndrome associated with Epstein-Barr virus infection and immune disorders.	Hemophagocytic syndrome (HPS) is a fatal, pro-inflammatory cytokine disorder that is associated with viral infections and immune disorders. Previously, we demonstrated that Epstein-Barr virus latent membrane protein-1 (LMP-1) could down-regulate the SAP gene, enhancing Th1 cytokine secretion in T cells and leading to HPS. The exact mechanism of SAP gene regulation by LMP-1 remains to be clarified…	2008-11-12	mml-miR-514b-3p;mml-miR-500b-3p;hsa-miR-4750-5p;mml-miR-500b-5p;hsa-miR-4751	Activating Transcription Factor 3/metabolism;Activating Transcription Factors/genetics;Cell Line;Cytokines/metabolism;Down-Regulation;Epstein-Barr Virus Infections/complications/immunology;Humans;Immune System Diseases/complications/immunology;Intracellular Signaling Peptides and Proteins/genetics;Lymphocyte Activation/immunology;Lymphohistiocytosis; Hemophagocytic/complications/genetics/immunolo…
18844210	Barreiros AP;Sprinzl M;Rosset S;Hohler T;Otto G;Theobald M;Galle PR;Strand D;Strand S	International journal of cancer	EGF and HGF levels are increased during active HBV infection and enhance survival signaling through extracellular matrix interactions in primary human hepatocytes.	The hepatitis B virus (HBV) is a major causative agent of chronic liver disease and subsequent liver cirrhosis worldwide. The reduced sensitivity of virus-infected liver cells to apoptosis may play a role in the failure to remove virus-infected cells and eventually promote viral chronicity. The purpose of our study was to investigate whether survival factors induced during compensatory liver rege…	2009-01-01	mml-miR-6132	Apoptosis;Cell Adhesion;Cells; Cultured;Epidermal Growth Factor/metabolism;Extracellular Matrix/metabolism;Hepatitis B/metabolism;Hepatitis B virus/metabolism;Hepatocyte Growth Factor/metabolism;Hepatocytes/metabolism;Humans;Immune System;Membrane Potentials;Signal Transduction;T-Lymphocytes; Cytotoxic/metabolism;fas Receptor/metabolism
18848474	Ogura H;Murakami M;Okuyama Y;Tsuruoka M;Kitabayashi C;Kanamoto M;Nishihara M;Iwakura Y;Hirano T	Immunity	Interleukin-17 promotes autoimmunity by triggering a positive-feedback loop via interleukin-6 induction.	Dysregulated cytokine expression and signaling are major contributors to a number of autoimmune diseases. Interleukin-17A (IL-17A) and IL-6 are important in many disorders characterized by immune self-recognition, and IL-6 is known to induce the differentiation of T helper 17 (Th17) cells. Here we described an IL-17A-triggered positive-feedback loop of IL-6 signaling, which involved the activatio…	2008-10-17	mml-miR-657	Animals;Arthritis/immunology/metabolism;Autoimmunity;Cytokine Receptor gp130/immunology/metabolism;Encephalomyelitis; Autoimmune; Experimental/immunology/metabolism;Feedback; Physiological;Fibroblasts/immunology/metabolism;Interleukin-17/immunology/metabolism;Interleukin-6/immunology/metabolism;Mice;Mice; Inbred C57BL;Mice; Mutant Strains;NF-kappa B/metabolism;STAT3 Transcription Factor/metabolis…
18854153	Cisse B;Caton ML;Lehner M;Maeda T;Scheu S;Locksley R;Holmberg D;Zweier C;den Hollander NS;Kant SG;Holter W;Rauch A;Zhuang Y;Reizis B	Cell	Transcription factor E2-2 is an essential and specific regulator of plasmacytoid dendritic cell development.	Plasmacytoid dendritic cells (PDCs) represent a unique immune cell type specialized in type I interferon (IFN) secretion in response to viral nucleic acids. The molecular control of PDC lineage specification has been poorly understood. We report that basic helix-loop-helix transcription factor (E protein) E2-2/Tcf4 is preferentially expressed in murine and human PDCs. Constitutive or inducible de…	2008-10-03	mml-miR-7174-3p;mml-miR-7174-5p;mml-miR-4743	Adolescent;Animals;Basic Helix-Loop-Helix Leucine Zipper Transcription Factors;Child;Child; Preschool;DNA-Binding Proteins;Dendritic Cells/immunology/metabolism;Humans;Hyperventilation/immunology;Immunity; Innate;Intellectual Disability/immunology;Interferons/immunology;Mice;Nerve Tissue Proteins/immunology;Syndrome;TCF Transcription Factors/immunology;Transcription Factor 4;Transcription Factor …
18973601	Mingam R;Moranis A;Bluthe RM;De Smedt-Peyrusse V;Kelley KW;Guesnet P;Lavialle M;Dantzer R;Laye S	The European journal of neuroscience	Uncoupling of interleukin-6 from its signalling pathway by dietary n-3-polyunsaturated fatty acid deprivation alters sickness behaviour in mice.	Sickness behaviour is an adaptive behavioural response to the activation of the innate immune system. It is mediated by brain cytokine production and action, especially interleukin-6 (IL-6). Polyunsaturated fatty acids (PUFA) are essential fatty acids that are highly incorporated in brain cell membranes and display immunomodulating properties. We hypothesized that a decrease in n-3 (also known as…	2008-11-12	mml-miR-657	Animals;Behavior; Animal/physiology;Brain/immunology/metabolism/physiopathology;Brain Stem/immunology/metabolism/physiopathology;Dietary Fats; Unsaturated/metabolism;Fatty Acids; Omega-3/metabolism;Female;Hippocampus/immunology/metabolism/physiopathology;Illness Behavior/physiology;Immunity; Innate/genetics/immunology;Interleukin-6/genetics/immunology/metabolism;Lipopolysaccharides/pharmacology;M…
18981301	Osto E;Kouroedov A;Mocharla P;Akhmedov A;Besler C;Rohrer L;von Eckardstein A;Iliceto S;Volpe M;Luscher TF;Cosentino F	Circulation	Inhibition of protein kinase Cbeta prevents foam cell formation by reducing scavenger receptor A expression in human macrophages.	BACKGROUND: Low-density lipoprotein (LDL) uptake by monocyte-derived macrophages is a crucial step in foam cell formation and early atherosclerotic lesion. Increasing evidence supports the theory that activation of protein kinase Cbeta (PKCbeta) is involved in many mechanisms promoting atherosclerosis. Thus, we investigated whether inhibition of PKCbeta prevents foam cell formation. METHODS AND R…	2008-11-18	ggo-miR-138	Antigens; CD/biosynthesis/genetics/metabolism;Antigens; Differentiation; Myelomonocytic/biosynthesis/genetics/metabolism;Atherosclerosis/drug therapy/genetics/metabolism;Carcinogens/pharmacology;Cell Line;Foam Cells/metabolism/pathology;Gene Expression Regulation/drug effects;Humans;Immunity; Innate/drug effects/genetics;Lipopolysaccharide Receptors/genetics/metabolism;Lipopolysaccharides/pharmac…
19038776	Malim MH	Philosophical transactions of the Royal Society of London. Series B, Biological sciences	APOBEC proteins and intrinsic resistance to HIV-1 infection.	Members of the APOBEC family of cellular polynucleotide cytidine deaminases, most notably APOBEC3G and APOBEC3F, are potent inhibitors of HIV-1 infection. Wild type HIV-1 infections are largely spared from APOBEC3G/F function through the action of the essential viral protein, Vif. In the absence of Vif, APOBEC3G/F are encapsidated by budding virus particles leading to excessive cytidine (C) to ur…	2009-03-12	tgu-miR-133-3p;tgu-miR-1467-5p;tgu-miR-153-1-5p;tgu-miR-26-3p;tgu-miR-124-3p	APOBEC-3G Deaminase;Cytidine/metabolism;Cytidine Deaminase/immunology/metabolism;Deamination;HIV Infections/immunology;HIV-1/genetics/immunology;Humans;Immunity; Innate/genetics;Models; Biological;Ubiquitination;Virion/metabolism;vif Gene Products; Human Immunodeficiency Virus/metabolism
19048100	Brown JN;Kohler JJ;Coberley CR;Sleasman JW;Goodenow MM	PloS one	HIV-1 activates macrophages independent of Toll-like receptors.	BACKGROUND: Macrophages provide an interface between innate and adaptive immunity and are important long-lived reservoirs for Human Immunodeficiency Virus Type-1 (HIV-1). Multiple genetic networks involved in regulating signal transduction cascades and immune responses in macrophages are coordinately modulated by HIV-1 infection. METHODOLOGY/PRINCIPAL FINDINGS: To evaluate complex interrelated pr…	2008-05-12	mml-miR-649;mml-miR-296-3p	Animals;Calcium Signaling;Cell Proliferation;Gene Expression Profiling;HIV-1/physiology;Humans;Immunity; Innate;MAP Kinase Signaling System;Macrophages/metabolism/virology;Toll-Like Receptors/agonists/metabolism
19054515	Zhou X;Johnston TP;Johansson D;Parini P;Funa K;Svensson J;Hansson GK	Atherosclerosis	Hypercholesterolemia leads to elevated TGF-beta1 activity and T helper 3-dependent autoimmune responses in atherosclerotic mice.	OBJECTIVE: The pathogenesis of atherosclerosis involves inflammation and immune reactions. Low-density lipoproteins accumulate and are oxidized (oxLDL) in the arterial intima during hypercholesterolemia, leading to activation of endothelial cells, macrophages and T cells. We have previously found that severe hypercholesterolemia can induce a switch of autoimmune responses from T helper (Th)1 to T…	2009-06-12	ggo-miR-330;ggo-miR-516a-3p;ggo-miR-520f	Animals;Apolipoproteins E/deficiency/genetics;Atherosclerosis/blood/genetics/immunology;Autoantibodies/blood;Autoimmunity;Cholesterol; Dietary/blood;Collagen/metabolism;Disease Models; Animal;Hypercholesterolemia/blood/etiology/immunology;Immunoglobulin G/blood;Lipoproteins; LDL/immunology;Macrophages/immunology;Male;Mice;Mice; Inbred C57BL;Mice; Knockout;Poloxamer;Severity of Illness Index;Splee…
19074885	Enjuanes A;Benavente Y;Bosch F;Martin-Guerrero I;Colomer D;Perez-Alvarez S;Reina O;Ardanaz MT;Jares P;Garcia-Orad A;Pujana MA;Montserrat E;de Sanjose S;Campo E	Cancer research	Genetic variants in apoptosis and immunoregulation-related genes are associated with risk of chronic lymphocytic leukemia.	To identify low-penetrance susceptibility alleles for chronic lymphocytic leukemia (CLL), we performed a case-control study genotyping 768 single-nucleotide polymorphisms (SNP) in 692 cases of CLL and 738 controls. We investigated nonsynonymous SNPs, SNPs with potential functional effect, and tag SNPs in regulatory gene regions in a total of 172 genes involved in cancer biology. After adjustment …	2008-12-15	ggo-miR-330;mml-miR-6132;ggo-miR-516a-3p;mml-miR-518b;mml-miR-133b-5p;ggo-miR-4510;ggo-miR-182;ggo-miR-520f;mml-miR-133b-3p;ggo-miR-138;mml-miR-345;mml-miR-627-3p;hsa-miR-378i;mml-miR-1233	Aged;Alleles;Apoptosis/genetics;Case-Control Studies;Cell Adhesion/genetics;DNA Repair/genetics;Genetic Predisposition to Disease;Haplotypes;Humans;Immunity/genetics;Leukemia; Lymphocytic; Chronic; B-Cell/epidemiology/genetics/immunology/pathology;Male;Middle Aged;Polymorphism; Single Nucleotide;Spain/epidemiology
19077231	Greve B;Hoffmann P;Vonthein R;Kun J;Lell B;Mycko MP;Selmaj KW;Berger K;Weissert R;Kremsner PG	Malaria journal	NCF1 gene and pseudogene pattern: association with parasitic infection and autoimmunity.	BACKGROUND: Neutrophil cytosolic factor 1, p47phox (NCF1) is a component of the leukocyte NADPH oxidase complex mediating formation of reactive oxygen intermediates (ROI) which play an important role in host defense and autoimmunity. An individual genomic pattern of ncf1 and its two types of pseudogenes (reflected by the DeltaGT/GTGT ratio) may influence the individual capacity to produce ROI. ME…	2008-12-11	ggo-miR-182	Age of Onset;Autoimmunity;Case-Control Studies;Child;Gabon/epidemiology;Genetic Predisposition to Disease;Germany/epidemiology;Granulocytes/metabolism;Humans;Malaria; Falciparum/epidemiology/genetics/immunology;Multiple Sclerosis/epidemiology/genetics;NADPH Oxidases/genetics;Poland/epidemiology;Pseudogenes;Reactive Oxygen Species/metabolism
19084435	Satoh-Takayama N;Vosshenrich CA;Lesjean-Pottier S;Sawa S;Lochner M;Rattis F;Mention JJ;Thiam K;Cerf-Bensussan N;Mandelboim O;Eberl G;Di Santo JP	Immunity	Microbial flora drives interleukin 22 production in intestinal NKp46+ cells that provide innate mucosal immune defense.	Natural killer (NK) cells are innate lymphocytes with spontaneous antitumor activity, and they produce interferon-gamma (IFN-gamma) that primes immune responses. Whereas T helper cell subsets differentiate from naive T cells via specific transcription factors, evidence for NK cell diversification is limited. In this report, we characterized intestinal lymphocytes expressing the NK cell natural cy…	2008-12-19	mmu-miR-7240-5p	Animals;Antigens; Ly/immunology/metabolism;Citrobacter rodentium/immunology;Enterobacteriaceae Infections/immunology/microbiology;Immunity; Innate;Immunity; Mucosal/immunology;Interleukins/immunology/metabolism;Intestinal Mucosa/metabolism;Intestines/immunology/microbiology;Killer Cells; Natural/immunology/metabolism;Mice;Mice; Inbred C57BL;Mice; Knockout;Natural Cytotoxicity Triggering Receptor …
19091752	Liu Y;Hao W;Dawson A;Liu S;Fassbender K	The Journal of biological chemistry	Expression of amyotrophic lateral sclerosis-linked SOD1 mutant increases the neurotoxic potential of microglia via TLR2.	Amyotrophic lateral sclerosis (ALS) is a progressive motor neuron disease, in which activated microglia overexpressing ALS-linked SOD1 mutants (mSOD1) are known to contribute to neuronal death. However, it is unclear how mSOD1 expression affects micoglial activation and subsequently damages neurons. In this study, we created mSOD1-overexpressing BV-2 microglial cell lines. Following TLR2, but not…	2009-02-06	ggo-miR-4510;mml-miR-345;mml-miR-627-3p;mml-miR-1233	ADAM Proteins/genetics/immunology/metabolism;ADAM10 Protein;ADAM17 Protein;Amino Acid Substitution/immunology;Amyloid Precursor Protein Secretases/genetics/immunology/metabolism;Amyotrophic Lateral Sclerosis/ethnology/genetics/immunology;Cell Death/immunology;Cell Line;Humans;Immunity; Innate/genetics;Inflammation/enzymology/genetics/immunology;Membrane Proteins/genetics/immunology/metabolism;Mic…
19109129	Tangye SG;Cook MC;Fulcher DA	Journal of immunology (Baltimore, Md. : 1950)	Insights into the role of STAT3 in human lymphocyte differentiation as revealed by the hyper-IgE syndrome.	""""Experiments of nature"""" due to single gene mutations resulting in human immunodeficiency states have revealed critical roles for several genes in regulating lymphocyte development and the generation of protective immunity. Recently, heterozygous mutations in STAT3 were found to cause autosomal dominant hyper-IgE syndrome, a condition affecting not only the immune system but also other mesen…	2009-01-01	mml-miR-657	Animals;Antibody Formation/genetics;Cell Differentiation/genetics/immunology;Cytokines/physiology;Disease Models; Animal;Epithelial Cells/immunology/metabolism/microbiology;Humans;Immunity; Cellular/genetics;Job Syndrome/genetics/immunology/pathology;Lymphocytes/immunology/microbiology/pathology;Mice;STAT3 Transcription Factor/deficiency/genetics/physiology
19114665	Takatori H;Kanno Y;Watford WT;Tato CM;Weiss G;Ivanov II;Littman DR;O'Shea JJ	The Journal of experimental medicine	Lymphoid tissue inducer-like cells are an innate source of IL-17 and IL-22.	The interleukin (IL) 17 family of cytokines has emerged to be critical for host defense as well as the pathogenesis of autoimmune and autoinflammatory disorders, and serves to link adaptive and innate responses. Recent studies have identified a new subset of T cells that selectively produce IL-17 (Th17 cells; Bettelli, E., T. Korn, and V.K. Kuchroo. 2007. Curr. Opin. Immunol. 19:652-657; Kolls, J…	2009-01-16	mml-miR-657	Animals;Antigens; CD/analysis;CD4 Antigens/analysis;Cells; Cultured;DNA-Binding Proteins/genetics;Flow Cytometry;Gene Expression/drug effects;Immune System/cytology/metabolism;Immunity; Innate/immunology;Interleukin Receptor Common gamma Subunit/genetics;Interleukin-17/genetics/immunology/metabolism;Interleukin-23/pharmacology;Interleukins/genetics/immunology/metabolism;Mice;Mice; Inbred C57BL;Mi…
19134079	Bao WB;Wu SL;Musa HH;Zhu GQ;Chen GH	Journal of animal breeding and genetics = Zeitschrift fur Tierzuchtung und Zuchtungsbiologie	Genetic variation at the alpha-1-fucosyltransferase (FUT1) gene in Asian wild boar and Chinese and Western commercial pig breeds.	Escherichia coli F18 bacteria producing enterotoxins and/or shigatoxin (ETEC/STEC) are main pathogens that cause oedema disease and postweaning diarrhoea in piglets, and alpha-1-fucosyltransferase (FUT1) gene has been identified as a candidate gene for controlling the expression of ETEC F18 receptor. The genetic variations at nucleotide position 307 in open reading frame of FUT1 gene in one wild …	2008-12-12	ssc-let-7e	Alleles;Animals;Enterotoxigenic Escherichia coli/pathogenicity;Escherichia coli Infections/genetics/microbiology/veterinary;Fucosyltransferases/genetics;Genetic Predisposition to Disease;Genetic Variation;Immunity; Innate/genetics;Polymerase Chain Reaction;Polymorphism; Restriction Fragment Length;Sus scrofa/genetics;Swine/genetics;Swine Diseases/genetics/microbiology
19153595	Zhang B;Li M;Chen L;Yang K;Shan Y;Zhu L;Sun S;Li L;Wang C	Cell research	The TAK1-JNK cascade is required for IRF3 function in the innate immune response.	Interferon regulatory factor (IRF)3 is critical for the transcriptional induction of chemokines and cytokines during viral or bacterial invasion. The kinases Tank binding kinase (TBK)1 and Ikappa B kinase (IKK)epsilon can phosphorylate the C-terminal part of IRF3 and play important roles in IRF3 activation. In this study, we show that another kinase, c-Jun-NH(2)-terminal kinase (JNK), phosphoryla…	2009-04-12	mml-miR-936	Amino Acid Substitution;Animals;Anthracenes/chemistry/pharmacology;Cell Line;Gene Expression Regulation;Gene Knockdown Techniques;Humans;Immunity; Innate;Interferon Regulatory Factor-3/metabolism;JNK Mitogen-Activated Protein Kinases/antagonists & inhibitors/metabolism;Lipopolysaccharides/pharmacology;MAP Kinase Signaling System;Mice;Mutant Proteins/metabolism;Poly I-C/pharmacology;Protein-Serine…
19158679	Burckstummer T;Baumann C;Bluml S;Dixit E;Durnberger G;Jahn H;Planyavsky M;Bilban M;Colinge J;Bennett KL;Superti-Furga G	Nature immunology	An orthogonal proteomic-genomic screen identifies AIM2 as a cytoplasmic DNA sensor for the inflammasome.	Cytoplasmic DNA triggers activation of the innate immune system. Although 'downstream' signaling components have been characterized, the DNA-sensing components remain elusive. Here we present a systematic proteomics screen for proteins that associate with DNA, 'crossed' to a screen for transcripts induced by interferon-beta, which identified AIM2 as a candidate cytoplasmic DNA sensor. AIM2 showed…	2009-03-12	ggo-miR-138	Adaptor Proteins; Signal Transducing/immunology/metabolism;Animals;Caspase 1/immunology/metabolism;Cytosol/metabolism;DNA/immunology/metabolism;DNA-Binding Proteins;Gene Expression Profiling;Genomics/methods;Humans;Immunity; Innate;Interferon-beta/immunology/metabolism;Interleukin-1beta/immunology/metabolism;Mice;NIH 3T3 Cells;Nuclear Proteins/immunology/metabolism;Proteomics/methods
19165527	Martins-de-Souza D;Gattaz WF;Schmitt A;Rewerts C;Maccarrone G;Dias-Neto E;Turck CW	European archives of psychiatry and clinical neuroscience	Prefrontal cortex shotgun proteome analysis reveals altered calcium homeostasis and immune system imbalance in schizophrenia.	Schizophrenia is a complex disease, likely to be caused by a combination of serial alterations in a number of genes and environmental factors. The dorsolateral prefrontal cortex (Brodmann's Area 46) is involved in schizophrenia and executes high-level functions such as working memory, differentiation of conflicting thoughts, determination of right and wrong concepts and attitudes, correct social …	2009-04-12	ggo-miR-330;hsa-miR-6515-3p;mml-miR-7174-3p;ggo-miR-516a-3p;mml-miR-518b;mml-miR-133b-5p;mml-miR-649;mml-miR-7174-5p;mml-miR-296-3p;mml-miR-514b-3p;tgu-miR-29a-1-5p;mml-miR-500b-3p;ggo-miR-4510;tgu-miR-2955-5p;ggo-miR-520f;mml-miR-4667;tgu-miR-2955-3p;mml-miR-133b-3p;mml-miR-4743;mml-miR-500b-5p;ggo-miR-432;ggo-miR-138;mml-miR-345;mml-miR-627-3p;mml-miR-611;ggo-miR-409;ggo-miR-496;mml-miR-1233;mm…	Aged;Aged; 80 and over;Calcium/chemistry;Chromatography; High Pressure Liquid;Female;Homeostasis;Humans;Immune System/chemistry;Male;Mass Spectrometry;Middle Aged;Nerve Tissue Proteins/analysis;Peptides/analysis;Postmortem Changes;Prefrontal Cortex/chemistry;Proteome/analysis;Proteomics/instrumentation/methods;Schizophrenia/metabolism;Signal Transduction
19170196	Shen M;Vermeulen R;Rajaraman P;Menashe I;He X;Chapman RS;Yeager M;Thomas G;Burdett L;Hutchinson A;Yuenger J;Chanock S;Lan Q	Environmental and molecular mutagenesis	Polymorphisms in innate immunity genes and lung cancer risk in Xuanwei, China.	The high incidence of lung cancer in Xuanwei County, China has been attributed to exposure to indoor smoky coal emissions that contain polycyclic aromatic hydrocarbons (PAHs). The inflammatory response induced by coal smoke components may promote lung tumor development. We studied the association between single nucleotide polymorphisms (SNPs) in genes involved in innate immunity and lung cancer r…	2009-05-12	hsa-miR-211-3p;ggo-miR-330;mml-miR-6132;mml-miR-657;ggo-miR-516a-3p;mml-miR-518b;mml-miR-936;mml-miR-133b-5p;mml-miR-649;mml-miR-296-3p;hsa-miR-4761-3p;ggo-miR-182;ggo-miR-520f;mml-miR-4667;mml-miR-133b-3p;hsa-miR-7703;ggo-miR-432;mml-miR-1258;ggo-miR-138;mml-miR-4446-3p;hsa-miR-6759-5p;ssc-let-7d-5p;mml-miR-28-3p;tgu-miR-1781;hsa-miR-548h-5p;mml-miR-345;tgu-miR-365-3p;mml-miR-627-3p;ssc-let-7d-3…	Arachidonate 12-Lipoxygenase/genetics;Case-Control Studies;China/epidemiology;Coal/adverse effects;Complement System Proteins/genetics;DNA; Neoplasm/genetics/isolation & purification;Female;Genotype;Homozygote;Humans;Immunity; Innate/genetics;Incidence;Kallikreins/genetics;Lung Neoplasms/epidemiology/genetics/immunology;Male;Middle Aged;Polymorphism; Genetic;Polymorphism; Single Nucleotide;Risk A…
19185846	Kortylewski M;Xin H;Kujawski M;Lee H;Liu Y;Harris T;Drake C;Pardoll D;Yu H	Cancer cell	Regulation of the IL-23 and IL-12 balance by Stat3 signaling in the tumor microenvironment.	Interactions between tumor and immune cells either enhance or inhibit cancer progression. We show here that Stat3 signaling within the tumor microenvironment induces a procarcinogenic cytokine, IL-23, while inhibiting a central anticarcinogenic cytokine, IL-12, thereby shifting the balance of tumor immunity toward carcinogenesis. Stat3 induces expression of IL-23, which is mainly produced by tumo…	2009-02-03	mml-miR-657	Animals;Cell Line;Gene Expression Regulation;Genes; Reporter;Immune System/physiology;Interleukin-12/genetics/metabolism;Interleukin-23/genetics/metabolism;Mice;Mice; Inbred C57BL;NF-kappa B/metabolism;Neoplasms/immunology/pathology;Promoter Regions; Genetic;Receptors; Interleukin/genetics/metabolism;STAT3 Transcription Factor/genetics/metabolism;Signal Transduction/physiology;T-Lymphocytes; Regu…
19190083	Kesimer M;Scull M;Brighton B;DeMaria G;Burns K;O'Neal W;Pickles RJ;Sheehan JK	FASEB journal : official publication of the Federation of American Societies for Experimental Biology	Characterization of exosome-like vesicles released from human tracheobronchial ciliated epithelium: a possible role in innate defense.	Airway mucus forms the structural basis of the local innate immune defense mechanism. It is an integrated, active, viscoelastic gel matrix evolved to protect the exposed lung from physical, chemical, and pathological erosion. Exosomes are biologically active vesicles secreted by different cell types including epithelial, hematopoietic, and some tumor cells. They are also present in some biologica…	2009-06-12	ggo-miR-330;mml-miR-6132;mml-miR-657;tgu-miR-2967;ggo-miR-516a-3p;mml-miR-518b;tgu-miR-2995;mml-miR-133b-5p;mml-miR-649;tgu-miR-456-3p;mml-miR-296-3p;mml-miR-514b-3p;mml-miR-500b-3p;tgu-miR-2974;ggo-miR-4510;oan-miR-1411;ggo-miR-182;tgu-miR-30b-3p;tgu-miR-216b-3p;ggo-miR-520f;tgu-miR-2983;mml-miR-133b-3p;mml-miR-500b-5p;ggo-miR-432;ssc-let-7d-5p;tgu-miR-1781;mml-miR-345;tgu-miR-365-3p;mml-miR-627…	Animals;Cells; Cultured;Cytoplasmic Vesicles/chemistry/immunology/ultrastructure;Dogs;Epithelial Cells/cytology/immunology;Exosomes/chemistry/immunology/ultrastructure;Flow Cytometry;Humans;Immunity; Innate/physiology;Influenza A virus/metabolism/pathogenicity;Microscopy; Immunoelectron;Mucins/immunology;Orthomyxoviridae Infections/metabolism;RNA/genetics/isolation & purification;Respiratory Muco…
19257854	Fattori E;Aurisicchio L;Zampaglione I;Arcuri M;Cappelletti M;Cipriani B;Mennuni C;Calvaruso F;Nuzzo M;Ciliberto G;Monaci P;La Monica N	Human gene therapy	ErbB2 genetic cancer vaccine in nonhuman primates: relevance of single nucleotide polymorphisms.	Aberrant Her2/neu expression is associated with the development of epithelial-derived human carcinomas and for this reason it is considered a good target for immunologic intervention. To define methods to circumvent immunologic tolerance and to elicit immunity against the Her2/neu tumor-associated antigen in a suitable animal model, we have isolated the cDNA encoding the rhesus monkey homolog of …	2009-03-12	mml-miR-657	Amino Acid Sequence;Animals;Base Sequence;Cloning; Molecular;Female;Genes; erbB-2;Humans;Immunity; Cellular;Immunization; Secondary;Macaca mulatta;Mice;Molecular Sequence Data;Neoplasms; Glandular and Epithelial/genetics/immunology/therapy;Polymorphism; Single Nucleotide;Recombinant Proteins/biosynthesis;Self Tolerance;Sequence Analysis; DNA;Vaccines; DNA/therapeutic use
19258923	Siezen CL;Bont L;Hodemaekers HM;Ermers MJ;Doornbos G;Van't Slot R;Wijmenga C;Houwelingen HC;Kimpen JL;Kimman TG;Hoebee B;Janssen R	The Pediatric infectious disease journal	Genetic susceptibility to respiratory syncytial virus bronchiolitis in preterm children is associated with airway remodeling genes and innate immune genes.	Prematurity is a risk factor for severe respiratory syncytial virus bronchiolitis. We show that genetic factors in innate immune genes (IFNA13, IFNAR2, STAT2, IL27, NFKBIA, C3, IL1RN, TLR5), in innate and adaptive immunity (IFNG), and in airway remodeling genes (ADAM33 and TGFBR1), affect disease susceptibility to a different extent in preterm children, born with underdeveloped lungs, than in ter…	2009-04-12	hsa-miR-23a-3p;hsa-miR-23a-5p;ggo-miR-330;mml-miR-657;ggo-miR-516a-3p;ggo-miR-520f;hsa-miR-7703;ggo-miR-138;mml-miR-320b	ADAM Proteins/genetics;Bronchiolitis; Viral/genetics;Cohort Studies;Data Interpretation; Statistical;Genetic Predisposition to Disease;Humans;Immunity; Innate/genetics;Infant; Newborn;Infant; Premature;Infant; Premature; Diseases/genetics;Lung/growth & development;Polymorphism; Single Nucleotide;Protein-Serine-Threonine Kinases/genetics;Receptor; Transforming Growth Factor-beta Type I;Receptors; …
19299163	Kang H;Myung EJ;Ahn KS;Eom HJ;Han NS;Kim YB;Kim YJ;Sohn NW	Cytokine	Induction of Th1 cytokines by Leuconostoc mesenteroides subsp. mesenteroides (KCTC 3100) under Th2-type conditions and the requirement of NF-kappaB and p38/JNK.	Leuconostoc mesenteroides subsp. mesenteroides (LMM) KCTC 3100, is one of the prominent species in the fermentation of kimchi, a traditional Korean food. In the present study, we investigated the capacity of this microorganism in inducing Th1 cytokines in the presence of Th2 signals in vitro and in vivo and the requirement of NF-kappaB and MAPK signaling. Stimulation with heat-killed LMM in mouse…	2009-05-12	mml-miR-936	Allergens/immunology;Animals;Cells; Cultured;Food Microbiology;Immunity; Cellular/immunology;Immunoglobulin E/immunology;Interferon-gamma/immunology;Interleukin-12/immunology;Interleukin-4/immunology;JNK Mitogen-Activated Protein Kinases/metabolism;Leuconostoc/immunology;Lymphocyte Activation/immunology;Macrophages; Peritoneal/cytology/immunology;Male;Mice;Mice; Inbred BALB C;Mice; Inbred C57BL;N…
19327407	Huang J;Zhao S;Zhu M;Wu Z;Yu M	Comparative biochemistry and physiology. Part B, Biochemistry & molecular biology	Sequence and expression analyses of porcine ISG15 and ISG43 genes.	The coding sequences of porcine interferon-stimulated gene 15 (ISG15) and the interferon-stimulated gene (ISG43) were cloned from swine spleen mRNA. The amino acid sequences deduced from porcine ISG15 and ISG43 genes coding sequence shared 24-75% and 29-83% similarity with ISG15s and ISG43s from other vertebrates, respectively. Structural analyses revealed that porcine ISG15 comprises two ubiquit…	2009-08-12	ssc-let-7e	Amino Acid Sequence;Animals;Base Sequence;Cell Line;Cloning; Molecular;Cytokines/classification/genetics/metabolism;Gene Expression Profiling;Gene Expression Regulation;Humans;Immunity; Innate/genetics;Interferon Inducers/metabolism;Molecular Sequence Data;Phylogeny;Poly I-C/metabolism;Polymorphism; Single Nucleotide;Sequence Alignment;Sequence Homology; Amino Acid;Sus scrofa;Ubiquitins/classific…
19346297	Yende S;Angus DC;Kong L;Kellum JA;Weissfeld L;Ferrell R;Finegold D;Carter M;Leng L;Peng ZY;Bucala R	FASEB journal : official publication of the Federation of American Societies for Experimental Biology	The influence of macrophage migration inhibitory factor gene polymorphisms on outcome from community-acquired pneumonia.	The cytokine, macrophage migration inhibitory factor (MIF), is encoded in a functionally polymorphic locus and subjects with high-expression MIF alleles are at an increased risk of inflammatory disease. Severe sepsis is the leading cause of death in intensive care units, and the prevailing hypothesis is that an excessive innate response contributes to its pathogenesis. To assess if MIF alleles in…	2009-08-12	mml-miR-649;mml-miR-296-3p	Adult;Aged;Aged; 80 and over;Case-Control Studies;Cohort Studies;Community-Acquired Infections/genetics/immunology/mortality;Female;Gene Frequency;Humans;Immunity; Innate/genetics;Intramolecular Oxidoreductases/genetics;Kaplan-Meier Estimate;Macrophage Migration-Inhibitory Factors/genetics;Male;Microsatellite Repeats;Middle Aged;Pneumonia/genetics/immunology/mortality;Polymorphism; Genetic;Polymo…
19358670	Ohman H;Tiitinen A;Halttunen M;Lehtinen M;Paavonen J;Surcel HM	The Journal of infectious diseases	Cytokine polymorphisms and severity of tubal damage in women with Chlamydia-associated infertility.	Chronic inflammation induced by Chlamydia trachomatis can lead to tubal factor infertility (TFI). To investigate the genetic basis of chlamydial TFI and various manifestations of tubal damage, we studied functional polymorphisms in selected cytokine genes (IL-10 -1082 A/G, -819 T/C, and -592 A/C; IFN-gamma +874 T/A; TNF-alpha -308 G/A; TGF-beta1 codons 10 T/C and 25 G/C; and IL-6 -174 G/C) in 114…	2009-05-01	ggo-miR-330;ggo-miR-516a-3p;ggo-miR-520f	Adult;Antibodies; Fungal/blood;Antibody Formation;Chaperonin 60/immunology;Chlamydia Infections/genetics/immunology/pathology;Chlamydia trachomatis/immunology/isolation & purification;Codon/genetics;Cytokines/genetics;Fallopian Tubes/microbiology/pathology;Female;Fertilization in Vitro;Finland;Genetic Predisposition to Disease;Humans;Immunity; Cellular;Immunoglobulin G/blood;Infertility; Female/g…
19372141	Lee JY;Park AK;Lee KM;Park SK;Han S;Han W;Noh DY;Yoo KY;Kim H;Chanock SJ;Rothman N;Kang D	Carcinogenesis	Candidate gene approach evaluates association between innate immunity genes and breast cancer risk in Korean women.	OBJECTIVES: This study was conducted to investigate the role of common variation in innate immunity-related genes as susceptibility factors to breast cancer risk in Korean women. METHODS: Total 1536 single-nucleotide polymorphisms (SNPs) in 203 genes were analyzed by Illumina GoldenGate assay in 209 cases and the same numbers of controls. Both SNP and gene-based tests were used to evaluate the as…	2009-09-12	mml-miR-4446-3p;mml-miR-28-3p;mml-miR-622;mml-miR-28-5p;mml-miR-4446-5p	Asian Continental Ancestry Group/genetics;Breast Neoplasms/etiology/genetics/immunology;Female;Haplotypes;Humans;Immunity; Innate/genetics;Polymorphism; Single Nucleotide;Receptors; IgE/genetics
19386787	Bajmoczi M;Gadjeva M;Alper SL;Pier GB;Golan DE	American journal of physiology. Cell physiology	Cystic fibrosis transmembrane conductance regulator and caveolin-1 regulate epithelial cell internalization of Pseudomonas aeruginosa.	Patients with cystic fibrosis (CF) exhibit defective innate immunity and are susceptible to chronic lung infection with Pseudomonas aeruginosa. To investigate the molecular bases for the hypersusceptibility of CF patients to P. aeruginosa, we used the IB3-1 cell line with two defective CF transmembrane conductance regulator (CFTR) genes (DeltaF508/W1282X) to generate isogenic stable, clonal lung …	2009-08-12	mml-miR-6132;ggo-miR-182	Aminoglycosides/metabolism;Animals;Caveolin 1/genetics/metabolism;Cell Line;Chlorides/metabolism;Colforsin/metabolism;Cystic Fibrosis/immunology/microbiology;Cystic Fibrosis Transmembrane Conductance Regulator/genetics/metabolism;Endocytosis/physiology;Epithelial Cells/cytology/physiology;Humans;Immunity; Innate/physiology;Membrane Microdomains/metabolism;Pseudomonas Infections/immunology;Pseudom…
19393189	Huang H;Zhao W;Tang Z;Yang S;Wu Z;Zhao S;Cui W;Mu Y;Chu M;Li K	Gene	Characterization of porcine MMP-2 and its association with immune traits.	Matrix metalloproteinase-2 (MMP-2) plays important roles in inflammation and immunity besides its basic role in degrading and remodelling extracellular matrix (ECM). The expression of MMP-2 is up-regulated in many human as well as animal models of inflammatory and immune diseases. In this study, we cloned the 5'-upstream sequence, 3'-downstream sequence as well as other missed genomic sequences o…	2009-04-15	ssc-let-7e	3' Flanking Region;Animals;Base Sequence;Classical Swine Fever Virus;Gene Frequency;Genetic Variation;Genome;Genotype;Humans;Immune System Phenomena/genetics;Matrix Metalloproteinase 2/genetics;Polymorphism; Genetic;Promoter Regions; Genetic;Swine/genetics/immunology/metabolism
19401395	Chan MM;Cheung BK;Li JC;Chan LL;Lau AS	Journal of leukocyte biology	A role for glycogen synthase kinase-3 in antagonizing mycobacterial immune evasion by negatively regulating IL-10 induction.	Mtb dysregulates monocyte/macrophage functions to produce a large amount of the immunosuppressive cytokine IL-10. An important function of IL-10 in promoting Mtb survival is the suppression of antigen presentation of monocytes/macrophages to T cells. This dampens the host immune responses and provides an opportunity for immune evasion. GSK3 has been shown to control the balance between pro- and a…	2009-08-12	mml-miR-4446-3p;mml-miR-28-3p;mml-miR-622;mml-miR-28-5p;mml-miR-4446-5p	Antibodies/pharmacology;Cells; Cultured;Down-Regulation/immunology;Enzyme Activation/drug effects/immunology;Enzyme Inhibitors/pharmacology;Glycogen Synthase Kinase 3/antagonists & inhibitors/metabolism/physiology;HLA-DR Antigens/metabolism;Humans;Immune Tolerance/immunology;Immunity; Innate/immunology;Interferon-gamma/metabolism;Interleukin-10/antagonists & inhibitors/metabolism;Monocytes/immuno…
19424782	Pensa S;Watson CJ;Poli V	Journal of mammary gland biology and neoplasia	Stat3 and the inflammation/acute phase response in involution and breast cancer.	The transcription factor Stat3 is essential for timely initiation of post-lactational regression and orchestrates the processes of cell death and tissue remodelling that occur during the first 6 days of involution in the mouse. Paradoxically, STAT3 is also frequently found to be constitutively active in breast cancer and tumors can become addicted to STAT3. This raises two interesting questions: …	2009-06-12	mml-miR-657	Acute-Phase Reaction/physiopathology;Animals;Apoptosis/physiology;Autoimmunity/physiology;Breast Neoplasms/immunology/pathology/physiopathology;Cytokines/physiology;Female;Gene Expression Profiling;Gene Expression Regulation; Developmental;Gene Expression Regulation; Neoplastic;Humans;I-kappa B Kinase/physiology;Immune Tolerance/physiology;Inflammation/physiopathology;Lactation/physiology;Mammary…
19436111	Korf H;Vander Beken S;Romano M;Steffensen KR;Stijlemans B;Gustafsson JA;Grooten J;Huygen K	The Journal of clinical investigation	Liver X receptors contribute to the protective immune response against Mycobacterium tuberculosis in mice.	Liver X receptors (LXRs) are key regulators of macrophage function, controlling transcriptional programs involved in lipid homeostasis and inflammation. However, exactly how LXRs modulate inflammation during infection remains unknown. To explore this, we used a mouse model of Mycobacterium tuberculosis infection. Upon intratracheal infection with M. tuberculosis, LXRs and LXR target genes were in…	2009-06-12	ggo-miR-330;ggo-miR-516a-3p;ggo-miR-520f	Animals;DNA-Binding Proteins/deficiency/genetics/metabolism;Disease Models; Animal;Immunity; Innate/immunology;Kinetics;Liver X Receptors;Mice;Mice; Inbred C57BL;Mice; Knockout;Mycobacterium tuberculosis/immunology;Orphan Nuclear Receptors;Receptors; Cytoplasmic and Nuclear/deficiency/genetics/metabolism;Tuberculosis; Pulmonary/genetics/immunology/metabolism/pathology
19480078	Sato Y;Oda H;Patrick MS;Baba Y;Rus'd AA;Azuma Y;Abe T;Shirai M;Suzuki H	Immunology letters	Rac GTPases are involved in development, survival and homeostasis of T cells.	Rac GTPases consist of Rac1, 2 and 3, and each of them have redundant and differential functions. Rac1 is the most ubiquitously and abundantly expressed of the three and has been shown to work as a """"molecular switch"""" in various signal transduction pathways. Although Rac1 and Rac2 are both activated by TCR ligation, little is known about the function of Rac GTPases in the development and act…	2009-05-14	mml-miR-6132;ggo-miR-182;ssc-let-7d-5p;tgu-miR-1781;tgu-miR-365-3p;ssc-let-7d-3p;tgu-miR-338-3p;tgu-miR-338-5p;tgu-miR-365-1-5p;ssc-let-7a;tgu-miR-193a-3p;tgu-miR-193a-5p	Animals;CD2 Antigens/genetics;CD4-Positive T-Lymphocytes/enzymology/immunology/pathology;CD8-Positive T-Lymphocytes/enzymology/immunology/pathology;Cell Differentiation/genetics/immunology;Cell Proliferation;Cell Survival/genetics/immunology;Cells; Cultured;Homeostasis/genetics/immunology;Immune System/cytology/enzymology/growth & development;Mice;Mice; Inbred C57BL;Mice; Transgenic;Promoter Regi…
19536143	Lee DY;Huang CM;Nakatsuji T;Thiboutot D;Kang SA;Monestier M;Gallo RL	The Journal of investigative dermatology	Histone H4 is a major component of the antimicrobial action of human sebocytes.	Antimicrobial peptides, such as cathelicidin and beta defensins, directly kill microbes and have been detected in human sebaceous glands and cell lines. Despite the presence of several such peptides, the apparent abundance of these is insufficient for direct killing of most skin pathogens. In this study, we sought to determine which molecules provide the majority of antimicrobial peptide activity…	2009-10-12	mml-miR-133b-5p;tgu-miR-29a-1-5p;tgu-miR-2955-5p;tgu-miR-2955-3p;mml-miR-133b-3p;mml-miR-320b	Amino Acid Sequence;Anti-Infective Agents/metabolism/pharmacology;Cell Line;Cells; Cultured;Histones/analysis/metabolism/pharmacology;Humans;Immunity; Innate/physiology;Molecular Sequence Data;Propionibacterium acnes/drug effects;Sebaceous Glands/cytology/metabolism;Staphylococcus aureus/drug effects
19542368	Frey KG;Ahmed CM;Dabelic R;Jager LD;Noon-Song EN;Haider SM;Johnson HM;Bigley NJ	Journal of immunology (Baltimore, Md. : 1950)	HSV-1-induced SOCS-1 expression in keratinocytes: use of a SOCS-1 antagonist to block a novel mechanism of viral immune evasion.	Keratinocytes are important for the acute phase of HSV-1 infection and subsequent persistence in sensory nervous tissue. In this study, we showed that keratinocytes (HEL-30) were refractory to IFN-gamma induction of an antiviral state to HSV-1 infection, while IFN-gamma did induce an antiviral state in fibroblasts (L929). This led us to examine the possible role of suppressor of cytokine signalin…	2009-07-15	ggo-miR-138	Cell Line; Tumor;Herpesvirus 1; Human/immunology/pathogenicity;Humans;Immunity;Interferon-Stimulated Gene Factor 3/antagonists & inhibitors;Interferon-gamma/immunology;Keratinocytes/metabolism/virology;Peptides/pharmacology;Promoter Regions; Genetic;RNA; Messenger/analysis;Suppressor of Cytokine Signaling 1 Protein;Suppressor of Cytokine Signaling Proteins/antagonists & inhibitors/genetics
19553542	Leavenworth JW;Ma X;Mo YY;Pauza ME	Journal of immunology (Baltimore, Md. : 1950)	SUMO conjugation contributes to immune deviation in nonobese diabetic mice by suppressing c-Maf transactivation of IL-4.	It is not clear why the development of protective Th2 cells is poor in type 1 diabetes (T1D). c-Maf transactivates the IL-4 gene promoting Th2 cell development; therefore, abnormalities in c-Maf may contribute to reduced IL-4 production by CD4 cells from nonobese diabetic (NOD) mice. In this study we demonstrate that despite normal expression, c-Maf binds poorly to the IL-4 promoter (IL-4p) in NO…	2009-07-15	ggo-miR-4510;mml-miR-1258;ggo-miR-138;ssc-let-7d-5p;tgu-miR-1781;tgu-miR-365-3p;ssc-let-7d-3p;tgu-miR-338-3p;tgu-miR-338-5p;tgu-miR-365-1-5p;ssc-let-7a;tgu-miR-193a-3p;tgu-miR-193a-5p	Animals;CD4-Positive T-Lymphocytes/metabolism;Cell Line; Tumor;Cell Nucleus/metabolism;Humans;Immunity;Interleukin-4/genetics;Leukemia; Myeloid/pathology;Lysine/metabolism;Mice;Mice; Inbred NOD;Promoter Regions; Genetic;Proto-Oncogene Proteins c-maf/metabolism/physiology;SUMO-1 Protein/immunology;Transcriptional Activation/immunology
19581630	Yu DM;Ajami K;Gall MG;Park J;Lee CS;Evans KA;McLaughlin EA;Pitman MR;Abbott CA;McCaughan GW;Gorrell MD	The journal of histochemistry and cytochemistry : official journal of the Histochemistry Society	The in vivo expression of dipeptidyl peptidases 8 and 9.	The dipeptidyl peptidase IV (DPIV) enzyme family contains both potential and proven therapeutic targets. Recent reports indicate the presence of DP8 and DP9 in peripheral blood lymphocytes, testis, lung, and brain. For a more comprehensive understanding of DP8 and DP9 tissue and cellular expression, mRNA and enzyme activity were examined. Many organs from C57BL/6 wild-type and DPIV gene-knockout …	2009-11-12	ggo-miR-4510	Adolescent;Animals;Central Nervous System/drug effects/metabolism;Child;Dipeptidyl Peptidase 4/deficiency/genetics/metabolism;Dipeptidyl-Peptidase IV Inhibitors;Endocrine System/drug effects/metabolism;Epithelium/drug effects/metabolism;Ethylmaleimide/pharmacology;Gene Expression Regulation; Enzymologic;Gene Knockout Techniques;Humans;Immune System/drug effects/metabolism;In Situ Hybridization;Ma…
19592657	Hu G;Zhou R;Liu J;Gong AY;Eischeid AN;Dittman JW;Chen XM	Journal of immunology (Baltimore, Md. : 1950)	MicroRNA-98 and let-7 confer cholangiocyte expression of cytokine-inducible Src homology 2-containing protein in response to microbial challenge.	Posttranscriptional gene regulation by microRNAs (miRNAs) has been implicated in the fine-tuning of TLR-mediated inflammatory response. The cytokine-inducible Src homology 2-containing protein (CIS), one member of the suppressors of cytokine signaling family of proteins, is an important negative regulator for inflammatory cytokine signaling. Using in vitro models using normal human biliary epithe…	2009-08-01	hsa-miR-98-3p;hsa-miR-98-5p	Biliary Tract/cytology;Cryptosporidiosis/genetics/immunology;Epithelium/immunology;Gene Expression Regulation/immunology;Humans;Immunity; Innate;Inflammation;Lipopolysaccharides/pharmacology;MicroRNAs/physiology;RNA; Messenger/analysis;Suppressor of Cytokine Signaling Proteins/genetics;Toll-Like Receptors
19596084	Chittiprol S;Venkatasubramanian G;Neelakantachar N;Reddy NA;Shetty KT;Gangadhar BN	International immunopharmacology	Longitudinal study of beta2-microglobulin abnormalities in schizophrenia.	In an earlier cross-sectional study, we reported antipsychotic-naive schizophrenia patients to have significantly elevated beta2-microglobulin (beta2M) level suggestive of its potential association with the pathogenesis of schizophrenia. In this study, we present the follow-up analyses of beta2M in 31 patients from the previous study who were re-assessed after 92.1+/-7.2 days of antipsychotic tre…	2009-09-12	ggo-miR-4510	Adult;Antipsychotic Agents/administration & dosage;Disease Progression;Female;Follow-Up Studies;Humans;Immune System/drug effects;Male;Neuroimmunomodulation;Risperidone/administration & dosage;Schizophrenia/blood/drug therapy/immunology/physiopathology;beta 2-Microglobulin/biosynthesis/blood/genetics
19619625	Bustos O;Naik S;Ayers G;Casola C;Perez-Lamigueiro MA;Chippindale PT;Pritham EJ;de la Casa-Esperon E	Gene	Evolution of the Schlafen genes, a gene family associated with embryonic lethality, meiotic drive, immune processes and orthopoxvirus virulence.	Genes of the Schlafen family, first discovered in mouse, are expressed in hematopoietic cells and are involved in immune processes. Previous results showed that they are candidate genes for two major phenomena: meiotic drive and embryonic lethality (DDK syndrome). However, these genes remain poorly understood, mostly due to the limitations imposed by their similarity, close location and the poten…	2009-11-01	mmu-miR-7679-5p	Animals;Codon;Evolution; Molecular;Gene Transfer; Horizontal;Genes; Lethal;Humans;Immunity;Meiosis;Mice;Multigene Family/genetics;Orthopoxvirus/genetics/pathogenicity;Phylogeny;Virulence/genetics
19638429	Kang JS;Bae SY;Kim HR;Kim YS;Kim DJ;Cho BJ;Yang HK;Hwang YI;Kim KJ;Park HS;Hwang DH;Cho DJ;Lee WJ	Carcinogenesis	Interleukin-18 increases metastasis and immune escape of stomach cancer via the downregulation of CD70 and maintenance of CD44.	Cancer cells metastasize to the other site after escaping from the immune system and CD70, CD44 and vascular endothelial growth factor (VEGF) play important roles in this process. It is recently reported that interleukin (IL)-18 is closely related with the pathogenesis of skin tumor. Therefore, we investigated the role of endogenous IL-18 from stomach cancer on the immune escape mechanism and met…	2009-12-12	mml-miR-133b-5p;mml-miR-133b-3p	Animals;CD27 Ligand/biosynthesis;Cell Line; Tumor;Down-Regulation;Female;Gene Expression Regulation; Neoplastic;Humans;Hyaluronan Receptors/biosynthesis;Immune System;Interleukin-18/metabolism/physiology;Mice;Mice; Inbred BALB C;Mice; Nude;Neoplasm Metastasis;RNA; Small Interfering/metabolism;Stomach Neoplasms/metabolism;Vascular Endothelial Growth Factor A/metabolism
19661089	Hussain SK;Mu LN;Cai L;Chang SC;Park SL;Oh SS;Wang Y;Goldstein BY;Ding BG;Jiang Q;Rao J;You NC;Yu SZ;Papp JC;Zhao JK;Wang H;Zhang ZF	Cancer epidemiology, biomarkers & prevention : a publication of the American Association for Cancer Research, cosponsored by the American Society of Preventive Oncology	Genetic variation in immune regulation and DNA repair pathways and stomach cancer in China.	The incidence of stomach cancer is high in certain parts of the world, particularly in China. Chronic Helicobacter pylori infection is the main risk factor, yet the vast majority of infected individuals remain unaffected with cancer, suggesting an important role of other risk factors. We conducted a population-based case-control study including 196 incident stomach cancer cases and 397 matched co…	2009-08-12	ggo-miR-138;mml-miR-345;mml-miR-627-3p;mml-miR-1233	Case-Control Studies;China;Cyclooxygenase 2/genetics;DNA Repair/genetics;DNA-Binding Proteins/genetics;Endonucleases/genetics;Female;Genetic Predisposition to Disease;Genotype;Haplotypes;Humans;Immune System Phenomena/genetics;Male;Middle Aged;Nuclear Proteins/genetics;Odds Ratio;Polymorphism; Single Nucleotide;Stomach Neoplasms/genetics/immunology;Transcription Factors/genetics
19686746	Lafdil F;Wang H;Park O;Zhang W;Moritoki Y;Yin S;Fu XY;Gershwin ME;Lian ZX;Gao B	Gastroenterology	Myeloid STAT3 inhibits T cell-mediated hepatitis by regulating T helper 1 cytokine and interleukin-17 production.	BACKGROUND & AIMS: T cell-mediated hepatitis is a leading cause of acute liver failure; there is no effective treatment, and the mechanisms underlying its pathogenesis are obscure. The aim of this study was to investigate the immune cell-signaling pathways involved-specifically the role of signal transducer and activator of transcription 3 (STAT3)-in T cell-mediated hepatitis in mice. METHODS: T …	2009-12-12	mml-miR-657	Animals;Apoptosis;Cells; Cultured;Concanavalin A;Disease Models; Animal;Hepatitis; Autoimmune/immunology/pathology/prevention & control;Immunity; Innate;Interferon-gamma/deficiency/genetics/metabolism;Interleukin-17/deficiency/genetics/metabolism;Interleukin-6/genetics/metabolism;Interleukins/metabolism;Liver/immunology/pathology;Macrophages/immunology;Male;Mice;Mice; Inbred C57BL;Mice; Knockout;…
19694548	Neil S;Bieniasz P	Journal of interferon & cytokine research : the official journal of the International Society for Interferon and Cytokine Research	Human immunodeficiency virus, restriction factors, and interferon.	Recent discoveries have revealed previously unappreciated complexity with which retroviruses interact with their hosts. In particular, we have become aware that many mammals, including humans, are equipped with genes encoding so-called """"restriction factors,"""" that provide considerable resistance to retroviral infection. Such antiretroviral genes are sometimes constitutively expressed, and so…	2009-09-12	mml-miR-6132;ggo-miR-182	Animals;Antigens; CD/immunology/metabolism;Carrier Proteins/immunology/metabolism;Cytidine Deaminase;Cytosine Deaminase/immunology/metabolism;Evolution; Molecular;GPI-Linked Proteins;HIV/pathogenicity/physiology;HIV Infections/genetics/immunology/virology;Humans;Immunity; Innate;Interferons/genetics/immunology/metabolism;Membrane Glycoproteins/immunology/metabolism;Transcriptional Activation;Viru…
19700408	Botelho RJ;Harrison RE;Stone JC;Hancock JF;Philips MR;Jongstra-Bilen J;Mason D;Plumb J;Gold MR;Grinstein S	The Journal of biological chemistry	Localized diacylglycerol-dependent stimulation of Ras and Rap1 during phagocytosis.	We describe a role for diacylglycerol in the activation of Ras and Rap1 at the phagosomal membrane. During phagocytosis, Ras density was similar on the surface and invaginating areas of the membrane, but activation was detectable only in the latter and in sealed phagosomes. Ras activation was associated with the recruitment of RasGRP3, a diacylglycerol-dependent Ras/Rap1 exchange factor. Recruitm…	2009-10-16	mml-miR-611;mml-miR-1304;mml-miR-320b	Animals;Diglycerides/metabolism;Erythrocytes/metabolism;Immunity; Innate;Immunoglobulin G/metabolism;Mice;Microscopy; Confocal/methods;Phagocytosis;Protein Isoforms;Protein Structure; Tertiary;Reverse Transcriptase Polymerase Chain Reaction;Sheep;Signal Transduction;rap1 GTP-Binding Proteins/metabolism;ras Proteins/metabolism
19710682	Han G;Williams CA;Salter K;Garl PJ;Li AG;Wang XJ	The Journal of investigative dermatology	A role for TGFbeta signaling in the pathogenesis of psoriasis.	Deregulation of transforming growth factor-beta (TGFbeta) signaling has been reported in human psoriasis. Our recent study using a keratin 5 promoter (K5.TGFbeta1(wt)) showed that transgenic mice expressing wild-type TGFbeta1 in the epidermis developed severe skin inflammation. Additional experimental data further support a direct role for TGFbeta1 overexpression in skin inflammation. First, we t…	2010-02-12	ggo-miR-330;ggo-miR-516a-3p;ggo-miR-520f	Animals;Epidermis/metabolism;Humans;Immune System;Inflammation;Keratinocytes/cytology;Mice;Mice; Transgenic;Psoriasis/metabolism/physiopathology;Rosiglitazone;Signal Transduction;Skin/metabolism;Skin Physiological Phenomena;Thiazolidinediones/pharmacology;Transforming Growth Factor beta/metabolism/physiology;Transgenes
19723394	Velez DR;Hulme WF;Myers JL;Stryjewski ME;Abbate E;Estevan R;Patillo SG;Gilbert JR;Hamilton CD;Scott WK	The international journal of tuberculosis and lung disease : the official journal of the International Union against Tuberculosis and Lung Disease	Association of SLC11A1 with tuberculosis and interactions with NOS2A and TLR2 in African-Americans and Caucasians.	SETTING: Host defense factors may influence the development of active tuberculosis (TB). OBJECTIVE: To test variants in solute carrier family 11A, member 1 (SLC11A1), for an association with TB. METHODS: A mixed case-control study of TB cases, relatives or close contact controls, consisting of 474 African-Americans (243 families) and 381 Caucasians (192 families), examined 13 SLC11A1 polymorphism…	2009-09-12	ggo-miR-4510	Adolescent;Adult;African Americans/genetics;Aged;Argentina;Case-Control Studies;Cation Transport Proteins/genetics;European Continental Ancestry Group/genetics;Female;Genetic Predisposition to Disease;Genome-Wide Association Study;Humans;Immunity; Innate/genetics;Male;Middle Aged;Nitric Oxide Synthase Type II/genetics;North Carolina;Odds Ratio;Pedigree;Polymorphism; Single Nucleotide;Toll-Like Re…
19790065	del Rey MJ;Izquierdo E;Caja S;Usategui A;Santiago B;Galindo M;Pablos JL	Arthritis and rheumatism	Human inflammatory synovial fibroblasts induce enhanced myeloid cell recruitment and angiogenesis through a hypoxia-inducible transcription factor 1alpha/vascular endothelial growth factor-mediated pathway in immunodeficient mice.	OBJECTIVE: Hyperplasia and phenotypic changes in fibroblasts are often observed in chronic inflammatory lesions, and yet the autonomous pathogenic contribution of these changes is uncertain. The purpose of this study was to analyze the intrinsic ability of fibroblasts from chronically inflamed synovial tissue to drive cell recruitment and angiogenesis. METHODS: Fibroblasts from patients with rheu…	2009-10-12	mml-miR-133b-5p;mml-miR-133b-3p	Animals;Arthritis; Rheumatoid/metabolism/pathology/physiopathology;Case-Control Studies;Chemokine CXCL12/metabolism;Disease Models; Animal;Down-Regulation/drug effects;Fibroblasts/metabolism/pathology/transplantation;Humans;Hypoxia-Inducible Factor 1; alpha Subunit/metabolism;Immune System Diseases/metabolism/pathology/physiopathology;Injections; Subcutaneous;Mice;Mice; Nude;Myeloid Cells/metabol…
19812211	Zheng YT;Shahnazari S;Brech A;Lamark T;Johansen T;Brumell JH	Journal of immunology (Baltimore, Md. : 1950)	The adaptor protein p62/SQSTM1 targets invading bacteria to the autophagy pathway.	Autophagy, a cellular degradative pathway, plays a key role in protecting the cytosol from bacterial colonization, but the mechanisms of bacterial recognition by this pathway are unclear. Autophagy is also known to degrade cargo tagged by ubiquitinated proteins, including aggregates of misfolded proteins, and peroxisomes. Autophagy of ubiquitinated cargo requires p62 (also known as SQSTM1), an ad…	2009-11-01	hsa-miR-1229-5p;hsa-miR-1229-3p	Adaptor Proteins; Signal Transducing/metabolism/physiology;Animals;Autophagy/immunology;Autophagy-Related Protein 5;Cell Line;HeLa Cells;Heat-Shock Proteins/metabolism/physiology;Humans;Immunity; Innate;Mice;Microtubule-Associated Proteins/deficiency/genetics;Protein Folding;Protein Transport/immunology;Salmonella typhimurium/immunology/metabolism/pathogenicity;Sequestosome-1 Protein;Signal Trans…
19830829	Cohen MM Jr	American journal of medical genetics. Part A	Perspectives on RUNX genes: an update.	This perspective on RUNX genes discusses their basic biological features, including their DNA-binding alpha subunit, their non-DNA binding beta subunit, and their Runt domain. The evolution of Runx genes begins with one most like Runx3 in invertebrates, progresses to four genes in Drosophila, and to three in vertebrates. Runx genes have two promoters and various numbers of exons and isoforms. All…	2009-12-12	ggo-miR-138	Animals;Core Binding Factor Alpha 2 Subunit/genetics/metabolism;Disease/genetics;Evolution; Molecular;Hematopoiesis/genetics;Humans;Immune System/metabolism;Mutation/genetics
19833889	Pettersen E;Skorpen F;Kvaloy K;Midthjell K;Grill V	Diabetes	Genetic heterogeneity in latent autoimmune diabetes is linked to various degrees of autoimmune activity: results from the Nord-Trondelag Health Study.	OBJECTIVE: Previous studies have indicated that the latent autoimmune diabetes in adults (LADA) phenotype is heterogeneous and that LADA patients share features of type 1 and type 2 diabetes in various proportions. We tested for association of known type 1 and type 2 diabetes susceptibility genes in LADA subjects and analyzed relationships to a marker of autoimmune activity (titers of anti-GAD) a…	2010-01-12	mml-miR-936;ggo-miR-138	Adult;Autoimmunity/genetics;Diabetes Mellitus; Type 1/epidemiology/genetics/immunology;Diabetes Mellitus; Type 2/epidemiology/genetics/immunology;Female;Genetic Heterogeneity;Genetic Predisposition to Disease;Genetic Variation;HLA Antigens/genetics;Humans;Male;Norway/epidemiology;Polymorphism; Single Nucleotide;Reference Values
19846529	Okumura A;Pitha PM;Yoshimura A;Harty RN	Journal of virology	Interaction between Ebola virus glycoprotein and host toll-like receptor 4 leads to induction of proinflammatory cytokines and SOCS1.	Ebola virus initially targets monocytes and macrophages, which can lead to the release of proinflammatory cytokines and chemokines. These inflammatory cytokines are thought to contribute to the development of circulatory shock seen in fatal Ebola virus infections. Here we report that host Toll-like receptor 4 (TLR4) is a sensor for Ebola virus glycoprotein (GP) on virus-like particles (VLPs) and …	2010-01-12	ggo-miR-138	Cell Line;Cytokines/biosynthesis/genetics;Ebolavirus/chemistry/immunology;Glycoproteins/immunology;Humans;Immunity; Innate;Inflammation;Monocytes;NF-kappa B/biosynthesis;Suppressor of Cytokine Signaling 1 Protein;Suppressor of Cytokine Signaling Proteins/biosynthesis;Toll-Like Receptor 4/immunology;Transcriptional Activation/immunology;Viral Proteins/immunology;Virion/chemistry
19850933	Yu HB;Kielczewska A;Rozek A;Takenaka S;Li Y;Thorson L;Hancock RE;Guarna MM;North JR;Foster LJ;Donini O;Finlay BB	The Journal of biological chemistry	Sequestosome-1/p62 is the key intracellular target of innate defense regulator peptide.	Innate defense regulator-1 (IDR-1) is a synthetic peptide with no antimicrobial activity that enhances microbial infection control while suppressing inflammation. Previously, the effects of IDR-1 were postulated to impact several regulatory pathways including mitogen-activated protein kinase (MAPK) p38 and CCAAT-enhancer-binding protein, but how this was mediated was unknown. Using a combined sta…	2009-12-25	hsa-miR-1229-5p;hsa-miR-1229-3p	Adaptor Proteins; Signal Transducing/genetics/immunology/metabolism;Animals;Binding Sites/genetics/immunology;CCAAT-Enhancer-Binding Proteins/immunology/metabolism;Heat-Shock Proteins/genetics/immunology/metabolism;Humans;Immunity; Innate/drug effects/genetics;Immunologic Factors/pharmacology;Inflammation/drug therapy/genetics/immunology/metabolism;MAP Kinase Signaling System/drug effects;Mice;NF…
19851315	Yu H;Pardoll D;Jove R	Nature reviews. Cancer	STATs in cancer inflammation and immunity: a leading role for STAT3.	Commensurate with their roles in regulating cytokine-dependent inflammation and immunity, signal transducer and activator of transcription (STAT) proteins are central in determining whether immune responses in the tumour microenvironment promote or inhibit cancer. Persistently activated STAT3 and, to some extent, STAT5 increase tumour cell proliferation, survival and invasion while suppressing an…	2009-11-12	mml-miR-657	Animals;Humans;Immunity;Neoplasms/genetics/immunology;STAT Transcription Factors/genetics/immunology;STAT3 Transcription Factor/genetics/immunology;STAT5 Transcription Factor/genetics/immunology;Signal Transduction
19894308	Favorova OO;Favorov AV;Boiko AN;Sudomoina MA;Andreevskii TV;Alekseenkov AD;Kulakova OG;Gusev EI;Parmigiani G;Ochs MF	Zhurnal nevrologii i psikhiatrii imeni S.S. Korsakova	[Genetic predisposition to multiple sclerosis as a polygenic autoimmune disease].	Unrelated patients with definite multiple sclerosis (MS) and healthy controls of Russian descent were genotyped at 16 polymorphic loci of the DRB1, TNF, LTa, TGFb1, CCR5 and CTLA4 genes and TNFa and TNFb microsatellites. The association of allelic variants with MS (p<0,01) was studied using the case-control method with the PSampler algorithm recently developed by our group. The previously describ…	2009-05-12	ggo-miR-330;ggo-miR-516a-3p;ggo-miR-520f	Adult;Alleles;Autoimmunity/genetics;DNA/genetics;Female;Genetic Predisposition to Disease;Genetic Variation;Genotype;HLA-DR Antigens/genetics;HLA-DRB1 Chains;Humans;Male;Multiple Sclerosis/genetics/immunology;Polymerase Chain Reaction;Polymorphism; Genetic/immunology;Tumor Necrosis Factor-alpha/genetics
19898480	Mahdi H;Fisher BA;Kallberg H;Plant D;Malmstrom V;Ronnelid J;Charles P;Ding B;Alfredsson L;Padyukov L;Symmons DP;Venables PJ;Klareskog L;Lundberg K	Nature genetics	Specific interaction between genotype, smoking and autoimmunity to citrullinated alpha-enolase in the etiology of rheumatoid arthritis.	Gene-environment associations are important in rheumatoid arthritis (RA) susceptibility, with an association existing between smoking, HLA- DRB1 'shared epitope' alleles, PTPN22 and antibodies to cyclic citrullinated peptides (CCP). Here, we test the hypothesis that a subset of the anti-CCP response, with specific autoimmunity to citrullinated alpha-enolase, accounts for an important portion of t…	2009-12-12	hsa-miR-3972	Arthritis; Rheumatoid/etiology/genetics/immunology;Autoantibodies/immunology;Autoimmunity/genetics;Case-Control Studies;Citrulline/immunology;Genetic Predisposition to Disease;Genotype;Humans;Phosphopyruvate Hydratase/genetics;Smoking/adverse effects
19901082	Yamamoto M;Standley DM;Takashima S;Saiga H;Okuyama M;Kayama H;Kubo E;Ito H;Takaura M;Matsuda T;Soldati-Favre D;Takeda K	The Journal of experimental medicine	A single polymorphic amino acid on Toxoplasma gondii kinase ROP16 determines the direct and strain-specific activation of Stat3.	Infection by Toxoplasma gondii down-regulates the host innate immune responses, such as proinflammatory cytokine production, in a Stat3-dependent manner. A forward genetic approach recently demonstrated that the type II strain fails to suppress immune responses because of a potential defect in a highly polymorphic parasite-derived kinase, ROP16. We generated ROP16-deficient type I parasites by re…	2009-11-23	mml-miR-657	Amino Acid Substitution/genetics/immunology;Animals;Chlorocebus aethiops;Humans;Immunity; Innate;Interleukin-12 Subunit p40/immunology;Interleukin-6/immunology;Macrophages; Peritoneal/immunology/parasitology;Mice;Phosphotransferases/genetics/immunology;Protozoan Proteins/genetics/immunology;STAT3 Transcription Factor/genetics/immunology;Species Specificity;Toxoplasma/genetics/immunology;Toxoplasm…
19902255	Ovsyannikova IG;Dhiman N;Haralambieva IH;Vierkant RA;O'Byrne MM;Jacobson RM;Poland GA	Human genetics	Rubella vaccine-induced cellular immunity: evidence of associations with polymorphisms in the Toll-like, vitamin A and D receptors, and innate immune response genes.	Toll-like, vitamin A and D receptors and other innate proteins participate in various immune functions. We determined whether innate gene-sequence variations are associated with rubella vaccine-induced cytokine immune responses. We genotyped 714 healthy children (11-19 years of age) after two doses of rubella-containing vaccine for 148 candidate SNP markers. Rubella virus-induced cytokines were m…	2010-02-12	mml-miR-657;mml-miR-4667;mml-miR-4446-3p;mml-miR-28-3p;hsa-miR-4442;mml-miR-622;mml-miR-28-5p;mml-miR-4446-5p	Adolescent;Carrier Proteins/genetics;Child;Cytokines/metabolism;DEAD Box Protein 58;DEAD-box RNA Helicases/genetics;DNA Topoisomerases; Type II/genetics;DNA-Binding Proteins/genetics;Female;Granulocyte-Macrophage Colony-Stimulating Factor/metabolism;Humans;Immunity; Cellular/genetics/immunology;Immunity; Innate/genetics/immunology;Interleukin-10/metabolism;Interleukin-2/metabolism;Leukocytes; Mon…
19906922	Kobiyama K;Takeshita F;Jounai N;Sakaue-Sawano A;Miyawaki A;Ishii KJ;Kawai T;Sasaki S;Hirano H;Ishii N;Okuda K;Suzuki K	Journal of virology	Extrachromosomal histone H2B mediates innate antiviral immune responses induced by intracellular double-stranded DNA.	Fragments of double-stranded DNA (dsDNA) forming a right-handed helical structure (B-DNA) stimulate cells to produce type I interferons (IFNs). While an adaptor molecule, IFN-beta promoter stimulator 1 (IPS-1), mediates dsDNA-induced cellular signaling in human cells, the underlying molecular mechanism is not fully understood. Here, we demonstrate that the extrachromosomal histone H2B mediates in…	2010-01-12	hsa-miR-4666a-5p;hsa-miR-4666a-3p;mml-miR-320b	Adaptor Proteins; Signal Transducing/genetics/metabolism;Animals;Antiviral Agents/metabolism;Cell Line;Chlorocebus aethiops;DNA/immunology/metabolism;DNA Viruses/physiology;Gene Expression Regulation;HeLa Cells;Histones/genetics/metabolism;Humans;Immunity; Innate/immunology;Interferon-beta/metabolism;Mice;NIH 3T3 Cells;Promoter Regions; Genetic;Signal Transduction;Vero Cells
19913487	Oda S;Schroder M;Khan AR	Structure (London, England : 1993)	Structural basis for targeting of human RNA helicase DDX3 by poxvirus protein K7.	Poxviruses are DNA viruses that express numerous proteins to subvert the host immune response. Vaccinia virus protein K7 adopts a Bcl-2 fold and displays structural and functional similarities to Toll-like receptor antagonist A52. Both proteins interact with IRAK2 and TRAF6 and suppress TLR-dependent NF-kappaB activation. However, unlike A52, K7 also forms a complex with RNA helicase DDX3 and ant…	2009-11-11	mml-miR-514b-3p;mml-miR-500b-3p;mml-miR-500b-5p	Amino Acid Sequence;Binding Sites/genetics;Crystallization;DEAD-box RNA Helicases/chemistry/metabolism;Humans;Immunity; Innate/immunology;Interferon-beta/antagonists & inhibitors;Interleukin-1 Receptor-Associated Kinases/metabolism;Models; Molecular;Molecular Sequence Data;Mutagenesis;Sequence Alignment;TNF Receptor-Associated Factor 6/metabolism;Vaccinia virus/chemistry;Viral Proteins/genetics/m…
19959874	Bosinger SE;Li Q;Gordon SN;Klatt NR;Duan L;Xu L;Francella N;Sidahmed A;Smith AJ;Cramer EM;Zeng M;Masopust D;Carlis JV;Ran L;Vanderford TH;Paiardini M;Isett RB;Baldwin DA;Else JG;Staprans SI;Silvestri G;Haase AT;Kelvin DJ	The Journal of clinical investigation	Global genomic analysis reveals rapid control of a robust innate response in SIV-infected sooty mangabeys.	Natural SIV infection of sooty mangabeys (SMs) is nonprogressive despite chronic virus replication. Strikingly, it is characterized by low levels of immune activation, while pathogenic SIV infection of rhesus macaques (RMs) is associated with chronic immune activation. To elucidate the mechanisms underlying this intriguing phenotype, we used high-density oligonucleotide microarrays to longitudina…	2009-12-12	mml-miR-611;mml-miR-1304	Adaptive Immunity/genetics;Animals;Antigens; CD/genetics;CD4-Positive T-Lymphocytes/immunology;Cercocebus atys/genetics/immunology/virology;Genome-Wide Association Study;Immunity; Innate/genetics;Interferons/genetics;Macaca mulatta;Oligonucleotide Array Sequence Analysis;Simian Acquired Immunodeficiency Syndrome/genetics/immunology/virology;Simian Immunodeficiency Virus/immunology/pathogenicity;S…
20011972	Zheng J;Jing W;Orentas RJ	Acta biochimica et biophysica Sinica	Discovery of YB-1 as a new immunological target in neuroblastoma by vaccination in the context of regulatory T cell blockade.	Neuroblastoma is one of the most common solid tumors in infancy and early childhood. Using the A/J mouse and a syngeneic neuroblastoma cell line AGN2a, we induced a strong anti-neuroblastoma cellular immune response when AGN2a transfected to express costimulatory molecules (CD80/CD86/CD54/CD137L) was used as a vaccine in the context of regulatory T cell blockade. Strong humoral immunity was induc…	2009-12-12	mml-miR-320b	Animals;Antigens; Neoplasm/blood/genetics/immunology/metabolism;Cancer Vaccines/immunology;Cell Line; Tumor;DNA; Complementary;DNA-Binding Proteins/blood/genetics/immunology/metabolism;Flow Cytometry;Gene Expression Regulation; Neoplastic;Gene Library;Humans;Immunity; Cellular/immunology;Mice;Neuroblastoma/immunology/metabolism/pathology/therapy;Nuclear Proteins/blood/genetics/immunology/metaboli…
20041412	Wang H;Park O;Lafdil F;Shen K;Horiguchi N;Yin S;Fu XY;Kunos G;Gao B	Hepatology (Baltimore, Md.)	Interplay of hepatic and myeloid signal transducer and activator of transcription 3 in facilitating liver regeneration via tempering innate immunity.	UNLABELLED: Liver regeneration triggered by two-thirds partial hepatectomy is accompanied by elevated hepatic levels of endotoxin, which contributes to the regenerative process, but liver inflammation and apoptosis remain paradoxically limited. Here, we show that signal transducer and activator of transcription 3 (STAT3), an important anti-inflammatory signal, is activated in myeloid cells after …	2010-04-12	mml-miR-657	Animals;Hepatectomy;Hepatocytes/physiology;Immunity; Innate;Interferon-gamma/blood;Liver Regeneration;Male;Mice;Myeloid Cells/physiology;STAT1 Transcription Factor/physiology;STAT3 Transcription Factor/physiology
20049410	Wieczorek S;Holle JU;Muller S;Fricke H;Gross WL;Epplen JT	Journal of molecular medicine (Berlin, Germany)	A functionally relevant IRF5 haplotype is associated with reduced risk to Wegener's granulomatosis.	Wegener's granulomatosis (WG), characterized by systemic vasculitis and granulomatous inflammation, is a rare chronic rheumatic condition potentially sharing some etiopathological principles with other autoimmune disorders, e.g., rheumatoid arthritis (RA) and systemic lupus erythematosus (SLE). Several large association studies have identified genetic risk factors for RA and SLE. Thereof, we have…	2010-04-12	mml-miR-6132;ggo-miR-182	Autoimmunity;Case-Control Studies;Cohort Studies;Genetic Association Studies;Genotype;Granulomatosis with Polyangiitis/genetics/metabolism;Haplotypes;Humans;Inflammation;Interferon Regulatory Factors/genetics;Models; Genetic;Odds Ratio;Polymorphism; Genetic;Polymorphism; Single Nucleotide;Risk
20056178	Segat L;Brandao LAC;Guimaraes RL;Pontillo A;Athanasakis E;de Oliveira RM;Arraes LC;de Lima Filho JL;Crovella S	Vaccine	Polymorphisms in innate immunity genes and patients response to dendritic cell-based HIV immuno-treatment.	Dendritic cells (DCs)-based vaccine was demonstrated to increase HIV specific cellular immune response; however, in some HIV-infected patients, the response to the vaccine resulted to be not effective. In order to understand if the outcome of the vaccination may be influenced by the host's genome and natural immunity, we studied the innate immune genome of HIV-infected patients previously vaccina…	2010-03-02	ggo-miR-330;mml-miR-6132;ggo-miR-516a-3p;mml-miR-936;mml-miR-133b-5p;mml-miR-649;mml-miR-296-3p;mml-miR-514b-3p;mml-miR-500b-3p;ggo-miR-4510;oan-miR-1411;ggo-miR-182;tgu-miR-34a;ggo-miR-520f;mml-miR-133b-3p;mml-miR-500b-5p;mml-miR-4446-3p;ssc-let-7d-5p;mml-miR-28-3p;tgu-miR-1781;tgu-miR-365-3p;ssc-let-7d-3p;ssc-let-7c;mml-miR-622;tgu-miR-338-3p;tgu-miR-338-5p;tgu-miR-365-1-5p;efu-miR-9234b;ssc-le…	AIDS Vaccines/immunology;Dendritic Cells/immunology;Ethnic Groups;Gene Frequency;Genotype;HIV Infections/therapy;Humans;Immunity; Innate/genetics;Immunotherapy/methods;Mannose-Binding Lectin/genetics;Nitric Oxide Synthase Type I/genetics;Polymorphism; Single Nucleotide
20064081	Rafferty BJ;Li G;McGee DW	Immunological investigations	Activation of the alpha3 integrin affects TRAF6 function in the IL-1 signaling pathway of CACO-2 epithelial cells.	Intestinal epithelial cells express the alpha3beta1 integrin which binds to laminin-5. We have previously shown that activation of the alpha3 integrin through laminin-5 binding or a cross-linking antibody results in a suppression of IL-1 induced cytokine secretion and intracellular signaling through IKK to NF-kappaB and JNK to AP-1 in Caco-2 cells. In the present study, the effects of alpha3 inte…	2010-05-12	mml-miR-4446-3p;mml-miR-28-3p;mml-miR-622;mml-miR-28-5p;mml-miR-4446-5p	Adaptor Proteins; Signal Transducing/metabolism;Antibodies; Monoclonal/pharmacology;Caco-2 Cells;Humans;Immunity; Mucosal;Integrin alpha3/immunology;Interleukin-1/immunology/metabolism;Interleukin-1 Receptor-Associated Kinases/metabolism;Intestinal Mucosa/drug effects/immunology/metabolism;MAP Kinase Kinase Kinases/metabolism;Phosphorylation;Protein Binding/drug effects/immunology;Receptors; Inte…
20080758	Wang YY;Liu LJ;Zhong B;Liu TT;Li Y;Yang Y;Ran Y;Li S;Tien P;Shu HB	Proceedings of the National Academy of Sciences of the United States of America	WDR5 is essential for assembly of the VISA-associated signaling complex and virus-triggered IRF3 and NF-kappaB activation.	Viral infection causes activation of the transcription factors NF-kappaB and IRF3, which collaborate to induce type I interferons (IFNs) and cellular antiviral response. The mitochondrial outer membrane protein VISA acts as a critical adapter for assembling a virus-induced complex that signals NF-kappaB and IRF3 activation. Using a biochemical purification approach, we identified the WD repeat pr…	2010-01-12	mml-miR-4667	Adaptor Proteins; Signal Transducing/genetics/metabolism;Animals;DNA Primers;Histone-Lysine N-Methyltransferase/immunology/physiology;Humans;Immunity; Innate;Interferon Regulatory Factor-3/genetics/immunology/metabolism;Intracellular Signaling Peptides and Proteins;Mice;Molecular Biology/methods;NF-kappa B/genetics/immunology/metabolism;Plasmids;Proteins/immunology/physiology;RNA; Viral/genetics;…
20097222	Gao B;Zhu S	Developmental and comparative immunology	Identification and characterization of the parasitic wasp Nasonia defensins: positive selection targeting the functional region?	Defensin is a crucial component of innate immunity highly conserved across different insect orders. Here, we report identification and characterization of defensins in the parasitic wasp Nasonia (Hymenoptera: Pteromalidae). In comparison with those in the non-parasitic insect Apis mellifera, two different subtypes of defensins (defensin1 and defensin2) have undergone independent gene duplication …	2010-06-12	nvi-miR-282;nvi-miR-3477;nvi-miR-12;nvi-miR-307;nvi-miR-13a	Amino Acid Sequence;Animals;Cloning; Molecular;Defensins/genetics/immunology/metabolism;Evolution; Molecular;Gene Duplication;Gene Expression Regulation; Developmental;Gram-Positive Bacteria/growth & development/immunology/pathogenicity;Gram-Positive Bacterial Infections/genetics/immunology/metabolism;Immunity; Innate;Insect Proteins/genetics/immunology/metabolism;Life Cycle Stages/genetics/immun…
20207250	Davis SM;Clark EA;Nelson LT;Silver RM	American journal of obstetrics and gynecology	The association of innate immune response gene polymorphisms and puerperal group A streptococcal sepsis.	OBJECTIVE: The objective of the study was to determine whether single-nucleotide polymorphisms (SNPs) that influence the maternal innate immune response are associated with puerperal group A streptococcal sepsis. STUDY DESIGN: Subjects with confirmed puerperal group A streptococal infection were prospectively identified in 2 tertiary care hospitals over 18 years. Controls were racially matched su…	2010-03-12	mml-miR-133b-5p;mml-miR-133b-3p;mml-miR-4446-3p;mml-miR-28-3p;mml-miR-622;mml-miR-28-5p;mml-miR-4446-5p	Adult;Case-Control Studies;Female;Gene Frequency;Genetic Predisposition to Disease;Genotype;HSP70 Heat-Shock Proteins/genetics;Humans;Immunity; Innate;Interleukin-1beta/genetics;Polymorphism; Single Nucleotide;Prospective Studies;Puerperal Disorders/microbiology;Sepsis/genetics/microbiology;Streptococcal Infections/genetics;Streptococcus pyogenes;Toll-Like Receptor 9/genetics
20209079	Soscia SJ;Kirby JE;Washicosky KJ;Tucker SM;Ingelsson M;Hyman B;Burton MA;Goldstein LE;Duong S;Tanzi RE;Moir RD	PloS one	The Alzheimer's disease-associated amyloid beta-protein is an antimicrobial peptide.	BACKGROUND: The amyloid beta-protein (Abeta) is believed to be the key mediator of Alzheimer's disease (AD) pathology. Abeta is most often characterized as an incidental catabolic byproduct that lacks a normal physiological role. However, Abeta has been shown to be a specific ligand for a number of different receptors and other molecules, transported by complex trafficking pathways, modulated in …	2010-03-03	mml-miR-6132	Alzheimer Disease/metabolism;Amyloid beta-Peptides/metabolism/physiology;Antimicrobial Cationic Peptides/pharmacology;Brain/pathology;Candida albicans/metabolism;Cell Survival;Environment;Humans;Immunity; Innate;Inflammation;Ligands;Microbial Sensitivity Tests;Oxazines/pharmacology;Recombinant Proteins/chemistry;Xanthenes/pharmacology
20237496	Davila S;Froeling FE;Tan A;Bonnard C;Boland GJ;Snippe H;Hibberd ML;Seielstad M	Genes and immunity	New genetic associations detected in a host response study to hepatitis B vaccine.	The immune response to hepatitis B vaccination differs greatly among individuals, with 5-10% of healthy people failing to produce protective levels of antibodies. Several factors have been implicated in determining this response, chiefly individual genetic variation and age. Aiming to identify genes involved in the response to hepatitis B vaccination, a two-stage investigation of 6091 single-nucl…	2010-04-12	ggo-miR-330;mml-miR-6132;mml-miR-657;tgu-miR-2967;ggo-miR-516a-3p;mml-miR-518b;mml-miR-936;mml-miR-133b-5p;mml-miR-649;tgu-miR-456-3p;mml-miR-296-3p;tgu-miR-146b-5p;ggo-miR-4510;ggo-miR-182;tgu-miR-30b-3p;hsa-miR-4298;tgu-miR-216b-3p;ggo-miR-520f;mml-miR-4667;mml-miR-133b-3p;hsa-miR-7703;ggo-miR-432;mml-miR-1258;ggo-miR-138;hsa-miR-3159;mml-miR-4446-3p;hsa-miR-6759-5p;ssc-let-7d-5p;mml-miR-28-3p;…	Adolescent;Adult;Aged;Child;Child; Preschool;Female;Genome-Wide Association Study;Genotype;Haplotypes;Hepatitis B Antibodies/immunology;Hepatitis B Vaccines/administration & dosage/immunology;Humans;Immunity/genetics;Male;Middle Aged;Polymorphism; Single Nucleotide;Vaccination;Young Adult
20308631	Shrestha B;Hashiguchi T;Ito T;Miura N;Takenouchi K;Oyama Y;Kawahara K;Tancharoen S;Ki-I Y;Arimura N;Yoshinaga N;Noma S;Shrestha C;Nitanda T;Kitajima S;Arimura K;Sato M;Sakamoto T;Maruyama I	Journal of immunology (Baltimore, Md. : 1950)	B cell-derived vascular endothelial growth factor A promotes lymphangiogenesis and high endothelial venule expansion in lymph nodes.	Vascular endothelial growth factor A (VEGF-A) is a prominent growth factor for both angiogenesis and lymphangiogenesis. Recent studies have shown the importance of VEGF-A in enhancing the growth of lymphatic endothelial cells in lymph nodes (LNs) and the migration of dendritic cells into LNs. VEGF-A is produced in inflamed tissues and/or in draining LNs, where B cells are a possible source of thi…	2010-05-01	mml-miR-133b-5p;mml-miR-133b-3p	Adaptive Immunity/genetics;Animals;Antibody Formation/genetics;Antigens; CD19/biosynthesis/genetics;B-Lymphocytes/immunology/metabolism;Down-Regulation/genetics/immunology;Endothelium; Lymphatic/immunology/metabolism/pathology;Humans;Immune Tolerance/genetics;Inflammation Mediators/antagonists & inhibitors/physiology;Lymph Nodes/immunology/metabolism/pathology;Lymphangiogenesis/genetics/immunolog…
20356901	Chan LL;Cheung BK;Li JC;Lau AS	Journal of leukocyte biology	A role for STAT3 and cathepsin S in IL-10 down-regulation of IFN-gamma-induced MHC class II molecule on primary human blood macrophages.	IL-10, a potent anti-inflammatory cytokine, activates its primary mediator STAT3 to exert inhibitory effects on activated immune response. It has been reported that IFN-gamma signaling can be suppressed by IL-10, which deactivates macrophages and suppresses cell-mediated antigen presentation. Cathepsin S, a cysteine protease, plays a significant role in the antigen processing. We hypothesize that…	2010-08-12	mml-miR-657	Blood Cells;Cathepsins/genetics/physiology;Down-Regulation/genetics;Histocompatibility Antigens Class II/genetics;Humans;Immunity;Interferon-gamma;Interleukin-10/pharmacology;Macrophages/immunology;STAT3 Transcription Factor/physiology
20364151	Gringhuis SI;van der Vlist M;van den Berg LM;den Dunnen J;Litjens M;Geijtenbeek TB	Nature immunology	HIV-1 exploits innate signaling by TLR8 and DC-SIGN for productive infection of dendritic cells.	Pattern-recognition receptors (PRRs) elicit antiviral immune responses to human immunodeficiency virus type 1 (HIV-1). Here we show that HIV-1 required signaling by the PRRs Toll-like receptor 8 (TLR8) and DC-SIGN for replication in dendritic cells (DCs). HIV-1 activated the transcription factor NF-kappaB through TLR8 to initiate the transcription of integrated provirus by RNA polymerase II (RNAP…	2010-05-12	mml-miR-4446-3p;mml-miR-28-3p;mml-miR-622;mml-miR-28-5p;mml-miR-4446-5p	Cell Adhesion Molecules/immunology/metabolism;Cells; Cultured;Dendritic Cells/immunology/metabolism/pathology/virology;HIV Envelope Protein gp120/genetics/metabolism;HIV Infections/genetics/immunology/metabolism/virology;HIV-1/pathogenicity/physiology;Humans;Immunity; Innate;Lectins; C-Type/immunology/metabolism;NF-kappa B/genetics/metabolism;Phosphorylation;Positive Transcriptional Elongation Fa…
20404846	Tremblay MJ	Nature immunology	HIV-1 and pattern-recognition receptors: a marriage of convenience.		2010-05-12	mml-miR-4446-3p;mml-miR-28-3p;mml-miR-622;mml-miR-28-5p;mml-miR-4446-5p	Cell Adhesion Molecules/immunology;Dendritic Cells/immunology;HIV Infections/immunology/virology;HIV-1/pathogenicity/physiology;Humans;Immunity; Innate;Lectins; C-Type/immunology;NF-kappa B/metabolism;Positive Transcriptional Elongation Factor B/metabolism;RNA Polymerase II/metabolism;Receptors; Cell Surface/immunology;Second Messenger Systems/immunology;Toll-Like Receptor 8/immunology;Transcript…
20406964	Rajaraman P;Brenner AV;Neta G;Pfeiffer R;Wang SS;Yeager M;Thomas G;Fine HA;Linet MS;Rothman N;Chanock SJ;Inskip PD	Cancer epidemiology, biomarkers & prevention : a publication of the American Association for Cancer Research, cosponsored by the American Society of Preventive Oncology	Risk of meningioma and common variation in genes related to innate immunity.	BACKGROUND: The etiology of meningioma, the second most common type of adult brain tumor in the United States, is largely unknown. Prior studies indicate that history of immune-related conditions may affect the risk of meningioma. METHODS: To identify genetic markers for meningioma in genes involved with innate immunity, we conducted an exploratory association study of 101 meningioma cases and 33…	2010-05-12	ggo-miR-330;mml-miR-6132;mml-miR-657;ggo-miR-516a-3p;mml-miR-649;mml-miR-296-3p;ggo-miR-182;ggo-miR-520f;ggo-miR-138;mml-miR-4446-3p;ssc-let-7d-5p;mml-miR-28-3p;tgu-miR-1781;tgu-miR-365-3p;ssc-let-7d-3p;mml-miR-622;tgu-miR-338-3p;tgu-miR-338-5p;mml-miR-611;tgu-miR-365-1-5p;mml-miR-1304;ssc-let-7a;tgu-miR-193a-3p;tgu-miR-193a-5p;mml-miR-28-5p;mml-miR-4446-5p	Adolescent;Adult;Aged;Aged; 80 and over;Case-Control Studies;Female;Genetic Predisposition to Disease;Genetic Variation;Genotype;Humans;Immunity; Innate/genetics;Male;Meningeal Neoplasms/genetics/immunology;Meningioma/genetics/immunology;Middle Aged;Neoplasm Proteins/genetics;Polymorphism; Single Nucleotide/genetics;Prognosis;Risk Factors;Survival Rate;Young Adult
20407862	Shi L;Hu L;Li Y	Journal of Huazhong University of Science and Technology. Medical sciences = Hua zhong ke ji da xue xue bao. Yi xue Ying De wen ban = Huazhong keji daxue xuebao. Yixue Yingdewen ban	Upregulation of phagocytic clearance of apoptotic cells by autoimmune regulator.	To investigate the effect of autoimmune regulator (AIRE) on phagocytic clearance of apoptotic cells, a recombinant expression vector containing full-length human AIRE cDNA was transfected into 16HBE cells. After incubation with transfected 16HBE cells, engulfment of apoptotic HL-60 cells induced by camptothecin was detected by myeloperoxidase (MPO) staining. The change in the expression of Rac 1 …	2010-04-12	mml-miR-6132;ggo-miR-182;ssc-let-7d-5p;tgu-miR-1781;tgu-miR-365-3p;ssc-let-7d-3p;tgu-miR-338-3p;tgu-miR-338-5p;tgu-miR-365-1-5p;ssc-let-7a;tgu-miR-193a-3p;tgu-miR-193a-5p	Apoptosis;Autoimmunity/immunology;DNA; Complementary/genetics;Epithelial Cells/cytology/drug effects/metabolism;Genetic Vectors;Granulocytes/cytology;HL-60 Cells;Humans;Phagocytes/physiology;Phagocytosis;RNA; Messenger/genetics/metabolism;Transcription Factors/metabolism;Transfection;Up-Regulation;rac1 GTP-Binding Protein/genetics/metabolism
20421389	Greenblatt MB;Aliprantis A;Hu B;Glimcher LH	The Journal of experimental medicine	Calcineurin regulates innate antifungal immunity in neutrophils.	Patients taking immunosuppressive drugs, like cyclosporine A (CsA), that inhibit calcineurin are highly susceptible to disseminated fungal infections, although it is unclear how these drugs suppress resistance to these opportunistic pathogens. We show that in a mouse model of disseminated Candida albicans infection, CsA-induced susceptibility to fungal infection maps to the innate immune system. …	2010-05-10	tgu-miR-2967;tgu-miR-456-3p;tgu-miR-30b-3p;tgu-miR-216b-3p;ssc-let-7d-5p;ssc-let-7d-3p;ssc-let-7a	Animals;Antifungal Agents/immunology;Calcineurin/deficiency/drug effects/genetics/physiology;Candida albicans;Candidiasis/epidemiology/immunology;Cyclosporine/adverse effects/therapeutic use;Disease Susceptibility;Homeostasis;Humans;Immunity; Innate/drug effects;Immunosuppressive Agents/adverse effects/therapeutic use;Mice;Mycoses/epidemiology/immunology;Neutrophils/immunology/microbiology/physio…
20421464	Peyrin-Biroulet L;Beisner J;Wang G;Nuding S;Oommen ST;Kelly D;Parmentier-Decrucq E;Dessein R;Merour E;Chavatte P;Grandjean T;Bressenot A;Desreumaux P;Colombel JF;Desvergne B;Stange EF;Wehkamp J;Chamaillard M	Proceedings of the National Academy of Sciences of the United States of America	Peroxisome proliferator-activated receptor gamma activation is required for maintenance of innate antimicrobial immunity in the colon.	Crohn's disease (CD), a major form of human inflammatory bowel disease, is characterized by primary immunodeficiencies. The nuclear receptor peroxisome proliferator-activated receptor gamma (PPARgamma) is essential for intestinal homeostasis in response to both dietary- and microbiota-derived signals. Its role in host defense remains unknown, however. We show that PPARgamma functions as an antimi…	2010-05-11	mml-miR-4446-3p;mml-miR-28-3p;mml-miR-622;mml-miR-28-5p;mml-miR-4446-5p	Animals;Bacteria/immunology;Cell Line;Colon/immunology/microbiology/pathology;Crohn Disease/genetics/pathology;Fungi/immunology;Gene Expression Regulation;Gene Frequency/genetics;Genotype;Humans;Ileum/immunology/microbiology;Immunity; Innate/immunology;Mice;Mice; Inbred C57BL;Models; Immunological;PPAR gamma/deficiency/metabolism;Promoter Regions; Genetic/genetics;Protein Binding;beta-Defensins/g…
20438785	Han S;Lan Q;Park AK;Lee KM;Park SK;Ahn HS;Shin HY;Kang HJ;Koo HH;Seo JJ;Choi JE;Ahn YO;Chanock SJ;Kim H;Rothman N;Kang D	Human immunology	Polymorphisms in innate immunity genes and risk of childhood leukemia.	The immune system plays an important role in the control of cancer development. To investigate possible genetic contribution to childhood leukemia risk in the innate immune system, we performed an association study for the 1214 SNPs in 146 gene regions related to innate immunity using GoldenGate (Illumina) oligonucleotide pool assay (OPA) in 106 case patients and 123 controls. Childhood leukemia …	2010-07-12	ggo-miR-330;mml-miR-6132;mml-miR-657;ggo-miR-516a-3p;mml-miR-649;mml-miR-296-3p;ggo-miR-182;ggo-miR-520f;ggo-miR-138;mml-miR-4446-3p;ssc-let-7d-5p;mml-miR-28-3p;tgu-miR-1781;tgu-miR-365-3p;ssc-let-7d-3p;mml-miR-622;tgu-miR-338-3p;tgu-miR-338-5p;mml-miR-611;tgu-miR-365-1-5p;mml-miR-1304;ssc-let-7a;tgu-miR-193a-3p;tgu-miR-193a-5p;mml-miR-28-5p;mml-miR-4446-5p	Adolescent;Asian Continental Ancestry Group/genetics;Birth Weight;Child;Child; Preschool;Complement C1q/genetics;Female;Gene Frequency/genetics;Genotype;Heterozygote;Homozygote;Humans;Immunity; Innate/genetics;Korea;Leukemia/genetics;Leukemia; Myeloid; Acute/genetics;Lymphocyte Antigen 96/genetics;Male;Myelin Basic Protein/genetics;Polymorphism; Single Nucleotide/genetics;Precursor Cell Lymphobla…
20444926	Barkoff MS;Kocherginsky M;Anselmo J;Weiss RE;Refetoff S	The Journal of clinical endocrinology and metabolism	Autoimmunity in patients with resistance to thyroid hormone.	CONTEXT: Resistance to thyroid hormone (RTH) is an inherited syndrome most often caused by thyroid hormone receptor beta (TRbeta) gene mutations. Given that autoimmune thyroid disease (AITD) is prevalent in the general population, its coexistence with RTH has been presumed coincidental. It was recently proposed that chronic TSH stimulation in RTH may induce an autoimmune response, thereby increas…	2010-07-12	mml-miR-4446-3p;mml-miR-28-3p;mml-miR-622;mml-miR-28-5p;mml-miR-4446-5p	Autoantibodies/genetics/immunology;Autoimmunity/genetics/immunology;Female;Genetic Predisposition to Disease;Genotype;Humans;Male;Odds Ratio;Regression Analysis;Thyroid Hormone Receptors beta/genetics/immunology;Thyroid Hormone Resistance Syndrome/genetics/immunology;Thyroid Hormones/genetics/immunology
20451243	Dixit E;Boulant S;Zhang Y;Lee AS;Odendall C;Shum B;Hacohen N;Chen ZJ;Whelan SP;Fransen M;Nibert ML;Superti-Furga G;Kagan JC	Cell	Peroxisomes are signaling platforms for antiviral innate immunity.	Peroxisomes have long been established to play a central role in regulating various metabolic activities in mammalian cells. These organelles act in concert with mitochondria to control the metabolism of lipids and reactive oxygen species. However, while mitochondria have emerged as an important site of antiviral signal transduction, a role for peroxisomes in immune defense is unknown. Here, we r…	2010-05-14	mml-miR-6132;ggo-miR-182	Adaptor Proteins; Signal Transducing/immunology/metabolism;Animals;Cell Line;Chlorocebus aethiops;Fibroblasts/metabolism;Hepatocytes/metabolism;Humans;Immunity; Innate;Interferons/metabolism;Mice;Mitochondria/metabolism;Peroxisomes/metabolism;Signal Transduction;Vero Cells
20496417	Kolfenbach JR;Deane KD;Derber LA;O'Donnell CI;Gilliland WR;Edison JD;Rosen A;Darrah E;Norris JM;Holers VM	Arthritis and rheumatism	Autoimmunity to peptidyl arginine deiminase type 4 precedes clinical onset of rheumatoid arthritis.	OBJECTIVE: To determine whether antibodies against peptidyl arginine deiminase type 4 (PAD-4) are present in the preclinical phase of rheumatoid arthritis (RA) and to compare the timing and extent of their appearance with those of other preclinical autoantibodies. METHODS: Prediagnosis serum samples from 83 patients with RA were evaluated for the presence of anti-PAD-4 antibody, anti-cyclic citru…	2010-09-12	hsa-miR-3972	Adult;Arthritis; Rheumatoid/enzymology/immunology/pathology;Autoantibodies/blood;Autoimmunity;Disease Progression;Female;Humans;Hydrolases/blood/immunology;Male;Peptides; Cyclic/immunology;Predictive Value of Tests;Protein-Arginine Deiminase Type 4;Protein-Arginine Deiminases;Rheumatoid Factor/blood;Time Factors
20510162	Kim G;Han JM;Kim S	Biochemical and biophysical research communications	Toll-like receptor 4-mediated c-Jun N-terminal kinase activation induces gp96 cell surface expression via AIMP1 phosphorylation.	The presentation of the endoplasmic reticulum resident chaperone protein, gp96 on the cell surface have been considered as a phenomenon of the immunogenic process activation. Previously, we showed aminoacyl-tRNA synthetase-interacting multifunctional protein 1 (AIMP1) can form a molecular complex with gp96, regulate the ER retention of gp96 through KDEL receptor, and suppress its cell surface exp…	2010-06-18	mml-miR-936	Antigens; Neoplasm/biosynthesis;Cell Membrane/metabolism;Cytokines/genetics/metabolism;Endoplasmic Reticulum/metabolism;Enzyme Activation;HL-60 Cells;Humans;Immunity; Innate;JNK Mitogen-Activated Protein Kinases/biosynthesis;Lipopolysaccharides/immunology;Molecular Chaperones/biosynthesis;Mutation;Myeloid Differentiation Factor 88/metabolism;Neoplasm Proteins/genetics/metabolism;Phosphorylation;R…
20519500	Groskreutz DJ;Babor EC;Monick MM;Varga SM;Hunninghake GW	The Journal of biological chemistry	Respiratory syncytial virus limits alpha subunit of eukaryotic translation initiation factor 2 (eIF2alpha) phosphorylation to maintain translation and viral replication.	The impact of respiratory syncytial virus (RSV) on morbidity and mortality is significant in that it causes bronchiolitis in infants, exacerbations in patients with obstructive lung disease, and pneumonia in immunocompromised hosts. RSV activates protein kinase R (PKR), a cellular kinase relevant to limiting viral replication (Groskreutz, D. J., Monick, M. M., Powers, L. S., Yarovinsky, T. O., Lo…	2010-07-30	ggo-miR-432;mml-miR-345;mml-miR-627-3p;ggo-miR-409;ggo-miR-496;mml-miR-1233	Cell Line; Tumor;Epithelial Cells;Eukaryotic Initiation Factor-2/metabolism;Humans;Immunity; Innate;Models; Biological;Phosphorylation;Poly I-C/chemistry;Protein Biosynthesis;RNA; Double-Stranded/genetics;RNA; Viral/genetics;Respiratory Syncytial Viruses/metabolism;Signal Transduction;Time Factors;Virus Replication/genetics
20546116	Zawawi KH;Kantarci A;Schulze-Spate U;Fujita T;Batista EL Jr;Amar S;Van Dyke TE	Journal of periodontal research	Moesin-induced signaling in response to lipopolysaccharide in macrophages.	BACKGROUND AND OBJECTIVE: Many physiological and pathophysiological conditions are attributable in part to cytoskeletal regulation of cellular responses to signals. Moesin (membrane-organizing extension spike protein), an ERM (ezrin, radixin and moesin) family member, is involved in lipopolysaccharide (LPS)-mediated events in mononuclear phagocytes; however, its role in signaling is not fully und…	2010-10-12	mml-miR-514b-3p;mml-miR-500b-3p;mml-miR-500b-5p	Adaptor Proteins; Signal Transducing/immunology/metabolism;Analysis of Variance;Cell Line; Tumor;Cells; Cultured;Cytokines/biosynthesis;Humans;I-kappa B Proteins/immunology/metabolism;Immunity; Innate/physiology;Inflammation Mediators/immunology/metabolism;Interferon-beta/biosynthesis/immunology;Interleukin-1 Receptor-Associated Kinases/metabolism;Interleukin-1beta/biosynthesis/immunology;Lipopol…
20574068	Taylor MD;Sadhukhan S;Kottangada P;Ramgopal A;Sarkar K;D'Silva S;Selvakumar A;Candotti F;Vyas YM	Science translational medicine	Nuclear role of WASp in the pathogenesis of dysregulated TH1 immunity in human Wiskott-Aldrich syndrome.	The clinical symptomatology in the X-linked Wiskott-Aldrich syndrome (WAS), a combined immunodeficiency and autoimmune disease resulting from WAS protein (WASp) deficiency, reflects the underlying coexistence of an impaired T helper 1 (TH1) immunity alongside intact TH2 immunity. This suggests a role for WASp in patterning T(H) subtype immunity, yet the molecular basis for the TH1-TH2 imbalance i…	2010-06-23	mml-miR-320b	Actins/metabolism;Cell Differentiation;Cell Nucleus/metabolism;Cells; Cultured;Cellular Reprogramming/genetics;Chromatin/metabolism;DNA/metabolism;Epigenesis; Genetic;Genetic Loci/genetics;Genome; Human/genetics;Histones/metabolism;Humans;Immunity/immunology;Methylation;Mutant Proteins/metabolism;Promoter Regions; Genetic/genetics;Protein Binding;Protein Transport;T-Box Domain Proteins/genetics/m…
20599279	Cui L;Huang X;Wang J;Zhang Y	Journal of neuroimmunology	Specific and efficient anti-Abeta42 antibodies induced by sixteen tandem repeats of Abeta9.	To reduce the risk of an adverse T cell-mediated immune response to Abeta42, three (Abeta9)16-based recombinant immunogens were designed to immunize mice. Compared with Abeta42, they elicited significantly stronger anti-Abeta42 antibody responses and mainly resulted in IgG1 and IgG2b anti-Abeta42 antibodies. These (Abeta9)16-induced antibodies exhibited stronger abilities not only to inhibit Abet…	2010-10-08	mml-miR-6132	Amyloid beta-Peptides/antagonists & inhibitors/genetics/immunology/toxicity;Animals;Antibody Specificity/genetics/immunology;Autoantibodies/biosynthesis/blood/genetics;Humans;Immunity; Cellular/genetics;Mice;Mice; Inbred BALB C;Peptide Fragments/antagonists & inhibitors/genetics/immunology/toxicity;Random Allocation;Recombinant Proteins/biosynthesis/toxicity;Tandem Repeat Sequences/genetics/immun…
20657822	Wang H;Ryu WS	PLoS pathogens	Hepatitis B virus polymerase blocks pattern recognition receptor signaling via interaction with DDX3: implications for immune evasion.	Viral infection leads to induction of pattern-recognition receptor signaling, which leads to interferon regulatory factor (IRF) activation and ultimately interferon (IFN) production. To establish infection, many viruses have strategies to evade the innate immunity. For the hepatitis B virus (HBV), which causes chronic infection in the liver, the evasion strategy remains uncertain. We now show tha…	2010-07-15	mml-miR-514b-3p;mml-miR-500b-3p;mml-miR-500b-5p	Cell Line;DEAD-box RNA Helicases/metabolism;Gene Products; pol/immunology/physiology;Hepatitis B virus/enzymology/immunology;Humans;I-kappa B Kinase;Immune Evasion;Immunity; Innate;Interferon Regulatory Factors/antagonists & inhibitors/genetics;Protein-Serine-Threonine Kinases;Receptors; Pattern Recognition/antagonists & inhibitors;Signal Transduction/immunology
20663875	Sayama K;Yamamoto M;Shirakata Y;Hanakawa Y;Hirakawa S;Dai X;Tohyama M;Tokumaru S;Shin MS;Sakurai H;Akira S;Hashimoto K	The Journal of biological chemistry	E2 Polyubiquitin-conjugating enzyme Ubc13 in keratinocytes is essential for epidermal integrity.	The E2 polyubiquitin-conjugating enzyme Ubc13 is a mediator of innate immune reactions. Ubc13 mediates the conjugation of keratin (K)63-linked polyubiquitin chains onto TNF receptor-associated factor 6 and IKKgamma during NF-kappaB activation. In contrast to K48-linked polyubiquitin chains, K63-linked polyubiquitin chains function in nonproteasomal biological processes. Although Ubc13 has been sh…	2010-09-24	tgu-miR-29a-1-5p;tgu-miR-2955-5p;tgu-miR-2955-3p	Animals;Cell Differentiation/physiology;Cell Survival/physiology;Epidermis/immunology/metabolism;I-kappa B Kinase/genetics/metabolism;Immunity; Innate/physiology;Keratinocytes/immunology/metabolism;Keratins/genetics/immunology/metabolism;MAP Kinase Signaling System/physiology;Mice;Mice; Knockout;Receptors; Interleukin-1/genetics/immunology/metabolism;TNF Receptor-Associated Factor 6/genetics/immu…
20694011	Ferreira RC;Pan-Hammarstrom Q;Graham RR;Gateva V;Fontan G;Lee AT;Ortmann W;Urcelay E;Fernandez-Arquero M;Nunez C;Jorgensen G;Ludviksson BR;Koskinen S;Haimila K;Clark HF;Klareskog L;Gregersen PK;Behrens TW;Hammarstrom L	Nature genetics	Association of IFIH1 and other autoimmunity risk alleles with selective IgA deficiency.	To understand the genetic predisposition to selective immunoglobulin A deficiency (IgAD), we performed a genome-wide association study in 430 affected individuals (cases) from Sweden and Iceland and 1,090 ethnically matched controls, and we performed replication studies in two independent European cohorts. In addition to the known association of HLA with IgAD, we identified association with a non…	2010-09-12	mml-miR-6132;mml-miR-936;tgu-miR-146b-5p;ggo-miR-182;hsa-miR-4688;mml-miR-611;mml-miR-1304	Alleles;Autoimmune Diseases/complications/genetics;Autoimmunity/genetics;Case-Control Studies;DEAD-box RNA Helicases/genetics;Finland;Genetic Linkage;Genetic Predisposition to Disease;Genome-Wide Association Study;Humans;Iceland;IgA Deficiency/etiology/genetics/immunology;Interferon-Induced Helicase; IFIH1;Risk;Spain;Sweden;Validation Studies as Topic
20716621	Chang JS;Wiemels JL;Chokkalingam AP;Metayer C;Barcellos LF;Hansen HM;Aldrich MC;Guha N;Urayama KY;Scelo G;Green J;May SL;Kiley VA;Wiencke JK;Buffler PA	Cancer epidemiology, biomarkers & prevention : a publication of the American Association for Cancer Research, cosponsored by the American Society of Preventive Oncology	Genetic polymorphisms in adaptive immunity genes and childhood acute lymphoblastic leukemia.	BACKGROUND: Childhood acute lymphoblastic leukemia (ALL) has been hypothesized to have an infection- and immune-related etiology. The lack of immune priming in early childhood may result in abnormal immune responses to infections later in life and increase ALL risk. METHODS: The current analyses examined the association between childhood ALL and 208 single-nucleotide polymorphisms (SNP) of 29 ada…	2010-09-12	ggo-miR-330;mml-miR-657;ggo-miR-516a-3p;ggo-miR-520f	Adaptive Immunity/genetics;Adolescent;Case-Control Studies;Child;Genetic Predisposition to Disease;Genotype;Humans;Polymorphism; Genetic;Polymorphism; Single Nucleotide;Precursor Cell Lymphoblastic Leukemia-Lymphoma/genetics/immunology
20733033	Li P;Li M;Lindberg MR;Kennett MJ;Xiong N;Wang Y	The Journal of experimental medicine	PAD4 is essential for antibacterial innate immunity mediated by neutrophil extracellular traps.	Neutrophils trap and kill bacteria by forming highly decondensed chromatin structures, termed neutrophil extracellular traps (NETs). We previously reported that histone hypercitrullination catalyzed by peptidylarginine deiminase 4 (PAD4) correlates with chromatin decondensation during NET formation. However, the role of PAD4 in NET-mediated bacterial trapping and killing has not been tested. Here…	2010-08-30	hsa-miR-3972	Animals;Cell Differentiation;Dysentery; Bacillary/immunology;Extracellular Space/immunology/metabolism;Histones/metabolism;Hydrolases/deficiency/immunology/metabolism;Immunity; Innate;Mice;Mice; Knockout;Neutrophils/cytology/immunology/metabolism;Protein-Arginine Deiminase Type 4;Shigella flexneri/immunology
20806065	Ryckman KK;Fielding K;Hill AV;Mendy M;Rayco-Solon P;Sirugo G;van der Sande MA;Waight P;Whittle HC;Hall AJ;Williams SM;Hennig BJ	PloS one	Host genetic factors and vaccine-induced immunity to HBV infection: haplotype analysis.	Hepatitis B virus (HBV) infection remains a significant health burden world-wide, although vaccines help decrease this problem. We previously identified associations of single nucleotide polymorphisms in several candidate genes with vaccine-induced peak antibody level (anti-HBs), which is predictive of long-term vaccine efficacy and protection against infection and persistent carriage; here we re…	2010-08-18	tgu-miR-34a;ssc-let-7e;mml-miR-320b	Adolescent;Antigens; CD/genetics;Female;Haplotypes;Hepatitis B/genetics/immunology;Humans;Immunity;Interleukins/genetics;Male;Polymorphism; Single Nucleotide;Receptors; Interleukin-1 Type I/genetics;Viral Vaccines/immunology
20813842	Gavala ML;Hill LM;Lenertz LY;Karta MR;Bertics PJ	The Journal of biological chemistry	Activation of the transcription factor FosB/activating protein-1 (AP-1) is a prominent downstream signal of the extracellular nucleotide receptor P2RX7 in monocytic and osteoblastic cells.	Activation of the ionotropic P2RX7 nucleotide receptor by extracellular ATP has been implicated in modulating inflammatory disease progression. Continuous exposure of P2RX7 to ligand can result in apoptosis in many cell types, including monocytic cells, whereas transient activation of P2RX7 is linked to inflammatory mediator production and the promotion of cell growth. Given the rapid hydrolysis …	2010-10-29	ggo-miR-330;ggo-miR-516a-3p;mml-miR-518b;ggo-miR-520f	Animals;Cell Line;Cell Survival;Cyclooxygenase 2/metabolism;Humans;Immune System;Macrophages/metabolism;Mice;Models; Biological;Monocytes/metabolism;Osteoblasts/metabolism;Receptors; Purinergic P2/chemistry;Receptors; Purinergic P2X7;Signal Transduction;Transcription Factor AP-1/metabolism
20829794	Manel N;Hogstad B;Wang Y;Levy DE;Unutmaz D;Littman DR	Nature	A cryptic sensor for HIV-1 activates antiviral innate immunity in dendritic cells.	Dendritic cells serve a key function in host defence, linking innate detection of microbes to activation of pathogen-specific adaptive immune responses. Whether there is cell-intrinsic recognition of human immunodeficiency virus (HIV) by host innate pattern-recognition receptors and subsequent coupling to antiviral T-cell responses is not yet known. Dendritic cells are largely resistant to infect…	2010-09-09	mml-miR-6132;ggo-miR-182	Capsid Proteins/immunology;Cell Line;Cyclophilin A/immunology;Dendritic Cells/cytology/immunology/metabolism/virology;HIV Infections/immunology/virology;HIV-1/immunology/physiology;Humans;Immunity; Innate;Interferon Regulatory Factor-3/genetics/metabolism;Lymphocyte Activation;Monocytes/cytology;T-Lymphocytes/immunology
20855873	Hong C;Qiu X;Li Y;Huang Q;Zhong Z;Zhang Y;Liu X;Sun L;Lv P;Gao XM	Journal of immunology (Baltimore, Md. : 1950)	Functional analysis of recombinant calreticulin fragment 39-272: implications for immunobiological activities of calreticulin in health and disease.	Although calreticulin (CRT) is a major Ca(2+)-binding luminal resident protein, it can also appear on the surface of various types of cells and it functions as an immunopotentiating molecule. However, molecular mechanisms underlying the potent immunobiological activity of cell surface CRT are still unclear. In the present study, a recombinant fragment (rCRT/39-272) covering the lectin-like N doma…	2010-10-15	hsa-miR-6515-3p	Adolescent;Adult;Aged;Aged; 80 and over;Amino Acid Sequence;Animals;Arthritis; Rheumatoid/immunology;Autoimmunity/immunology;B-Lymphocytes/immunology/metabolism;Blotting; Western;Calreticulin/chemistry/immunology/metabolism;Cell Separation;Enzyme-Linked Immunosorbent Assay;Female;Flow Cytometry;Humans;Lipopolysaccharide Receptors/immunology/metabolism;Lupus Erythematosus; Systemic/immunology;Lymp…
20872151	Quinton LJ;Mizgerd JP	Cell and tissue research	NF-kappaB and STAT3 signaling hubs for lung innate immunity.	Innate immune responses to lung pathogens involve the coordinated expression of myriad affector and effector molecules of innate immunity, which must be induced and appropriately regulated in response to diverse stimuli generated by microbes or the infected host. Many intercellular and intracellular signaling pathways are involved, but we propose NF-kappaB and STAT3 transcription factors to be es…	2011-01-12	mml-miR-657	Animals;Humans;Immunity; Innate/genetics/immunology;Lung/immunology;NF-kappa B/metabolism;Organ Specificity/immunology;STAT3 Transcription Factor/metabolism;Signal Transduction/immunology
20889551	Park SH;Choi HJ;Yang H;Do KH;Kim J;Moon Y	Journal of immunology (Baltimore, Md. : 1950)	Repression of peroxisome proliferator-activated receptor gamma by mucosal ribotoxic insult-activated CCAAT/enhancer-binding protein homologous protein.	CCAAT/enhancer-binding protein homologous protein (CHOP) is a crucial stress-responsive factor in various mucosal injuries, including cellular translational stress conditions. In this study, chemical ribosome-inactivating stresses were assessed for their effects on stress-inducible CHOP expression and its association with epithelial inflammatory cytokine production. Several representative ribotox…	2010-11-01	mml-miR-4446-3p;mml-miR-28-3p;mml-miR-622;mml-miR-28-5p;mml-miR-4446-5p	Anisomycin/toxicity;Antigens; Surface/metabolism;Blotting; Western;Cell Line;ELAV Proteins;ELAV-Like Protein 1;Enzyme-Linked Immunosorbent Assay;Gene Expression/drug effects;Gene Expression Regulation/immunology;Humans;Immunity; Mucosal/genetics/immunology;Interleukin-8/biosynthesis/immunology;Intestinal Mucosa/immunology/metabolism;Microscopy; Confocal;PPAR gamma/genetics/immunology/metabolism;P…
20935647	Nold MF;Nold-Petry CA;Zepp JA;Palmer BE;Bufler P;Dinarello CA	Nature immunology	IL-37 is a fundamental inhibitor of innate immunity.	The function of interleukin 37 (IL-37; formerly IL-1 family member 7) has remained elusive. Expression of IL-37 in macrophages or epithelial cells almost completely suppressed production of pro-inflammatory cytokines, whereas the abundance of these cytokines increased with silencing of endogenous IL-37 in human blood cells. Anti-inflammatory cytokines were unaffected. Mice with transgenic express…	2010-11-12	ggo-miR-4510;mml-miR-345;mml-miR-627-3p;mml-miR-1233	Animals;Cell Line;Gene Knockdown Techniques;Humans;Immunity; Innate/immunology;Interleukin-1/genetics/immunology;Mice;Mice; Transgenic;Signal Transduction;Smad3 Protein/immunology
20962846	Ghoreschi K;Laurence A;Yang XP;Tato CM;McGeachy MJ;Konkel JE;Ramos HL;Wei L;Davidson TS;Bouladoux N;Grainger JR;Chen Q;Kanno Y;Watford WT;Sun HW;Eberl G;Shevach EM;Belkaid Y;Cua DJ;Chen W;O'Shea JJ	Nature	Generation of pathogenic T(H)17 cells in the absence of TGF-beta signalling.	CD4(+) T-helper cells that selectively produce interleukin (IL)-17 (T(H)17), are critical for host defence and autoimmunity. Although crucial for T(H)17 cells in vivo, IL-23 has been thought to be incapable of driving initial differentiation. Rather, IL-6 and transforming growth factor (TGF)-beta1 have been proposed to be the factors responsible for initiating specification. Here we show that T(H…	2010-10-21	ggo-miR-330;ggo-miR-516a-3p;ggo-miR-520f	Animals;Autoimmune Diseases/immunology/pathology;Autoimmunity/immunology;Cell Differentiation/drug effects;Central Nervous System/pathology;Inflammation;Interleukin-10;Interleukin-17/metabolism;Interleukin-1beta/immunology;Interleukin-23/immunology/pharmacology;Interleukin-6/immunology;Interleukin-9;Interleukins/biosynthesis;Mice;Mice; Inbred C57BL;Mucous Membrane/cytology/immunology;Nuclear Rece…
20964804	Maiwald T;Schneider A;Busch H;Sahle S;Gretz N;Weiss TS;Kummer U;Klingmuller U	The FEBS journal	Combining theoretical analysis and experimental data generation reveals IRF9 as a crucial factor for accelerating interferon alpha-induced early antiviral signalling.	Type I interferons (IFN) are important components of the innate antiviral response. A key signalling pathway activated by IFNalpha is the Janus kinase/signal transducer and activator of transcription (JAK/STAT) pathway. Major components of the pathway have been identified. However, critical kinetic properties that facilitate accelerated initiation of intracellular antiviral signalling and thereby…	2010-11-12	hsa-miR-7703	Animals;Cell Line;Gene Expression Regulation;Humans;Immunity; Innate/immunology;Interferon-Stimulated Gene Factor 3; gamma Subunit/genetics/metabolism;Interferon-alpha/genetics/metabolism;Models; Theoretical;STAT2 Transcription Factor/genetics/metabolism;Signal Transduction/physiology;Viruses/immunology
20970965	Dai X;Sayama K;Tohyama M;Shirakata Y;Hanakawa Y;Tokumaru S;Yang L;Hirakawa S;Hashimoto K	Journal of dermatological science	PPARgamma mediates innate immunity by regulating the 1alpha,25-dihydroxyvitamin D3 induced hBD-3 and cathelicidin in human keratinocytes.	BACKGROUND: Production of antimicrobial peptides (AMPs) is the primary mechanism by which skin innate immunity protects against infection. Hormonally active vitamin D3 (1alpha,25-dihydroxyvitamin D3; 1,25D(3)) is a vital regulator of skin innate immunity, and has been shown to increase the expression and function of AMPs. OBJECTIVE: PPARgamma is a ligand-activated nuclear receptor and plays a rol…	2010-12-12	mml-miR-4446-3p;mml-miR-28-3p;mml-miR-622;mml-miR-28-5p;mml-miR-4446-5p	Antimicrobial Cationic Peptides/biosynthesis/genetics/immunology;Base Sequence;Calcitriol/pharmacology;Cells; Cultured;DNA Primers/genetics;Humans;Immunity; Innate/drug effects;Keratinocytes/drug effects/immunology/metabolism;MAP Kinase Signaling System/immunology;PPAR gamma/antagonists & inhibitors/genetics/immunology;RNA; Messenger/genetics/metabolism;Signal Transduction/drug effects/immunology…
21045130	Mallery DL;McEwan WA;Bidgood SR;Towers GJ;Johnson CM;James LC	Proceedings of the National Academy of Sciences of the United States of America	Antibodies mediate intracellular immunity through tripartite motif-containing 21 (TRIM21).	Antibodies provide effective antiviral immunity despite the fact that viruses escape into cells when they infect. Here we show that antibodies remain attached to viruses after cell infection and mediate an intracellular immune response that disables virions in the cytosol. We have discovered that cells possess a cytosolic IgG receptor, tripartite motif-containing 21 (TRIM21), which binds to antib…	2010-11-16	mml-miR-936;oan-miR-7432-3p;tgu-miR-146b-5p	Antibodies; Neutralizing/immunology;Cell Line;Humans;Immunity/immunology;Immunoglobulin Fab Fragments/immunology;Immunoglobulin G/immunology;Immunoglobulin M/immunology;Intracellular Space/immunology;Microspheres;Neutralization Tests;Ribonucleoproteins/immunology;Ubiquitin-Protein Ligases/metabolism;Ubiquitination;Virus Inactivation
21051439	Ueda Y;Kayama H;Jeon SG;Kusu T;Isaka Y;Rakugi H;Yamamoto M;Takeda K	International immunology	Commensal microbiota induce LPS hyporesponsiveness in colonic macrophages via the production of IL-10.	Several subsets of innate immune cells, all with unique properties, reside within the intestinal lamina propria. However, compared with intestinal dendritic cells (DCs), intestinal macrophages are less well characterized. In this study, we examined the properties of macrophages in the colonic lamina propria (LMphi). Colonic DCs (LDC) showed LPS-induced production of IL-12p40. In contrast, LMphi s…	2010-12-12	mml-miR-657	Animals;CD11b Antigen/biosynthesis;CD11c Antigen/genetics;Colon/immunology/microbiology;Dendritic Cells/immunology;Gene Deletion;Immunity; Innate;Interleukin-10/biosynthesis;Interleukin-6/biosynthesis;Lipopolysaccharides/immunology;Macrophages/immunology/metabolism;Metagenome/immunology;Mice;Mice; Inbred BALB C;Mice; Inbred C57BL;Mice; Knockout;Mucous Membrane/immunology/microbiology;Tumor Necros…
21057511	Miao EA;Leaf IA;Treuting PM;Mao DP;Dors M;Sarkar A;Warren SE;Wewers MD;Aderem A	Nature immunology	Caspase-1-induced pyroptosis is an innate immune effector mechanism against intracellular bacteria.	Macrophages mediate crucial innate immune responses via caspase-1-dependent processing and secretion of interleukin 1beta (IL-1beta) and IL-18. Although infection with wild-type Salmonella typhimurium is lethal to mice, we show here that a strain that persistently expresses flagellin was cleared by the cytosolic flagellin-detection pathway through the activation of caspase-1 by the NLRC4 inflamma…	2010-12-12	ggo-miR-182	Animals;Apoptosis/immunology;Apoptosis Regulatory Proteins/immunology/metabolism;Calcium-Binding Proteins/immunology/metabolism;Caspase 1/immunology;Cell Separation;Enzyme-Linked Immunosorbent Assay;Flow Cytometry;Immunity; Innate/immunology;Immunohistochemistry;Inflammasomes/immunology/metabolism;Macrophages/immunology/metabolism/microbiology;Mice;Mice; Inbred C57BL;Salmonella Infections/immunol…
21059925	Ritter M;Gross O;Kays S;Ruland J;Nimmerjahn F;Saijo S;Tschopp J;Layland LE;Prazeres da Costa C	Proceedings of the National Academy of Sciences of the United States of America	Schistosoma mansoni triggers Dectin-2, which activates the Nlrp3 inflammasome and alters adaptive immune responses.	The propensity of helminths, such as schistosomes, to immunomodulate the host's immune system is an essential aspect of their survival. Previous research has demonstrated how soluble schistosomal egg antigens (SEA) dampen TLR-signaling during innate immune responses. We show here that the suppressive effect by SEA on TLR signaling is simultaneously coupled to the activation of the Nlrp3 (NLR fami…	2010-11-23	ggo-miR-138	Adaptive Immunity/immunology;Analysis of Variance;Animals;Antigens; Helminth/immunology;Blotting; Western;Carrier Proteins/genetics/immunology;Dendritic Cells/immunology;Gene Expression Regulation/immunology;Inflammasomes/immunology;Interleukin-1beta/biosynthesis;Lectins; C-Type/immunology;Mice;Mice; Inbred C57BL;Mice; Knockout;NLR Family; Pyrin Domain-Containing 3 Protein;Schistosomiasis/immunol…
21084670	Wen AY;Sakamoto KM;Miller LS	Journal of immunology (Baltimore, Md. : 1950)	The role of the transcription factor CREB in immune function.	CREB is a transcription factor that regulates diverse cellular responses, including proliferation, survival, and differentiation. CREB is induced by a variety of growth factors and inflammatory signals and subsequently mediates the transcription of genes containing a cAMP-responsive element. Several immune-related genes possess this cAMP-responsive element, including IL-2, IL-6, IL-10, and TNF-al…	2010-12-01	mml-miR-1258	Animals;Cell Differentiation/immunology;Cell Proliferation;Cell Survival/immunology;Cyclic AMP Response Element-Binding Protein/physiology;Humans;Immunity; Cellular
21091715	Ma CS;Deenick EK	Annals of the New York Academy of Sciences	The role of SAP and SLAM family molecules in the humoral immune response.	Effective B cell-mediated immunity, including the formation of germinal centers and the generation of high-affinity memory B cells and long-lived plasma cells, is dependent on CD4(+) T cells. Immunodeficiencies that present with defects in the antibody response have provided insights into the molecular mechanisms of B cell responses and the provision of T cell help. One such immunodeficiency is X…	2011-01-12	mml-miR-514b-3p;mml-miR-500b-3p;mml-miR-500b-5p	Animals;Antigens; CD/physiology;B-Lymphocytes/immunology/metabolism;Humans;Immunity; Humoral;Intracellular Signaling Peptides and Proteins/deficiency/genetics/physiology;Lymphoproliferative Disorders/immunology/metabolism;Receptors; Cell Surface/physiology;Receptors; Immunologic/physiology;Signal Transduction/genetics/immunology;Signaling Lymphocytic Activation Molecule Associated Protein;Signali…
21094186	Wheeler DS;Dunsmore KE;Denenberg AG;Muething L;Poynter SE;Wong HR	Immunology letters	Biological activity of truncated C-terminus human heat shock protein 72.	Heat shock protein 72 (Hsp72), a canonical intracellular molecular chaperone, may also function as an extracellular danger signal for the innate immune system. To further delineate the biological role of Hsp72 in the innate immune system, we generated two truncated versions of the full length human Hsp72 (N-terminus Hsp72, amino acids 1-430; and C-terminus Hsp72 amino acids 420-641) and directly …	2011-03-30	mml-miR-133b-5p;mml-miR-133b-3p	Animals;Cell Line;HSP72 Heat-Shock Proteins/genetics/immunology/pharmacology;Humans;Immunity; Innate/drug effects/immunology;Macrophage Activation/drug effects/immunology;Macrophages; Peritoneal/immunology/metabolism;Mice;Mice; Mutant Strains;Monocytes/immunology/metabolism;Protein Structure; Tertiary;Toll-Like Receptor 4/genetics/immunology/metabolism
21148797	Mancuso P;Peters-Golden M;Goel D;Goldberg J;Brock TG;Greenwald-Yarnell M;Myers MG Jr	Journal of immunology (Baltimore, Md. : 1950)	Disruption of leptin receptor-STAT3 signaling enhances leukotriene production and pulmonary host defense against pneumococcal pneumonia.	The adipocyte-derived hormone leptin regulates energy homeostasis and the innate immune response. We previously reported that leptin plays a protective role in bacterial pneumonia, but the mechanisms by which leptin regulates host defense remain poorly understood. Leptin binding to its receptor, LepRb, activates multiple intracellular signaling pathways, including ERK1/2, STAT5, and STAT3. In thi…	2011-01-15	mml-miR-657	Animals;Cells; Cultured;Disease Models; Animal;Female;Gene Knock-In Techniques;Immunity; Innate/genetics;Leukotrienes/biosynthesis;Male;Mice;Mice; Obese;Mice; Transgenic;Pneumonia; Pneumococcal/immunology/metabolism/prevention & control;Protein Isoforms/antagonists & inhibitors/genetics/metabolism;Receptors; Leptin/antagonists & inhibitors/genetics/metabolism;STAT3 Transcription Factor/antagonist…
21153365	Cho Y;Challa S;Chan FK	Advances in experimental medicine and biology	A RNA interference screen identifies RIP3 as an essential inducer of TNF-induced programmed necrosis.		2011-05-12	hsa-miR-7703	Genetic Testing;Humans;Immunity; Innate/immunology;Necrosis/metabolism/pathology;Protein Binding;RNA Interference;Reactive Oxygen Species/metabolism;Receptor-Interacting Protein Serine-Threonine Kinases/metabolism;Signal Transduction;T-Lymphocytes/cytology/metabolism;Tumor Necrosis Factor-alpha/metabolism;Viruses/immunology
21192791	Zhao M;Wu X;Zhang Q;Luo S;Liang G;Su Y;Tan Y;Lu Q	Arthritis research & therapy	RFX1 regulates CD70 and CD11a expression in lupus T cells by recruiting the histone methyltransferase SUV39H1.	INTRODUCTION: Regulatory factor X-box 1 (RFX1) can interact with DNA methyltransferase 1 (DNMT1) and histone deacetylase 1 (HDAC1), and RFX1 down-regulation contributes to DNA hypomethylation and histone H3 hyperacetylation at the cluster of differentiation (CD) 11a and CD70 promoters in CD4(+) T cells of patients with systemic lupus erythematosus (SLE). This leads to CD11a and CD70 overexpressio…	2010-05-12	hsa-miR-23a-3p;hsa-miR-23a-5p;mml-miR-514b-3p;mml-miR-500b-3p;mml-miR-500b-5p	Adult;Autoimmunity/genetics/immunology;Blotting; Western;CD11a Antigen/biosynthesis/genetics/immunology;CD27 Ligand/biosynthesis/genetics/immunology;Chromatin Immunoprecipitation;DNA Methylation;DNA-Binding Proteins/immunology/metabolism;Epigenesis; Genetic;Female;Fluorescent Antibody Technique;Gene Expression Regulation;Histones/metabolism;Humans;Immunoprecipitation;Lupus Erythematosus; Systemic…
21192820	Zhou L;Cheung MY;Li MW;Fu Y;Sun Z;Sun SM;Lam HM	BMC plant biology	Rice hypersensitive induced reaction protein 1 (OsHIR1) associates with plasma membrane and triggers hypersensitive cell death.	BACKGROUND: In plants, HIR (Hypersensitive Induced Reaction) proteins, members of the PID (Proliferation, Ion and Death) superfamily, have been shown to play a part in the development of spontaneous hypersensitive response lesions in leaves, in reaction to pathogen attacks. The levels of HIR proteins were shown to correlate with localized host cell deaths and defense responses in maize and barley…	2010-12-30	zma-miR2275a-5p;zma-miR2275b-5p;zma-miR399g-5p;zma-miR169i-5p;zma-miR171a-3p	Amino Acid Sequence;Arabidopsis/genetics/metabolism/microbiology;Blotting; Western;Cell Membrane/metabolism/ultrastructure;Host-Pathogen Interactions;Immunity; Innate/genetics;Membrane Proteins/genetics/metabolism;Microscopy; Immunoelectron;Molecular Sequence Data;Oryza/genetics/metabolism/microbiology;Plant Diseases/genetics/microbiology;Plant Leaves/genetics/metabolism/microbiology;Plant Protei…
21198351	Geoffroy MC;Chelbi-Alix MK	Journal of interferon & cytokine research : the official journal of the International Society for Interferon and Cytokine Research	Role of promyelocytic leukemia protein in host antiviral defense.	Several pathways have been implicated in the establishment of antiviral state in response to interferon (IFN), one of which implicates the promyelocytic leukemia (PML) protein. The PML gene has been discovered 20 years ago and has led to new insights into oncogenesis, apoptosis, cell senescence, and antiviral defense. PML is induced by IFN, leading to a marked increase of expression of PML isofor…	2011-01-12	ggo-miR-4510	Animals;Gene Expression Regulation;Host-Pathogen Interactions;Humans;Immunity; Innate;Interferons/metabolism;Intranuclear Inclusion Bodies/physiology;Nuclear Proteins/chemistry/genetics/metabolism;Promyelocytic Leukemia Protein;Protein Interaction Domains and Motifs;Protein Isoforms/chemistry/genetics/metabolism;Protein Processing; Post-Translational;Transcription Factors/chemistry/genetics/metab…
21203974	Mi Z;Fu J;Xiong Y;Tang H	Protein & cell	SUMOylation of RIG-I positively regulates the type I interferon signaling.	Retinoic acid-inducible gene-I (RIG-I) functions as an intracellular pattern recognition receptor (PRR) that recognizes the 5'-triphosphate moiety of single-stranded RNA viruses to initiate the innate immune response. Previous studies have shown that Lys63-linked ubiquitylation is required for RIG-I activation and the downstream anti-viral type I interferon (IFN-I) induction. Herein we reported t…	2010-03-12	ggo-miR-138;ssc-let-7d-5p;tgu-miR-1781;tgu-miR-365-3p;ssc-let-7d-3p;tgu-miR-338-3p;tgu-miR-338-5p;tgu-miR-365-1-5p;ssc-let-7a;tgu-miR-193a-3p;tgu-miR-193a-5p	Adaptor Proteins; Signal Transducing/physiology;Base Sequence;Binding Sites;DEAD Box Protein 58;DEAD-box RNA Helicases/chemistry/genetics/immunology/physiology;DNA Primers/genetics;Gene Knockdown Techniques;HEK293 Cells;HeLa Cells;Humans;Immunity; Innate;Interferon Type I/immunology/physiology;RNA Interference;SUMO-1 Protein/physiology;Sendai virus/immunology;Signal Transduction;Sumoylation;Ubiqu…
21205619	Huffaker A;Dafoe NJ;Schmelz EA	Plant physiology	ZmPep1, an ortholog of Arabidopsis elicitor peptide 1, regulates maize innate immunity and enhances disease resistance.	ZmPep1 is a bioactive peptide encoded by a previously uncharacterized maize (Zea mays) gene, ZmPROPEP1. ZmPROPEP1 was identified by sequence similarity as an ortholog of the Arabidopsis (Arabidopsis thaliana) AtPROPEP1 gene, which encodes the precursor protein of elicitor peptide 1 (AtPep1). Together with its receptors, AtPEPR1 and AtPEPR2, AtPep1 functions to activate and amplify innate immune r…	2011-03-12	zma-miR399e-5p;zma-miR160f-3p;zma-miR2275a-5p;zma-miR171c-5p;zma-miR2275b-5p;zma-miR2118g;zma-miR399g-5p;zma-miR169i-5p;zma-miR395i-3p;zma-miR395f-5p;zma-miR171a-3p	Amino Acid Sequence;Arabidopsis/metabolism;Ascomycota/drug effects/physiology;Benzoxazines/metabolism;Colletotrichum/drug effects/physiology;Cyclopentanes/metabolism;Ethylenes/metabolism;Gene Expression Regulation; Plant/drug effects;Genes; Plant/genetics;Immunity; Innate/drug effects/immunology;Indoles/metabolism;Molecular Sequence Data;Oxylipins/metabolism;Peptides/chemistry/metabolism/pharmaco…
21232804	Stoeck K;Zerr I	Journal of neuroimmunology	Cellular immune activation markers neopterin and beta2-microglobulin are not elevated in the cerebrospinal fluid of patients with Creutzfeldt-Jakob disease.	In prion diseases, neuroimmunological responses include activation of microglia, astrocytosis and release of pro- and anti-inflammatory cytokines, which might substantially contribute to the neurodegenerative process. In this study we investigated neopterin and beta(beta)2-microglobulin, as markers of cellular immune activation, in the cerebrospinal fluid (CSF) of patients with Creutzfeldt-Jakob …	2011-04-12	ggo-miR-4510	Aged;Aged; 80 and over;Biomarkers/cerebrospinal fluid;Cerebrospinal Fluid Proteins/biosynthesis/metabolism;Creutzfeldt-Jakob Syndrome/cerebrospinal fluid/immunology/metabolism;Female;Humans;Immunity; Cellular;Male;Middle Aged;Neopterin/biosynthesis/cerebrospinal fluid;Predictive Value of Tests;Sensitivity and Specificity;Up-Regulation/immunology;beta 2-Microglobulin/biosynthesis/cerebrospinal flu…
21244223	Kendrick MD;Harris DK;Ha BK;Hyten DL;Cregan PB;Frederick RD;Boerma HR;Pedley KF	Phytopathology	Identification of a second Asian soybean rust resistance gene in Hyuuga soybean.	ABSTRACT Asian soybean rust (ASR) is an economically significant disease caused by the fungus Phakopsora pachyrhizi. The soybean genes Rpp3 and Rpp?(Hyuuga) confer resistance to specific isolates of the pathogen. Both genes map to chromosome 6 (Gm06) (linkage group [LG] C2). We recently identified 12 additional soybean accessions that harbor ASR resistance mapping to Gm06, within 5 centimorgans o…	2011-05-12	zma-miR399i-3p;zma-miR156d-3p;zma-miR167c-5p;zma-miR397b-5p;zma-miR168a-5p;zma-miR171m-5p;zma-miR166d-5p	Basidiomycota/immunology/pathogenicity;Chromosome Mapping;Genes; Plant/genetics;Genotype;Plant Diseases/genetics/immunology/microbiology;Plant Immunity/genetics;Soybeans/genetics/immunology/microbiology
21249125	van Zuylen WJ;Garceau V;Idris A;Schroder K;Irvine KM;Lattin JE;Ovchinnikov DA;Perkins AC;Cook AD;Hamilton JA;Hertzog PJ;Stacey KJ;Kellie S;Hume DA;Sweet MJ	PloS one	Macrophage activation and differentiation signals regulate schlafen-4 gene expression: evidence for Schlafen-4 as a modulator of myelopoiesis.	BACKGROUND: The ten mouse and six human members of the Schlafen (Slfn) gene family all contain an AAA domain. Little is known of their function, but previous studies suggest roles in immune cell development. In this report, we assessed Slfn regulation and function in macrophages, which are key cellular regulators of innate immunity. METHODOLOGY/PRINCIPAL FINDINGS: Multiple members of the Slfn fam…	2011-01-07	mmu-miR-7679-5p	Animals;Carrier Proteins/genetics/physiology;Cell Cycle/immunology;Gene Expression Regulation/immunology;Immunity; Innate;Macrophage Activation;Macrophages/cytology/immunology;Mice;Mice; Transgenic;Myelopoiesis;RNA; Messenger/analysis;Signal Transduction/genetics/immunology/physiology
21252350	Folwaczny M;Manolis V;Markus C;Glas J	Innate immunity	Variants of the human PPARG locus and the susceptibility to chronic periodontitis.	Apart from its regulatory function in lipid and glucose metabolism, peroxisome proliferator-activated receptor (PPAR)gamma has impact on the regulation of inflammation and bone metabolism. The aim of the study was to investigate the association of five polymorphisms (rs10865710, rs2067819, rs3892175, rs1801282, rs3856806) within the PPARG gene with chronic periodontitis. The study population comp…	2011-12-12	mml-miR-4446-3p;mml-miR-28-3p;mml-miR-622;mml-miR-28-5p;mml-miR-4446-5p	Adolescent;Adult;Aged;Aged; 80 and over;Child;Chronic Periodontitis/diagnosis/genetics/immunology;Female;Genetic Predisposition to Disease;Genotype;Humans;Immunity; Innate/genetics;Linkage Disequilibrium/genetics;Male;Middle Aged;PPAR gamma/genetics;Polymorphism; Single Nucleotide;Young Adult
21319304	Vettermann C;Castor D;Mekker A;Gerrits B;Karas M;Jack HM	Proteomics	Proteome profiling suggests a pro-inflammatory role for plasma cells through release of high-mobility group box 1 protein.	The final step of B-cell maturation is to differentiate into plasma cells, a process that is accompanied by gross changes in subcellular organization to enable antibody secretion. To better understand this critical step in mounting a humoral immune response, we analyzed proteome dynamics during plasma cell differentiation with combined 2-DE/MS. Thirty-two identified protein spots changed in relat…	2011-04-12	mml-miR-657	Animals;Antibody Formation/genetics;Autoantigens/genetics/immunology/metabolism;Blotting; Western;Cell Differentiation/genetics/immunology;Cells; Cultured;Electrophoresis; Gel; Two-Dimensional;Eukaryotic Initiation Factors/genetics/immunology/metabolism;Gene Expression Profiling;HMGB1 Protein/genetics/immunology/metabolism;Immunity; Humoral/genetics;Inflammation/genetics/immunology/metabolism;Lip…
21320120	Niu Y;Mo D;Qin L;Wang C;Li A;Zhao X;Wang X;Xiao S;Wang Q;Xie Y;He Z;Cong P;Chen Y	Immunology	Lipopolysaccharide-induced miR-1224 negatively regulates tumour necrosis factor-alpha gene expression by modulating Sp1.	The innate immune response provides the initial defence mechanism against infection by other organisms. However, an excessive immune response will cause damage to host tissues. In an attempt to identify microRNAs (miRNAs) that regulate the innate immune response in inflammation and homeostasis, we examined the differential expression of miRNAs using microarray analysis in the spleens of mice inje…	2011-05-12	mmu-miR-1224-5p	3' Untranslated Regions/genetics/immunology;Animals;Blotting; Western;Chromatin Immunoprecipitation;Female;Gene Expression;Gene Expression Regulation/immunology;Immunity; Innate/genetics/immunology;Immunoglobulins/genetics/immunology/metabolism;Lipopolysaccharides/immunology;Mice;Mice; Inbred BALB C;MicroRNAs/genetics/immunology/metabolism;Microarray Analysis;Reverse Transcriptase Polymerase Chai…
21344189	Kong X;Li D	Plant cell reports	Hydrogen peroxide is not involved in HrpN from Erwinia amylovora-induced hypersensitive cell death in maize leaves.	Harpin elicits rapid and localized programmed cell death in plants, also known as the hypersensitive response (HR). Here we report that HrpN from Erwinia amylovora led to rapid cell death in maize leaves within 24 h and also induced the expression of systemic acquired resistance genes, such as ZmPR1 and ZmPR5. Surprisingly, the results of DAB staining showed that there was no H(2)O(2) accumulatio…	2011-07-12	zma-miR160d-5p;zma-miR390a-3p;zma-miR399i-3p;zma-miR528a-5p;zma-miR171i-5p;zma-miR171e-3p;zma-miR156d-3p;zma-miR390a-5p;zma-miR167d-5p;zma-miR167c-5p;zma-miR397b-5p;zma-miR166b-3p;zma-miR168a-5p;zma-miR171m-5p;zma-miR166d-5p	Bacterial Outer Membrane Proteins/genetics/metabolism;Cell Death;Erwinia amylovora/genetics/immunology;Gene Expression Regulation; Plant;Hydrogen Peroxide/metabolism;Immunity; Innate;NADH; NADPH Oxidoreductases/genetics/metabolism;Plant Diseases/immunology;Plant Leaves/genetics/immunology/metabolism;Plant Proteins/genetics/metabolism;Reverse Transcriptase Polymerase Chain Reaction/methods;Salicyl…
21356304	Felger JC;Alagbe O;Pace TW;Woolwine BJ;Hu F;Raison CL;Miller AH	Brain, behavior, and immunity	Early activation of p38 mitogen activated protein kinase is associated with interferon-alpha-induced depression and fatigue.	Cytokine-induced stimulation of p38 mitogen activated protein kinase (MAPK) has been shown to influence behaviorally-relevant pathophysiologic pathways including monoamine neurotransmission and neuroendocrine function and thus may contribute to behavioral changes that occur during chronic administration of the innate immune cytokine, interferon (IFN)-alpha. Accordingly, in the current study, phos…	2011-08-12	mml-miR-649;mml-miR-296-3p	Antiviral Agents/pharmacology/therapeutic use;Depression/chemically induced/enzymology;Drug Therapy; Combination;Fatigue/chemically induced/enzymology;Hepatitis C; Chronic/drug therapy;Humans;Hydrocortisone/blood/metabolism;Immunity; Innate;Interferon alpha-2;Interferon-alpha/administration & dosage/pharmacology/therapeutic use;Interleukin-6/blood;Lymphocytes/drug effects/metabolism;Phosphorylati…
21362197	Atianand MK;Fuchs T;Harton JA	BMC evolutionary biology	Recent evolution of the NF-kappaB and inflammasome regulating protein POP2 in primates.	BACKGROUND: Pyrin-only protein 2 (POP2) is a small human protein comprised solely of a pyrin domain that inhibits NF-kappaB p65/RelA and blocks the formation of functional IL-1beta processing inflammasomes. Pyrin proteins are abundant in mammals and several, like POP2, have been linked to activation or regulation of inflammatory processes. Because POP2 knockout mice would help probe the biologica…	2011-03-01	mml-miR-4446-3p;mml-miR-28-3p;mml-miR-622;mml-miR-28-5p;mml-miR-4446-5p	Amino Acid Sequence;Animals;Cell Line;Cloning; Molecular;Databases; Genetic;Evolution; Molecular;Humans;Immunity; Innate;Inflammasomes/metabolism;Mice;Molecular Sequence Data;Phylogeny;Primates/genetics;Proteins/genetics/metabolism;Pseudogenes;Rats;Sequence Alignment;Sequence Analysis; Protein;Transcription Factor RelA/metabolism
21399635	Mells GF;Floyd JA;Morley KI;Cordell HJ;Franklin CS;Shin SY;Heneghan MA;Neuberger JM;Donaldson PT;Day DB;Ducker SJ;Muriithi AW;Wheater EF;Hammond CJ;Dawwas MF;Jones DE;Peltonen L;Alexander GJ;Sandford RN;Anderson CA	Nature genetics	Genome-wide association study identifies 12 new susceptibility loci for primary biliary cirrhosis.	In addition to the HLA locus, six genetic risk factors for primary biliary cirrhosis (PBC) have been identified in recent genome-wide association studies (GWAS). To identify additional loci, we carried out a GWAS using 1,840 cases from the UK PBC Consortium and 5,163 UK population controls as part of the Wellcome Trust Case Control Consortium 3 (WTCCC3). We followed up 28 loci in an additional UK…	2011-03-13	mml-miR-6132;mml-miR-657;mml-miR-649;mml-miR-296-3p;ggo-miR-182	Adaptive Immunity/genetics;B7-1 Antigen/genetics;Case-Control Studies;Cohort Studies;Databases; Genetic;Death Domain Receptor Signaling Adaptor Proteins/genetics;Female;Genetic Predisposition to Disease;Genome-Wide Association Study;Guanine Nucleotide Exchange Factors/genetics;Humans;Immunity; Innate/genetics;Lectins; C-Type/genetics;Linkage Disequilibrium;Liver Cirrhosis; Biliary/genetics/immuno…
21410706	Rhyner C;Daigle I;Crameri R	Allergy	Auto-reactive IgE responses to acidic ribosomal P(2) protein in systemic lupus erythematosus.		2011-08-12	mml-miR-611;mml-miR-1304	Autoantibodies/immunology;Autoimmunity;Cross Reactions/immunology;Humans;Immunoglobulin E/immunology;Lupus Erythematosus; Systemic/immunology;Phosphoproteins/immunology;Ribosomal Proteins/immunology
21412052	Fujita K;Srinivasula SM	Autophagy	TLR4-mediated autophagy in macrophages is a p62-dependent type of selective autophagy of aggresome-like induced structures (ALIS).	Autophagy plays an evolutionarily conserved role in host defense against pathogens. Autophagic protection mechanisms against microbes range from regulating immune signaling responses to directly targeting the pathogens for lysosomal degradation. Toll-like receptors (TLRs) that detect conserved molecular features shared by pathogens regulate several innate immune responses including autophagy. Our…	2011-05-12	hsa-miR-1229-5p;hsa-miR-1229-3p	Adaptor Proteins; Signal Transducing/genetics/metabolism/physiology;Animals;Autophagy/drug effects/genetics/physiology;Humans;Immunity; Innate/drug effects/genetics/physiology;Inclusion Bodies/drug effects/metabolism/physiology;Lipopolysaccharides/pharmacology;Macrophages/drug effects/metabolism/physiology;Models; Biological;Sequestosome-1 Protein;Toll-Like Receptor 4/genetics/physiology
21422248	Wang H;Brown J;Gu Z;Garcia CA;Liang R;Alard P;Beurel E;Jope RS;Greenway T;Martin M	Journal of immunology (Baltimore, Md. : 1950)	Convergence of the mammalian target of rapamycin complex 1- and glycogen synthase kinase 3-beta-signaling pathways regulates the innate inflammatory response.	The PI3K pathway and its regulation of mammalian target of rapamycin complex 1 (mTORC1) and glycogen synthase kinase 3 (GSK3) play pivotal roles in controlling inflammation. In this article, we show that mTORC1 and GSK3-beta converge and that the capacity of mTORC1 to affect the inflammatory response is due to the inactivation of GSK3-beta. Inhibition of mTORC1 attenuated GSK3 phosphorylation and…	2011-05-01	mml-miR-4446-3p;mml-miR-28-3p;mml-miR-622;mml-miR-28-5p;mml-miR-4446-5p	Blotting; Western;Bone Marrow Cells/immunology/metabolism;Cell Separation;Cytokines/biosynthesis;Dendritic Cells/immunology/metabolism;Enzyme-Linked Immunosorbent Assay;Flow Cytometry;Gene Expression;Gene Expression Profiling;Gene Expression Regulation/immunology;Glycogen Synthase Kinase 3/immunology/metabolism;Glycogen Synthase Kinase 3 beta;Humans;Immunity; Innate/immunology;Immunoprecipitation…
21428961	Schroder M	Biochemical Society transactions	Viruses and the human DEAD-box helicase DDX3: inhibition or exploitation?	Human DDX3 is a DEAD (Asp-Glu-Ala-Asp)-box RNA helicase that appears to be a prime target for viral manipulation. While two viruses that manifest major global health threats, HIV and HCV (hepatitis C virus), utilize DDX3 for their replication, other viruses inhibit DDX3's newly identified function in innate antiviral signalling. This review discusses the role of DDX3 in antiviral immunity and its…	2011-04-12	mml-miR-514b-3p;mml-miR-500b-3p;mml-miR-500b-5p	Animals;DEAD-box RNA Helicases/metabolism/physiology;DNA Replication/genetics/physiology;Down-Regulation/physiology;Humans;Immunity; Innate/genetics/physiology;Models; Biological;Virus Physiological Phenomena/genetics;Virus Replication/genetics/physiology;Viruses/genetics/growth & development/immunology/metabolism
21432777	Eyibilen A;Cayli S;Aladag I;Koc S;Gurbuzler L;Atay GA	Histology and histopathology	Distribution of matrix metalloproteinases MMP-1, MMP-2, MMP-8 and tissue inhibitor of matrix metalloproteinases-2 in nasal polyposis and chronic rhinosinusitis.	Nasal polyposis (NP), a chronic inflammatory disease of the upper airway, is a subgroup of chronic rhinosinusitis (CRS). Matrix metallo-proteinases (MMPs) and their tissue inhibitors (TIMPs) are considered to play important roles in the pathogenesis of nasal polyposis. The aim of the current study was to evaluate and compare the levels of MMP-1, MMP-2, MMP-8 and TIMP-2 in NP and CRS with normal n…	2011-05-12	mml-miR-657	Adolescent;Adult;Chronic Disease;Female;Gene Expression Regulation; Enzymologic;Humans;Immune System;Immunohistochemistry/methods;Male;Matrix Metalloproteinase 1/metabolism;Matrix Metalloproteinase 2/metabolism;Matrix Metalloproteinase 8/metabolism;Middle Aged;Models; Biological;Nasal Mucosa/pathology;Nasal Polyps/enzymology;Sinusitis/enzymology;Tissue Inhibitor of Metalloproteinase-2/metabolism
21455173	Gerlach B;Cordier SM;Schmukle AC;Emmerich CH;Rieser E;Haas TL;Webb AI;Rickard JA;Anderton H;Wong WW;Nachbur U;Gangoda L;Warnken U;Purcell AW;Silke J;Walczak H	Nature	Linear ubiquitination prevents inflammation and regulates immune signalling.	Members of the tumour necrosis factor (TNF) receptor superfamily have important functions in immunity and inflammation. Recently linear ubiquitin chains assembled by a complex containing HOIL-1 and HOIP (also known as RBCK1 and RNF31, respectively) were implicated in TNF signalling, yet their relevance in vivo remained uncertain. Here we identify SHARPIN as a third component of the linear ubiquit…	2011-03-31	hsa-miR-7703	Animals;CD40 Ligand/metabolism;Carrier Proteins/chemistry/metabolism;Cell Line;Humans;I-kappa B Kinase/metabolism;Immunity/immunology;Inflammation/metabolism/pathology/prevention & control;Interleukin-1beta/metabolism;Mice;Multiprotein Complexes/chemistry/metabolism;NF-kappa B/metabolism;Nerve Tissue Proteins/chemistry/genetics/metabolism;Phenotype;Receptor-Interacting Protein Serine-Threonine Ki…
21458045	Paul P;van den Hoorn T;Jongsma ML;Bakker MJ;Hengeveld R;Janssen L;Cresswell P;Egan DA;van Ham M;Ten Brinke A;Ovaa H;Beijersbergen RL;Kuijl C;Neefjes J	Cell	A Genome-wide multidimensional RNAi screen reveals pathways controlling MHC class II antigen presentation.	MHC class II molecules (MHC-II) present peptides to T helper cells to facilitate immune responses and are strongly linked to autoimmune diseases. To unravel processes controlling MHC-II antigen presentation, we performed a genome-wide flow cytometry-based RNAi screen detecting MHC-II expression and peptide loading followed by additional high-throughput assays. All data sets were integrated to ans…	2011-04-15	mml-miR-611;mml-miR-1304	Actins/metabolism;Antigen Presentation;Autoimmunity;Dendritic Cells/immunology/metabolism;Genome-Wide Association Study;Histocompatibility Antigens Class II/immunology;Humans;Myosins/metabolism;RNA Interference
21460227	Toubiana J;Rossi AL;Grimaldi D;Belaidouni N;Chafey P;Clary G;Courtine E;Pene F;Mira JP;Claessens YE;Chiche JD	The Journal of biological chemistry	IMPDHII protein inhibits Toll-like receptor 2-mediated activation of NF-kappaB.	Toll-like receptor 2 (TLR2) plays an essential role in innate immunity by the recognition of a large variety of pathogen-associated molecular patterns. It induces its recruitment to lipid rafts induces the formation of a membranous activation cluster necessary to enhance, amplify, and control downstream signaling. However, the exact composition of the TLR2-mediated molecular complex is unknown. W…	2011-07-01	hsa-miR-425-3p;hsa-miR-425-5p	HEK293 Cells;Humans;IMP Dehydrogenase/genetics/immunology/metabolism;Immunity; Innate/physiology;Membrane Microdomains/genetics/immunology/metabolism;NF-kappa B/genetics/immunology/metabolism;Phosphatidylinositol 3-Kinases/genetics/immunology/metabolism;Protein Tyrosine Phosphatase; Non-Receptor Type 6/genetics/immunology/metabolism;Signal Transduction/physiology;Toll-Like Receptor 2/genetics/imm…
21465531	Dong Z;An F;Wu T;Zhang C;Zhang M;Zhang Y;An G;An F	Journal of cellular biochemistry	PTX3, a key component of innate immunity, is induced by SAA via FPRL1-mediated signaling in HAECs.	Serum amyloid A (SAA) is regarded as an important acute phase protein in coronary artery diseases. However, its involvement in the immune response of atherosclerosis is poorly understood. The present study was designed to investigate the influence of SAA on the secretion of long pentraxin 3 (PTX3), a key component of innate immunity, in human aortic endothelial cells (HAECs). Our study revealed t…	2011-08-12	hsa-miR-3159	Aorta/immunology/metabolism;Atherosclerosis/genetics/immunology/metabolism;C-Reactive Protein/biosynthesis/genetics/immunology;Cell Line;Dose-Response Relationship; Drug;Endothelial Cells/immunology/metabolism;Gene Expression Regulation/drug effects/genetics/immunology;Humans;Immunity; Innate/drug effects/immunology;Inflammation/genetics/immunology/metabolism;MAP Kinase Kinase 4/genetics/immunolo…
21471252	Zhang S;Zheng M;Kibe R;Huang Y;Marrero L;Warren S;Zieske AW;Iwakuma T;Kolls JK;Cui Y	FASEB journal : official publication of the Federation of American Societies for Experimental Biology	Trp53 negatively regulates autoimmunity via the STAT3-Th17 axis.	Emerging evidence suggests that the tumor suppressor p53 is also a crucial regulator for many physiological processes. Previous observations indicate that p53 suppresses inflammation by inhibiting inflammatory antigen-presenting cells. To investigate the potential role of p53 in autoimmune effector T cells, we generated p53(null)CD45.1 mice by crossing p53(null)CD45.2 and CD45.1 mice. We demonstr…	2011-07-12	mml-miR-657	Animals;Autoimmunity/immunology;Blotting; Western;CD4-Positive T-Lymphocytes/immunology/metabolism;Cytokines/immunology/metabolism;Female;Flow Cytometry;Interleukin-17/immunology/metabolism;Interleukin-6/immunology/metabolism/pharmacology;Leukocyte Common Antigens/genetics/immunology/metabolism;Lymphoid Tissue/immunology/metabolism;Male;Mice;Mice; Congenic;Mice; Knockout;NF-kappa B/immunology/met…
21483768	Le Bert N;Chain BM;Rook G;Noursadeghi M	PloS one	DC priming by M. vaccae inhibits Th2 responses in contrast to specific TLR2 priming and is associated with selective activation of the CREB pathway.	The environmental mycobacterium, M. vaccae has been used in mouse models to support the contemporary hygiene hypothesis that non-pathogenic microorganisms reduce allergy associated T helper (Th)2 responses and inflammatory diseases by augmenting regulatory T cells. However, data for human models and possible mechanisms are limited. We tested the effect of innate immune interactions between human …	2011-04-01	mml-miR-1258	Animals;Cyclic AMP Response Element-Binding Protein/metabolism;Cytokines/metabolism;Dendritic Cells/cytology/immunology/metabolism/microbiology;HEK293 Cells;Humans;Immunity; Innate/genetics;Mice;Monocytes/cytology;Mycobacterium/immunology;Signal Transduction/immunology;Th2 Cells/cytology/immunology/metabolism/microbiology;Toll-Like Receptor 2/metabolism;Transcription; Genetic/immunology
21490302	Wisser RJ;Kolkman JM;Patzoldt ME;Holland JB;Yu J;Krakowsky M;Nelson RJ;Balint-Kurti PJ	Proceedings of the National Academy of Sciences of the United States of America	Multivariate analysis of maize disease resistances suggests a pleiotropic genetic basis and implicates a GST gene.	Plants are attacked by pathogens representing diverse taxonomic groups, such that genes providing multiple disease resistance (MDR) are expected to be under positive selection pressure. To address the hypothesis that naturally occurring allelic variation conditions MDR, we extended the framework of structured association mapping to allow for the analysis of correlated complex traits and the ident…	2011-05-03	zma-miR1432-3p;zma-miR398b-3p;zma-miR171g-5p;zma-miR169p-3p	Analysis of Variance;Base Sequence;DNA Primers/genetics;Genetic Association Studies;Genetic Pleiotropy/genetics;Genetic Variation;Glutathione Transferase/genetics;Immunity; Innate/genetics;Linkage Disequilibrium;Models; Biological;Molecular Sequence Data;Multivariate Analysis;Plant Diseases/genetics/microbiology;Sequence Analysis; DNA;Zea mays
21499262	Solt LA;Kumar N;Nuhant P;Wang Y;Lauer JL;Liu J;Istrate MA;Kamenecka TM;Roush WR;Vidovic D;Schurer SC;Xu J;Wagoner G;Drew PD;Griffin PR;Burris TP	Nature	Suppression of TH17 differentiation and autoimmunity by a synthetic ROR ligand.	T-helper cells that produce interleukin-17 (T(H)17 cells) are a recently identified CD4(+) T-cell subset with characterized pathological roles in autoimmune diseases. The nuclear receptors retinoic-acid-receptor-related orphan receptors alpha and gammat (RORalpha and RORgammat, respectively) have indispensible roles in the development of this cell type. Here we present SR1001, a high-affinity syn…	2011-04-28	ggo-miR-4510	Animals;Autoimmunity/drug effects/immunology;Cell Differentiation/drug effects;Drug Inverse Agonism;HEK293 Cells;Humans;Interleukin-17/biosynthesis/immunology;Interleukins/biosynthesis/immunology;Ligands;Mice;Mice; Inbred C57BL;Models; Molecular;Nuclear Receptor Subfamily 1; Group F; Member 1/antagonists & inhibitors/genetics/metabolism;Nuclear Receptor Subfamily 1; Group F; Member 3/antagonists …
21501829	Kok KH;Lui PY;Ng MH;Siu KL;Au SW;Jin DY	Cell host & microbe	The double-stranded RNA-binding protein PACT functions as a cellular activator of RIG-I to facilitate innate antiviral response.	RIG-I, a virus sensor that triggers innate antiviral response, is a DExD/H box RNA helicase bearing structural similarity with Dicer, an RNase III-type nuclease that mediates RNA interference. Dicer requires double-stranded RNA-binding protein partners, such as PACT, for optimal activity. Here we show that PACT physically binds to the C-terminal repression domain of RIG-I and potently stimulates …	2011-04-21	mml-miR-1258	Animals;Chlorocebus aethiops;DEAD Box Protein 58;DEAD-box RNA Helicases/immunology/metabolism;HEK293 Cells;Humans;Immunity; Innate;Interferon Type I/biosynthesis;Mice;Plasmids/genetics;Poly I-C/immunology;RNA Interference;RNA; Double-Stranded/metabolism;RNA; Small Interfering;RNA-Binding Proteins/metabolism;Signal Transduction/physiology;Vero Cells;Viruses/immunology/metabolism;eIF-2 Kinase/metab…
21512569	Aiken C;Joyce S	Nature	Immunology: TRIM5 does double duty.		2011-04-21	mml-miR-133b-5p;mml-miR-649;mml-miR-296-3p;tgu-miR-29a-1-5p;tgu-miR-2955-5p;tgu-miR-2955-3p;mml-miR-133b-3p	Animals;Capsid/chemistry/immunology;Carrier Proteins/genetics/immunology/metabolism;HIV-1/chemistry/immunology;Humans;Immunity; Innate/immunology;MAP Kinase Kinase Kinases/metabolism;NF-kappa B/metabolism;Receptors; Pattern Recognition/immunology/metabolism;Retroviridae/chemistry/immunology;Transcription Factor AP-1/metabolism;Ubiquitin/metabolism;Ubiquitin-Protein Ligases/genetics/immunology/met…
21512573	Pertel T;Hausmann S;Morger D;Zuger S;Guerra J;Lascano J;Reinhard C;Santoni FA;Uchil PD;Chatel L;Bisiaux A;Albert ML;Strambio-De-Castillia C;Mothes W;Pizzato M;Grutter MG;Luban J	Nature	TRIM5 is an innate immune sensor for the retrovirus capsid lattice.	TRIM5 is a RING domain-E3 ubiquitin ligase that restricts infection by human immunodeficiency virus (HIV)-1 and other retroviruses immediately following virus invasion of the target cell cytoplasm. Antiviral potency correlates with TRIM5 avidity for the retrovirion capsid lattice and several reports indicate that TRIM5 has a role in signal transduction, but the precise mechanism of restriction is…	2011-04-21	mml-miR-133b-5p;mml-miR-649;mml-miR-296-3p;tgu-miR-29a-1-5p;tgu-miR-2955-5p;tgu-miR-2955-3p;mml-miR-133b-3p	Capsid/chemistry/immunology;Carrier Proteins/genetics/immunology/metabolism;Cell Line;Enzyme Activation;HEK293 Cells;HIV-1/chemistry/immunology;Humans;Immunity; Innate/immunology;Lipopolysaccharides/immunology/pharmacology;MAP Kinase Kinase Kinases/metabolism;NF-kappa B/metabolism;Protein Binding;Receptors; Pattern Recognition/immunology/metabolism;Retroviridae/chemistry/immunology;Signal Transdu…
21553290	Ramamoorthy S;Tufail R;Hokayem JE;Jorda M;Zhao W;Reis Z;Nawaz Z	Breast cancer research and treatment	Overexpression of ligase defective E6-associated protein, E6-AP, results in mammary tumorigenesis.	E6-associated protein (E6-AP) is a dual function protein. It acts as an E3 ubiquitin-protein ligase enzyme and coactivator of steroid hormone receptors such as estrogen (ERalpha) and progesterone (PR) receptors. It promotes the degradation of ERalpha and PR through the ubiquitin-proteasome pathway. Furthermore, it has been shown that the levels of E6-AP are inversely associated with that of ERalp…	2012-02-12	ggo-miR-4510	Animals;Breast Neoplasms/enzymology/genetics/mortality/pathology;Carcinoma; Ductal; Breast/enzymology/genetics/mortality/pathology;Carcinoma; Intraductal; Noninfiltrating/enzymology/genetics/mortality/pathology;Cell Proliferation;Cell Transformation; Neoplastic;Epithelial Cells/enzymology/physiology;Estrogen Receptor alpha/genetics/metabolism;Female;Gene Expression;Gene Expression Regulation; Neo…
21557945	Goldstein JI;Kominsky DJ;Jacobson N;Bowers B;Regalia K;Austin GL;Yousefi M;Falta MT;Fontenot AP;Gerich ME;Golden-Mason L;Colgan SP	Gastroenterology	Defective leukocyte GM-CSF receptor (CD116) expression and function in inflammatory bowel disease.	BACKGROUND & AIMS: Inflammatory bowel disease (IBD) refers to 2 chronic inflammatory diseases of the intestine, ie, ulcerative colitis and Crohn's disease. IBD results from environmental factors (eg, bacterial antigens) triggering a dysregulated immune response in genetically predisposed hosts. Although the basis of IBD is incompletely understood, a number of recent studies have implicated defect…	2011-07-12	hsa-miR-3690	Adult;Biomarkers/blood;Case-Control Studies;Colitis; Ulcerative/blood/genetics/immunology;Colorado;Crohn Disease/blood/genetics/immunology;Down-Regulation;Female;Granulocyte-Macrophage Colony-Stimulating Factor/metabolism;Granulocytes/immunology;Humans;Immunity; Innate/genetics;Male;Middle Aged;Phosphorylation;Predictive Value of Tests;Prognosis;RNA; Messenger/blood;ROC Curve;Receptors; Granulocy…
21559334	Vanden Bush TJ;Bishop GA	PloS one	CDK-mediated regulation of cell functions via c-Jun phosphorylation and AP-1 activation.	Cyclin-dependent kinases (CDKs) and their targets have been primarily associated with regulation of cell-cycle progression. Here we identify c-Jun, a transcription factor involved in the regulation of a broad spectrum of cellular functions, as a newly recognized CDK substrate. Using immune cells from mouse and human, and several complementary in vitro and in vivo approaches including dominant neg…	2011-04-29	mmu-miR-7240-5p;hsa-miR-6759-5p;hsa-miR-6759-3p	Animals;CD40 Antigens/metabolism;Cell Cycle;Cell Proliferation;Cyclin-Dependent Kinase 4/metabolism;Cyclin-Dependent Kinases/metabolism;Humans;Immune System;Interleukin-6/metabolism;JNK Mitogen-Activated Protein Kinases/metabolism;Membrane Glycoproteins/metabolism;Mice;Phosphorylation;Toll-Like Receptor 7/metabolism;Transcription Factor AP-1/metabolism
21562160	Li X;Kang N;Zhang X;Dong X;Wei W;Cui L;Ba D;He W	Journal of immunology (Baltimore, Md. : 1950)	Generation of human regulatory gammadelta T cells by TCRgammadelta stimulation in the presence of TGF-beta and their involvement in the pathogenesis of systemic lupus erythematosus.	As a component of the innate immune cell population, gammadelta T cells are involved in tumor immunosurveillance and host defense against viral invasion. In this study, we demonstrated a novel function of human gammadelta T cells as regulatory cells by detecting their suppressive effect on the proliferation of autologous naive CD4(+) T cells. These regulatory gammadelta T cells (gammadelta Tregs)…	2011-06-15	ggo-miR-330;ggo-miR-516a-3p;ggo-miR-520f	Adult;Aged;Blood Cells;CD4-Positive T-Lymphocytes/cytology/immunology;Case-Control Studies;Cell Proliferation;Cells; Cultured;Female;Humans;Immunity; Innate;Immunophenotyping;Lupus Erythematosus; Systemic/etiology/immunology;Lymphocyte Count;Male;Middle Aged;Receptors; Antigen; T-Cell; gamma-delta/immunology;T-Lymphocyte Subsets/immunology;T-Lymphocytes; Regulatory/cytology/immunology;Transformin…
21565248	Baatar D;Patel K;Taub DD	Molecular and cellular endocrinology	The effects of ghrelin on inflammation and the immune system.	A number of hormones and metabolic mediators signal the brain of changes in the body's energy status and when an imbalance occurs; the brain coordinates the appropriate changes in energy intake and utilization via the control of appetite and food consumption. Under conditions of chronic inflammation and immune activation, there is often a significant loss of body mass and appetite suggesting the …	2011-06-20	hsa-miR-12127	Animals;Ghrelin/blood/metabolism;Humans;Immune System/metabolism;Inflammation/metabolism/pathology;Lymphocytes/metabolism;Receptors; Ghrelin/metabolism;T-Lymphocytes/cytology/metabolism
21571784	Bijlmakers MJ;Kanneganti SK;Barker JN;Trembath RC;Capon F	Human molecular genetics	Functional analysis of the RNF114 psoriasis susceptibility gene implicates innate immune responses to double-stranded RNA in disease pathogenesis.	Psoriasis is an immune-mediated skin disease, the aetiology of which remains poorly understood. In recent years, genome-wide association studies (GWAS) have helped to illuminate the molecular basis of this condition, by demonstrating the pathogenic involvement of multiple genes from the IL-23 and NF-kappaB pathways. A GWAS carried out by our group also identified RNF114, a gene encoding a novel u…	2011-08-15	mml-miR-936;oan-miR-7432-3p;tgu-miR-146b-5p	Carrier Proteins/genetics/metabolism;Cell Line;Cytoplasm/drug effects/metabolism;Genetic Predisposition to Disease;Humans;Immunity; Innate/drug effects/genetics;Interferons/biosynthesis/pharmacology;Poly I-C/pharmacology;Protein Binding/drug effects;Protein Transport/drug effects;Psoriasis/etiology/genetics/immunology;RNA; Double-Stranded/immunology;Solubility/drug effects;Ubiquitin-Protein Ligas…
21586211	Coustet B;Dieude P;Wipft J;Avouac J;Hachulla E;Diot E;Cracowski JL;Tiev KP;Sibilia J;Mouthon L;Frances C;Amoura Z;Carpentier P;Meyer O;Kahan A;Boileau C;Allanore Y	Clinical and experimental rheumatology	Association study of 3 rheumatoid arthritis risk loci in systemic sclerosis in European Caucasian population.	INTRODUCTION: Accumulating evidences show that shared autoimmunity is critical for the pathogenesis of many inflammatory rheumatic conditions. Specific phenotype could arise from specific genes, and/or combination of genetic factors and environment. Systemic sclerosis (SSc) belongs to connective tissue disorders and recent data have highlighted strong associations with some autoimmunity genes sha…	2020-01-01	mml-miR-6132;ggo-miR-182	Adult;Antigens; CD/genetics/immunology;Arthritis; Rheumatoid/complications/genetics/immunology;Autoimmunity/genetics;Chemokine CCL21/genetics/immunology;Cyclin-Dependent Kinase 6/genetics/immunology;European Continental Ancestry Group;Female;Gene Frequency;Genetic Association Studies;Genetic Predisposition to Disease;Genotype;Humans;Male;Middle Aged;Polymorphism; Single Nucleotide;Receptors; Immu…
21617041	Wild P;Farhan H;McEwan DG;Wagner S;Rogov VV;Brady NR;Richter B;Korac J;Waidmann O;Choudhary C;Dotsch V;Bumann D;Dikic I	Science (New York, N.Y.)	Phosphorylation of the autophagy receptor optineurin restricts Salmonella growth.	Selective autophagy can be mediated via receptor molecules that link specific cargoes to the autophagosomal membranes decorated by ubiquitin-like microtubule-associated protein light chain 3 (LC3) modifiers. Although several autophagy receptors have been identified, little is known about mechanisms controlling their functions in vivo. In this work, we found that phosphorylation of an autophagy re…	2011-07-08	mml-miR-657;hsa-miR-1229-5p;mml-miR-649;mml-miR-296-3p;tgu-miR-29a-1-5p;hsa-miR-1229-3p;tgu-miR-2955-5p;tgu-miR-2955-3p;ggo-miR-138;mml-miR-4446-3p;mml-miR-28-3p;mml-miR-622;mml-miR-28-5p;ssc-let-7e;mml-miR-4446-5p	Adaptor Proteins; Signal Transducing/metabolism;Autophagy;Cell Line; Tumor;Cytosol/microbiology;HeLa Cells;Humans;Immunity; Innate;Microtubule-Associated Proteins/metabolism;Models; Biological;Nuclear Proteins/chemistry/metabolism;Phosphorylation;Protein Binding;Protein Interaction Domains and Motifs;Protein-Serine-Threonine Kinases/metabolism;RNA Interference;Salmonella typhimurium/growth & deve…
21625535	Shi HX;Liu X;Wang Q;Tang PP;Liu XY;Shan YF;Wang C	PLoS pathogens	Mitochondrial ubiquitin ligase MARCH5 promotes TLR7 signaling by attenuating TANK action.	The signaling of Toll-like receptors (TLRs) is the host's first line of defense against microbial invasion. The mitochondrion is emerging as a critical platform for antiviral signal transduction. The regulatory role of mitochondria for TLR signaling remains to be explored. Here, we show that the mitochondrial outer-membrane protein MARCH5 positively regulates TLR7 signaling. Ectopic expression or…	2011-05-12	mml-miR-936	Adaptor Proteins; Signal Transducing/antagonists & inhibitors;Animals;Cytokines/analysis;HEK293 Cells;Humans;Immunity; Innate;Immunoblotting;Immunoprecipitation;Membrane Proteins/genetics/metabolism;Mice;Mice; Inbred BALB C;Mitochondria/metabolism;Mitochondrial Proteins/genetics/metabolism;NF-kappa B/metabolism;Polymerase Chain Reaction;Quinolines;RNA Interference;RNA; Small Interfering;Receptors…
21632716	Iwata-Kajihara T;Sumimoto H;Kawamura N;Ueda R;Takahashi T;Mizuguchi H;Miyagishi M;Takeda K;Kawakami Y	Journal of immunology (Baltimore, Md. : 1950)	Enhanced cancer immunotherapy using STAT3-depleted dendritic cells with high Th1-inducing ability and resistance to cancer cell-derived inhibitory factors.	STAT3 signaling constitutes an important negative feedback mechanism for the maintenance of immune homeostasis, a suppressive signal for the Th1 immune response in murine macrophages, and a cancer immune evasion signal in various immune cells. The strategy for STAT3 signal inhibition should be considered, because these features could impede effective cancer immunotherapy. We have evaluated the ef…	2011-07-01	mml-miR-657	Animals;Cancer Vaccines/administration & dosage/genetics/immunology;Cell Line; Tumor;Cells; Cultured;Colonic Neoplasms/genetics/immunology/prevention & control;Dendritic Cells/immunology/metabolism/transplantation;Disease Models; Animal;Humans;Immunity; Innate/genetics;Injections; Intralesional;Lymphocyte Activation/immunology;Melanoma; Experimental/genetics/immunology/prevention & control;Mice;M…
21680532	Fiebach AR;Guzylack-Piriou L;Python S;Summerfield A;Ruggli N	Journal of virology	Classical swine fever virus N(pro) limits type I interferon induction in plasmacytoid dendritic cells by interacting with interferon regulatory factor 7.	Viruses are detected by different classes of pattern recognition receptors that lead to the activation of interferon regulatory factors (IRF) and consequently to the induction of alpha/beta interferon (IFN-alpha/beta). In turn, efficient viral strategies to escape the type I IFN-induced antiviral mechanisms have evolved. Previous studies established that pestivirus N(pro) antagonizes the early in…	2011-08-12	ssc-let-7e	Animals;Blotting; Western;Cell Line;Classical Swine Fever Virus/immunology/metabolism;Dendritic Cells/immunology/metabolism/virology;Electrophoresis; Polyacrylamide Gel;Endopeptidases/chemistry/immunology/metabolism;HEK293 Cells;Humans;Immunity; Innate;Immunoprecipitation;Interferon Regulatory Factor-7/metabolism;Interferon Type I/biosynthesis/immunology;Polymerase Chain Reaction;Protein Structur…
21704614	Hamrita B;Nasr HB;Hammann P;Kuhn L;Guillier CL;Chaieb A;Khairi H;Chahed K	Clinical biochemistry	An elongation factor-like protein (EF-Tu) elicits a humoral response in infiltrating ductal breast carcinomas: an immunoproteomics investigation.	OBJECTIVES: In the current study, we have used an immunoproteomics approach to identify proteins that commonly elicit a humoral response in patients with infiltrating ductal carcinomas of the breast. DESIGN AND METHODS: Sera obtained at the time of diagnosis from 40 patients with invasive breast cancer and 42 healthy controls were screened for the presence of IgG antibodies to MCF-7 cell line pro…	2011-09-12	mml-miR-133b-5p;mml-miR-133b-3p	Antibodies; Neoplasm/blood;Antigens; Neoplasm/analysis;Carcinoma; Ductal; Breast/diagnosis/immunology;Case-Control Studies;Cell Line; Tumor;Female;Humans;Immunity; Humoral;Immunoglobulin G/blood;Peptide Elongation Factor Tu/blood/immunology;Proteomics/methods;Serologic Tests/methods
21706044	Wu L;Zhang C;Zhang J	Cellular & molecular immunology	HMBOX1 negatively regulates NK cell functions by suppressing the NKG2D/DAP10 signaling pathway.	HMBOX1 is a new member of the homeobox family. Homeobox members have been reported to participate in embryonic development and systemic metabolism, but the function of HMBOX1 remains unclear, especially in the hematopoietic system. Here, we show that HMBOX1 is expressed at a high level in primary human NK cells but is expressed at much lower levels in NK cell lines. Overexpression of HMBOX1 signi…	2011-09-12	ggo-miR-330;ggo-miR-516a-3p;ggo-miR-520f	Cell Degranulation/immunology;Cell Line; Tumor;Cytotoxicity; Immunologic/genetics;Flow Cytometry;Gene Expression/immunology;Gene Silencing/drug effects;Granzymes/biosynthesis;Homeodomain Proteins/genetics/immunology/metabolism;Humans;Immunity; Innate;Killer Cells; Natural/cytology/immunology/metabolism;Lymphocyte Activation/immunology;Lysosomal-Associated Membrane Protein 1/biosynthesis;NK Cell L…
21708950	Yan K;Cao Q;Reilly CM;Young NL;Garcia BA;Mishra N	The Journal of biological chemistry	Histone deacetylase 9 deficiency protects against effector T cell-mediated systemic autoimmunity.	Co-repressor histone deacetylase 9 (HDAC9) plays a key role in the development and differentiation of many types of cells, including regulatory T cells. However, the biological function of HDAC9 in T effector cells is unknown. Systemic autoimmune diseases like lupus, diabetes, and rheumatoid arthritis have dysfunctional effector T cells. To determine the role of HDAC9 in systemic autoimmunity, we…	2011-08-19	mml-miR-6132;ggo-miR-182	Acetylation;Animals;Autoimmune Diseases/genetics/immunology/metabolism;Autoimmunity;DNA-Binding Proteins/genetics/immunology/metabolism;Epigenesis; Genetic;Female;GATA3 Transcription Factor/genetics/immunology/metabolism;Histone Deacetylases/genetics/immunology/metabolism;Histones/genetics/immunology/metabolism;Humans;Interleukin-4/genetics/immunology/metabolism;Male;Mice;Mice; Inbred MRL lpr;Mic…
21718636	Courgnaud V;Mamede JI	Medecine sciences : M/S	[Conservation of cyclophilin A interaction with the capsid of prehistoric lentiviruses].		2020-01-01	mml-miR-6132;ggo-miR-182	Animals;Capsid/chemistry/metabolism;Conserved Sequence;Cyclophilin A/chemistry/metabolism;Endogenous Retroviruses/chemistry/physiology;Evolution; Molecular;HIV-1/chemistry/physiology;History; Ancient;Host Specificity;Immunity; Innate;Lentivirus/chemistry/physiology;Lentivirus Infections/history/veterinary/virology;Mammals/virology;Models; Molecular;Paleopathology;Primates/virology;Protein Binding…
21722668	Li J;Hu M;Guo J;Su Z;Wei Q	Immunology letters	Calcineurin subunit B is an immunostimulatory protein and acts as a vaccine adjuvant inducing protective cellular and humoral responses against pneumococcal infection.	Protective immunity involves a dynamic balance between humoral and cellular immune responses. In the present work we demonstrated that recombinant human calcineurin subunit B (rhCnB) stimulated the expression of the surface molecules CD83, CD80, CD86, CD40, and HLA-DR. It also promoted secretion of inflammatory cytokines IL-6, TNF-alpha, and IL-1beta by human PBMC-derived dendritic cells. In in v…	2011-10-30	tgu-miR-2967;tgu-miR-456-3p;tgu-miR-30b-3p;tgu-miR-216b-3p;ssc-let-7d-5p;ssc-let-7d-3p;ssc-let-7a	Adjuvants; Immunologic/metabolism;Animals;Antigens; Bacterial/administration & dosage/immunology/metabolism;Bacterial Proteins/administration & dosage/immunology/metabolism;Calcineurin/administration & dosage/genetics/metabolism;Cells; Cultured;Disease Models; Animal;Humans;Immunity; Cellular/drug effects;Immunity; Humoral/drug effects;Immunization;Mice;Mice; Inbred BALB C;Pneumococcal Infections…
21734037	Reynolds MR;Sacha JB;Weiler AM;Borchardt GJ;Glidden CE;Sheppard NC;Norante FA;Castrovinci PA;Harris JJ;Robertson HT;Friedrich TC;McDermott AB;Wilson NA;Allison DB;Koff WC;Johnson WE;Watkins DI	Journal of virology	The TRIM5{alpha} genotype of rhesus macaques affects acquisition of simian immunodeficiency virus SIVsmE660 infection after repeated limiting-dose intrarectal challenge.	It has recently been shown that polymorphism at the rhesus macaque TRIM5 locus can affect simian immunodeficiency virus (SIV) replication. Here we show that TRIM5 alleles can also affect acquisition of SIVsmE660. Animals coexpressing the TRIM5(TFP) and TRIM5(CypA) alleles took significantly longer to become infected with SIVsmE660, but not SIVmac239, after repeated limiting-dose intrarectal chall…	2011-09-12	mml-miR-611;mml-miR-1304	Animals;Genotype;Humans;Immunity; Innate;Macaca mulatta;Polymorphism; Genetic;Proteins/genetics;Rectum/virology;Simian Acquired Immunodeficiency Syndrome/immunology/transmission/virology;Simian Immunodeficiency Virus/immunology/pathogenicity;Ubiquitin-Protein Ligases
21743322	van der Vlist M;van der Aar AM;Gringhuis SI;Geijtenbeek TB	Current opinion in HIV and AIDS	Innate signaling in HIV-1 infection of dendritic cells.	PURPOSE OF REVIEW: This review summarizes the current knowledge of innate signaling events that are involved in HIV-1 infection. We here focus on dendritic cells, which are among the first cells that encounter HIV-1 after exposure. RECENT FINDINGS: HIV-1 triggers multiple pattern recognition receptors on dendritic cells that facilitate infection and transmission to T cells. Triggering of the C-ty…	2011-09-12	mml-miR-6132;ggo-miR-182	Dendritic Cells/immunology;HIV Infections/immunology/virology;HIV-1/immunology/pathogenicity;Humans;Immunity; Innate;Receptors; Immunologic/immunology;Signal Transduction
21743474	Xu X;Pan S;Cheng S;Zhang B;Mu D;Ni P;Zhang G;Yang S;Li R;Wang J;Orjeda G;Guzman F;Torres M;Lozano R;Ponce O;Martinez D;De la Cruz G;Chakrabarti SK;Patil VU;Skryabin KG;Kuznetsov BB;Ravin NV;Kolganova TV;Beletsky AV;Mardanov AV;Di Genova A;Bolser DM;Martin DM;Li G;Yang Y;Kuang H;Hu Q;Xiong X;Bishop GJ;Sagredo B;Mejia N;Zagorski W;Gromadka R;Gawor J;Szczesny P;Huang S;Zhang Z;Liang C;He J;Li Y;He Y…	Nature	Genome sequence and analysis of the tuber crop potato.	Potato (Solanum tuberosum L.) is the world's most important non-grain food crop and is central to global food security. It is clonally propagated, highly heterozygous, autotetraploid, and suffers acute inbreeding depression. Here we use a homozygous doubled-monoploid potato clone to sequence and assemble 86% of the 844-megabase genome. We predict 39,031 protein-coding genes and present evidence f…	2011-07-10	stu-miR399j-5p;stu-miR169a-5p;stu-miR8028-5p;stu-miR399m-3p;stu-miR8019-5p;stu-miR1886g-3p;stu-miR8032b-5p;stu-miR384-5p;stu-miR7980b-3p;stu-miR408b-3p;stu-miR8051-5p;stu-miR8024a-5p;stu-miR166a-5p;stu-miR8027;stu-miR7993b-3p;stu-miR8007a-5p;stu-miR8036-3p;stu-miR7984b-5p;stu-miR8008b;stu-miR8045;stu-miR156f-3p;stu-miR8011a-5p;stu-miR8011a-3p;stu-miR171d-3p;stu-miR156d-5p;stu-miR399d-3p;stu-miR39…	Evolution; Molecular;Gene Duplication;Gene Expression Regulation; Plant;Genes; Plant/genetics;Genetic Variation;Genome; Plant/genetics;Genomics;Haplotypes/genetics;Heterozygote;Homozygote;Immunity; Innate;Inbreeding;Molecular Sequence Annotation;Molecular Sequence Data;Plant Diseases/genetics;Ploidies;Solanum tuberosum/genetics/physiology
[truncated: 619 more rows]
