# Supplementary material for: The microRNA analysis portal is a next-generation tool for exploring and analyzing miRNA-focused data in the literature
Source: Sci Rep. 2021 Apr 26;11:9007. doi: 10.1038/s41598-021-88617-6 (PMC8076240; doi:10.1038/s41598-021-88617-6)
Supplement: Supplementary file 2 — Supplementary Table 2. [file 41598_2021_88617_MOESM2_ESM.xlsx]

## Sheet: Manuscript Details
Title	MAP, the microRNAs Analytics Portal. The next generation tool for exploring and analysing miRNA-focused literature data
Authors	Stefano Pirro, Ivana Matic, Vittorio Colizzi, Andrea Galgani
Abstract	microRNAs are a class of non-coding, small RNAs that are involved in the post-transcriptional regulation of many biological pathways. In recent years, microRNAs have been also associated to a cross-kingdom regulation, demonstrating that exogenous miRNAs act in a fashion of mammalian functional miRNAs. The growth of interest on microRNAs and the increasing amount of literature, molecular and biome…

## Sheet: MirCompare full
plant_miRNA	mammalian_miRNA	sequence_plant	sequence_mammalian	whole_alignment_plant	whole_alignment_mammalian	global_score	global_pvalue	seed_alignment_plant	seed_alignment_mammalian	seed_score	seed_pvalue
novel-mol-miR-n370	hsa-miR-6515-3p	TAGTTGGACCTTGGGATG	TCTCTTCATCTACCCCCCAG	TCTCTTCA-TCT--ACCCCCC-----A-G	-----T-AGT-TGGA----CCTTGGGATG	0.310345	0.65533	CCCCCCA-G	-TTGGGATG	-0.277778	1.63617e-06
novel-mol-miR-n370	hsa-miR-23a-3p	TAGTTGGACCTTGGGATG	ATCACATTGCCAGGGATTTCC	ATCACA-TTG--CCA--GGGATTTCC-	-T---AGTTGGACC-TTGGGA--T--G	0.444444	0.0161301	G-GATTTCC	TTGGGAT-G	-0.277778	2.07559e-05
novel-mol-miR-n370	hsa-miR-146a-5p	TAGTTGGACCTTGGGATG	TGAGAACTGAATTCCATGGGTT	TGAGAACT-GA-ATTCCAT-GGGT-T-	T-AG---TTG-GA--CC-TTGGG-ATG	0.481481	0.0874752	CATGGGTT-	-TTGGGATG	0.222222	0.000445802
novel-mol-miR-n370	hsa-miR-425-3p	TAGTTGGACCTTGGGATG	ATCGGGAATGTCGTGTCCGCCC	ATC-G--GGAA--TGTCGTG--TCCGCCC	-T-AGTTGG-ACCT-T-G-GGAT--G---	0.37931	0.953779	GTCCGCCC	TTGGGATG	-0.125	6.24108e-06
novel-mol-miR-n370	hsa-miR-320c	TAGTTGGACCTTGGGATG	AAAAGCTGGGTTGAGAGGGT	AAAAGCTGG-GTTGAGA----GGG-T-	------T--AGTTG-GACCTTGGGATG	0.407407	0.373901	GAGAGGGT-	TTG-GGATG	0.0555556	0.00016191
novel-mol-miR-n370	hsa-miR-487b-3p	TAGTTGGACCTTGGGATG	AATCGTACAGGGTCATCCACTT	AATCGTACAG--GGTCATCCACTT------	-----T--AGTTGG--A--C-CTTGGGATG	0.333333	0.608413	ATCCACTT	TTGGGATG	-0.125	0.000199125
novel-mol-miR-n370	hsa-miR-4750-5p	TAGTTGGACCTTGGGATG	CTCGGGCGGAGGTGGTTGAGTG	CTCGGGCGGAGGT-GG---TTGAG--TG	-T-------A-GTTGGACCTTG-GGATG	0.428571	0.102599	GTTGAG-TG	-TTGGGATG	0.388889	0.453743
novel-mol-miR-n370	hsa-miR-6778-5p	TAGTTGGACCTTGGGATG	AGTGGGAGGACAGGAGGCAGGT	-AGTGGGA-GGACAG---GAGGCAGGT-	TAGT----TGGAC--CTTG-GG-A--TG	0.428571	0.0129894	A-GGCAGGT	TTGGGATG-	0.0555556	0.00016191
novel-mol-miR-n370	hsa-miR-4751	TAGTTGGACCTTGGGATG	AGAGGACCCGTAGCTGCTAGAAGG	-AGA--GGACCCGTAGCTGCTAGAAG--G	TAG-TTGGA-CC-T---TG---G--GATG	0.448276	0.19376	CTAGAAGG	TTGGGATG	0.25	0.0321394
novel-mol-miR-n370	hsa-miR-8071	TAGTTGGACCTTGGGATG	CGGTGGACTGGAGTGGGTGG	CG--GT-GGAC-TGGAGTGGG-TGG	--TAGTTGGACCT----TGGGAT-G	0.52	0.0126663	GTGGGTGG	TTGGGATG	0.4375	0
novel-mol-miR-n370	hsa-miR-23a-5p	TAGTTGGACCTTGGGATG	GGGGTTCCTGGGGATGGGATTT	GGGGT--TCCTGGGGA--T-GGGATTT-	----TAGT--T--GGACCTTGGGA--TG	0.428571	0.587738	T-GGGATTT	TTGGGA-TG	0.388889	0.897361
novel-mol-miR-n370	hsa-miR-6844	TAGTTGGACCTTGGGATG	TTCTTTGTTTTTAATTCACAG	TTCTTT-GTTTTTA--ATTCAC-----A-G	-----TAG---TT-GGA--C-CTTGGGATG	0.3	0.183524	ATTCACA-G	-TTGGGATG	0.0555556	0.000387731
novel-mol-miR-n370	hsa-miR-302b-5p	TAGTTGGACCTTGGGATG	ACTTTAACATGGAAGTGCTTTC	ACT--TTA--ACA-T-GGAAG-TGCTTTC	--TAGTT-GGAC-CTTGG--GATG-----	0.37931	0.0364562	GTGCTTTC	TTGGGATG	0.0625	0.000317692
novel-mol-miR-n370	hsa-miR-9718	TAGTTGGACCTTGGGATG	TTGCTGACCTGGGTGGTGGT	TT-GCT-G-ACCTGGGTGGTGG-T-	-TAG-TTGGACCT---T-G-GGATG	0.52	0.0126663	GTGGTGGT-	TTGG-GATG	0.222222	0.0005011
novel-mol-miR-n370	hsa-miR-4664-5p	TAGTTGGACCTTGGGATG	TGGGGTGCCCACTCCGCAAGTT	TGGG-GT-GCCC-ACTCC--GCAAGT--T-	T---AGTTG---GA--CCTTG---G-GATG	0.333333	0.00403234	C-GCAAGTT	TTGGGA-TG	-0.111111	3.68906e-05
novel-mol-miR-n370	hsa-miR-211-3p	TAGTTGGACCTTGGGATG	GCAGGGACAGCAAAGGGGTGC	GC-AG--GGACAGCAAAG--GGG-TGC	--TAGTTGGAC--C----TTGGGATG-	0.444444	0.0165326	AGGGG-TGC	TTGGGATG-	0.222222	0.0253393
novel-mol-miR-n370	hsa-miR-548h-3p	TAGTTGGACCTTGGGATG	CAAAAACCGCAATTACTTTTGCA	CAAAA-ACCGCAATT--ACTT-TTGC--A--	-----TA--G---TTGGAC--CTTG-GGATG	0.322581	0.503262	CTTTTGCA--	--TTGGGATG	-0.1	0.000516922
novel-mol-miR-n370	hsa-miR-6892-5p	TAGTTGGACCTTGGGATG	GTAAGGGACCGGAGAGTAGGA	GTAAG--GGACC--GGAGAGTAGGA	-T-AGTTGGACCTTGG-GA-T--G-	0.56	0.00347807	GAGTAGGA--	--TTGGGATG	-0.1	0.000159257
novel-mol-miR-n370	hsa-miR-378i	TAGTTGGACCTTGGGATG	ACTGGACTAGGAGTCAGAAGG	-AC-T-GGAC-TAG-GAGTCAGAAG-G	TA-GTTGGACCT--TG-G---G-A-TG	0.444444	0.00689535	TCAGAAGG	TTGGGATG	0.25	0.0166831
novel-mol-miR-n370	hsa-miR-4508	TAGTTGGACCTTGGGATG	GCGGGGCTGGGCGCGCG	GCG--G--GG-C-TGG-GCGCGC--G	---TAGTTGGACCT--TG-G-G-ATG	0.346154	0.070484	GGCGCGC-G	-TTGGGATG	-0.111111	0.000143085
novel-mol-miR-n370	hsa-miR-98-3p	TAGTTGGACCTTGGGATG	CTATACAACTTACTACTTTCCC	CTATACAAC-TT--ACTACTT----TCCC-	---T---A-GTTGGAC--CTTGGGAT---G	0.333333	0.177808	ACTTTCCC--	--TTGGGATG	-0.4	4.56367e-05
novel-mol-miR-n370	hsa-miR-3972	TAGTTGGACCTTGGGATG	CTGCCAGCCCCGTTCCAGGGCA	CTGCCAGCCCCGTT---CCA--GGGCA--	-T---A-----GTTGGACC-TTGGG-ATG	0.37931	0.155426	CCAGGGCA--	-TTGGG-ATG	-0.1	7.20156e-05
novel-mol-miR-n370	hsa-miR-6881-3p	TAGTTGGACCTTGGGATG	ATCCTCTTTCGTCCTTCCCACT	ATCCTCT--TTCGT--CCTTCCC---ACT-	------TAGTT-G-GACCTT---GGGA-TG	0.333333	0.401754	TTCCCACT-	TTGGGA-TG	0.0555556	0.000918668
novel-mol-miR-n370	hsa-miR-4442	TAGTTGGACCTTGGGATG	GCCGGACAAGAGGGAGG	--GCC--GGACAAGA---GGGAG-G	TAG--TTGGAC----CTTGGGA-TG	0.4	0.0873608	GAGGGAGG	TTGGGATG	0.4375	0.0417356
novel-mol-miR-n370	hsa-miR-2053	TAGTTGGACCTTGGGATG	GTGTTAATTAAACCTCTATTTAC	GTGTTAA-TTAA--ACCTCT---ATTTAC-	----T-AGTT--GGACCT-TGGGA--T--G	0.366667	0.700658	CTATTT-AC-	-T-TGGGATG	-0.25	1.68165e-06
novel-mol-miR-n370	hsa-miR-548k	TAGTTGGACCTTGGGATG	AAAAGTACTTGCGGATTTTGCT	AAA-AGT---AC-TTGCGGATTTTGCT	---TAGTTGGACCTTG-GGA---TG--	0.481481	0.00906759	ATTTTGCT-	-TTGGGATG	0.0555556	0.00016191
novel-mol-miR-n370	hsa-miR-6068	TAGTTGGACCTTGGGATG	CCTGCGAGTCTCCGGCGGTGG	CCTGCGAGTCTCCGG-C---GGTG--G	--T---AGT-T--GGACCTTGG-GATG	0.444444	0.0310486	GGCGGTGG	TTGGGATG	0.0625	0.000290939
novel-mol-miR-n370	hsa-miR-7703	TAGTTGGACCTTGGGATG	TTGCACTCTGGCCTTCTCCCAGG	TTGCAC-TCTGG-CCTTCTCCCAGG----	-T--A-GT-TGGACC-T-T----GGGATG	0.413793	0.507362	CTCCCAGG	TTGGGATG	0.0625	0.00447535
novel-mol-miR-n370	hsa-miR-376a-2-5p	TAGTTGGACCTTGGGATG	GGTAGATTTTCCTTCTATGGT	GGTAGATTTTC---CTTCTATGG--T-	--TAG---TT-GGAC--CT-TGGGATG	0.444444	0.0874752	TCTATGG-T-	T-T-GGGATG	0.05	4.78166e-05
novel-mol-miR-n370	hsa-miR-6892-3p	TAGTTGGACCTTGGGATG	TCCCTCTCCCACCCCTTGCAG	TCCC--TCTCCC--ACCCCTTGC--A-G	T---AGT-T---GGA--CCTTG-GGATG	0.392857	0.00256159	CCTTGC-A-G	--TTGGGATG	0.05	0.00671238
novel-mol-miR-n370	hsa-miR-4469	TAGTTGGACCTTGGGATG	GCTCCCTCTAGGGTCGCTCGGA	GCTCCCTCTAG--GGT-CGCTC-GG-A--	--------TAGTTGG-AC-CT-TGGGATG	0.37931	0.326314	CGCTCGGA--	--TTGGGATG	-0.1	4.11109e-05
novel-mol-miR-n370	hsa-miR-12123	TAGTTGGACCTTGGGATG	TTATTCATTCACAAAAGCTTTA	TTATTCA-TTC--ACAAAAGCTTT---A--	----T-AGTT-GGAC-----C-TTGGGATG	0.333333	0.500347	AAGCTTTA	TTGGGATG	-0.125	9.94805e-06
novel-mol-miR-n370	hsa-miR-937-3p	TAGTTGGACCTTGGGATG	ATCCGCGCTCTGACTCTCTGCC	ATCCGC-GCTCTG-ACTCTCTGCC-----	-T----AG-T-TGGAC-CT-TG--GGATG	0.37931	0.124986	TCTCTGCC-	T-TGGGATG	-0.111111	0.00050502
novel-mol-miR-n370	hsa-miR-4688	TAGTTGGACCTTGGGATG	TAGGGGCAGCAGAGGACCTGGG	TAGG--GGCAGCA---GAGGACCTGGG	TA-GTTGG-A-C-CTTG-GGA--T--G	0.481481	0.024163	GACCTGGG---	---TTGGGATG	-0.227273	8.20923e-05
novel-mol-miR-n370	hsa-miR-134-3p	TAGTTGGACCTTGGGATG	CCTGTGGGCCACCTAGTCACCAA	CCT-GTG-GGCCACCTAGTCACCA---A--	--TAGT-TGG--ACCT--T-----GGGATG	0.366667	0.767411	GTCACCAA-	-TTGGGATG	-0.277778	1.80388e-06
novel-mol-miR-n370	hsa-miR-146a-3p	TAGTTGGACCTTGGGATG	CCTCTGAAATTCAGTTCTTCAG	CCTCTGAAATTCAGTT---C-TTC---A-G	----------T-AGTTGGACCTT-GGGATG	0.333333	0.00478251	TTCTTCA-G	TT-GGGATG	0.0555556	0.00016191
novel-mol-miR-n370	hsa-miR-5701	TAGTTGGACCTTGGGATG	TTATTGTCACGTTCTGATT	TTA-TTGTC-ACGTTCT-G--ATT-	-TAGTTG--GAC---CTTGGGA-TG	0.48	0.00329933	TTCTGATT	TTGGGATG	0.4375	0.00452186
novel-mol-miR-n370	hsa-miR-6881-5p	TAGTTGGACCTTGGGATG	TGGGGTAAGGATAGGAGGGTCA	TGGGGTAAGGATA-GGA----GGGTCA--	-----T-A-G-T-TGGACCTTGGG--ATG	0.37931	0.16427	GAGGGTCA	TTGGGATG	0.0625	0.00361648
novel-mol-miR-n370	hsa-miR-12119	TAGTTGGACCTTGGGATG	TTCTGAGGGGACGGTAGATTTGGGG	TTCTGAGG--GGACGGTAGAT-TTGGG--G	---T-A-GTTGGAC-------CTTGGGATG	0.433333	0.504189	ATTTGGG--G	--TTGGGATG	0.2	0.000269607
novel-mol-miR-n370	hsa-miR-4298	TAGTTGGACCTTGGGATG	CTGGGACAGGAGGAGGAGGCAG	CTGGGACAGGA--GGAG----GAGGCA-G	-T-----A-G-TTGGA-CCTTG-GG-ATG	0.37931	0.205514	GGAGGCA-G	-TTGGGATG	0.0555556	0.000267699
novel-mol-miR-n370	hsa-miR-6759-5p	TAGTTGGACCTTGGGATG	TTGTGGGTGGGCAGAAGTCTGT	TT-GTG-GG---TG-GGCAGAAGTCTGT	-TAGT-TGGACCT-TGG--G-A---TG-	0.428571	0.346288	AAGTC-TGT	TTGGGATG-	-0.111111	0.000386683
novel-mol-miR-n370	hsa-miR-548y	TAGTTGGACCTTGGGATG	AAAAGTAATCACTGTTTTTGCC	AAA-AGTAATC--ACTGTT-TT----TGCC	---TAGT--T-GGAC----CTTGGGATG--	0.333333	0	TTTTTGCC-	-TTGGGATG	-0.111111	0.000200989
novel-mol-miR-n370	hsa-miR-6848-3p	TAGTTGGACCTTGGGATG	GTGGTCTCTTGGCCCCCAG	--GT-GGT-CTCTTGGCCCCC-A-G	TAGTTGG-AC-CTTGG-----GATG	0.48	0.0151367	GCCCCCA-G	-TTGGGATG	-0.277778	0
novel-mol-miR-n370	hsa-miR-4507	TAGTTGGACCTTGGGATG	CTGGGTTGGGCTGGGCTGGG	CTGG-GTTGGG-C-T-GGGC-TGGG	-T--AGTT-GGACCTTGGG-AT--G	0.52	0.00329933	--GGGCTGGG	TTGGGAT--G	0.05	2.55289e-05
novel-mol-miR-n370	hsa-miR-548ao-5p	TAGTTGGACCTTGGGATG	AGAAGTAACTACGGTTTTTGCA	AGA-AGTAACTACGGTTT---TTGC--A--	---TAGT---T--GG---ACCTTG-GGATG	0.333333	0.113256	TTTTTGCA--	--TTGGGATG	-0.1	4.89071e-06
novel-mol-miR-n370	hsa-miR-3690	TAGTTGGACCTTGGGATG	ACCTGGACCCAGCGTAGACAAAG	-ACC-T-GGACCCA--GCGTAGACAAA-G	TA--GTTGGA-CC-TTG-G--G----ATG	0.413793	0.117066	AGACAAAG	TTGGGATG	-0.125	6.24108e-06
novel-mol-miR-n370	hsa-miR-302b-3p	TAGTTGGACCTTGGGATG	TAAGTGCTTCCATGTTTTAGTAG	TAAGTGCTT---CCATGTTTTAGT--A-G	T-A--G-TTGGACC-----TT-G-GGATG	0.413793	0.102476	TTTAGTA-G	-TTGGGATG	0.222222	0.00295257
novel-mol-miR-n370	hsa-miR-6759-3p	TAGTTGGACCTTGGGATG	TGACCTTTGCCTCTCCCCTCAG	TGACCT-TTGC--CTCTCCCCTC---A-G	T-A---GTTG-GAC-CT----T-GGGATG	0.37931	0.261047	CCCCTCA-G	-TTGGGATG	-0.277778	0.000131778
novel-mol-miR-n370	hsa-miR-3149	TAGTTGGACCTTGGGATG	TTTGTATGGATATGTGTGTGTAT	TTT-GTATGGATA--TGTGTGTGTAT-	--TAGT-TGG--ACCT-TG-G-G-ATG	0.518519	0.000722518	GTGTGTAT-	TTG-GGATG	0.222222	0.000168489
novel-mol-miR-n370	hsa-miR-146b-3p	TAGTTGGACCTTGGGATG	GCCCTGTGGACTCAGTTCTGGT	GCCCT-GT-GGACTCAGTTCTGG--T-	----TAGTTGGAC-C---T-TGGGATG	0.481481	0.00335559	GTTCTGG-T-	-TT-GGGATG	0.05	7.80705e-05
novel-mol-miR-n370	hsa-miR-6845-5p	TAGTTGGACCTTGGGATG	CGGGGCCAGAGCAGAGAGC	CG--G--GG-CCAGA--GCAGAGA-GC	--TAGTTGGACC---TTG--G-GATG-	0.37037	0.373901	CAGAGAGC	TTGGGATG	0.0625	0.00106411
novel-mol-miR-n370	hsa-miR-7848-3p	TAGTTGGACCTTGGGATG	CTACCCTCGGTCTGCTTACCACA	CTACCCTCGGTCTGCTT-ACCAC-----A--	-TA------GT-TG---GA-C-CTTGGGATG	0.322581	0.717138	TTACCACA	TTGGGATG	0.0625	0.000729046
novel-mol-miR-n370	hsa-miR-10400-3p	TAGTTGGACCTTGGGATG	CTGGGCTCCCGGACGAGGCGGG	CTGG-GCTCCC-GGACGAGGC--GGG---	-T--AG-T---TGGAC----CTTGGGATG	0.37931	0.967311	GAGGCGG-G	TTGG-GATG	0.0555556	0.00016191
novel-mol-miR-n370	hsa-miR-548az-5p	TAGTTGGACCTTGGGATG	CAAAAGTGATTGTGGTTTTTGC	CAAA-AGT-G-A--TTGTGGTTTT-TGC	----TAGTTGGACCTTG-GG----ATG-	0.428571	0.449727	GTTTT--TGC	-TTGGGATG-	-0.1	0.000103313
novel-mol-miR-n370	hsa-miR-4706	TAGTTGGACCTTGGGATG	AGCGGGGAGGAAGTGGGCGCTGCTT	-AGCGGGGA--GGAAG--TG-GGCGC-TGCTT	TA-----G-TTGG-A-CCT-TGG-G-ATG---	0.34375	0.0161301	CGCTGCTT	TTGGGATG	-0.125	0.000206905
novel-mol-miR-n370	hsa-miR-376a-3p	TAGTTGGACCTTGGGATG	ATCATAGAGGAAAATCCACGT	ATCATAGA--GGAAAATCCAC--G---T-	----TAG-TTGG---A--C-CTTGGGATG	0.344828	0.927056	ATCC-ACGT	TTGGGATG-	-0.111111	0.00017999
novel-mol-miR-n370	hsa-miR-4666a-5p	TAGTTGGACCTTGGGATG	ATACATGTCAGATTGTATGCC	ATACATGTCA-G-A--TTGT--ATGCC	-T--A-GT--TGGACCTTG-GGATG--	0.444444	0.322785	T-GT-ATGCC	TTGGGATG--	0.05	0.00174278
novel-mol-miR-n370	hsa-miR-4509	TAGTTGGACCTTGGGATG	ACTAAAGGATATAGAAGGTTTT	ACTAAAG--G-A--TATAGAAGGTTT-T-	--T--AGTTGGACCT-T-G--GG---ATG	0.37931	0.16427	AAGGTTTT	TTGGGATG	0.0625	7.6767e-05
novel-mol-miR-n370	hsa-miR-654-3p	TAGTTGGACCTTGGGATG	TATGTCTGCTGACCATCACCTT	TATGTCTGCTGACCATCACCT----T-	TA-GT-TG--GACC-T----TGGGATG	0.481481	0.0470731	ATCACCTT	TTGGGATG	-0.125	3.23471e-05
novel-mol-miR-n370	hsa-miR-548aa	TAGTTGGACCTTGGGATG	AAAAACCACAATTACTTTTGCACCA	AAAAACCACAATTACTT-TTGC-ACC-----A--	------------TA---GTTG-GACCTTGGGATG	0.264706	0.0226685	TTGCACCA	TTGGGATG	0.0625	0.00118446
novel-mol-miR-n370	hsa-miR-154-3p	TAGTTGGACCTTGGGATG	AATCATACACGGTTGACCTATT	AATCATACACGGTTG-ACCTAT----T-	-----T--A--GTTGGACCT-TGGGATG	0.428571	0.155948	GACCTATT	TTGGGATG	-0.125	4.83468e-06
novel-mol-miR-n370	hsa-miR-6847-3p	TAGTTGGACCTTGGGATG	GGCTCATGTGTCTGTCCTCTTC	GGCTCATGTGTCTGT--CCTCT----TC-	---T-A---GT-TG-GACCT-TGGGAT-G	0.37931	0.895074	TCCTCTTC	TTGGGATG	-0.125	4.09603e-05
novel-mol-miR-n370	hsa-miR-146b-5p	TAGTTGGACCTTGGGATG	TGAGAACTGAATTCCATAGGCTG	TGAGAACT-GA-ATTCCATA-GGC--TG	T-AG---TTG-GA--CC-T-TGG-GATG	0.464286	0.0196408	ATAGGCTG	TTGGGATG	0.4375	0.0388774
novel-mol-miR-n370	hsa-miR-4664-3p	TAGTTGGACCTTGGGATG	CTTCCGGTCTGTGAGCCCCGTC	CTTCCG-GTCTGTGAGCCCC--G---TC-	--T---AGT-TG-GA---CCTTGGGAT-G	0.37931	0.360493	GCCCCG-TC	-TTGGGATG	-0.277778	0.00013053
novel-mol-miR-n370	hsa-miR-1268a	TAGTTGGACCTTGGGATG	CGGGCGTGGTGGTGGGGG	CGGGCGTG-GT-GG---TG-GGG--G	------T-AGTTGGACCT-TGGGATG	0.384615	0.344256	GGTGGGG-G	-TTGGGATG	0.222222	0.000689726
novel-mol-miR-n370	hsa-miR-1229-3p	TAGTTGGACCTTGGGATG	CTCTCACCACTGCCCTCCCACAG	CTCTCACCAC-T-GC--CCTCCCAC----A-G	---T----A-GTTG-GACCT-----TGGGATG	0.28125	0.177808	TCCCACA-G	T-TGGGATG	-0.111111	8.18329e-06
novel-mol-miR-n370	hsa-miR-1229-5p	TAGTTGGACCTTGGGATG	GTGGGTAGGGTTTGGGGGAGAGCG	GTGGGTAGGGTTTGGG-----GGAGAGC-G	-----TA--G-TT-GGACCTTGG-GA--TG	0.4	0.945313	G-GAGAGCG	TTGGGA-TG	0.0555556	0.000562498
novel-mol-miR-n370	hsa-miR-939-5p	TAGTTGGACCTTGGGATG	TGGGGAGCTGAGGCTCTGGGGGTG	TGGGGAGCTGA-GG-CTCTGG-GGG-TG	T----AG-T--TGGAC-CT--TGGGATG	0.5	0.00322557	TGGGGGTG	TTGGGATG	0.625	0.000263711
novel-mol-miR-n370	hsa-miR-25-3p	TAGTTGGACCTTGGGATG	CATTGCACTTGTCTCGGTCTGA	C-A-TTGC-AC-TTGTCTCGGTC-TGA	-TAGTTG-GACCTTG----GG--ATG-	0.481481	0.0470731	C-GGTCTGA	TTGGGATG-	0.0555556	4.77028e-05
novel-mol-miR-n370	hsa-miR-425-5p	TAGTTGGACCTTGGGATG	AATGACACGATCACTCCCGTTGA	AATGACACGATCACTC---CCGTTG--A--	--T---A-G-T---T-GGACC-TTGGGATG	0.366667	0.205592	CCCGT-TGA	TTGGGATG-	-0.111111	7.86919e-05
novel-mol-miR-n370	hsa-miR-625-5p	TAGTTGGACCTTGGGATG	AGGGGGAAAGTTCTATAGTCC	-AGGG--GGAAAGTTC-TATAG---TCC-	TA--GTTGG--A---CCT-T-GGGAT--G	0.344828	0.0256734	TATAGTCC-	T-TGGGATG	-0.111111	6.41672e-06
novel-mol-miR-n370	hsa-miR-369-3p	TAGTTGGACCTTGGGATG	AATAATACATGGTTGATCTTT	AATAATACATGGTTG-ATC-TT----T-	-----T--A--GTTGGA-CCTTGGGATG	0.392857	0.177808	TGATCTTT	TTGGGATG	-0.125	2.69099e-05
novel-mol-miR-n370	hsa-miR-548h-5p	TAGTTGGACCTTGGGATG	AAAAGTAATCGCGGTTTTTGTC	AAA-AGTAATCGCGGTTT---TTG---TC-	---TAGT--T---GG---ACCTTGGGAT-G	0.333333	0.00332208	TTTTTG-TC	-TTGGGATG	0.0555556	8.45677e-05
novel-mol-miR-n370	hsa-miR-142-3p	TAGTTGGACCTTGGGATG	TGTAGTGTTTCCTACTTTATGGA	TGTAGTGTTTCCT--ACTT-TATGG-A--	--TA--G--T--TGGAC--CT-TGGGATG	0.413793	0.65533	TTTATGGA--	-TT-GGGATG	0.05	7.80705e-05
novel-mol-miR-n370	hsa-miR-1205	TAGTTGGACCTTGGGATG	TCTGCAGGGTTTGCTTTGAG	TCTGCAGGGTTTG--CT-TTG--A-G	--T--A--G-TTGGAC-CTTGGGATG	0.461538	0.406223	GCTTTG-A-G	--TTGGGATG	0.05	2.55289e-05
novel-mol-miR-n370	hsa-miR-3649	TAGTTGGACCTTGGGATG	AGGGACCTGAGTGTCTAAG	-AG--GGACCT-GAGTGTCTAA-G	TAGTTGGACCTTG-G-G----ATG	0.541667	0.00671646	TGTCTAA-G	T-TGGGATG	0.0555556	0.000455013
novel-mol-miR-n370	hsa-miR-3118	TAGTTGGACCTTGGGATG	TGTGACTGCATTATGAAAATTCT	T-GT-G-ACTGCATTATGAAA--ATTCT-	TAGTTGGAC--C--T-TG---GGA---TG	0.413793	0.116117	AAAATTCT-	-TTGGGATG	-0.444444	2.40085e-05
novel-mol-miR-n370	hsa-miR-3173-3p	TAGTTGGACCTTGGGATG	AAAGGAGGAAATAGGCAGGCCA	AA-AGGA--GGAAA--TAG-GCAGGCCA--	--TA-G-TTGG--ACCT--TG--GG--ATG	0.333333	0.451436	GCAGGCCA	TTGGGATG	-0.125	5.71362e-05
novel-mol-miR-n370	hsa-miR-4761-3p	TAGTTGGACCTTGGGATG	GAGGGCATGCGCACTTTGTCC	G-AGGGCAT-GCGCACT-TTG---TCC-	-TA--G--TTG-G-AC-CTTGGGAT--G	0.392857	0.373901	CTTTGTCC-	-TTGGGATG	-0.111111	1.40923e-05
novel-mol-miR-n370	hsa-miR-98-5p	TAGTTGGACCTTGGGATG	TGAGGTAGTAAGTTGTATTGTT	TGAGGTAGTAAGTTGTA--TTGT---T-	T-A-GT--T--G--G-ACCTTG-GGATG	0.428571	0.754214	GTATTGT-T-	-T-TGGGATG	-0.1	0
novel-mol-miR-n370	hsa-miR-3622b-5p	TAGTTGGACCTTGGGATG	AGGCATGGGAGGTCAGGTGA	-AGGCATG-GGAGGTCA---GGTGA--	TA-G--T-TGGA---C-CTTGG-GATG	0.407407	0.177808	TCAGG-TGA	TTGGGATG-	0.222222	0.0153812
novel-mol-miR-n370	hsa-miR-302d-5p	TAGTTGGACCTTGGGATG	ACTTTAACATGGAGGCACTTGC	ACT--TTA--ACA-TG-GAGGCACTTGC	--TAGTT-GGAC-CT-TG-GG-A--TG-	0.428571	0.0326461	GCACT-TGC	TTGGGATG-	-0.277778	1.75049e-05
novel-mol-miR-n370	hsa-miR-6778-3p	TAGTTGGACCTTGGGATG	TGCCTCCCTGACATTCCACAG	T-GCCTCCCTG-ACA-TTCCAC---A-G	TAG--T---TGGAC-CTT----GGGATG	0.392857	0.155948	TTCCACA-G	TT-GGGATG	0.0555556	0.00142426
novel-mol-miR-n370	hsa-miR-6719-3p	TAGTTGGACCTTGGGATG	TCTGACATCAGTGATTCTCCTG	TC--T-G-ACATCAGT-G--ATTCTCCTG	T-AGTTGGAC--C--TTGGGA------TG	0.37931	0.347203	TTCTCCTG	TTGGGATG	0.25	0.0572692
novel-mol-miR-n370	hsa-miR-12127	TAGTTGGACCTTGGGATG	TAGAGGTTCTAATGGTCCAGGGTTA	TAGAGGTTCTAATGGT-CCA--GGGTTA--	T--A-G---T--TGG-ACC-TTGGG--ATG	0.433333	0.504189	CAGGGTTA	TTGGGATG	0.25	0.00156588
novel-mol-miR-n370	hsa-miR-596	TAGTTGGACCTTGGGATG	AAGCCTGCCCGGCTCCTCGGG	A-AGCCTGCCC-GGCT-CCTC-GGG---	-TAG--T----TGG--ACCT-TGGGATG	0.392857	0.191364	TCCTCGG--G	T--TGGGATG	0.05	0.000260264
novel-mol-miR-n370	hsa-miR-93-3p	TAGTTGGACCTTGGGATG	ACTGCTGAGCTAGCACTTCCCG	ACT-GCT-GAGCTAGCACTTCCCG-----	--TAG-TTG-G--A-C-CTT---GGGATG	0.37931	0.669188	ACTTCCC--G	--TTGGGATG	-0.25	4.96946e-05
novel-mol-miR-n370	hsa-miR-636	TAGTTGGACCTTGGGATG	TGTGCTTGCTCGTCCCGCCCGCA	TGT-GCTTGCTCGTC-CC--GCCCGC-A--	--TAG-TTG---G--ACCTTG---G-GATG	0.366667	0.177808	CGCCCGCA--	--TTGGGATG	-0.4	4.63745e-05
novel-mol-miR-n370	hsa-miR-4708-5p	TAGTTGGACCTTGGGATG	AGAGATGCCGCCTTGCTCCTT	AG-AGAT-GCCG-CCTTGCTCCT---T-	--TAG-TTG--GACCTTG-----GGATG	0.392857	0.0161301	TGCTCCTT	TTGGGATG	-0.125	0.000206622
novel-mol-miR-n370	hsa-miR-7843-3p	TAGTTGGACCTTGGGATG	ATGAAGCCTTCTCTGCCTTACG	ATGAAGCCTTCTCTG--CCTT---AC-G	-T--AG-----T-TGGACCTTGGGA-TG	0.428571	0.155948	GCCTTACG	TTGGGATG	-0.125	1.22442e-05
novel-mol-miR-n370	hsa-miR-4662a-3p	TAGTTGGACCTTGGGATG	AAAGATAGACAATTGGCTAAAT	AA-AGATA-G-ACAA-TTGGCTAA-AT-	--TAG-T-TGGAC--CTTGG----GATG	0.428571	0.0277674	GGCTAA-AT-	--TTGGGATG	-0.25	8.41814e-05
novel-mol-miR-n370	hsa-miR-6849-5p	TAGTTGGACCTTGGGATG	GAGTGGATAGGGGAGTGTGTGGA	G-AGTGGATAGGGGAG--TGTGTGGA--	-TAGT---T---GGA-CCT-TG-GGATG	0.464286	0.0964805	TGTGTGGA--	T-TG-GGATG	0.2	0.000269607
novel-mol-miR-n370	hsa-miR-4666a-3p	TAGTTGGACCTTGGGATG	CATACAATCTGACATGTATTT	CATACAA-TCTG-ACA-TGT---ATTT-	--T---AGT-TGGAC-CT-TGGGA--TG	0.392857	0.0241876	ATGTATTT	TTGGGATG	0.0625	7.6767e-05
novel-mol-miR-n370	hsa-miR-3159	TAGTTGGACCTTGGGATG	TAGGATTACAAGTGTCGGCCAC	TAGGATT--ACAAG-TGTCGGCC-AC--	TA-G-TTGGAC---CT-T-GG--GA-TG	0.428571	0.877889	TCGGCCAC-	TTGG-GATG	0.0555556	8.45677e-05
novel-mol-miR-n371	hsa-miR-6515-3p	ACCGGTTGGCTCGTCCCT	TCTCTTCATCTACCCCCCAG	T-CTC--TT--CATC-TACCCCCCAG-	-AC-CGGTTGGC-TCGT----CCC--T	0.407407	0.096384	CCCCCCAG	TCGTCCCT	0.0625	7.6767e-05
novel-mol-miR-n371	hsa-miR-23a-3p	ACCGGTTGGCTCGTCCCT	ATCACATTGCCAGGGATTTCC	ATCACA--TTG-C-CAGGGATTTCC--	A-C-C-GGTTGGCTC---G---TCCCT	0.444444	0.450898	GGATTTCC-	-TCGTCCCT	-0.111111	6.48697e-05
novel-mol-miR-n371	hsa-miR-146a-5p	ACCGGTTGGCTCGTCCCT	TGAGAACTGAATTCCATGGGTT	TGAGAACT-GAAT-TCCATGG---GT---T	-----AC-CG---GT---TGGCTCGTCCCT	0.333333	0.210729	-CATGGGTT	TCGT-CCCT	-0.111111	9.36827e-05
novel-mol-miR-n371	hsa-miR-425-3p	ACCGGTTGGCTCGTCCCT	ATCGGGAATGTCGTGTCCGCCC	ATCG-GGAATGTCGTGTC-CG-CCC-	A-C-CGG--T-T-G-G-CTCGTCCCT	0.538462	0.00542495	GTCCG-CCC-	-T-CGTCCCT	0.2	0.000348614
novel-mol-miR-n371	hsa-miR-320c	ACCGGTTGGCTCGTCCCT	AAAAGCTGGGTTGAGAGGGT	AAAAGCTG-GGTTGAGAGG---GT----	---A-C--CGGTT----GGCTCGTCCCT	0.357143	0.436155	GAGAGGGT	TCGTCCCT	-0.125	1.38756e-05
novel-mol-miR-n371	hsa-miR-487b-3p	ACCGGTTGGCTCGTCCCT	AATCGTACAGGGTCATCCACTT	AATCGTACAGG--G--TCA-TCCACTT	-A-C---C-GGTTGGCTC-GTCC-C-T	0.481481	0.000266643	ATCCACT-T	-TCGTCCCT	0.0555556	0.000131977
novel-mol-miR-n371	hsa-miR-4750-5p	ACCGGTTGGCTCGTCCCT	CTCGGGCGGAGGTGGTTGAGTG	CT-CGGGCGGAGGTGGTTGAG-T-G-----	--AC---C------GGTTG-GCTCGTCCCT	0.333333	0.229704	GTTGAGTG-	-TCGTCCCT	-0.277778	1.3752e-06
novel-mol-miR-n371	hsa-miR-6778-5p	ACCGGTTGGCTCGTCCCT	AGTGGGAGGACAGGAGGCAGGT	AGTGGGAGGACA-GGA--GGCAG--GT----	---------AC-CGG-TTGGC--TCGTCCCT	0.290323	0.0905202	AGGCAGGT	TCGTCCCT	-0.125	0.000218854
novel-mol-miR-n371	hsa-miR-4751	ACCGGTTGGCTCGTCCCT	AGAGGACCCGTAGCTGCTAGAAGG	AGAGGACCCG-TA-G-CT-G-C--TAGAAGG	-----A-CCGGT-TGGCTCGTCCCT------	0.354839	0.938955	CTAGAAGG-	-TCGTCCCT	-0.277778	3.16174e-05
novel-mol-miR-n371	hsa-miR-8071	ACCGGTTGGCTCGTCCCT	CGGTGGACTGGAGTGGGTGG	-C-GGT-GGACTGGA-GTGGG---TGG	ACCGGTTGG-CT---CGT---CCCT--	0.407407	0.401746	GTGGGTGG--	-T-CGTCCCT	-0.25	4.14492e-06
novel-mol-miR-n371	hsa-miR-23a-5p	ACCGGTTGGCTCGTCCCT	GGGGTTCCTGGGGATGGGATTT	GGGGTT-CCTGGGGATG-GGA-T--T---T	------ACC---GG-T-TGG-CTCGTCCCT	0.333333	0.0566416	TGGGATTT	TCGTCCCT	0.0625	0.000531439
novel-mol-miR-n371	hsa-miR-6844	ACCGGTTGGCTCGTCCCT	TTCTTTGTTTTTAATTCACAG	TT-CTTT-GTTT-TTAA---T--TCACAG--	--AC---CG---GTT--GGCTCGTC-C--CT	0.258065	0.118768	AT--TCACAG	-TCGTC-CCT	-0.1	0.000175447
novel-mol-miR-n371	hsa-miR-302b-5p	ACCGGTTGGCTCGTCCCT	ACTTTAACATGGAAGTGCTTTC	ACTTTAACATGGAAGT-G-CTT--TC---	AC-----C---G--GTTGGC-TCGTCCCT	0.37931	0.347203	GTGCTTTC--	-T-CGTCCCT	-0.1	1.15453e-05
novel-mol-miR-n371	hsa-miR-9718	ACCGGTTGGCTCGTCCCT	TTGCTGACCTGGGTGGTGGT	TTGCTGACCTGGGT-GG-TG-GT----	------ACC--GGTTGGCT-CGTCCCT	0.407407	0.177808	GTGGTGG-T	-TCGTCCCT	0.0555556	0.000562498
novel-mol-miR-n371	hsa-miR-4664-5p	ACCGGTTGGCTCGTCCCT	TGGGGTGCCCACTCCGCAAGTT	TGG---GGT-GCC-CA-C-TCCGCAAGTT	---ACCGGTTG--GC-TCGTCC-C----T	0.37931	0.22517	-CGCAAGTT	TCG-TCCCT	-0.111111	0.000116258
novel-mol-miR-n371	hsa-miR-211-3p	ACCGGTTGGCTCGTCCCT	GCAGGGACAGCAAAGGGGTGC	GCAGGGACAGCAAAGG--GG-T-G-C---	------AC--C---GGTTGGCTCGTCCCT	0.344828	0.155426	AGGGGTGC--	--TCGTCCCT	-0.25	5.93297e-05
novel-mol-miR-n371	hsa-miR-548h-3p	ACCGGTTGGCTCGTCCCT	CAAAAACCGCAATTACTTTTGCA	CAAAAACCGCAA-TTA--CTTTT-G-CA---	-----ACCG---GTT-GGC---TCGTC-CCT	0.322581	0.543073	CTTTTGCA-	-TCGTCCCT	-0.111111	9.36827e-05
novel-mol-miR-n371	hsa-miR-6892-5p	ACCGGTTGGCTCGTCCCT	GTAAGGGACCGGAGAGTAGGA	GTAAGGGACCGGA--GAG-TAG-GA-----	-------ACCGG-TTG-GCT--CG-TCCCT	0.3	0.401754	GAGTAGGA	TCGTCCCT	-0.125	4.09603e-05
novel-mol-miR-n371	hsa-miR-378i	ACCGGTTGGCTCGTCCCT	ACTGGACTAGGAGTCAGAAGG	ACT-GGACTAG-GAG-TCAGAAGG-----	AC-CGG--T--TG-GCTC-----GTCCCT	0.344828	0.070484	TCAGAAGG-	TC-GTCCCT	-0.111111	9.44341e-05
novel-mol-miR-n371	hsa-miR-4508	ACCGGTTGGCTCGTCCCT	GCGGGGCTGGGCGCGCG	G-C-GG--GGCTGGGCG-CGCG--	-ACCGGTTGGCT---CGTC-C-CT	0.458333	0.0125434	GGCG-CGCG	-TCGTCCCT	0.0555556	0.000562498
novel-mol-miR-n371	hsa-miR-98-3p	ACCGGTTGGCTCGTCCCT	CTATACAACTTACTACTTTCCC	CTATACAAC--TTA--CTACTT-TCCC-	----AC--CGGTT-GGCT-C--GTCCCT	0.428571	0.00694761	ACTTTCCC-	TC-GTCCCT	0.222222	0.00295257
novel-mol-miR-n371	hsa-miR-3972	ACCGGTTGGCTCGTCCCT	CTGCCAGCCCCGTTCCAGGGCA	-C---T-GCCAGCCC-CGTTCCAGGGCA-	ACCGGTTG---G--CTCG-TCC----C-T	0.37931	0.288754	CCAGGGCA-	TC-GTCCCT	-0.111111	1.40923e-05
novel-mol-miR-n371	hsa-miR-6881-3p	ACCGGTTGGCTCGTCCCT	ATCCTCTTTCGTCCTTCCCACT	ATCCTCT--TTCGTC-CTTC--CCACT	A--C-C-GGTT-G--GC-TCGTCC-CT	0.481481	0.00239761	TTCC-CACT	-TCGTCCCT	0.222222	0.00988611
novel-mol-miR-n371	hsa-miR-4442	ACCGGTTGGCTCGTCCCT	GCCGGACAAGAGGGAGG	GCCGGACAAGA-GG--GAG---G-----	-----AC----CGGTTG-GCTCGTCCCT	0.25	0.752729	GAGGGAGG	TCGTCCCT	-0.3125	1.62034e-05
novel-mol-miR-n371	hsa-miR-2053	ACCGGTTGGCTCGTCCCT	GTGTTAATTAAACCTCTATTTAC	---GTGTTAA---T--TAAACCTCTATTTAC	ACCG-GTT--GGCTCGT---CC-C----T--	0.322581	0.0787672	CTATTTAC-	-TCGTCCCT	-0.111111	0.000230628
novel-mol-miR-n371	hsa-miR-548k	ACCGGTTGGCTCGTCCCT	AAAAGTACTTGCGGATTTTGCT	AAAAGTACTTGCGGATTT---T-G-C--T	------AC---CGG--TTGGCTCGTCCCT	0.37931	0.0038896	ATTTTGC-T	-TCGTCCCT	0.0555556	0.00028404
novel-mol-miR-n371	hsa-miR-6068	ACCGGTTGGCTCGTCCCT	CCTGCGAGTCTCCGGCGGTGG	-CCTGCGA--G--TC-TCCGGCGGTGG	ACC-G-G-TTGGCTCGTCC--C--T--	0.444444	0.507401	GGCGGTGG--	-TC-GTCCCT	-0.25	1.68165e-06
novel-mol-miR-n371	hsa-miR-7703	ACCGGTTGGCTCGTCCCT	TTGCACTCTGGCCTTCTCCCAGG	TTGCACTC--T-GGCCTTC-TCCCAGG-	----AC-CGGTTGG-C-TCGTCCC---T	0.464286	0.0472191	-C-TCCCAGG	TCGTCCC--T	0.05	0.00097559
novel-mol-miR-n371	hsa-miR-376a-2-5p	ACCGGTTGGCTCGTCCCT	GGTAGATTTTCCTTCTATGGT	GGTA--GA-TT---T--TCCTTCTATGGT	---ACCG-GTTGGCTCGTCC--C-----T	0.344828	0.0364562	TCTATGG-T	TC-GTCCCT	0.0555556	0.00244291
novel-mol-miR-n371	hsa-miR-6892-3p	ACCGGTTGGCTCGTCCCT	TCCCTCTCCCACCCCTTGCAG	TC-CC--TCTCC--CA-C--CCCTTGCAG	--ACCGGT-T--GGC-TCGTCCC-T----	0.344828	0.130461	CCTTGCAG	TCGTCCCT	0.0625	2.84295e-05
novel-mol-miR-n371	hsa-miR-4469	ACCGGTTGGCTCGTCCCT	GCTCCCTCTAGGGTCGCTCGGA	GCTC-CC--TCTAGGG-TCGCTCGGA---	----ACCGGT-T--GGCTCG-TC---CCT	0.37931	0.28289	-CGCTCGGA	TCG-TCCCT	0.0555556	0.00106227
novel-mol-miR-n371	hsa-miR-12123	ACCGGTTGGCTCGTCCCT	TTATTCATTCACAAAAGCTTTA	TTA----TT--CAT--TCACAAAAGCTTTA	--ACCGGTTGGC-TCGTC-C-----C--T-	0.333333	0.205592	AAG-CTTTA	TCGTCCCT-	-0.111111	3.68906e-05
novel-mol-miR-n371	hsa-miR-937-3p	ACCGGTTGGCTCGTCCCT	ATCCGCGCTCTGACTCTCTGCC	ATCCGCGCTCTGA-CTC-TCTGCC-	A-CCG-G-T-TG-GCTCGTC--CCT	0.6	0.00983684	TCTCTGCC-	TC-GTCCCT	0.222222	0.00295257
novel-mol-miR-n371	hsa-miR-4688	ACCGGTTGGCTCGTCCCT	TAGGGGCAGCAGAGGACCTGGG	TA--GG--GGCAG-CAGAGGA-CC-TGGG	-ACCGGTTGGC--TC----G-TCCCT---	0.37931	0.690872	GACCTGGG-	-TCGTCCCT	-0.277778	0.000115754
novel-mol-miR-n371	hsa-miR-134-3p	ACCGGTTGGCTCGTCCCT	CCTGTGGGCCACCTAGTCACCAA	-CCTGTG--GGCCACCTA-GTCACCAA-	ACC-G-GTTGG----CT-CGTC-CC--T	0.464286	0.205431	GTCA-CCAA	-TCGTCCCT	0.0555556	0.00189448
novel-mol-miR-n371	hsa-miR-146a-3p	ACCGGTTGGCTCGTCCCT	CCTCTGAAATTCAGTTCTTCAG	-CC--TCTGAAAT--TCAGTTCTTCAG--	ACCGGT-TG----GCTC-G-TC--C--CT	0.37931	0.498985	TTCTTCAG-	-TCGTCCCT	0.0555556	0.0014694
novel-mol-miR-n371	hsa-miR-5701	ACCGGTTGGCTCGTCCCT	TTATTGTCACGTTCTGATT	TTATTGTCACG-TT--CT-GAT---T	--A----C-CGGTTGGCTCG-TCCCT	0.423077	0.0543367	TTC-TGATT	-TCGTCCCT	0.0555556	0.00028404
novel-mol-miR-n371	hsa-miR-6881-5p	ACCGGTTGGCTCGTCCCT	TGGGGTAAGGATAGGAGGGTCA	TGGGGTAA--GGATAGGA-GG---GTCA---	-------ACCGG-T----TGGCTCGTC-CCT	0.290323	0.177808	GAGGGTCA	TCGTCCCT	-0.125	0.000643533
novel-mol-miR-n371	hsa-miR-12119	ACCGGTTGGCTCGTCCCT	TTCTGAGGGGACGGTAGATTTGGGG	TTCTGA--GG--GGACGGTA-GATT---TGGGG	-----ACCGGTTGG-C--T-CG--TCCCT----	0.30303	0.102064	ATT-TGGGG	-TCGTCCCT	-0.277778	1.75049e-05
novel-mol-miR-n371	hsa-miR-4298	ACCGGTTGGCTCGTCCCT	CTGGGACAGGAGGAGGAGGCAG	CTGGGACAGGAGGA-GGA--GGCA--G-----	-----AC-------CGG-TTGGC-TCGTCCCT	0.25	0.352451	GGAGGCAG-	-TCGTCCCT	-0.277778	1.97775e-05
novel-mol-miR-n371	hsa-miR-6759-5p	ACCGGTTGGCTCGTCCCT	TTGTGGGTGGGCAGAAGTCTGT	TTGTG---GGTG-GGCAGAAGTCTGT----	-----ACCGGT-TGGC-----TC-GTCCCT	0.333333	0.500347	AAGTCTGT	TCGTCCCT	0.25	0.00556937
novel-mol-miR-n371	hsa-miR-548y	ACCGGTTGGCTCGTCCCT	AAAAGTAATCACTGTTTTTGCC	AAAAGTAATCACTGTT-TT---T-G-CC--	-------A-C-C-G--GTTGGCTCGTCCCT	0.333333	0.576979	TTTTTGCC-	-TCGTCCCT	0.0555556	0.000361176
novel-mol-miR-n371	hsa-miR-6848-3p	ACCGGTTGGCTCGTCCCT	GTGGTCTCTTGGCCCCCAG	GTGGT-CTC--TTGGC-C--CCCAG-	-----AC-CGGTTGGCTCGTCCC--T	0.423077	0.00568676	GCCCCCAG	TCGTCCCT	0.0625	0.000505545
novel-mol-miR-n371	hsa-miR-4507	ACCGGTTGGCTCGTCCCT	CTGGGTTGGGCTGGGCTGGG	-CTG-GGTTGGGCTGG-G-C--TGGG	AC--CGGTT-GGCT--CGTCCCT---	0.461538	0.155152	GGGCTGGG-	TCG-TCCCT	-0.277778	6.40587e-05
novel-mol-miR-n371	hsa-miR-548ao-5p	ACCGGTTGGCTCGTCCCT	AGAAGTAACTACGGTTTTTGCA	AGAAGTAACTACGGTTTT---T-G-CA---	-------AC--CGG--TTGGCTCGTC-CCT	0.333333	0.177808	TTTTTGCA	TCGTCCCT	0.0625	0.000531439
novel-mol-miR-n371	hsa-miR-3690	ACCGGTTGGCTCGTCCCT	ACCTGGACCCAGCGTAGACAAAG	ACC--T-GGACCCAG-CGTAGACAAAG---	ACCGGTTGG---C--TCGT---C----CCT	0.366667	0.652476	A-GACAAAG	TCGTC-CCT	-0.277778	0.000148316
novel-mol-miR-n371	hsa-miR-302b-3p	ACCGGTTGGCTCGTCCCT	TAAGTGCTTCCATGTTTTAGTAG	TAA--GTGCTTC--CAT-GTTTTAG---TAG	--ACCG-G-TT-GGC-TCG---T--CCCT--	0.322581	0.17446	TTTAGTAG--	--TCGTCCCT	-0.25	0.000297628
novel-mol-miR-n371	hsa-miR-6759-3p	ACCGGTTGGCTCGTCCCT	TGACCTTTGCCTCTCCCCTCAG	TGACCT--TTGC-CTC-TCCCCTCAG	--ACC-GGTTG-GCTCGT-CCCT---	0.538462	0.00982617	CCCCTCAG-	-TCGTCCCT	-0.111111	3.01299e-05
novel-mol-miR-n371	hsa-miR-3149	ACCGGTTGGCTCGTCCCT	TTTGTATGGATATGTGTGTGTAT	TTTGTAT--GGATATGTGTG-T-GTA---T	-----A-CCGG---T-TG-GCTCGT-CCCT	0.366667	0.0312005	GT-GTGTAT	-TCGTCCCT	0.0555556	0.000648842
novel-mol-miR-n371	hsa-miR-146b-3p	ACCGGTTGGCTCGTCCCT	GCCCTGTGGACTCAGTTCTGGT	GC-CCTG-T-GGACTCAGTTCTGG--T	--ACC-GGTTGG-CTC-G-TC---CCT	0.481481	0.0343842	GTTC-TGG-T	--TCGTCCCT	-0.1	0.000119859
novel-mol-miR-n371	hsa-miR-6845-5p	ACCGGTTGGCTCGTCCCT	CGGGGCCAGAGCAGAGAGC	-C-GG--GGC-CAGAG-CAGAGAGC--	ACCGGTTGGCTC---GTC------CCT	0.37037	0.939259	CAGAGAGC-	TCG-TCCCT	-0.277778	3.99443e-05
novel-mol-miR-n371	hsa-miR-7848-3p	ACCGGTTGGCTCGTCCCT	CTACCCTCGGTCTGCTTACCACA	CTACCCTCGGTCTG-CT--TACCACA-	--A--C-CGGT-TGGCTCGT-CC-C-T	0.518519	0.000431444	TTACCACA	TCGTCCCT	0.0625	0.000189551
novel-mol-miR-n371	hsa-miR-10400-3p	ACCGGTTGGCTCGTCCCT	CTGGGCTCCCGGACGAGGCGGG	-CT-GG--G-CTCCCGGA-CGAGGCGGG--	AC-CGGTTGGCT--C-G-TC----C---CT	0.333333	0.177808	GAGGCGGG	TCGTCCCT	-0.125	6.56344e-05
novel-mol-miR-n371	hsa-miR-548az-5p	ACCGGTTGGCTCGTCCCT	CAAAAGTGATTGTGGTTTTTGC	CAAAA--GTGATTGTGGTTTT-T-G-C---	----ACCG-G--T-TGG----CTCGTCCCT	0.333333	0.0566416	GTTTTTGC-	-TCGTCCCT	-0.111111	7.42219e-05
novel-mol-miR-n371	hsa-miR-4706	ACCGGTTGGCTCGTCCCT	AGCGGGGAGGAAGTGGGCGCTGCTT	AGCGGGGAG-GAAGTGG-GCGCTGC-T---T	A-C------CG--GT--TG-GCT-CGTCCCT	0.387097	0	-CGCTGCTT	TCG-TCCCT	0.222222	0.000689726
novel-mol-miR-n371	hsa-miR-376a-3p	ACCGGTTGGCTCGTCCCT	ATCATAGAGGAAAATCCACGT	ATCA---TA-GAG---GAAAATCCACGT	A-C-CGGT-TG-GCTCG----TCC-C-T	0.392857	0.6077	ATCCACG-T	-TCGTCCCT	0.0555556	0.000455013
novel-mol-miR-n371	hsa-miR-4666a-5p	ACCGGTTGGCTCGTCCCT	ATACATGTCAGATTGTATGCC	ATACATGTCAGA-TTGTA--T-G-CC--	--AC----C-G-GTTG--GCTCGTCCCT	0.392857	0.309588	TGTATGCC-	T-CGTCCCT	0.0555556	8.45677e-05
novel-mol-miR-n371	hsa-miR-4509	ACCGGTTGGCTCGTCCCT	ACTAAAGGATATAGAAGGTTTT	ACTAAA-GGATATAGAAGGT-T--T---T	AC----CGG-T-T----GG-CTCGTCCCT	0.37931	0.0130841	AAGGTTT-T	-TCGTCCCT	-0.111111	7.86919e-05
novel-mol-miR-n371	hsa-miR-654-3p	ACCGGTTGGCTCGTCCCT	TATGTCTGCTGACCATCACCTT	TAT--G-TCTGCTGAC-CA-TCACCTT	-A-CCGGT-TG--G-CTC-GTC-CC-T	0.481481	0.0846218	ATCA-CCTT	-TCGTCCCT	0.222222	0.0153812
novel-mol-miR-n371	hsa-miR-548aa	ACCGGTTGGCTCGTCCCT	AAAAACCACAATTACTTTTGCACCA	AAAAACCACAA--TTA--CTTTT-G-CACCA-	----A-C-C--GGTT-GGC---TCGTC-CC-T	0.34375	0.134938	TTGCACCA	TCGTCCCT	0.25	0.183326
novel-mol-miR-n371	hsa-miR-154-3p	ACCGGTTGGCTCGTCCCT	AATCATACACGGTTGACCTATT	AATCATACACGGTTGAC-CTA--T---T	------AC-CGGTTG--GCT-CGTCCCT	0.428571	0.00386579	GACCTAT-T	-TCGTCCCT	-0.111111	3.68906e-05
novel-mol-miR-n371	hsa-miR-6847-3p	ACCGGTTGGCTCGTCCCT	GGCTCATGTGTCTGTCCTCTTC	---GGCTCATGTGTCT-GTCCTCTTC	ACCGG-T--TG-G-CTCGTCC-C-T-	0.538462	0.0766326	TCCTCTTC-	TCGTC-CCT	0.222222	0.00751841
novel-mol-miR-n371	hsa-miR-146b-5p	ACCGGTTGGCTCGTCCCT	TGAGAACTGAATTCCATAGGCTG	-----T-GAGAACT-GAATTCCATAGGCTG	ACCGGTTG-G--CTCG---TCC-----CT-	0.366667	0.504189	ATAGGCTG-	-TCGTCCCT	-0.111111	6.41672e-06
novel-mol-miR-n371	hsa-miR-4664-3p	ACCGGTTGGCTCGTCCCT	CTTCCGGTCTGTGAGCCCCGTC	CTT-CCGGTCTGTGAGCCC-CGTC---	---ACCGG--T-TG-G--CTCGTCCCT	0.481481	0.590766	GCC-CCGTC	TCGTCCCT-	0.0555556	0.000361176
novel-mol-miR-n371	hsa-miR-1268a	ACCGGTTGGCTCGTCCCT	CGGGCGTGGTGGTGGGGG	-CGGGCGTGGTGGTGGGG---G-----	AC---C--GGT--T--GGCTCGTCCCT	0.333333	0.0366479	G-GTGGGGG	TCGT-CCCT	-0.277778	9.5683e-06
novel-mol-miR-n371	hsa-miR-1229-3p	ACCGGTTGGCTCGTCCCT	CTCTCACCACTGCCCTCCCACAG	CTCTCACCAC--T-GCC-CTC--CCACAG-	-----A-C-CGGTTG--GCTCGTCC-C--T	0.366667	0.325545	TCCCACAG	TCGTCCCT	0.0625	0.000729046
novel-mol-miR-n371	hsa-miR-1229-5p	ACCGGTTGGCTCGTCCCT	GTGGGTAGGGTTTGGGGGAGAGCG	GTGGGTAG--GGTTTGGGGGAGAGC--G-----	------A-CCGG-TT------G-GCTCGTCCCT	0.272727	0.209143	GGAGAGCG-	-TCGTCCCT	-0.277778	2.20014e-05
novel-mol-miR-n371	hsa-miR-939-5p	ACCGGTTGGCTCGTCCCT	TGGGGAGCTGAGGCTCTGGGGGTG	TGGGGAGCTGA-GGCTCTGGGGG-T-G-----	-----A-C---CGG-T-T---GGCTCGTCCCT	0.3125	0.150054	TGGGGGTG	TCGTCCCT	-0.125	1.22442e-05
novel-mol-miR-n371	hsa-miR-25-3p	ACCGGTTGGCTCGTCCCT	CATTGCACTTGTCTCGGTCTGA	CATTGCAC--TTGT-CTCGGTC--TGA	-A---C-CGGTTG-GCTC-GTCCCT--	0.481481	0.00384041	CGGTCTGA	TCGTCCCT	0.0625	9.36673e-05
novel-mol-miR-n371	hsa-miR-425-5p	ACCGGTTGGCTCGTCCCT	AATGACACGATCACTCCCGTTGA	AATGACACGA-T---CA-C-TCCCGTTGA	----AC-CG-GTTGGC-TCGTCCC--T--	0.413793	0.0632344	CCCGTTGA-	-TCGTCCCT	-0.111111	6.41672e-06
novel-mol-miR-n371	hsa-miR-625-5p	ACCGGTTGGCTCGTCCCT	AGGGGGAAAGTTCTATAGTCC	AGGGG--GAAAGTT--CTATA-GTCC--	A----CCG---GTTGGC--T-CGTCCCT	0.392857	0.0320803	TATAGTCC--	--TCGTCCCT	0.05	0.00174278
novel-mol-miR-n371	hsa-miR-369-3p	ACCGGTTGGCTCGTCCCT	AATAATACATGGTTGATCTTT	AATAATACAT-GGTTGAT-CT--T---T	------AC--CGGTTG--GCTCGTCCCT	0.392857	0.0286377	TGATCTTT	TCGTCCCT	0.25	0.0676421
novel-mol-miR-n371	hsa-miR-548h-5p	ACCGGTTGGCTCGTCCCT	AAAAGTAATCGCGGTTTTTGTC	AAAAGTAATCGCGGTTTT---T-GTC---	-------A-C-CGG--TTGGCTCGTCCCT	0.37931	0.373901	TTTTTGTC-	-TCGTCCCT	-0.111111	1.12218e-05
novel-mol-miR-n371	hsa-miR-142-3p	ACCGGTTGGCTCGTCCCT	TGTAGTGTTTCCTACTTTATGGA	TGTA--GTGTTTC--CTACTT-TA---TGGA	---ACCG-G-TT-GGCT-C--GT-CCCT---	0.322581	0.717138	TTTATGGA-	-TCGTCCCT	-0.277778	9.5683e-06
novel-mol-miR-n371	hsa-miR-1205	ACCGGTTGGCTCGTCCCT	TCTGCAGGGTTTGCTTTGAG	T-CTGCAGGGTTTG-CT--T---TGAG	-AC--C--GG-TTGGCTCGTCCCT---	0.407407	0.58294	GCTTTGAG	TCGTCCCT	-0.125	5.6443e-06
novel-mol-miR-n371	hsa-miR-3649	ACCGGTTGGCTCGTCCCT	AGGGACCTGAGTGTCTAAG	AGGGACC--T-GAG-T-GTC--TAAG	----ACCGGTTG-GCTCGTCCCT---	0.423077	0.0468673	T-GTCTAAG	TCGTC-CCT	0.0555556	0.000455013
novel-mol-miR-n371	hsa-miR-3118	ACCGGTTGGCTCGTCCCT	TGTGACTGCATTATGAAAATTCT	TGTGACTGCAT--TATGAAAA--T--TC--T	----AC--C--GGT-TG----GCTCGTCCCT	0.322581	0.324828	AAAATTC-T	-TCGTCCCT	-0.111111	0.00109679
novel-mol-miR-n371	hsa-miR-3173-3p	ACCGGTTGGCTCGTCCCT	AAAGGAGGAAATAGGCAGGCCA	AAAGGA--GGAAATA-GGCAG--G-CCA--	-----ACCGG---T-TGGC--TCGTCC-CT	0.333333	0.345823	GCAGGCCA-	TC-GTCCCT	0.0555556	0.00273796
novel-mol-miR-n371	hsa-miR-4761-3p	ACCGGTTGGCTCGTCCCT	GAGGGCATGCGCACTTTGTCC	GAG--GGCAT-GCGCACTTT-GTCC--	-A-CCGG--TTG-G--C--TCGTCCCT	0.444444	0.404977	CTTTGTCC--	--TCGTCCCT	0.05	2.55289e-05
novel-mol-miR-n371	hsa-miR-98-5p	ACCGGTTGGCTCGTCCCT	TGAGGTAGTAAGTTGTATTGTT	TGA--GGTAGTAAGTTGTAT-T-GT---T	--ACCGGT--T--G--G---CTCGTCCCT	0.37931	0.0321444	GTATTGT-T	-TCGTCCCT	-0.111111	3.68906e-05
novel-mol-miR-n371	hsa-miR-3622b-5p	ACCGGTTGGCTCGTCCCT	AGGCATGGGAGGTCAGGTGA	AGGCATG-GGA--GG-TCAGGTGA----	A--C---CGG-TTGGCTC--GT--CCCT	0.357143	0.282662	TCAGGTGA--	TC--GTCCCT	-0.1	0.000433312
novel-mol-miR-n371	hsa-miR-302d-5p	ACCGGTTGGCTCGTCCCT	ACTTTAACATGGAGGCACTTGC	ACTTTAACATGGA--GGCACTT-G-C---	AC-----C--GG-TTGG--C-TCGTCCCT	0.37931	0.943433	GCACTTGC-	TC-GTCCCT	-0.111111	0.000418912
novel-mol-miR-n371	hsa-miR-6778-3p	ACCGGTTGGCTCGTCCCT	TGCCTCCCTGACATTCCACAG	TG-CC--TCCCTGA-CAT--TCCACAG-	--ACCGGT---TG-GC-TCGTCC-C--T	0.392857	0.28482	T--TCCACAG	TCGTCC-C-T	0.05	0.000149432
novel-mol-miR-n371	hsa-miR-6719-3p	ACCGGTTGGCTCGTCCCT	TCTGACATCAGTGATTCTCCTG	TCTGACATCAGTGATT--CTC--C--TG	----AC--C-G-G-TTGGCTCGTCCCT-	0.428571	0.177808	TTC-TCCTG	-TCGTCCCT	0.222222	0
novel-mol-miR-n371	hsa-miR-12127	ACCGGTTGGCTCGTCCCT	TAGAGGTTCTAATGGTCCAGGGTTA	TAGA--GGTTCTAATGGTC-CAGGGT---TA	---ACCGG---T--TGG-CTC---GTCCCT-	0.387097	0.391282	CAGGGTTA	TCGTCCCT	-0.3125	1.39897e-06
novel-mol-miR-n371	hsa-miR-596	ACCGGTTGGCTCGTCCCT	AAGCCTGCCCGGCTCCTCGGG	AAGCC--T-GC-C-CGGCTCCTCGGG-	-A-CCGGTTG-GCTC-G-TCC-C---T	0.444444	0.177808	TCCTCGGG	TCGTCCCT	0.25	0.00630868
novel-mol-miR-n371	hsa-miR-93-3p	ACCGGTTGGCTCGTCCCT	ACTGCTGAGCTAGCACTTCCCG	ACTGCTGAGCTA-GCA-CT--TCCCG-	AC--C-G-G-T-TG--GCTCGTCCC-T	0.481481	0.0325709	ACTTCCCG	TCGTCCCT	0.4375	0.00377054
novel-mol-miR-n371	hsa-miR-636	ACCGGTTGGCTCGTCCCT	TGTGCTTGCTCGTCCCGCCCGCA	T---GTGCTTG-CTCGTCCCGCCCGCA-	-ACCG-G-TTGGCTCGT-----CC-C-T	0.464286	0.126395	-CGCCCGCA	TCGTCC-CT	0.222222	0.00996334
novel-mol-miR-n371	hsa-miR-4708-5p	ACCGGTTGGCTCGTCCCT	AGAGATGCCGCCTTGCTCCTT	A--GAGAT-GCCGCCTTGC-TCCT-T	ACCG-G-TTG--G-C-T-CGTCC-CT	0.5	0.187217	TGC-TCCTT	T-CGTCCCT	0.388889	0.897361
novel-mol-miR-n371	hsa-miR-7843-3p	ACCGGTTGGCTCGTCCCT	ATGAAGCCTTCTCTGCCTTACG	ATGAAGCC--TT--CTCTG-CCTTACG-	----A-CCGGTTGGCTC-GTCC---C-T	0.428571	0.741999	GCCTTACG	TCGTCCCT	0.0625	0.000505545
novel-mol-miR-n371	hsa-miR-4662a-3p	ACCGGTTGGCTCGTCCCT	AAAGATAGACAATTGGCTAAAT	AAA--GATAGACAATTGGCTAAA--T----	--ACCG---G----TTGGCT---CGTCCCT	0.333333	0.0634533	GGC-TAAAT	-TCGTCCCT	-0.111111	1.60423e-05
novel-mol-miR-n371	hsa-miR-6849-5p	ACCGGTTGGCTCGTCCCT	GAGTGGATAGGGGAGTGTGTGGA	GAGT--GGATAGGG-GAG-T-GTG---TGGA	-A--CCGG-T----TG-GCTCGT-CCCT---	0.322581	0.0322613	TGTGTGGA-	T-CGTCCCT	-0.111111	7.86919e-05
novel-mol-miR-n371	hsa-miR-4666a-3p	ACCGGTTGGCTCGTCCCT	CATACAATCTGACATGTATTT	CATACAATC--T-GA-CAT-GTATT---T	---AC---CGGTTG-GC-TCG---TCCCT	0.344828	0.402752	AT-GTATTT	-TCGTCCCT	0.0555556	0.000131977
novel-mol-miR-n371	hsa-miR-3159	ACCGGTTGGCTCGTCCCT	TAGGATTACAAGTGTCGGCCAC	TA--GGATTACAAGTG-TCGG-CCAC-	-ACCGG-TT----G-GCTC-GTCC-CT	0.481481	0.0325709	TCGGCCAC-	TCGTCC-CT	0.388889	0.0833743
novel-mol-miR-n372	hsa-miR-6515-3p	CCGGTTGGCTCGTCCCTA	TCTCTTCATCTACCCCCCAG	TCTC--TT--CATC-TACCCCCC-AG	-C-CGGTTGGC-TCGT----CCCTA-	0.461538	0.0241367	CCCCCCAG	CGTCCCTA	0.25	0.039995
novel-mol-miR-n372	hsa-miR-23a-3p	CCGGTTGGCTCGTCCCTA	ATCACATTGCCAGGGATTTCC	ATCACA--TTG-C-CAGGGATTTCC---	--C-C-GGTTGGCTC---G---TCCCTA	0.392857	0.137834	GGATTTCC--	CG--TCCCTA	-0.1	4.11109e-05
novel-mol-miR-n372	hsa-miR-146a-5p	CCGGTTGGCTCGTCCCTA	TGAGAACTGAATTCCATGGGTT	----T-GAGAACT-GAATTCCATGGGT-T-	CCGGTTG-G--CTCG---TCC------CTA	0.333333	0.687005	CATGGGTT	CGTCCCTA	0.0625	0.00252827
novel-mol-miR-n372	hsa-miR-425-3p	CCGGTTGGCTCGTCCCTA	ATCGGGAATGTCGTGTCCGCCC	ATCG-GGAATGTCGTGTC-CG-CCC--	--C-CGG--T-T-G-G-CTCGTCCCTA	0.481481	0.00689535	-GTCCGCCC	CGTCC-CTA	0.222222	0.000445802
novel-mol-miR-n372	hsa-miR-320c	CCGGTTGGCTCGTCCCTA	AAAAGCTGGGTTGAGAGGGT	AAAAGCTG-GGTTGAGAGG---GT-----	-----C--CGGTT----GGCTCGTCCCTA	0.310345	0.967311	GAGAGGGT-	-CGTCCCTA	-0.277778	6.71506e-05
novel-mol-miR-n372	hsa-miR-487b-3p	CCGGTTGGCTCGTCCCTA	AATCGTACAGGGTCATCCACTT	AATCGTACAGG--G--TCA-TCCACTT-	---C---C-GGTTGGCTC-GTCC-C-TA	0.428571	0.00241182	A-TCCACTT	CGTCC-CTA	0.222222	0.00208928
novel-mol-miR-n372	hsa-miR-4750-5p	CCGGTTGGCTCGTCCCTA	CTCGGGCGGAGGTGGTTGAGTG	CTCGGGCGGA--GG-TG-GT---TGAGTG	--C---CGG-TTGGCT-CGTCCCT-A---	0.37931	0.347203	GTTGAGTG	CGTCCCTA	-0.125	9.58601e-05
novel-mol-miR-n372	hsa-miR-6778-5p	CCGGTTGGCTCGTCCCTA	AGTGGGAGGACAGGAGGCAGGT	AGTGGGAGGACA-GGA--GGCAG--GT-----	----------C-CGG-TTGGC--TCGTCCCTA	0.25	0.0161301	AGGCAGGT-	CGTC-CCTA	-0.111111	0.00142602
novel-mol-miR-n372	hsa-miR-4751	CCGGTTGGCTCGTCCCTA	AGAGGACCCGTAGCTGCTAGAAGG	AGAGGACCCG-TA-G-CT-G-C--TAGAAGG	-------CCGGT-TGGCTCGTCCCT---A--	0.354839	0.653089	CTAGAAGG	CGTCCCTA	-0.3125	5.42915e-05
novel-mol-miR-n372	hsa-miR-8071	CCGGTTGGCTCGTCCCTA	CGGTGGACTGGAGTGGGTGG	C-GGT-GGACTGGA-GTGGG---TGG-	CCGGTTGG-CT---CGT---CCCT--A	0.407407	0.0429989	-GTGGGTGG	CGTCCCT-A	-0.111111	6.41672e-06
novel-mol-miR-n372	hsa-miR-23a-5p	CCGGTTGGCTCGTCCCTA	GGGGTTCCTGGGGATGGGATTT	GGGGTTCCTGGGGATG-GGA-T--T---T-	------CC---GG-T-TGG-CTCGTCCCTA	0.333333	0.0256458	TGGGATTT	CGTCCCTA	-0.125	0.000125642
novel-mol-miR-n372	hsa-miR-6844	CCGGTTGGCTCGTCCCTA	TTCTTTGTTTTTAATTCACAG	TTCTTT-GTTT-TTAA---T--TCAC--AG	--C---CG---GTT--GGCTCGTC-CCTA-	0.3	0.0161301	ATTCACAG	CGTCCCTA	0.0625	0.0030482
novel-mol-miR-n372	hsa-miR-302b-5p	CCGGTTGGCTCGTCCCTA	ACTTTAACATGGAAGTGCTTTC	ACTTTAACATGGAAGT-G-CTT--TC----	-C-----C---G--GTTGGC-TCGTCCCTA	0.333333	0.560047	-GTGCTTTC	CGT-CCCTA	0.0555556	5.09568e-05
novel-mol-miR-n372	hsa-miR-9718	CCGGTTGGCTCGTCCCTA	TTGCTGACCTGGGTGGTGGT	TTGCTGACCTGGGT-GG-TG-GT-----	-------CC--GGTTGGCT-CGTCCCTA	0.357143	0.0202934	GTGGTGG-T-	--CGTCCCTA	-0.25	7.95809e-05
novel-mol-miR-n372	hsa-miR-4664-5p	CCGGTTGGCTCGTCCCTA	TGGGGTGCCCACTCCGCAAGTT	TGG--GGT-GCC-CA-C-TCCGCAAGTT-	---CCGGTTG--GC-TCGTCC-C----TA	0.37931	0.45061	CGCAAGTT	CGTCCCTA	0.0625	0.0006184
novel-mol-miR-n372	hsa-miR-211-3p	CCGGTTGGCTCGTCCCTA	GCAGGGACAGCAAAGGGGTGC	GCAGGGACAGCAAAGG--GG-T-G-C----	-------C--C---GGTTGGCTCGTCCCTA	0.3	0.0818151	AGGGGTGC	CGTCCCTA	-0.3125	2.21744e-05
novel-mol-miR-n372	hsa-miR-548h-3p	CCGGTTGGCTCGTCCCTA	CAAAAACCGCAATTACTTTTGCA	CAAAAACCGCAA-TTA--CTTTT-G-C---A	------CCG---GTT-GGC---TCGTCCCTA	0.322581	0.348862	CTTTTGC-A	C-GTCCCTA	0.0555556	0.00106227
novel-mol-miR-n372	hsa-miR-6892-5p	CCGGTTGGCTCGTCCCTA	GTAAGGGACCGGAGAGTAGGA	GTAAGGGACCGGA--GAG-TAG-G-----A	--------CCGG-TTG-GCT--CGTCCCTA	0.3	0.260373	GAGTAGG-A	-CGTCCCTA	-0.111111	0.001005
novel-mol-miR-n372	hsa-miR-378i	CCGGTTGGCTCGTCCCTA	ACTGGACTAGGAGTCAGAAGG	ACT-GGACTAG-GAG-TCAGA-----AGG	-C-CGG--T--TG-GCTC-G-TCCCTA--	0.344828	0.0965708	--TCAGAAGG	CGTCCCTA--	-0.25	2.30111e-05
novel-mol-miR-n372	hsa-miR-4508	CCGGTTGGCTCGTCCCTA	GCGGGGCTGGGCGCGCG	GC-GG--GGCTGGGCG-CGCG---	-CCGGTTGGCT---CGTC-C-CTA	0.458333	0.0628364	GGCG-CGCG-	--CGTCCCTA	-0.1	8.79544e-05
novel-mol-miR-n372	hsa-miR-98-3p	CCGGTTGGCTCGTCCCTA	CTATACAACTTACTACTTTCCC	CTATACAAC--TTA--CTACTT-TCCC--	-----C--CGGTT-GGCT-C--GTCCCTA	0.37931	0.0321444	ACTTTCCC--	-C-GTCCCTA	0.05	2.40721e-05
novel-mol-miR-n372	hsa-miR-3972	CCGGTTGGCTCGTCCCTA	CTGCCAGCCCCGTTCCAGGGCA	C---T-GCCAGCCC-CGTTCCAGGGC-A	CCGGTTG---G--CTCG-TCC----CTA	0.428571	0.070484	CCAGGGC--A	-C-GTCCCTA	-0.1	0.00141384
novel-mol-miR-n372	hsa-miR-6881-3p	CCGGTTGGCTCGTCCCTA	ATCCTCTTTCGTCCTTCCCACT	ATCCTCT--TTCGTC-CTTC--CCACT-	---C-C-GGTT-G--GC-TCGTCC-CTA	0.428571	0.177808	TTCCCACT-	CGTCC-CTA	0.0555556	0.000612986
novel-mol-miR-n372	hsa-miR-4442	CCGGTTGGCTCGTCCCTA	GCCGGACAAGAGGGAGG	GCCGGACAAGA--GG---G-----AGG	-CC-G----G-TTGGCTCGTCCCTA--	0.296296	0.177808	GAGGGAGG-	-CGTCCCTA	-0.444444	0
novel-mol-miR-n372	hsa-miR-2053	CCGGTTGGCTCGTCCCTA	GTGTTAATTAAACCTCTATTTAC	--GTGTTAA---T--TAAACCTCTATTTAC	CCG-GTT--GGCTCGT---CC-C----TA-	0.366667	0.585673	C-TATTTAC	CGTCCCTA-	0.0555556	0.000455013
novel-mol-miR-n372	hsa-miR-548k	CCGGTTGGCTCGTCCCTA	AAAAGTACTTGCGGATTTTGCT	AAAAGTACTTGCGGATTT---T-G-C--T-	-------C---CGG--TTGGCTCGTCCCTA	0.333333	0.589923	ATTTTGCT-	-CGTCCCTA	-0.111111	1.60423e-05
novel-mol-miR-n372	hsa-miR-6068	CCGGTTGGCTCGTCCCTA	CCTGCGAGTCTCCGGCGGTGG	CCTGCGA--G--TC-TCCGGCGGTGG-	CC-G-G-TTGGCTCGTCC--C--T--A	0.444444	0.328034	GG-CGGTGG	CGTCCCT-A	-0.111111	0.000143085
novel-mol-miR-n372	hsa-miR-7703	CCGGTTGGCTCGTCCCTA	TTGCACTCTGGCCTTCTCCCAGG	TTGCAC--TCTGGCCTTC-TCCC-AGG	---C-CGGT-TGG-C-TCGTCCCTA--	0.518519	0.0812588	C-TCCCAGG	CGTCCC-TA	0.222222	0.00329488
novel-mol-miR-n372	hsa-miR-376a-2-5p	CCGGTTGGCTCGTCCCTA	GGTAGATTTTCCTTCTATGGT	G--GTAGATT---T--TCCTTCTATGGT	-CCG--G-TTGGCTCGTCC--CTA----	0.392857	0.538523	TCTATGG-T-	-C-GTCCCTA	-0.25	1.09888e-05
novel-mol-miR-n372	hsa-miR-6892-3p	CCGGTTGGCTCGTCCCTA	TCCCTCTCCCACCCCTTGCAG	TCCC--TCTCC--CA-C--CCCTTGCAG	--CCGGT-T--GGC-TCGTCCC-T--A-	0.392857	0.373901	CCTTGCAG	CGTCCCTA	0.0625	0.00118446
novel-mol-miR-n372	hsa-miR-4469	CCGGTTGGCTCGTCCCTA	GCTCCCTCTAGGGTCGCTCGGA	GCTCCC--TCTAGGG-TCGCTCGG---A	----CCGGT-T--GGCTCG-TC--CCTA	0.428571	0.587738	CGCTCGG-A	CG-TCCCTA	0.222222	0.0511682
novel-mol-miR-n372	hsa-miR-12123	CCGGTTGGCTCGTCCCTA	TTATTCATTCACAAAAGCTTTA	TTA----TT--CAT--TCACAAAAGCTTTA	---CCGGTTGGC-TCGTC-C-----C--TA	0.333333	0.0966555	AAG-CTTTA	-CGTCCCTA	0.0555556	0.00485445
novel-mol-miR-n372	hsa-miR-937-3p	CCGGTTGGCTCGTCCCTA	ATCCGCGCTCTGACTCTCTGCC	ATCCGCGCTCTGA-CTC-TCTGCC--	--CCG-G-T-TG-GCTCGTC--CCTA	0.538462	0.0127811	TCTCTGCC--	-C-GTCCCTA	-0.1	0
novel-mol-miR-n372	hsa-miR-4688	CCGGTTGGCTCGTCCCTA	TAGGGGCAGCAGAGGACCTGGG	TA--GG--GGCAG-CAGAGGA-CC-TGGG-	--CCGGTTGGC--TC----G-TCCCT---A	0.333333	0.700658	-GACCTGGG	CGTCC-CTA	-0.111111	1.12218e-05
novel-mol-miR-n372	hsa-miR-134-3p	CCGGTTGGCTCGTCCCTA	CCTGTGGGCCACCTAGTCACCAA	CCTGTG--GGCCACCTA-GTCACCA-A	CC-G-GTTGG----CT-CGTC-CC-TA	0.518519	0.00247323	-GTCACCAA	CGTC-CCTA	0.388889	0.012468
novel-mol-miR-n372	hsa-miR-146a-3p	CCGGTTGGCTCGTCCCTA	CCTCTGAAATTCAGTTCTTCAG	CC--TCTGAAAT--TCAGTTCTTC--AG	CCGGT-TG----GCTC-G-TC--CCTA-	0.428571	0.0517317	T-TCTTCAG	CGTC-CCTA	-0.111111	0.000234199
novel-mol-miR-n372	hsa-miR-5701	CCGGTTGGCTCGTCCCTA	TTATTGTCACGTTCTGATT	TTATTGTCACG-TT--CT-GAT---T-	-------C-CGGTTGGCTCG-TCCCTA	0.37037	0.348673	T-TCTGATT	CGTC-CCTA	-0.111111	6.41672e-06
novel-mol-miR-n372	hsa-miR-6881-5p	CCGGTTGGCTCGTCCCTA	TGGGGTAAGGATAGGAGGGTCA	TGG--GGTAAGGATAGGAGG---GTC---A	---CCGGT-----T----GGCTCGTCCCTA	0.333333	0.907428	GAGGGTC-A	-CGTCCCTA	-0.111111	0.000233625
novel-mol-miR-n372	hsa-miR-12119	CCGGTTGGCTCGTCCCTA	TTCTGAGGGGACGGTAGATTTGGGG	TTCTGA-GG--GGACGGTA-GATT---TGGGG-	--C---CGGTTGG-C--T-CG--TCCCT----A	0.30303	0.247552	ATTTGGGG	CGTCCCTA	-0.3125	1.56119e-05
novel-mol-miR-n372	hsa-miR-4298	CCGGTTGGCTCGTCCCTA	CTGGGACAGGAGGAGGAGGCAG	CTGGGACAGGAGGAG--GAG---G-C---AG	C-----C-----G-GTTG-GCTCGTCCCTA-	0.290323	0.660152	GGAGGCAG	CGTCCCTA	-0.125	3.23471e-05
novel-mol-miR-n372	hsa-miR-6759-5p	CCGGTTGGCTCGTCCCTA	TTGTGGGTGGGCAGAAGTCTGT	TTGTG--GGTG-GGCAGAAGTCTGT-----	-----CCGGT-TGGC-----TC-GTCCCTA	0.333333	0.373901	AAGTCTGT-	-CGTCCCTA	0.0555556	0.00991841
novel-mol-miR-n372	hsa-miR-548y	CCGGTTGGCTCGTCCCTA	AAAAGTAATCACTGTTTTTGCC	AAAAGTAATCACTGTT-TT---T-G-CC---	---------C-C-G--GTTGGCTCGTCCCTA	0.290323	0.0120729	TTTTTGCC--	--CGTCCCTA	-0.25	1.98182e-06
novel-mol-miR-n372	hsa-miR-6848-3p	CCGGTTGGCTCGTCCCTA	GTGGTCTCTTGGCCCCCAG	GTGGTCTC--TTGGC-C--CCC-AG	-----C-CGGTTGGCTCGTCCCTA-	0.48	0.205144	-GCCCCCAG	CGTCCCTA-	0.222222	0.110402
novel-mol-miR-n372	hsa-miR-4507	CCGGTTGGCTCGTCCCTA	CTGGGTTGGGCTGGGCTGGG	CTG-GGTTGGGCTGG-G-C--TGGG-	C--CGGTT-GGCT--CGTCCCT---A	0.461538	0.0281154	GGGCTGGG	CGTCCCTA	-0.125	0.000125642
novel-mol-miR-n372	hsa-miR-548ao-5p	CCGGTTGGCTCGTCCCTA	AGAAGTAACTACGGTTTTTGCA	AGAAGTAACTACGGTTTT---T-G-C---A	--------C--CGG--TTGGCTCGTCCCTA	0.333333	0.28605	TTTTTGC-A	-CGTCCCTA	-0.111111	7.86919e-05
novel-mol-miR-n372	hsa-miR-3690	CCGGTTGGCTCGTCCCTA	ACCTGGACCCAGCGTAGACAAAG	ACC--T-GGACCCAG-CGTAGACAA---AG	-CCGGTTGG---C--TCGT---C--CCTA-	0.366667	0.799063	AGACAAAG	CGTCCCTA	-0.125	2.55968e-05
novel-mol-miR-n372	hsa-miR-302b-3p	CCGGTTGGCTCGTCCCTA	TAAGTGCTTCCATGTTTTAGTAG	TAA--GTGCTTC--CAT-GTTTTAG---TAG	---CCG-G-TT-GGC-TCG---T--CCCTA-	0.322581	0.717138	TTTAG-TAG	CGTCCCTA-	-0.111111	8.3171e-05
novel-mol-miR-n372	hsa-miR-6759-3p	CCGGTTGGCTCGTCCCTA	TGACCTTTGCCTCTCCCCTCAG	TGACCT--TTGC-CTC-TCCCCTCAG	---CC-GGTTG-GCTCGT-CCCT-A-	0.538462	0.00032023	C--CCCTCAG	CGTCCCT-A-	0.2	0.00605782
novel-mol-miR-n372	hsa-miR-3149	CCGGTTGGCTCGTCCCTA	TTTGTATGGATATGTGTGTGTAT	TTTGTAT--GGATATGTG-T-GTG---TAT	-------CCGG-T-TG-GCTCGT-CCCTA-	0.366667	0.00073363	-GTGTGTAT	CGTCCCTA-	0.0555556	0.000648842
novel-mol-miR-n372	hsa-miR-146b-3p	CCGGTTGGCTCGTCCCTA	GCCCTGTGGACTCAGTTCTGGT	GCCCTG-T-GGACTCAGTTCTGG--T-	--CC-GGTTGG-CTC-G-TC---CCTA	0.481481	0.232059	GTTCTGGT-	CGTC-CCTA	-0.111111	4.4418e-06
novel-mol-miR-n372	hsa-miR-6845-5p	CCGGTTGGCTCGTCCCTA	CGGGGCCAGAGCAGAGAGC	C-GG--GGC-CAGAG-CAGAGAGC---	CCGGTTGGCTC---GTC------CCTA	0.37037	0.024163	CAGAGAGC--	C-G-TCCCTA	-0.25	1.85565e-06
novel-mol-miR-n372	hsa-miR-7848-3p	CCGGTTGGCTCGTCCCTA	CTACCCTCGGTCTGCTTACCACA	CTACCCTCGGTCTG-CT--TACCAC-A	-----C-CGGT-TGGCTCGT-CC-CTA	0.518519	0.00335559	TTACCAC-A	CGTCC-CTA	0.0555556	0.00103698
novel-mol-miR-n372	hsa-miR-10400-3p	CCGGTTGGCTCGTCCCTA	CTGGGCTCCCGGACGAGGCGGG	CT-GG--G-CTC--CCGGACG-AGGCGGG	C-CGGTTGGCTCGTCC---C-TA------	0.37931	0.248374	GAGGCGGG-	-CGTCCCTA	-0.277778	6.93825e-05
novel-mol-miR-n372	hsa-miR-548az-5p	CCGGTTGGCTCGTCCCTA	CAAAAGTGATTGTGGTTTTTGC	CAAAA-GTGATTGTGGTTTT-T-G-C----	C----CG-G--T-TGG----CTCGTCCCTA	0.333333	0.102362	-GTTTTTGC	CGTCCCT-A	-0.111111	4.4418e-06
novel-mol-miR-n372	hsa-miR-4706	CCGGTTGGCTCGTCCCTA	AGCGGGGAGGAAGTGGGCGCTGCTT	AGCGGGGAG-GAAGTGG-GCGCTGC-T---T-	--C------CG--GT--TG-GCT-CGTCCCTA	0.34375	0.416171	CGCTGCTT-	CG-TCCCTA	0.222222	0.00392854
novel-mol-miR-n372	hsa-miR-376a-3p	CCGGTTGGCTCGTCCCTA	ATCATAGAGGAAAATCCACGT	ATCA---TA-GAG---GAAAATCCACGT-	--C-CGGT-TG-GCTCG----TCC-C-TA	0.344828	0.740657	A-TCCACGT-	CGTCC-C-TA	0.05	0.000419043
novel-mol-miR-n372	hsa-miR-4666a-5p	CCGGTTGGCTCGTCCCTA	ATACATGTCAGATTGTATGCC	ATACATGTCAGA-TTGTA--T-G-CC---	---C----C-G-GTTG--GCTCGTCCCTA	0.344828	0.285455	TGTATGCC--	CG--TCCCTA	-0.1	1.40463e-05
novel-mol-miR-n372	hsa-miR-4509	CCGGTTGGCTCGTCCCTA	ACTAAAGGATATAGAAGGTTTT	ACTAAA-GGATATAGAAGGT-T--T---T-	-C----CGG-T-T----GG-CTCGTCCCTA	0.333333	0.968399	AAGGTTT-T-	--CGTCCCTA	-0.25	7.54771e-05
novel-mol-miR-n372	hsa-miR-654-3p	CCGGTTGGCTCGTCCCTA	TATGTCTGCTGACCATCACCTT	TAT--G-TCTGCTGAC-CA-TCACCTT-	---CCGGT-TG--G-CTC-GTC-CC-TA	0.428571	0.849299	A-TCACCTT	CGTC-CCTA	0.222222	0.154313
novel-mol-miR-n372	hsa-miR-548aa	CCGGTTGGCTCGTCCCTA	AAAAACCACAATTACTTTTGCACCA	AAAAACCACAA--TTA--CTTTT-G-CACC-A	------C-C--GGTT-GGC---TCGTC-CCTA	0.34375	0.0968101	TTGCACC-A	-CGTCCCTA	0.0555556	0.00415652
novel-mol-miR-n372	hsa-miR-154-3p	CCGGTTGGCTCGTCCCTA	AATCATACACGGTTGACCTATT	AATCATACACGGTTGAC-CTA--T---T-	-------C-CGGTTG--GCT-CGTCCCTA	0.37931	0.126652	-GACCTATT	CGTCC-CTA	0.0555556	0.00216175
novel-mol-miR-n372	hsa-miR-6847-3p	CCGGTTGGCTCGTCCCTA	GGCTCATGTGTCTGTCCTCTTC	--GGCTCATGTGTCT-GTCCTCTTC-	CCGG-T--TG-G-CTCGTCC-C-T-A	0.538462	0.00683964	TCCTCT-TC	-CGTCCCTA	0.0555556	0.000238477
novel-mol-miR-n372	hsa-miR-146b-5p	CCGGTTGGCTCGTCCCTA	TGAGAACTGAATTCCATAGGCTG	----T-GAGAACT-GAATTCCATAGGCTG-	CCGGTTG-G--CTCG---TCC-----CT-A	0.366667	0.654171	ATAGGCTG	CGTCCCTA	-0.125	0.000160879
novel-mol-miR-n372	hsa-miR-4664-3p	CCGGTTGGCTCGTCCCTA	CTTCCGGTCTGTGAGCCCCGTC	CTTCCGGTCTGTGAGCCC-CGTC----	---CCGG--T-TG-G--CTCGTCCCTA	0.481481	0.246016	-GCCCCGTC	CGTCCC-TA	0.222222	0.00295257
novel-mol-miR-n372	hsa-miR-1268a	CCGGTTGGCTCGTCCCTA	CGGGCGTGGTGGTGGGGG	CGGGCGTGGTGGTGGGG---G------	C---C--GGT--T--GGCTCGTCCCTA	0.333333	0.864383	GGTGGGGG	CGTCCCTA	-0.125	1.12016e-05
novel-mol-miR-n372	hsa-miR-1229-3p	CCGGTTGGCTCGTCCCTA	CTCTCACCACTGCCCTCCCACAG	CTC--TCACCACTGCC-CTC--CCAC-AG	C-CGGT------TG--GCTCGTCC-CTA-	0.413793	0.399737	--TCCCACAG	CGTCCC-TA-	0.05	0.00273886
novel-mol-miR-n372	hsa-miR-1229-5p	CCGGTTGGCTCGTCCCTA	GTGGGTAGGGTTTGGGGGAGAGCG	GTG--GGTAG-GG-T--T---TGGGGGAGAGCG	---CCGGT--TGGCTCGTCCCT-------A---	0.272727	0.287633	GGAGAGCG-	CG-TCCCTA	-0.277778	0.00094614
novel-mol-miR-n372	hsa-miR-939-5p	CCGGTTGGCTCGTCCCTA	TGGGGAGCTGAGGCTCTGGGGGTG	TGGG--GAGCTGA-GGCTCTGGGGGTG-----	----CCG-G-T--TGGCTC-----GT-CCCTA	0.3125	0.933862	TGGGGGTG	CGTCCCTA	-0.125	1.12016e-05
novel-mol-miR-n372	hsa-miR-25-3p	CCGGTTGGCTCGTCCCTA	CATTGCACTTGTCTCGGTCTGA	CATTGCAC--TTGT-CTCGGTC--TGA	-----C-CGGTTG-GCTC-GTCCCT-A	0.481481	0.262554	CGGTCTG-A	C-GTCCCTA	0.222222	0.000636377
novel-mol-miR-n372	hsa-miR-425-5p	CCGGTTGGCTCGTCCCTA	AATGACACGATCACTCCCGTTGA	AATGACACGA-T---CA-C-TCCCGTTGA	-----C-CG-GTTGGC-TCGTCCC--T-A	0.413793	0.913821	CC-CGTTGA	CGTCCCT-A	0.0555556	2.58976e-05
novel-mol-miR-n372	hsa-miR-625-5p	CCGGTTGGCTCGTCCCTA	AGGGGGAAAGTTCTATAGTCC	AGGGG--GAAAGTT--CTATA-GTCC---	-----CCG---GTTGGC--T-CGTCCCTA	0.344828	0.183392	TATAGTCC---	---CGTCCCTA	-0.227273	4.97193e-06
novel-mol-miR-n372	hsa-miR-369-3p	CCGGTTGGCTCGTCCCTA	AATAATACATGGTTGATCTTT	AATAATACAT-GGTTGAT-CT--T---T-	-------C--CGGTTG--GCTCGTCCCTA	0.344828	0.58725	TGATCTTT-	CG-TCCCTA	0.0555556	0.00028404
novel-mol-miR-n372	hsa-miR-548h-5p	CCGGTTGGCTCGTCCCTA	AAAAGTAATCGCGGTTTTTGTC	AAAAGTAATCGCGGTTTT---T-GTC----	---------C-CGG--TTGGCTCGTCCCTA	0.333333	0.348059	TTTTTGTC	CGTCCCTA	-0.125	6.56344e-05
novel-mol-miR-n372	hsa-miR-142-3p	CCGGTTGGCTCGTCCCTA	TGTAGTGTTTCCTACTTTATGGA	T--GTAGTGT---T--TCCTACTTTATGGA	-CCG--GT-TGGCTCGTCC--C----T--A	0.366667	0.164683	TTTATGGA	CGTCCCTA	-0.125	1.22442e-05
novel-mol-miR-n372	hsa-miR-1205	CCGGTTGGCTCGTCCCTA	TCTGCAGGGTTTGCTTTGAG	TCTGCAGGGTTTG-CT--T---TGAG	-C--C--GG-TTGGCTCGTCCCT-A-	0.461538	0.0309908	-G-CTTTGAG	CGTCCCT-A-	-0.1	1.23903e-05
novel-mol-miR-n372	hsa-miR-3649	CCGGTTGGCTCGTCCCTA	AGGGACCTGAGTGTCTAAG	AGGGACC--T-GAG-T-GTC--TAAG	-----CCGGTTG-GCTCGTCCCT-A-	0.423077	0.948457	TGTCTAAG	CGTCCCTA	0.0625	0.000109723
novel-mol-miR-n372	hsa-miR-3118	CCGGTTGGCTCGTCCCTA	TGTGACTGCATTATGAAAATTCT	T--GTGACT-G-CATTAT-GAAAATTC--T-	-CCG-G--TTGGC----TCG-----TCCCTA	0.322581	0.0564621	AAAATTC-T-	--CGTCCCTA	-0.25	0.000190083
novel-mol-miR-n372	hsa-miR-3173-3p	CCGGTTGGCTCGTCCCTA	AAAGGAGGAAATAGGCAGGCCA	AAAGGA--GGAAATA-GGCAG--G-CC--A	------CCGG---T-TGGC--TCGTCCCTA	0.333333	0.0327828	GCAGGCC--A	-C-GTCCCTA	0.05	8.51047e-05
novel-mol-miR-n372	hsa-miR-4761-3p	CCGGTTGGCTCGTCCCTA	GAGGGCATGCGCACTTTGTCC	GAG--GGCAT-GCGCACTTT-GTCC---	---CCGG--TTG-G--C--TCGTCCCTA	0.392857	0.952131	CTTTGTCC---	C---GTCCCTA	-0.0909091	6.29534e-05
novel-mol-miR-n372	hsa-miR-98-5p	CCGGTTGGCTCGTCCCTA	TGAGGTAGTAAGTTGTATTGTT	TGA--GGTAGTAAGTTGTAT-T-GT---T-	---CCGGT--T--G--G---CTCGTCCCTA	0.333333	0.739407	-GTATTGTT	CGT-CCCTA	-0.111111	8.18329e-06
novel-mol-miR-n372	hsa-miR-3622b-5p	CCGGTTGGCTCGTCCCTA	AGGCATGGGAGGTCAGGTGA	AGGCATG-GGA--GG-TCAGGTG----A	---C---CGG-TTGGCTC--GT-CCCTA	0.357143	0.360094	--TCAGGTGA	CGTC-CCT-A	-0.1	1.40463e-05
novel-mol-miR-n372	hsa-miR-302d-5p	CCGGTTGGCTCGTCCCTA	ACTTTAACATGGAGGCACTTGC	ACTTTAACATGGA--GGCACTT-G-C----	-C-----C--GG-TTGG--C-TCGTCCCTA	0.333333	0.0930042	-GCACTTGC	CGTCCCT-A	-0.111111	5.31904e-06
novel-mol-miR-n372	hsa-miR-6778-3p	CCGGTTGGCTCGTCCCTA	TGCCTCCCTGACATTCCACAG	TGCC--TCCCTGA-CAT--TCCAC-AG	--CCGGT---TG-GC-TCGTCC-CTA-	0.444444	0.0325709	T-TCCACAG	CGTCC-CTA	0.0555556	0.00389386
novel-mol-miR-n372	hsa-miR-6719-3p	CCGGTTGGCTCGTCCCTA	TCTGACATCAGTGATTCTCCTG	TC---T-GA-CATCAGTGATTCTCCTG-	-CCGGTTG-GC-TC---G--TC-CCT-A	0.428571	0.373901	T-TCTCCTG	CGTC-CCTA	0.222222	0.00751841
novel-mol-miR-n372	hsa-miR-12127	CCGGTTGGCTCGTCCCTA	TAGAGGTTCTAATGGTCCAGGGTTA	TAGA--GGTTCTAATGGTC-CAGGGT---TA	----CCGG---T--TGG-CTC---GTCCCTA	0.387097	0.0476056	CAGGGT-TA	C-GTCCCTA	0.0555556	0.00216175
novel-mol-miR-n372	hsa-miR-596	CCGGTTGGCTCGTCCCTA	AAGCCTGCCCGGCTCCTCGGG	AAGCC--T-GC-C-CGGCTCCTCGGG--	---CCGGTTG-GCTC-G-TCC-C---TA	0.392857	0.349531	TCCTCGGG-	-CGTCCCTA	-0.111111	1.26823e-05
novel-mol-miR-n372	hsa-miR-93-3p	CCGGTTGGCTCGTCCCTA	ACTGCTGAGCTAGCACTTCCCG	ACTGCTGAGCTA-GCA-CT--TCCCG--	-C--C-G-G-T-TG--GCTCGTCCC-TA	0.428571	0.682706	ACTTCCCG-	-CGTCCCTA	0.222222	0.0433569
novel-mol-miR-n372	hsa-miR-636	CCGGTTGGCTCGTCCCTA	TGTGCTTGCTCGTCCCGCCCGCA	T--GTGCTTG-CTCGTCCCGCCCGC-A	-CCG-G-TTGGCTCGT-----CC-CTA	0.518519	0.096384	CGCCCGC-A	CGTCC-CTA	0.388889	0.618232
novel-mol-miR-n372	hsa-miR-4708-5p	CCGGTTGGCTCGTCCCTA	AGAGATGCCGCCTTGCTCCTT	A--GAGAT-GCCGCCTTGC-TCCT-T-	-CCG-G-TTG--G-C-T-CGTCC-CTA	0.444444	0.133752	TGCTCCTT-	CG-TCCCTA	0.222222	0
novel-mol-miR-n372	hsa-miR-7843-3p	CCGGTTGGCTCGTCCCTA	ATGAAGCCTTCTCTGCCTTACG	ATGAAGCC--TT--CTCTG-CCT-TACG	------CCGGTTGGCTC-GTCC-CTA--	0.428571	0.236204	-G-CCTTACG	CGTCCCTA--	0.05	0.000250751
novel-mol-miR-n372	hsa-miR-4662a-3p	CCGGTTGGCTCGTCCCTA	AAAGATAGACAATTGGCTAAAT	AAA--GATAGACAATTGGCTAAA--T-----	---CCG---G----TTGGCT---CGTCCCTA	0.290323	0.503262	GGCTAAAT-	CG-TCCCTA	-0.111111	0.000102849
novel-mol-miR-n372	hsa-miR-6849-5p	CCGGTTGGCTCGTCCCTA	GAGTGGATAGGGGAGTGTGTGGA	--GAGTGGATAGGGGAG-T-GTG---TGGA	CCG-GT---T----G-GCTCGT-CCCT--A	0.366667	0.00258472	TGTGTGGA	CGTCCCTA	0.0625	0.00174603
novel-mol-miR-n372	hsa-miR-4666a-3p	CCGGTTGGCTCGTCCCTA	CATACAATCTGACATGTATTT	CATACAA--TCTGA-CAT-GTATT---T-	C---C--GGT-TG-GC-TCG---TCCCTA	0.344828	0.684928	ATGTATTT-	-CGTCCCTA	-0.111111	9.44341e-05
novel-mol-miR-n372	hsa-miR-3159	CCGGTTGGCTCGTCCCTA	TAGGATTACAAGTGTCGGCCAC	TA--GGATTACAAGTG-TCGG-CCAC--	--CCGG-TT----G-GCTC-GTCC-CTA	0.428571	0.436155	TCGGCCAC--	-CGTCC-CTA	0.05	0.000573013
novel-mol-miR-n373	hsa-miR-6515-3p	CGGTGGACAGCTCGAGCTGCT	TCTCTTCATCTACCCCCCAG	TCTCT--TC--ATCTACCCC-C-C-AG-----	---C-GGT-GGA-C-A----GCTCGAGCTGCT	0.28125	0.102157	CCCCCCAG	GAGCTGCT	-0.3125	1.83653e-06
novel-mol-miR-n373	hsa-miR-23a-3p	CGGTGGACAGCTCGAGCTGCT	ATCACATTGCCAGGGATTTCC	ATC-----ACATTGC-CAGGGATTT-C--C-	--CGGTGGACA--GCTC---GA---GCTGCT	0.354839	0.0374784	GGATTTCC-	-GAGCTGCT	0.0555556	0.0011695
novel-mol-miR-n373	hsa-miR-146a-5p	CGGTGGACAGCTCGAGCTGCT	TGAGAACTGAATTCCATGGGTT	---TGAGA-A-CT-GAATTC-CATGGGT-T	CGGTG-GACAGCTCG-A---GC-T--G-CT	0.433333	0.466983	CATGG-GTT	GA-GCTGCT	0.0555556	0.000349882
novel-mol-miR-n373	hsa-miR-425-3p	CGGTGGACAGCTCGAGCTGCT	ATCGGGAATGTCGTGTCCGCCC	ATCGG-G-A-ATG-TCGT-GTCC-GCCC-	--CGGTGGACA-GCTCG-AG--CTG--CT	0.482759	0.124986	GTCCGCCC	GAGCTGCT	0.0625	4.44688e-05
novel-mol-miR-n373	hsa-miR-320c	CGGTGGACAGCTCGAGCTGCT	AAAAGCTGGGTTGAGAGGGT	AAAAGCTGGGTTGAGA--G---G-G-T---	-----C--GG-TG-GACAGCTCGAGCTGCT	0.366667	0.504189	GAGAGGGT	GAGCTGCT	0.4375	0.00604315
novel-mol-miR-n373	hsa-miR-487b-3p	CGGTGGACAGCTCGAGCTGCT	AATCGTACAGGGTCATCCACTT	AATCG-T--ACAGGGTCATCC-A-CT--T	---CGGTGGACA--G-C-T-CGAGCTGCT	0.482759	0.00242514	-ATCCACTT	GAGCTGC-T	0.0555556	0.00244717
novel-mol-miR-n373	hsa-miR-4750-5p	CGGTGGACAGCTCGAGCTGCT	CTCGGGCGGAGGTGGTTGAGTG	CTCGGGC-GGAGGTG--GT-T-GAG-TG--	--C-GG-TGGA----CAG-CTCGAGCTGCT	0.433333	0.968399	GTTGAG-TG--	---GAGCTGCT	-0.0909091	4.82673e-05
novel-mol-miR-n373	hsa-miR-6778-5p	CGGTGGACAGCTCGAGCTGCT	AGTGGGAGGACAGGAGGCAGGT	AGTG-GGA-GGACAG---GAGGCAG-G-T	----CGG-TGGACAGCTCGA-GC--TGCT	0.482759	0.0288758	AG-GCAGGT	-GAGCTGCT	0.222222	0.152948
novel-mol-miR-n373	hsa-miR-4751	CGGTGGACAGCTCGAGCTGCT	AGAGGACCCGTAGCTGCTAGAAGG	A-GAG-G-AC--C-CGTAGCTGCTAGAAGG	-CG-GTGGACAGCTCG-AGCTGCT------	0.5	0.00818842	CTAGAAGG-	-GAGCTGCT	-0.111111	8.47848e-06
novel-mol-miR-n373	hsa-miR-8071	CGGTGGACAGCTCGAGCTGCT	CGGTGGACTGGAGTGGGTGG	CGGTGGACTGGAG-TG-G-G-TGG--	CGGTGGAC---AGCT-CGAGCT-GCT	0.576923	0.00140784	GTGGGTGG-	G-AGCTGCT	0.0555556	0
novel-mol-miR-n373	hsa-miR-23a-5p	CGGTGGACAGCTCGAGCTGCT	GGGGTTCCTGGGGATGGGATTT	-GG-GGTT-C--CTGGG-GATGGGAT-T--T	CGGTGG--ACAGCT---CGA---G--CTGCT	0.387097	0.702178	TGGGATT-T	-GAGCTGCT	0.0555556	0.00144387
novel-mol-miR-n373	hsa-miR-6844	CGGTGGACAGCTCGAGCTGCT	TTCTTTGTTTTTAATTCACAG	TTCTTTGTTTT-T--A-AT--TC-A-CA-G--	--C---G----GTGGACA-GCTCGAGC-TGCT	0.3125	0.177808	ATTCACAG	GAGCTGCT	-0.3125	1.83653e-06
novel-mol-miR-n373	hsa-miR-302b-5p	CGGTGGACAGCTCGAGCTGCT	ACTTTAACATGGAAGTGCTTTC	ACTT--TA--ACATG---GAAG-TGCTTTC	-C--GGT-GGACA-GCTCG-AGCTGC--T-	0.433333	0.22316	GTGCTTTC-	GAGC-TGCT	0.222222	0.00694209
novel-mol-miR-n373	hsa-miR-9718	CGGTGGACAGCTCGAGCTGCT	TTGCTGACCTGGGTGGTGGT	TTGCTGACC-TGG---G-T-G-G-TGG-T	---C-G---GTGGACAGCTCGAGCT-GCT	0.413793	0.967311	GTGGTGGT	GAGCTGCT	0.4375	0.00950779
novel-mol-miR-n373	hsa-miR-4664-5p	CGGTGGACAGCTCGAGCTGCT	TGGGGTGCCCACTCCGCAAGTT	TGG-GGTGCC--CA-CTCCGCAAG-T--T	---CGGTG--GACAGCT-CG--AGCTGCT	0.482759	0.104777	C-GCAAGTT	GAGC-TGCT	0.0555556	0.0011695
novel-mol-miR-n373	hsa-miR-211-3p	CGGTGGACAGCTCGAGCTGCT	GCAGGGACAGCAAAGGGGTGC	GCAGG-G-ACAGCAAAGG--G-G-TGC-	-C-GGTGGACAGC-----TCGAGCTGCT	0.5	0.0326461	AGGGGTGC-	-GAGCTGCT	0.222222	0.000965099
novel-mol-miR-n373	hsa-miR-548h-3p	CGGTGGACAGCTCGAGCTGCT	CAAAAACCGCAATTACTTTTGCA	CAAAA-----ACC-GCAATT--A-CTTTTGCA-	C----GGTGGA-CAGC---TCGAGC---TGC-T	0.333333	0.190793	CTTTTGCA	GAGCTGCT	0.0625	0.000173438
novel-mol-miR-n373	hsa-miR-6892-5p	CGGTGGACAGCTCGAGCTGCT	GTAAGGGACCGGAGAGTAGGA	-GTAAG-GGACCGGAGAG-T--AG--GA--	CG---GTGGA-C----AGCTCGAGCTG-CT	0.4	0.0363708	GAGTAGGA	GAGCTGCT	0.25	0.53358
novel-mol-miR-n373	hsa-miR-378i	CGGTGGACAGCTCGAGCTGCT	ACTGGACTAGGAGTCAGAAGG	ACTGGACTAGGA--G-TCAGAAG--G--	-C-GG--T-GGACAGCTC-G-AGCTGCT	0.5	0.00553885	TCAGAAGG-	-GAGCTGCT	-0.111111	0.000306588
novel-mol-miR-n373	hsa-miR-4508	CGGTGGACAGCTCGAGCTGCT	GCGGGGCTGGGCGCGCG	GCGGGGCTGGG-C-GC--G--C-G--	-C--GG-T-GGACAGCTCGAGCTGCT	0.461538	0.659355	GGCGC-GCG	-GAGCTGCT	0.222222	0.000965099
novel-mol-miR-n373	hsa-miR-98-3p	CGGTGGACAGCTCGAGCTGCT	CTATACAACTTACTACTTTCCC	CTA--T--ACAA-CTTACT-A-CTTTCC-C-	C--GGTGGAC-AGC-T-C-GAGC--T--GCT	0.387097	0.0322613	ACTTTCCC	GAGCTGCT	-0.125	4.28871e-05
novel-mol-miR-n373	hsa-miR-3972	CGGTGGACAGCTCGAGCTGCT	CTGCCAGCCCCGTTCCAGGGCA	C--TGC--CAGCCCCGTTCCAG-G--GCA-	CGGTG-GACAG---C--T-C-GAGCTGC-T	0.433333	0.955317	CCAGG-GCA	-GAGCTGCT	0.0555556	1.53937e-05
novel-mol-miR-n373	hsa-miR-6881-3p	CGGTGGACAGCTCGAGCTGCT	ATCCTCTTTCGTCCTTCCCACT	ATCCTCTTTCG-T---C--CTTCCC-A-CT---	---------CGGTGGACAGC-T--CGAGCTGCT	0.30303	0.0904235	TTCCCACT	GAGCTGCT	0.0625	0.000657706
novel-mol-miR-n373	hsa-miR-4442	CGGTGGACAGCTCGAGCTGCT	GCCGGACAAGAGGGAGG	GCCGG---ACAAGAGG---GAG--G--	--CGGTGGAC---A-GCTCGAGCTGCT	0.407407	0.507401	GAGGGAGG-	GA-GCTGCT	0.0555556	1.53937e-05
novel-mol-miR-n373	hsa-miR-2053	CGGTGGACAGCTCGAGCTGCT	GTGTTAATTAAACCTCTATTTAC	-GTGTTAATTAA--AC--CTCT-ATT--TA-C-	CG-G-----T--GGACAGCTC-GA--GCT-GCT	0.333333	0.350328	CTATTTAC-	-GAGCTGCT	-0.111111	8.69966e-05
novel-mol-miR-n373	hsa-miR-548k	CGGTGGACAGCTCGAGCTGCT	AAAAGTACTTGCGGATTTTGCT	AAAA-G-T--ACTT-GCG--GATTT--TGCT	----CGGTGGAC--AGC-TCGA---GCTGCT	0.387097	0.624391	ATTTTGCT	GAGCTGCT	0.25	0.771016
novel-mol-miR-n373	hsa-miR-6068	CGGTGGACAGCTCGAGCTGCT	CCTGCGAGTCTCCGGCGGTGG	CC--TGCGA--GTCTCCG-GCGGTGG--	-CGGTG-GACAG-CT-CGAGC--T-GCT	0.5	0.0472191	GGCGGTGG-	-GAGCTGCT	0.0555556	1.53937e-05
novel-mol-miR-n373	hsa-miR-7703	CGGTGGACAGCTCGAGCTGCT	TTGCACTCTGGCCTTCTCCCAGG	T---TG--CA-CTCTG-GCCTT-CTCCCAGG	-CGGTGGACAGCTC-GAG-C-TGCT------	0.419355	0.702178	CTCCCAGG-	-GAGCTGCT	-0.277778	2.24465e-06
novel-mol-miR-n373	hsa-miR-376a-2-5p	CGGTGGACAGCTCGAGCTGCT	GGTAGATTTTCCTTCTATGGT	-GGTAG-ATTTTC--CTTCT-ATG--G-T	CGGT-GGA----CAGC-TC-GA-GCTGCT	0.448276	0.0327165	TCTATGGT	GAGCTGCT	0.0625	0.000173438
novel-mol-miR-n373	hsa-miR-6892-3p	CGGTGGACAGCTCGAGCTGCT	TCCCTCTCCCACCCCTTGCAG	TCCCTC--TCCC--AC--C-C---CTTGCAG-	-----CGGT---GGACAGCTCGAGC-TGC--T	0.3125	0.00510407	CCT-TGCAG	GAGCTGC-T	-0.111111	4.01134e-05
novel-mol-miR-n373	hsa-miR-4469	CGGTGGACAGCTCGAGCTGCT	GCTCCCTCTAGGGTCGCTCGGA	GC--TC---C--CTCTAGG-GTC-GCTCGGA	-CGGT-GGACAGCTC---GAG-CTGCT----	0.387097	0.0564621	C-GCTCGGA	GAGCT-GCT	0.0555556	4.05294e-05
novel-mol-miR-n373	hsa-miR-12123	CGGTGGACAGCTCGAGCTGCT	TTATTCATTCACAAAAGCTTTA	T---T--ATTCATT-CA-CAAA-AGCTT--TA	-CGGTGGA--CA--GC-TC---GAGC-TGCT-	0.34375	0.145134	AAGCTTTA	GAGCTGCT	0.25	0.53358
novel-mol-miR-n373	hsa-miR-937-3p	CGGTGGACAGCTCGAGCTGCT	ATCCGCGCTCTGACTCTCTGCC	ATCCGCGCTCTG-ACT--CTCTG--C--C-	---CG-G---TGGAC-AGCTC-GAGCTGCT	0.433333	0.358498	TCTCTGCC	GAGCTGCT	0.25	0.0112243
novel-mol-miR-n373	hsa-miR-4688	CGGTGGACAGCTCGAGCTGCT	TAGGGGCAGCAGAGGACCTGGG	TA-GG-GG-CAGCA--GAGGACCTGGG--	--CGGTGGACAGC-TCGA-G--CT--GCT	0.482759	0.0130841	GACCTGGG	GAGCTGCT	0.4375	0
novel-mol-miR-n373	hsa-miR-134-3p	CGGTGGACAGCTCGAGCTGCT	CCTGTGGGCCACCTAGTCACCAA	CCTGTG-GGCCACCTAG-TC-A-C--CAA-	-C-G-GTGG--A-C-AGCTCGAGCTGC--T	0.466667	0.0322046	GT-CACCAA	GAGCTGC-T	-0.111111	3.88932e-06
novel-mol-miR-n373	hsa-miR-146a-3p	CGGTGGACAGCTCGAGCTGCT	CCTCTGAAATTCAGTTCTTCAG	CCTC--TGAA-ATTCAGTTCTTC-AG-----	---CGGTG--GA--CAG--C-TCGAGCTGCT	0.387097	0.348862	TT-CTTCAG	GAGCTGC-T	-0.111111	4.2595e-06
novel-mol-miR-n373	hsa-miR-5701	CGGTGGACAGCTCGAGCTGCT	TTATTGTCACGTTCTGATT	TTATT-G-TC--AC-GTTCT-GA--T--T	-----CGGT-GGACAG--CTCGAGCTGCT	0.37931	0.104777	TT-CTGATT	GAGCTG-CT	0.0555556	0.00379547
novel-mol-miR-n373	hsa-miR-6881-5p	CGGTGGACAGCTCGAGCTGCT	TGGGGTAAGGATAGGAGGGTCA	TGG-GGTAAGGAT-AG---GAGGG-T-CA-	---CGGT--GGA-CAGCTCGA--GCTGC-T	0.433333	0.0876199	GAGGGT-CA	GA-GCTGCT	0.222222	0.0281005
novel-mol-miR-n373	hsa-miR-12119	CGGTGGACAGCTCGAGCTGCT	TTCTGAGGGGACGGTAGATTTGGGG	TTCTGAGG-GGACGGTAGATT-TG-G-G--G--	--C---GGTGGAC---AG---CT-CGAGCTGCT	0.393939	0.210466	-ATTTGGGG	GAGCT-GCT	-0.111111	0.000305582
novel-mol-miR-n373	hsa-miR-4298	CGGTGGACAGCTCGAGCTGCT	CTGGGACAGGAGGAGGAGGCAG	CTGGGACA-GGAGG-AG---GAGGCA-G--	C--GG---TGGA--CAGCTCGA-GC-TGCT	0.433333	0.070484	GGAGGCAG--	-GA-GCTGCT	0.05	6.30277e-05
novel-mol-miR-n373	hsa-miR-6759-5p	CGGTGGACAGCTCGAGCTGCT	TTGTGGGTGGGCAGAAGTCTGT	TTGTG-GGTGGG-CAGA----AGTCTG-T	-----CGGT-GGACAG-CTCGAG-CTGCT	0.482759	0.244824	AAGTCTG-T	GAG-CTGCT	0.388889	0.00170275
novel-mol-miR-n373	hsa-miR-548y	CGGTGGACAGCTCGAGCTGCT	AAAAGTAATCACTGTTTTTGCC	AAAA-G-TA--ATCA-CT-GTTTTT-GC--C-	----CGGT-GGA-CAGCTCG-----AGCTGCT	0.34375	0.59184	TTTTTGCC	GAGCTGCT	0.0625	0.000522543
novel-mol-miR-n373	hsa-miR-6848-3p	CGGTGGACAGCTCGAGCTGCT	GTGGTCTCTTGGCCCCCAG	-G-TGGT-CT--CTT-G-GCCCCCA-G--	CGGTGG-AC-AGC-TCGAG----C-TGCT	0.37931	0.0568349	GCCCCCAG	GAGCTGCT	-0.125	3.54897e-05
novel-mol-miR-n373	hsa-miR-4507	CGGTGGACAGCTCGAGCTGCT	CTGGGTTGGGCTGGGCTGGG	CTGGGTTGG---GCTG-G-GCTGGG--	C--GG-TGGACAGCT-CGAGCT--GCT	0.518519	0.00320414	GGGCTGGG	GAGCTGCT	0.4375	0.00531309
novel-mol-miR-n373	hsa-miR-548ao-5p	CGGTGGACAGCTCGAGCTGCT	AGAAGTAACTACGGTTTTTGCA	A-GAAGT--A-A-CTACG-GTTTT-TGCA-	-CG--GTGGACAGCT-CGAG----CTGC-T	0.433333	0.244293	TTTTTGCA	GAGCTGCT	0.0625	0.00116284
novel-mol-miR-n373	hsa-miR-3690	CGGTGGACAGCTCGAGCTGCT	ACCTGGACCCAGCGTAGACAAAG	ACC--TGGACCCAGCGTA-GA-CAAA-G--	--CGGTGGA--CAGC-T-CGAGC---TGCT	0.466667	0.398838	AGA-CAAAG	-GAGCTGCT	-0.111111	4.2595e-06
novel-mol-miR-n373	hsa-miR-302b-3p	CGGTGGACAGCTCGAGCTGCT	TAAGTGCTTCCATGTTTTAGTAG	---T--A-AGTGCTTCCATGTTTTAG-TAG--	CGGTGGACA--GC-T-C--G----AGCT-GCT	0.375	0.558783	TTTAGTAG--	--GAGCTGCT	-0.25	1.45014e-05
novel-mol-miR-n373	hsa-miR-6759-3p	CGGTGGACAGCTCGAGCTGCT	TGACCTTTGCCTCTCCCCTCAG	---TG-ACCTTT-GCCTCTCCC---CTCAG--	CGGTGGA-C---AG---CT--CGAGCT--GCT	0.34375	0.0373895	CCCCTCAG	GAGCTGCT	-0.125	3.54897e-05
novel-mol-miR-n373	hsa-miR-3149	CGGTGGACAGCTCGAGCTGCT	TTTGTATGGATATGTGTGTGTAT	TTT-GTA-TGGAT-ATG-T-GT-G-TGTA-T	---CG--GTGGA-CA-GCTCG-AGCTG--CT	0.419355	0.00260187	GTG-TGTAT	GAGCTG-CT	0.222222	0.00180471
novel-mol-miR-n373	hsa-miR-146b-3p	CGGTGGACAGCTCGAGCTGCT	GCCCTGTGGACTCAGTTCTGGT	GCCCTG-TGGAC---TC-AGTTCTGG-T	---C-GGTGGACAGCTCGAG--CT-GCT	0.535714	0.000436558	GTTCTGGT	GAGCTGCT	0.4375	0.00410494
novel-mol-miR-n373	hsa-miR-6845-5p	CGGTGGACAGCTCGAGCTGCT	CGGGGCCAGAGCAGAGAGC	CGG-GGCCAG-AGCA--GAGA--GC-	CGGTGG--A-CAGC-TCGAG-CTGCT	0.538462	0.00696251	CAGAGA-GC-	--GAGCTGCT	0.05	6.30277e-05
novel-mol-miR-n373	hsa-miR-7848-3p	CGGTGGACAGCTCGAGCTGCT	CTACCCTCGGTCTGCTTACCACA	C--T--ACC--CTCG-GTCTGCTTACCACA	CGGTGGA-CAGCTCGAG-CTGC-T------	0.466667	0.193188	TTACCA-CA	-GAGCTGCT	-0.111111	0.000175307
novel-mol-miR-n373	hsa-miR-10400-3p	CGGTGGACAGCTCGAGCTGCT	CTGGGCTCCCGGACGAGGCGGG	CTGGGCTCCCGGACGAGGC--G-G--G--	C--GG-T---GGAC-A-GCTCGAGCTGCT	0.482759	0.555972	GAGGCGGG-	GA-GCTGCT	0.222222	0.000965099
novel-mol-miR-n373	hsa-miR-548az-5p	CGGTGGACAGCTCGAGCTGCT	CAAAAGTGATTGTGGTTTTTGC	CAAAAG-TG-ATT--G-T-G-GTTTT-TGC-	C----GGTGGA--CAGCTCGAG----CTGCT	0.387097	0.373901	GTTTTTGC-	G-AGCTGCT	0.0555556	0.00272313
novel-mol-miR-n373	hsa-miR-4706	CGGTGGACAGCTCGAGCTGCT	AGCGGGGAGGAAGTGGGCGCTGCTT	AGCGGGGA-GGA-AG-TGGGCG--CTGCTT	--C--GG-TGGACAGCT---CGAGCTGC-T	0.533333	0.00924476	C-GCTGCTT	GAGCTGC-T	0.388889	0.00979117
novel-mol-miR-n373	hsa-miR-376a-3p	CGGTGGACAGCTCGAGCTGCT	ATCATAGAGGAAAATCCACGT	ATCATAGAG-GAA-A-AT-C-C-A-C-G-T	--C---G-GTG--GACA-GCTCGAGCTGCT	0.4	0.654171	-ATCCACGT	GAGCTGC-T	0.0555556	0.000349882
novel-mol-miR-n373	hsa-miR-4666a-5p	CGGTGGACAGCTCGAGCTGCT	ATACATGTCAGATTGTATGCC	A---T--ACATG-TCAGATTGTA-TGCC-	-CGGTGGACA-GCTC-GA--G--CTG-CT	0.448276	0.261047	TGTA--TGCC	-G-AGCTGCT	0.05	0.000751205
novel-mol-miR-n373	hsa-miR-4509	CGGTGGACAGCTCGAGCTGCT	ACTAAAGGATATAGAAGGTTTT	AC--TAAAGGAT-A--TA-GAAGGTT-T--T	-CGGT---GGA-CAGCT-CG-A-G--CTGCT	0.387097	0.0322613	AAGGTTTT	GAGCTGCT	0.25	0.63039
novel-mol-miR-n373	hsa-miR-654-3p	CGGTGGACAGCTCGAGCTGCT	TATGTCTGCTGACCATCACCTT	TATGTCTGC-TG-ACCA--TC-AC-CT--T	-----C-G-GTGGA-CAGCTCGA-GCTGCT	0.433333	0.325545	-ATCACCTT	GAGCTGC-T	0.0555556	0.000544728
novel-mol-miR-n373	hsa-miR-548aa	CGGTGGACAGCTCGAGCTGCT	AAAAACCACAATTACTTTTGCACCA	AAAAACC-----ACAATTA-CTTTTGC-A-C--CA-	------CGGTGGAC----AGC---T-CGAGCTGC-T	0.277778	0.0557274	TTGCACCA	GAGCTGCT	0.0625	0.00162147
novel-mol-miR-n373	hsa-miR-154-3p	CGGTGGACAGCTCGAGCTGCT	AATCATACACGGTTGACCTATT	AATCATACACGGTTG-AC--CT--A--T--T	---------CGG-TGGACAGCTCGAGCTGCT	0.387097	0.650275	GACCTATT	GAGCTGCT	0.4375	0.0030066
novel-mol-miR-n373	hsa-miR-6847-3p	CGGTGGACAGCTCGAGCTGCT	GGCTCATGTGTCTGTCCTCTTC	-GGCTCATGTGT-CT-G-TC---CT-CTTC	CGG----TG-G-AC-AGCTCGAGCTGC-T-	0.433333	0.153576	TCCTCTTC-	-GAGCTGCT	-0.111111	5.93312e-05
novel-mol-miR-n373	hsa-miR-146b-5p	CGGTGGACAGCTCGAGCTGCT	TGAGAACTGAATTCCATAGGCTG	---TGAGA-A-CT-GAATTC-CATAGGCTG	CGGTG-GACAGCTCG-A---GC-T--GCT-	0.466667	0.401754	ATAGGCTG--	-GA-GCTGCT	0.05	7.61621e-05
novel-mol-miR-n373	hsa-miR-4664-3p	CGGTGGACAGCTCGAGCTGCT	CTTCCGGTCTGTGAGCCCCGTC	CTTCCGGTCTGTGAGCC--C-CG---T-C-	----CGG--TG-GA--CAGCTCGAGCTGCT	0.433333	0.373901	GCCCCGTC-	GAGCTG-CT	0.0555556	0.000232044
novel-mol-miR-n373	hsa-miR-1268a	CGGTGGACAGCTCGAGCTGCT	CGGGCGTGGTGGTGGGGG	CGG-G--C-G-T-G-G-TGG-TGGGGG	CGGTGGACAGCTCGAGCT-GCT-----	0.444444	0.156513	GGTGGGGG-	-GAGCTGCT	-0.111111	7.00236e-06
novel-mol-miR-n373	hsa-miR-1229-3p	CGGTGGACAGCTCGAGCTGCT	CTCTCACCACTGCCCTCCCACAG	CTC--TC--ACCACTGCCCTCCC-A-CA-G--	--CGGT-GGA-CA--G--CT--CGAGC-TGCT	0.375	0.070484	TCCCACAG	GAGCTGCT	-0.3125	0
novel-mol-miR-n373	hsa-miR-1229-5p	CGGTGGACAGCTCGAGCTGCT	GTGGGTAGGGTTTGGGGGAGAGCG	GTG-GGTAGG---GTT-TGGGGGA-GAGC-G--	---CGGT-GGACAG--CT------CGAGCTGCT	0.363636	0.592714	GGAGA-GCG	-GAGCTGCT	0.222222	0.00694209
novel-mol-miR-n373	hsa-miR-939-5p	CGGTGGACAGCTCGAGCTGCT	TGGGGAGCTGAGGCTCTGGGGGTG	T-GG-GGAGCTGAGGCTCTGGGG-G-TG--	-CGGTGGA-C--A-GCTC----GAGCTGCT	0.5	0.0322046	TGGGGGTG--	--GAGCTGCT	-0.1	3.08146e-06
novel-mol-miR-n373	hsa-miR-25-3p	CGGTGGACAGCTCGAGCTGCT	CATTGCACTTGTCTCGGTCTGA	CAT--TGC-ACTT-GTCTCG-GTCTGA--	C--GGTG-GAC--AG-CTCGAG-CTG-CT	0.482759	0.153368	CGGTCTGA-	-GAGCTGCT	0.0555556	1.53937e-05
novel-mol-miR-n373	hsa-miR-425-5p	CGGTGGACAGCTCGAGCTGCT	AATGACACGATCACTCCCGTTGA	AA---TG-ACACGA-TC-A-CTCCCGT-TGA	--CGGTGGACA-G-CTCGAGCT---G-CT--	0.419355	0.842258	CCCGTTGA-	-GAGCTGCT	-0.111111	7.00236e-06
novel-mol-miR-n373	hsa-miR-625-5p	CGGTGGACAGCTCGAGCTGCT	AGGGGGAAAGTTCTATAGTCC	AG-GG-GGAA-AGTTCTAT--AGTC--C-	--CGGTGG-ACAG--C--TCGAG-CTGCT	0.448276	0.326314	TATAG-TCC-	--GAGCTGCT	-0.1	3.76518e-06
novel-mol-miR-n373	hsa-miR-369-3p	CGGTGGACAGCTCGAGCTGCT	AATAATACATGGTTGATCTTT	AATAA---T--ACATGGT-T-GAT-CTT--T	-----CGGTGGACA--G-CTCGA-GC-TGCT	0.354839	0.5842	TGATCTT-T	-GAGCTGCT	0.222222	0.0361038
novel-mol-miR-n373	hsa-miR-548h-5p	CGGTGGACAGCTCGAGCTGCT	AAAAGTAATCGCGGTTTTTGTC	AAAA-G-TA--ATC-GC--G-GTTTT-TGTC-	----CGGT-GGA-CAGCTCGAG----CTG-CT	0.34375	0.0362174	TTTTTGTC-	GAGCTG-CT	-0.111111	8.69966e-05
novel-mol-miR-n373	hsa-miR-142-3p	CGGTGGACAGCTCGAGCTGCT	TGTAGTGTTTCCTACTTTATGGA	T-GTAGTGTTTC--CTA-CTTT--ATG--GA--	-CG--GTG----GAC-AGC--TCGA-GCTG-CT	0.333333	0.453628	TTTATGGA	GAGCTGCT	-0.125	4.28871e-05
novel-mol-miR-n373	hsa-miR-1205	CGGTGGACAGCTCGAGCTGCT	TCTGCAGGGTTTGCTTTGAG	TC--TG--CAG---G-GTT-TGCTTTGAG	-CGGTGGACAGCTCGAG--CTGC--T---	0.413793	0.943433	GCTTTGAG	GAGCTGCT	0.0625	0.000610047
novel-mol-miR-n373	hsa-miR-3649	CGGTGGACAGCTCGAGCTGCT	AGGGACCTGAGTGTCTAAG	A-GG-G-AC--CT-GAG-TGTCTAAG	-CGGTGGACAGCTCGAGCTG-CT---	0.538462	0.0514311	TGT-CTAAG	-GAGCTGCT	-0.111111	8.47848e-06
novel-mol-miR-n373	hsa-miR-3118	CGGTGGACAGCTCGAGCTGCT	TGTGACTGCATTATGAAAATTCT	T-G-TG-ACT-GCATTAT-GAAAAT--T-CT	-CGGTGGAC-AGC----TCG---A-GCTGCT	0.419355	0.00708665	AAAATTCT	GAGCTGCT	0.25	0.53358
novel-mol-miR-n373	hsa-miR-3173-3p	CGGTGGACAGCTCGAGCTGCT	AAAGGAGGAAATAGGCAGGCCA	AAA-GGA-GGAAAT-AGGCA--G-GC--CA-	---CGG-TGG--A-CA-GC-TCGAGCTGC-T	0.387097	0.400824	GCAGGC--CA	G-A-GCTGCT	0.05	0.00108219
novel-mol-miR-n373	hsa-miR-4761-3p	CGGTGGACAGCTCGAGCTGCT	GAGGGCATGCGCACTTTGTCC	-GAG-GG-CATGCG-C-A-CTTTGTCC-	CG-GTGGACA-GC-TCGAGC--TG--CT	0.5	0.0320803	CTT-TGTCC	GAGCTG-CT	-0.111111	0.000239737
novel-mol-miR-n373	hsa-miR-98-5p	CGGTGGACAGCTCGAGCTGCT	TGAGGTAGTAAGTTGTATTGTT	TGA-GGTAGT-A-AGT-T-GTATTG-T--T	---CGGT-G-GACAG-CTCG-A--GCTGCT	0.433333	0.069027	GTAT-TGTT	G-AGCTGCT	0.222222	0.508729
novel-mol-miR-n373	hsa-miR-3622b-5p	CGGTGGACAGCTCGAGCTGCT	AGGCATGGGAGGTCAGGTGA	A-GGCATGGGAG--G-TCAG-G-TGA--	-CGG--T-GGA-CAGCTC-GAGCTG-CT	0.464286	0.0320803	TCAGGTGA-	-GAGCTGCT	0.0555556	2.567e-05
novel-mol-miR-n373	hsa-miR-302d-5p	CGGTGGACAGCTCGAGCTGCT	ACTTTAACATGGAGGCACTTGC	ACTT--TA--ACATG---GAGGCACTTGC-	-C--GGT-GGACA-GCTCGA-G--C-TGCT	0.433333	0.652476	GCACTTGC-	G-AGCTGCT	0.222222	0.000965099
novel-mol-miR-n373	hsa-miR-6778-3p	CGGTGGACAGCTCGAGCTGCT	TGCCTCCCTGACATTCCACAG	TGCCTCCC--TG-ACATT-C-C-A-CA-G--	-------CGGTGGACA--GCTCGAGC-TGCT	0.354839	0.0905202	TTCCACAG	GAGCTGCT	-0.3125	4.87721e-06
novel-mol-miR-n373	hsa-miR-6719-3p	CGGTGGACAGCTCGAGCTGCT	TCTGACATCAGTGATTCTCCTG	TC--TGAC-ATCAG-T-GATT-CTC-CTG	-CGGTG--GA-CAGCTCGA--GCT-GCT-	0.482759	0.00340512	TT-CTCCTG	GAGCTGCT-	0.0555556	0.000349882
novel-mol-miR-n373	hsa-miR-12127	CGGTGGACAGCTCGAGCTGCT	TAGAGGTTCTAATGGTCCAGGGTTA	TAGA-GGTTCTAATGGTC-CAG---G-G-T--TA	----CGG------TGG--ACAGCTCGAGCTGCT-	0.352941	0.694123	CAGG-GTTA	GAGCTGCT-	0.0555556	0.000258027
novel-mol-miR-n373	hsa-miR-596	CGGTGGACAGCTCGAGCTGCT	AAGCCTGCCCGGCTCCTCGGG	AAGCC--TG--C--C-CG-GCTC-CTCGGG	----CGGTGGACAGCTCGAGCT-GCT----	0.4	0.687005	TC-CTCGGG	GAGCT-GCT	-0.111111	3.38131e-06
novel-mol-miR-n373	hsa-miR-93-3p	CGGTGGACAGCTCGAGCTGCT	ACTGCTGAGCTAGCACTTCCCG	ACTGC-TGAGCTAGCA-CTTCC---C-G--	-C-G-GTG-G--A-CAGC-T-CGAGCTGCT	0.433333	0.070484	-ACTTCCCG	GAGCT-GCT	-0.111111	7.00236e-06
novel-mol-miR-n373	hsa-miR-636	CGGTGGACAGCTCGAGCTGCT	TGTGCTTGCTCGTCCCGCCCGCA	T-G-TG--CTT-GCTCGTCCC-GCCC-GCA-	-CGGTGGAC--AGCTCG----AG--CTGC-T	0.419355	0.452211	CGCCC-GCA	-GAGCTGCT	0.0555556	0.000593512
novel-mol-miR-n373	hsa-miR-4708-5p	CGGTGGACAGCTCGAGCTGCT	AGAGATGCCGCCTTGCTCCTT	A-GAGATGCCGC-CTT-GCTC---CT--T	-CG-G-TG--G-AC--AGCTCGAGCTGCT	0.448276	0.627849	T-GCTCCTT	GAGCTGC-T	0.222222	0.0968672
novel-mol-miR-n373	hsa-miR-7843-3p	CGGTGGACAGCTCGAGCTGCT	ATGAAGCCTTCTCTGCCTTACG	A---TG-A-AGCCTTCT---CTGCCTTACG	-CGGTGGACAG-C-TC-GAGCTG-C-T---	0.433333	0.260373	GCCTTACG	GAGCTGCT	0.0625	5.28834e-05
novel-mol-miR-n373	hsa-miR-4662a-3p	CGGTGGACAGCTCGAGCTGCT	AAAGATAGACAATTGGCTAAAT	AAA-GA-TAG-ACAAT--T-G-GCTAAA--T	---CG-GT-GGAC-A-GCTCGAGCT---GCT	0.387097	0.947072	G-GCTAAAT	GAGCT-GCT	0.222222	0.0118201
novel-mol-miR-n373	hsa-miR-6849-5p	CGGTGGACAGCTCGAGCTGCT	GAGTGGATAGGGGAGTGTGTGGA	-GAGTGGAT-AGGG---GAGTG-TG-TGGA	CG-GTGGA-CA--GCTCGA--GCTGCT---	0.466667	0.00562153	TGTG-TGGA	-GAGCTGCT	0.0555556	0.0011695
novel-mol-miR-n373	hsa-miR-4666a-3p	CGGTGGACAGCTCGAGCTGCT	CATACAATCTGACATGTATTT	CA--T--ACAAT-CT-GA-CATGTATT-T	C-GGTGGAC-A-GCTCGAGC-TG----CT	0.448276	0.0135997	ATGTATT-T	GAG-CTGCT	-0.111111	7.31116e-05
novel-mol-miR-n373	hsa-miR-3159	CGGTGGACAGCTCGAGCTGCT	TAGGATTACAAGTGTCGGCCAC	TA-GGATT--ACAAGTG-TCG-GCCA--C-	--CGG--TGGAC-A--GCTCGAG-C-TGCT	0.433333	0.070484	TCG-GCCAC-	--GAGCTGCT	-0.1	4.30522e-06
novel-mol-miR-n374	hsa-miR-6515-3p	CGGTGGACTGCTCGAGCTGCT	TCTCTTCATCTACCCCCCAG	TC--T---CTT-CATCT-ACCCCC-CA-G--	-CGGTGGAC-TGC-TC-GA-----GC-TGCT	0.322581	0.660152	CCCCCCAG	GAGCTGCT	-0.3125	8.83131e-07
novel-mol-miR-n374	hsa-miR-23a-3p	CGGTGGACTGCTCGAGCTGCT	ATCACATTGCCAGGGATTTCC	ATC-----ACATTGC-CAGGGATTT-C--C-	--CGGTGGAC--TGCTC---GA---GCTGCT	0.354839	0.0223784	GGATTTCC-	-GAGCTGCT	0.0555556	2.56344e-05
novel-mol-miR-n374	hsa-miR-146a-5p	CGGTGGACTGCTCGAGCTGCT	TGAGAACTGAATTCCATGGGTT	---TGAGAACTGAATTCCATG-G-G-T--T	CGGTG-G-ACTG-----C-T-CGAGCTGCT	0.433333	0.0312005	CATGG-GTT	GA-GCTGCT	0.0555556	4.80051e-05
novel-mol-miR-n374	hsa-miR-425-3p	CGGTGGACTGCTCGAGCTGCT	ATCGGGAATGTCGTGTCCGCCC	ATCGG-GA-A-TG-TCGT-GTCC-GCCC-	--CGGTG-GACTGCTCG-AG--CTG--CT	0.482759	0.800825	GTCCGCCC	GAGCTGCT	0.0625	5.28834e-05
novel-mol-miR-n374	hsa-miR-320c	CGGTGGACTGCTCGAGCTGCT	AAAAGCTGGGTTGAGAGGGT	AAAAGCTGGGTTGAGA--G---G-G-T---	-----C--GG-TG-GACTGCTCGAGCTGCT	0.366667	0.451436	GAGAGGGT	GAGCTGCT	0.4375	0.0120485
novel-mol-miR-n374	hsa-miR-487b-3p	CGGTGGACTGCTCGAGCTGCT	AATCGTACAGGGTCATCCACTT	AATCGTACAG-GGTCA-T-C-C-A-CT--T	---CG----GTGG--ACTGCTCGAGCTGCT	0.433333	0.205592	-ATCCACTT	GAGCTGC-T	0.0555556	0.000671804
novel-mol-miR-n374	hsa-miR-4750-5p	CGGTGGACTGCTCGAGCTGCT	CTCGGGCGGAGGTGGTTGAGTG	CTCGGGC-GGAGG-TGGT-T-GAG-TG--	--C-GG-TGGA--CT-G-CTCGAGCTGCT	0.482759	0.0473559	GTTGAG-TG--	---GAGCTGCT	-0.0909091	4.82673e-05
novel-mol-miR-n374	hsa-miR-6778-5p	CGGTGGACTGCTCGAGCTGCT	AGTGGGAGGACAGGAGGCAGGT	AGTG-GGA-GGACA-G---GAGGCAG-G-T	----CGG-TGGAC-TGCTCGA-GC--TGCT	0.433333	0.504189	AG-GCAGGT	-GAGCTGCT	0.222222	0.000965099
novel-mol-miR-n374	hsa-miR-4751	CGGTGGACTGCTCGAGCTGCT	AGAGGACCCGTAGCTGCTAGAAGG	A-GAG-G-AC--C-CGTAGCTGCTAGAAGG	-CG-GTGGACTGCTCG-AGCTGCT------	0.5	0.0312005	CTAGAAGG-	-GAGCTGCT	-0.111111	0.000138104
novel-mol-miR-n374	hsa-miR-8071	CGGTGGACTGCTCGAGCTGCT	CGGTGGACTGGAGTGGGTGG	CGGTGGACTG---GAG-TGGG-TGG	CGGTGGACTGCTCGAGCT--GCT--	0.64	0.00138631	GTGGGTGG-	G-AGCTGCT	0.0555556	0
novel-mol-miR-n374	hsa-miR-23a-5p	CGGTGGACTGCTCGAGCTGCT	GGGGTTCCTGGGGATGGGATTT	GGGGTTCCTGG-GGA-TGG---GAT--T--T	-------C-GGTGGACT-GCTCGA-GCTGCT	0.387097	0.671376	TGGGATT-T	-GAGCTGCT	0.0555556	0.000258027
novel-mol-miR-n374	hsa-miR-6844	CGGTGGACTGCTCGAGCTGCT	TTCTTTGTTTTTAATTCACAG	TTCTTTGTTTT-TA--A-T--TC-A-CA-G--	--C---G----GT-GGACTGCTCGAGC-TGCT	0.3125	0.452941	ATTCACAG	GAGCTGCT	-0.3125	7.26926e-07
novel-mol-miR-n374	hsa-miR-302b-5p	CGGTGGACTGCTCGAGCTGCT	ACTTTAACATGGAAGTGCTTTC	ACTT--TA--ACATG---GAAG-TGCTTTC	-C--GGT-GGAC-TGCTCG-AGCTGC--T-	0.433333	0.260373	GTGCTTTC-	GAGC-TGCT	0.222222	0.00836755
novel-mol-miR-n374	hsa-miR-9718	CGGTGGACTGCTCGAGCTGCT	TTGCTGACCTGGGTGGTGGT	TTGC--TG-ACCTGGG-T-G-G-TGG-T	---CGGTGGA-CT--GCTCGAGCT-GCT	0.464286	0.155948	GTGGTGGT	GAGCTGCT	0.4375	0.00604315
novel-mol-miR-n374	hsa-miR-4664-5p	CGGTGGACTGCTCGAGCTGCT	TGGGGTGCCCACTCCGCAAGTT	TGG-GGTGCCC-ACT-C-CGCAAG-T--T	---CGGTG---GACTGCTCG--AGCTGCT	0.482759	0.65533	C-GCAAGTT	GAGC-TGCT	0.0555556	0.000156168
novel-mol-miR-n374	hsa-miR-211-3p	CGGTGGACTGCTCGAGCTGCT	GCAGGGACAGCAAAGGGGTGC	GCAGG-G-ACA-GCAAAGG--G-G-TGC-	-C-GGTGGAC-TGC-----TCGAGCTGCT	0.448276	0.292305	AGGGGTGC-	-GAGCTGCT	0.222222	0.00836755
novel-mol-miR-n374	hsa-miR-548h-3p	CGGTGGACTGCTCGAGCTGCT	CAAAAACCGCAATTACTTTTGCA	CAAAA-----ACC-GCAATT--A-CTTTTGCA-	C----GGTGGA-CTGC---TCGAGC---TGC-T	0.333333	0.373901	CTTTTGCA	GAGCTGCT	0.0625	0.000285037
novel-mol-miR-n374	hsa-miR-6892-5p	CGGTGGACTGCTCGAGCTGCT	GTAAGGGACCGGAGAGTAGGA	-GTAAG-GGACCG-GA---GAG-TAGGA--	CG---GTGGA-C-TG-CTCGAGCT--G-CT	0.4	0.373901	GAGTAGGA	GAGCTGCT	0.25	0.662001
novel-mol-miR-n374	hsa-miR-378i	CGGTGGACTGCTCGAGCTGCT	ACTGGACTAGGAGTCAGAAGG	ACTGGACTAGGA--G-TCAGAAG--G--	-C-GG--T-GGACTGCTC-G-AGCTGCT	0.5	0.00688358	TCAGAAGG-	-GAGCTGCT	-0.111111	2.78865e-05
novel-mol-miR-n374	hsa-miR-4508	CGGTGGACTGCTCGAGCTGCT	GCGGGGCTGGGCGCGCG	GCGG-GG-CTGGGCG-CG--C-G--	-CGGTGGACT--GC-TCGAGCTGCT	0.52	0.0873608	GGCGC-GCG	-GAGCTGCT	0.222222	0.000965099
novel-mol-miR-n374	hsa-miR-98-3p	CGGTGGACTGCTCGAGCTGCT	CTATACAACTTACTACTTTCCC	CTA--TACA--ACTTA-CT--A-CTTTCC-C-	C--GGT---GGAC-T-GCTCGAGC--T--GCT	0.34375	0.236884	ACTTTCCC	GAGCTGCT	-0.125	2.96768e-06
novel-mol-miR-n374	hsa-miR-3972	CGGTGGACTGCTCGAGCTGCT	CTGCCAGCCCCGTTCCAGGGCA	C--TGCCAGCCC-CGTT-C-CAG-G--GCA-	CGGTG---G---AC--TGCTC-GAGCTGC-T	0.387097	0.113095	CCAGG-GCA	-GAGCTGCT	0.0555556	0.00144387
novel-mol-miR-n374	hsa-miR-6881-3p	CGGTGGACTGCTCGAGCTGCT	ATCCTCTTTCGTCCTTCCCACT	ATCC--T---CTTTCGTCCTTCCC-A-CT---	---CGGTGGAC--T-G--C-T--CGAGCTGCT	0.34375	0.070484	TTCCCACT	GAGCTGCT	0.0625	7.75128e-05
novel-mol-miR-n374	hsa-miR-4442	CGGTGGACTGCTCGAGCTGCT	GCCGGACAAGAGGGAGG	GCCGGACAA-GAG---G---GAG--G--	--CGG----TG-GACTGCTCGAGCTGCT	0.357143	0.66798	GAGGGAGG-	GA-GCTGCT	0.0555556	0.000156168
novel-mol-miR-n374	hsa-miR-2053	CGGTGGACTGCTCGAGCTGCT	GTGTTAATTAAACCTCTATTTAC	-GTGTTAATTAA--ACCT-CT--ATT--TA-C-	CG-G-----T--GGA-CTGCTCGA--GCT-GCT	0.333333	0.646289	CTATTTAC-	-GAGCTGCT	-0.111111	0.00015261
novel-mol-miR-n374	hsa-miR-548k	CGGTGGACTGCTCGAGCTGCT	AAAAGTACTTGCGGATTTTGCT	AAAA-G-T--ACTTGCG--GATTT--TGCT	----CGGTGGAC-TGC-TCGA---GCTGCT	0.433333	0.0966555	ATTTTGCT	GAGCTGCT	0.25	0.181146
novel-mol-miR-n374	hsa-miR-6068	CGGTGGACTGCTCGAGCTGCT	CCTGCGAGTCTCCGGCGGTGG	CC--TGCGAGTCT-C-CG-GCGGTGG--	-CGGTG-GA--CTGCTCGAGC--T-GCT	0.5	0.104649	GGCGGTGG-	-GAGCTGCT	0.0555556	4.05294e-05
novel-mol-miR-n374	hsa-miR-7703	CGGTGGACTGCTCGAGCTGCT	TTGCACTCTGGCCTTCTCCCAGG	T---TGC-ACT-CT-G-GCCTT-CTCCCAGG	-CGGTG-GACTGCTCGAG-C-TGCT------	0.419355	0.17446	CTCCCAGG-	-GAGCTGCT	-0.277778	2.1527e-06
novel-mol-miR-n374	hsa-miR-376a-2-5p	CGGTGGACTGCTCGAGCTGCT	GGTAGATTTTCCTTCTATGGT	-GGTAG-ATTTTCCTT-CT--ATG--G-T	CGGT-GGA-----C-TGCTCGA-GCTGCT	0.448276	0.0311531	TCTATGGT	GAGCTGCT	0.0625	0.000390078
novel-mol-miR-n374	hsa-miR-6892-3p	CGGTGGACTGCTCGAGCTGCT	TCCCTCTCCCACCCCTTGCAG	TCCC--T---CTC-C-C-ACCC-CTTGCAG-	---CGGTGGACT-GCTCGA---GC-TGC--T	0.354839	0.947072	CCT-TGCAG	GAGCTGC-T	-0.111111	4.75249e-05
novel-mol-miR-n374	hsa-miR-4469	CGGTGGACTGCTCGAGCTGCT	GCTCCCTCTAGGGTCGCTCGGA	GC--TCC---CT-CTAG-G-GTC-GCTCGGA	-CGGT--GGACTGCT--CGAG-CTGCT----	0.387097	0.081747	C-GCTCGGA	GAGCT-GCT	0.0555556	0.000258027
novel-mol-miR-n374	hsa-miR-12123	CGGTGGACTGCTCGAGCTGCT	TTATTCATTCACAAAAGCTTTA	T---T--ATTCATT-CA-CAAA-AGCTT--TA	-CGGTGGA--C--TGC-TC---GAGC-TGCT-	0.34375	0.59184	AAGCTTTA	GAGCTGCT	0.25	0.0627392
novel-mol-miR-n374	hsa-miR-937-3p	CGGTGGACTGCTCGAGCTGCT	ATCCGCGCTCTGACTCTCTGCC	ATCCGCGCTCTG-ACT-CTCTG--C--C-	---CG-G---TGGACTGCTC-GAGCTGCT	0.482759	0.00699673	TCTCTGCC	GAGCTGCT	0.25	0.00372661
novel-mol-miR-n374	hsa-miR-4688	CGGTGGACTGCTCGAGCTGCT	TAGGGGCAGCAGAGGACCTGGG	TA-GG-GGCA--GCA--GAGGACCTGGG--	--CGGTGG-ACTGC-TCGA-G--CT--GCT	0.433333	0.504189	GACCTGGG	GAGCTGCT	0.4375	0.00950779
novel-mol-miR-n374	hsa-miR-134-3p	CGGTGGACTGCTCGAGCTGCT	CCTGTGGGCCACCTAGTCACCAA	CCTGTG-GGCCACCTAG-TC-A-C--CAA-	-C-G-GTGG--A-CT-GCTCGAGCTGC--T	0.466667	0.00391198	GT-CACCAA	GAGCTGC-T	-0.111111	0.000299707
novel-mol-miR-n374	hsa-miR-146a-3p	CGGTGGACTGCTCGAGCTGCT	CCTCTGAAATTCAGTTCTTCAG	CCTC--TGAA-A-T--TC-AGTTCTTCAG--	---CGGTG--GACTGCTCGAG--C-T--GCT	0.387097	0.671376	TT-CTTCAG	GAGCTGC-T	-0.111111	4.75249e-05
novel-mol-miR-n374	hsa-miR-5701	CGGTGGACTGCTCGAGCTGCT	TTATTGTCACGTTCTGATT	T---T--AT-TG-TC-ACGTTCTGAT-T	-CGGTGGA-CTGCTCGA-G--CTG--CT	0.428571	0.50625	TT-CTGATT	GAGCTG-CT	0.0555556	0.00048752
novel-mol-miR-n374	hsa-miR-6881-5p	CGGTGGACTGCTCGAGCTGCT	TGGGGTAAGGATAGGAGGGTCA	TGG-GGTAAGGA-TAG---GAGGG-T-CA-	---CGGT--GGACT-GCTCGA--GCTGC-T	0.433333	0.070484	GAGGGT-CA	GA-GCTGCT	0.222222	0.0606387
novel-mol-miR-n374	hsa-miR-12119	CGGTGGACTGCTCGAGCTGCT	TTCTGAGGGGACGGTAGATTTGGGG	TTCTGAGG-GGACGGTAGATT-TG-G-G--G--	--C---GGTGGAC--T-G---CT-CGAGCTGCT	0.393939	0.0561389	-ATTTGGGG	GAGCT-GCT	-0.111111	3.88932e-06
novel-mol-miR-n374	hsa-miR-4298	CGGTGGACTGCTCGAGCTGCT	CTGGGACAGGAGGAGGAGGCAG	CTGGGACAGGA-GGA--G---GAGGCA-G--	------C-GG-TGGACTGCTCGA-GC-TGCT	0.387097	0.373901	GGAGGCAG--	-GA-GCTGCT	0.05	0.000238681
novel-mol-miR-n374	hsa-miR-6759-5p	CGGTGGACTGCTCGAGCTGCT	TTGTGGGTGGGCAGAAGTCTGT	TTGTG-GGTGG---GCA--GAAGTCTG-T	-----CGGTGGACTGC-TCG-AG-CTGCT	0.482759	0.19376	AAGTCTG-T	GAG-CTGCT	0.388889	0.0632088
novel-mol-miR-n374	hsa-miR-548y	CGGTGGACTGCTCGAGCTGCT	AAAAGTAATCACTGTTTTTGCC	AAAA-GTAA-TC--ACTGTTTT-T-G--C--C-	----CG---GT-GGACTG----CTCGAGCTGCT	0.30303	0.070484	TTTTTGCC	GAGCTGCT	0.0625	2.83734e-05
novel-mol-miR-n374	hsa-miR-6848-3p	CGGTGGACTGCTCGAGCTGCT	GTGGTCTCTTGGCCCCCAG	-G-TGGT-CT-CTT-G-GCCCCCA-G--	CGGTGG-ACTGC-TCGAG----C-TGCT	0.428571	0.952131	GCCCCCAG	GAGCTGCT	-0.125	3.43754e-06
novel-mol-miR-n374	hsa-miR-4507	CGGTGGACTGCTCGAGCTGCT	CTGGGTTGGGCTGGGCTGGG	CTGGGTTGGG-CTGGGCT-G-G--G--	C--GG-T-GGACT--GCTCGAGCTGCT	0.518519	0.0128886	GGGCTGGG	GAGCTGCT	0.4375	0.00604315
novel-mol-miR-n374	hsa-miR-548ao-5p	CGGTGGACTGCTCGAGCTGCT	AGAAGTAACTACGGTTTTTGCA	A-GAAGTA--ACTA-C--G-GTTTT-TGCA-	-CG--GT-GGACT-GCTCGAG----CTGC-T	0.387097	0.947072	TTTTTGCA	GAGCTGCT	0.0625	0.000390078
novel-mol-miR-n374	hsa-miR-3690	CGGTGGACTGCTCGAGCTGCT	ACCTGGACCCAGCGTAGACAAAG	ACC--TGGAC--C-C-AGCGTAGACAAAG-	--CGGTGGACTGCTCGAGC-T-G-C----T	0.466667	0.153576	AGA-CAAAG	-GAGCTGCT	-0.111111	9.90165e-05
novel-mol-miR-n374	hsa-miR-302b-3p	CGGTGGACTGCTCGAGCTGCT	TAAGTGCTTCCATGTTTTAGTAG	TAA-G-TG--CTTC-CAT-GTTTTAG-TAG--	---CGGTGGAC-T-GC-TCG----AGCT-GCT	0.375	0.902357	TTTAGTAG--	--GAGCTGCT	-0.25	2.85724e-06
novel-mol-miR-n374	hsa-miR-6759-3p	CGGTGGACTGCTCGAGCTGCT	TGACCTTTGCCTCTCCCCTCAG	---TG-ACCTTTGCCTCTCCC---CTCAG--	CGGTGGA-C--TG---CT--CGAGCT--GCT	0.387097	0.400824	CCCCTCAG	GAGCTGCT	-0.125	6.92314e-06
novel-mol-miR-n374	hsa-miR-3149	CGGTGGACTGCTCGAGCTGCT	TTTGTATGGATATGTGTGTGTAT	TTT-GTA-TGGATA-TG-T-GT-G-TGTA-T	---CG--GTGG--ACTGCTCG-AGCTG--CT	0.419355	0.0242523	GTG-TGTAT	GAGCTG-CT	0.222222	0.00836755
novel-mol-miR-n374	hsa-miR-146b-3p	CGGTGGACTGCTCGAGCTGCT	GCCCTGTGGACTCAGTTCTGGT	GCCCTG-TGGACT-C---AGTTCTGG-T	---C-GGTGGACTGCTCGAG--CT-GCT	0.535714	0.0326461	GTTCTGGT	GAGCTGCT	0.4375	0.00359463
novel-mol-miR-n374	hsa-miR-6845-5p	CGGTGGACTGCTCGAGCTGCT	CGGGGCCAGAGCAGAGAGC	CGGG-GCCAGA--GCA--GAGA--GC-	C-GGTG---GACTGC-TCGAG-CTGCT	0.481481	0.024163	CAGAGA-GC-	--GAGCTGCT	0.05	0
novel-mol-miR-n374	hsa-miR-7848-3p	CGGTGGACTGCTCGAGCTGCT	CTACCCTCGGTCTGCTTACCACA	C--T--ACC--CTCG-GTCTGCTTACCACA	CGGTGGA-CTGCTCGAG-CTGC-T------	0.466667	0.377778	TTACCA-CA	-GAGCTGCT	-0.111111	0.000175307
novel-mol-miR-n374	hsa-miR-10400-3p	CGGTGGACTGCTCGAGCTGCT	CTGGGCTCCCGGACGAGGCGGG	CTGGGCTCCCGGACGAG-GC--G-G--G--	C--GG-T---GGAC---TGCTCGAGCTGCT	0.433333	0.373901	GAGGCGGG-	GA-GCTGCT	0.222222	0.00140621
novel-mol-miR-n374	hsa-miR-548az-5p	CGGTGGACTGCTCGAGCTGCT	CAAAAGTGATTGTGGTTTTTGC	CAAAAG-TG-AT-TG-T-G-GTTTT-TGC-	C----GGTGGA-CTGCTCGAG----CTGCT	0.433333	0.0161301	GTTTTTGC-	G-AGCTGCT	0.0555556	4.80051e-05
novel-mol-miR-n374	hsa-miR-4706	CGGTGGACTGCTCGAGCTGCT	AGCGGGGAGGAAGTGGGCGCTGCTT	AGCGGGGA-GGAAG-TGGGC--G--CTGCTT	--C--GG-TGG-A-CT--GCTCGAGCTGC-T	0.483871	0.23673	C-GCTGCTT	GAGCTGC-T	0.388889	0.254149
novel-mol-miR-n374	hsa-miR-376a-3p	CGGTGGACTGCTCGAGCTGCT	ATCATAGAGGAAAATCCACGT	ATCATAGAG-GAAA-A-T-C-C-A-C-G-T	--C---G-GTG---GACTGCTCGAGCTGCT	0.4	0.819665	-ATCCACGT	GAGCTGC-T	0.0555556	4.80051e-05
novel-mol-miR-n374	hsa-miR-4666a-5p	CGGTGGACTGCTCGAGCTGCT	ATACATGTCAGATTGTATGCC	A---T--ACATG-TCAGATTGTA-TGCC-	-CGGTGGAC-TGCTC-GA--G--CTG-CT	0.448276	0.0965708	TGTA--TGCC	-G-AGCTGCT	0.05	0.000547681
novel-mol-miR-n374	hsa-miR-4509	CGGTGGACTGCTCGAGCTGCT	ACTAAAGGATATAGAAGGTTTT	AC--TAAAGGA-TA--TA-GAAGGTT-T--T	-CGGT---GGACT-GCT-CG-A-G--CTGCT	0.387097	0.463733	AAGGTTTT	GAGCTGCT	0.25	0.00777075
novel-mol-miR-n374	hsa-miR-654-3p	CGGTGGACTGCTCGAGCTGCT	TATGTCTGCTGACCATCACCTT	TATGTCTGC-TG-AC--CATC-AC-CT--T	-----C-G-GTGGACTGC-TCGA-GCTGCT	0.433333	0.00243765	-ATCACCTT	GAGCTGC-T	0.0555556	0.00144387
novel-mol-miR-n374	hsa-miR-548aa	CGGTGGACTGCTCGAGCTGCT	AAAAACCACAATTACTTTTGCACCA	AAAAACCACAAT--T--ACTTTTGC---A-C--CA-	--------C---GGTGGAC---TGCTCGAGCTGC-T	0.277778	0.331902	TTGCACCA	GAGCTGCT	0.0625	9.46234e-05
novel-mol-miR-n374	hsa-miR-154-3p	CGGTGGACTGCTCGAGCTGCT	AATCATACACGGTTGACCTATT	AATCATACACGGTTG-AC--CT--A--T--T	---------CGG-TGGACTGCTCGAGCTGCT	0.387097	0.590912	GACCTATT	GAGCTGCT	0.4375	0.0357734
novel-mol-miR-n374	hsa-miR-6847-3p	CGGTGGACTGCTCGAGCTGCT	GGCTCATGTGTCTGTCCTCTTC	-GGCTCATGTGT-CTG-TC---CT-CTTC	CGG----TG-G-ACTGCTCGAGCTGC-T-	0.482759	0.0321444	TCCTCTTC-	-GAGCTGCT	-0.111111	4.66042e-05
novel-mol-miR-n374	hsa-miR-146b-5p	CGGTGGACTGCTCGAGCTGCT	TGAGAACTGAATTCCATAGGCTG	---TGAGAACTGAATTCCATA-G-GCTG--	CGGTG-G-ACTG-----C-T-CGAGCTGCT	0.466667	0.0131734	ATAGGCTG--	-GA-GCTGCT	0.05	0
novel-mol-miR-n374	hsa-miR-4664-3p	CGGTGGACTGCTCGAGCTGCT	CTTCCGGTCTGTGAGCCCCGTC	CTTCCGGT---CTG-T-GAGCCCCGT-C-	----CGGTGGACTGCTCGAG---C-TGCT	0.482759	0.875123	GCCCCGTC-	GAGCTG-CT	0.0555556	4.80051e-05
novel-mol-miR-n374	hsa-miR-1268a	CGGTGGACTGCTCGAGCTGCT	CGGGCGTGGTGGTGGGGG	CGGGCGTGG--TGG-TGG-G-G--G--	C--G-GTGGACT-GCT--CGAGCTGCT	0.444444	0.939259	GGTGGGGG-	-GAGCTGCT	-0.111111	2.80624e-06
novel-mol-miR-n374	hsa-miR-1229-3p	CGGTGGACTGCTCGAGCTGCT	CTCTCACCACTGCCCTCCCACAG	CTC--TCACC--ACTGCCCTCCC-A-CA-G--	--CGGT----GGACTG--CT--CGAGC-TGCT	0.375	0.324159	TCCCACAG	GAGCTGCT	-0.3125	6.09945e-05
novel-mol-miR-n374	hsa-miR-1229-5p	CGGTGGACTGCTCGAGCTGCT	GTGGGTAGGGTTTGGGGGAGAGCG	GTG-GGTAGGGTT--TGGGGGA---GAGC-G--	---CGGT--GG--ACT----G-CTCGAGCTGCT	0.363636	0.453628	GGAGA-GCG	-GAGCTGCT	0.222222	0.00694209
novel-mol-miR-n374	hsa-miR-939-5p	CGGTGGACTGCTCGAGCTGCT	TGGGGAGCTGAGGCTCTGGGGGTG	T-GG-GGAGCTGAGGCTCTGGGG-G-TG--	-CGGTGGA-CT---GCTC----GAGCTGCT	0.5	0.0254862	TGGGGGTG--	--GAGCTGCT	-0.1	7.70771e-06
novel-mol-miR-n374	hsa-miR-25-3p	CGGTGGACTGCTCGAGCTGCT	CATTGCACTTGTCTCGGTCTGA	CAT--TGC-ACTTGTCTCG-GTCTGA--	C--GGTG-GAC-TG-CTCGAG-CTG-CT	0.535714	0.0326461	CGGTCTGA-	-GAGCTGCT	0.0555556	4.80051e-05
novel-mol-miR-n374	hsa-miR-425-5p	CGGTGGACTGCTCGAGCTGCT	AATGACACGATCACTCCCGTTGA	AA---TGAC-AC-GA-TC-A-CTCCCGT-TGA	--CGGTG--GACTG-CTCGAGCT---G-CT--	0.375	0.661499	CCCGTTGA-	-GAGCTGCT	-0.111111	7.00236e-06
novel-mol-miR-n374	hsa-miR-625-5p	CGGTGGACTGCTCGAGCTGCT	AGGGGGAAAGTTCTATAGTCC	AG-GG-GGAAAGTTCTA--T--AGTC--C-	--CGGTGG--A---CT-GCTCGAG-CTGCT	0.4	0.373901	TATAG-TCC-	--GAGCTGCT	-0.1	4.43642e-05
novel-mol-miR-n374	hsa-miR-369-3p	CGGTGGACTGCTCGAGCTGCT	AATAATACATGGTTGATCTTT	AATAATACATGGTTG-A-T-CT-----T--T	-------C--GG-TGGACTGCTCGAGCTGCT	0.354839	0.187475	TGATCTT-T	-GAGCTGCT	0.222222	0.0473416
novel-mol-miR-n374	hsa-miR-548h-5p	CGGTGGACTGCTCGAGCTGCT	AAAAGTAATCGCGGTTTTTGTC	AAAA-G-TA--ATC-GC--G-GTTTT-TGTC-	----CGGT-GGA-CTGCTCGAG----CTG-CT	0.34375	0.502824	TTTTTGTC-	GAGCTG-CT	-0.111111	9.50212e-06
novel-mol-miR-n374	hsa-miR-142-3p	CGGTGGACTGCTCGAGCTGCT	TGTAGTGTTTCCTACTTTATGGA	T-GTAGTGTTTCCT-ACTT--T--ATG--GA--	-CG--GTG------GAC-TGCTCGA-GCTG-CT	0.333333	0.950271	TTTATGGA	GAGCTGCT	-0.125	4.28871e-05
novel-mol-miR-n374	hsa-miR-1205	CGGTGGACTGCTCGAGCTGCT	TCTGCAGGGTTTGCTTTGAG	TCTGCAG-GGTT--TGCTTT-GAG-----	-C-G--GTGG--ACTGC--TCGAGCTGCT	0.413793	0.347203	GCTTTGAG	GAGCTGCT	0.0625	2.83734e-05
novel-mol-miR-n374	hsa-miR-3649	CGGTGGACTGCTCGAGCTGCT	AGGGACCTGAGTGTCTAAG	A-GG-G-AC--CT-GAG-TGTCTAAG	-CGGTGGACTGCTCGAGCTG-CT---	0.538462	0.00381331	TGT-CTAAG	-GAGCTGCT	-0.111111	0.000139719
novel-mol-miR-n374	hsa-miR-3118	CGGTGGACTGCTCGAGCTGCT	TGTGACTGCATTATGAAAATTCT	T-G-TG-ACTGCATTAT-GAAAAT--T-CT	-CGGTGGACTGC----TCG---A-GCTGCT	0.466667	0.111101	AAAATTCT	GAGCTGCT	0.25	0.185597
novel-mol-miR-n374	hsa-miR-3173-3p	CGGTGGACTGCTCGAGCTGCT	AAAGGAGGAAATAGGCAGGCCA	AAA-GGA-GGAAA-TAGGCA--G-GC--CA-	---CGG-TGG--ACT--GC-TCGAGCTGC-T	0.387097	0.590912	GCAGGC--CA	G-A-GCTGCT	0.05	6.30277e-05
novel-mol-miR-n374	hsa-miR-4761-3p	CGGTGGACTGCTCGAGCTGCT	GAGGGCATGCGCACTTTGTCC	-GAG-GGCA-TGCG-C-A-CTTTGTCC-	CG-GTGG-ACTGC-TCGAGC--TG--CT	0.5	0.0161301	CTT-TGTCC	GAGCTG-CT	-0.111111	7.80571e-06
novel-mol-miR-n374	hsa-miR-98-5p	CGGTGGACTGCTCGAGCTGCT	TGAGGTAGTAAGTTGTATTGTT	TGA-GGTAGTAAGT--TG-T--ATTG-T--T	---CGGT-G---G-ACTGCTCGA--GCTGCT	0.387097	0.0132575	GTAT-TGTT	G-AGCTGCT	0.222222	0.0185694
novel-mol-miR-n374	hsa-miR-3622b-5p	CGGTGGACTGCTCGAGCTGCT	AGGCATGGGAGGTCAGGTGA	A-GGCATGGGAG--G-TCAG-G-TGA--	-CGG--T-GGA-CTGCTC-GAGCTG-CT	0.464286	0.00694761	TCAGGTGA-	-GAGCTGCT	0.0555556	0.000258027
novel-mol-miR-n374	hsa-miR-302d-5p	CGGTGGACTGCTCGAGCTGCT	ACTTTAACATGGAGGCACTTGC	ACTT--TA--ACATG---GAGGCACTTGC-	-C--GGT-GGAC-TGCTCGA-G--C-TGCT	0.433333	0.177808	GCACTTGC-	G-AGCTGCT	0.222222	0.000310979
novel-mol-miR-n374	hsa-miR-6778-3p	CGGTGGACTGCTCGAGCTGCT	TGCCTCCCTGACATTCCACAG	TGCCTCCC--TG-ACATT-C-C-A-CA-G--	-------CGGTGGAC--TGCTCGAGC-TGCT	0.354839	0.0789204	TTCCACAG	GAGCTGCT	-0.3125	3.12826e-05
novel-mol-miR-n374	hsa-miR-6719-3p	CGGTGGACTGCTCGAGCTGCT	TCTGACATCAGTGATTCTCCTG	TC--TG-ACATCAG-T-GATT-CTC-CTG	-CGGTGGAC-T--GCTCGA--GCT-GCT-	0.482759	0.0038896	TT-CTCCTG	GAGCTGCT-	0.0555556	4.05294e-05
novel-mol-miR-n374	hsa-miR-12127	CGGTGGACTGCTCGAGCTGCT	TAGAGGTTCTAATGGTCCAGGGTTA	TAGA-GGTTCTAATGG--T-C-CAGG-G-T--TA	----CGG------TGGACTGCTC--GAGCTGCT-	0.352941	0.123493	CAGG-GTTA	GAGCTGCT-	0.0555556	0.000349882
novel-mol-miR-n374	hsa-miR-596	CGGTGGACTGCTCGAGCTGCT	AAGCCTGCCCGGCTCCTCGGG	AAGCCTGCCCG-G--CTC-CTCG-G--G--	----C-G---GTGGACT-GCTCGAGCTGCT	0.4	0.687005	TC-CTCGGG	GAGCT-GCT	-0.111111	7.00236e-06
novel-mol-miR-n374	hsa-miR-93-3p	CGGTGGACTGCTCGAGCTGCT	ACTGCTGAGCTAGCACTTCCCG	------ACTGCT-GAGCTAGCACTTCCCG	CGGTGGACTGCTCGAGCT-G--C-T----	0.482759	0.10754	-ACTTCCCG	GAGCT-GCT	-0.111111	6.92625e-05
novel-mol-miR-n374	hsa-miR-636	CGGTGGACTGCTCGAGCTGCT	TGTGCTTGCTCGTCCCGCCCGCA	T-G-TG--CTTGCTCGTCCC-GCCC-GCA-	-CGGTGGAC-TGCTCG----AG--CTGC-T	0.466667	0.377778	CGCCC-GCA	-GAGCTGCT	0.0555556	6.90073e-05
novel-mol-miR-n374	hsa-miR-4708-5p	CGGTGGACTGCTCGAGCTGCT	AGAGATGCCGCCTTGCTCCTT	A-GAGATGCCGC-CTTGCTC---CT--T	-CG-G-TG--G-AC-TGCTCGAGCTGCT	0.5	0.0875267	T-GCTCCTT	GAGCTGC-T	0.222222	0.0216892
novel-mol-miR-n374	hsa-miR-7843-3p	CGGTGGACTGCTCGAGCTGCT	ATGAAGCCTTCTCTGCCTTACG	A---TGAAGC-CTT-CTCTGCCTTA-C-G--	-CGGTG--G-AC-TGCTC-G----AGCTGCT	0.387097	0.0787672	GCCTTACG	GAGCTGCT	0.0625	5.28834e-05
novel-mol-miR-n374	hsa-miR-4662a-3p	CGGTGGACTGCTCGAGCTGCT	AAAGATAGACAATTGGCTAAAT	AAA-GA-TAG-ACAAT--T-G-GCTAAA--T	---CG-GT-GGAC--TGCTCGAGCT---GCT	0.387097	0.0132575	G-GCTAAAT	GAGCT-GCT	0.222222	0.152948
novel-mol-miR-n374	hsa-miR-6849-5p	CGGTGGACTGCTCGAGCTGCT	GAGTGGATAGGGGAGTGTGTGGA	-GAGTGGA-TAGGG---GAGTG-TG-TGGA	CG-GTGGACT---GCTCGA--GCTGCT---	0.466667	0.0476194	TGTG-TGGA	-GAGCTGCT	0.0555556	1.53937e-05
novel-mol-miR-n374	hsa-miR-4666a-3p	CGGTGGACTGCTCGAGCTGCT	CATACAATCTGACATGTATTT	CA--T--ACAAT-CT-GA-CATGTATT-T	C-GGTGGAC--TGCTCGAGC-TG----CT	0.448276	0.0432687	ATGTATT-T	GAG-CTGCT	-0.111111	4.93648e-05
novel-mol-miR-n374	hsa-miR-3159	CGGTGGACTGCTCGAGCTGCT	TAGGATTACAAGTGTCGGCCAC	TA-GGATT--ACAAGTG-TCG-GCCA--C-	--CGG--TGGAC---TGCTCGAG-C-TGCT	0.433333	0.945313	TCG-GCCAC-	--GAGCTGCT	-0.1	8.61491e-06
novel-mol-miR-n375	hsa-miR-6515-3p	CCGGTTGGCTCGTCCCTA	TCTCTTCATCTACCCCCCAG	TCTC--TT--CATC-TACCCCCC-AG	-C-CGGTTGGC-TCGT----CCCTA-	0.461538	0.0678553	CCCCCCAG	CGTCCCTA	0.25	0.0166831
novel-mol-miR-n375	hsa-miR-23a-3p	CCGGTTGGCTCGTCCCTA	ATCACATTGCCAGGGATTTCC	ATCACA--TTG-C-CAGGGATTTCC---	--C-C-GGTTGGCTC---G---TCCCTA	0.392857	0.28482	GGATTTCC--	CG--TCCCTA	-0.1	4.89071e-06
novel-mol-miR-n375	hsa-miR-146a-5p	CCGGTTGGCTCGTCCCTA	TGAGAACTGAATTCCATGGGTT	----T-GAGAACT-GAATTCCATGGGT-T-	CCGGTTG-G--CTCG---TCC------CTA	0.333333	0.0905737	CATGGGTT	CGTCCCTA	0.0625	0.000505545
novel-mol-miR-n375	hsa-miR-425-3p	CCGGTTGGCTCGTCCCTA	ATCGGGAATGTCGTGTCCGCCC	ATCG-GGAATGTCGTGTC-CG-CCC--	--C-CGG--T-T-G-G-CTCGTCCCTA	0.481481	0.133752	-GTCCGCCC	CGTCC-CTA	0.222222	0.00392854
novel-mol-miR-n375	hsa-miR-320c	CCGGTTGGCTCGTCCCTA	AAAAGCTGGGTTGAGAGGGT	AAAAGCTG-GGTTGAGAGG---GT-----	-----C--CGGTT----GGCTCGTCCCTA	0.310345	0.953779	GAGAGGGT-	-CGTCCCTA	-0.277778	1.85731e-05
novel-mol-miR-n375	hsa-miR-487b-3p	CCGGTTGGCTCGTCCCTA	AATCGTACAGGGTCATCCACTT	AATCGTACAGG--G--TCA-TCCACTT-	---C---C-GGTTGGCTC-GTCC-C-TA	0.428571	0.0684779	A-TCCACTT	CGTCC-CTA	0.222222	0.00295257
novel-mol-miR-n375	hsa-miR-4750-5p	CCGGTTGGCTCGTCCCTA	CTCGGGCGGAGGTGGTTGAGTG	CTCGGGCGGA--GG-TG-GT---TGAGTG	--C---CGG-TTGGCT-CGTCCCT-A---	0.37931	0.0321444	GTTGAGTG	CGTCCCTA	-0.125	3.23471e-05
novel-mol-miR-n375	hsa-miR-6778-5p	CCGGTTGGCTCGTCCCTA	AGTGGGAGGACAGGAGGCAGGT	AGTGGGAGGACA-GGA--GGCAG--GT-----	----------C-CGG-TTGGC--TCGTCCCTA	0.25	0.0342684	AGGCAGGT-	CGTC-CCTA	-0.111111	0.000769463
novel-mol-miR-n375	hsa-miR-4751	CCGGTTGGCTCGTCCCTA	AGAGGACCCGTAGCTGCTAGAAGG	AGAGGACCCG-TA-G-CT-G-C--TAGAAGG	-------CCGGT-TGGCTCGTCCCT---A--	0.354839	0.373901	CTAGAAGG	CGTCCCTA	-0.3125	0.000192425
novel-mol-miR-n375	hsa-miR-8071	CCGGTTGGCTCGTCCCTA	CGGTGGACTGGAGTGGGTGG	C-GGT-GGACTGGA-GTGGG---TGG-	CCGGTTGG-CT---CGT---CCCT--A	0.407407	0.804747	-GTGGGTGG	CGTCCCT-A	-0.111111	7.86919e-05
novel-mol-miR-n375	hsa-miR-23a-5p	CCGGTTGGCTCGTCCCTA	GGGGTTCCTGGGGATGGGATTT	GGGGTTCCTGGGGATG-GGA-T--T---T-	------CC---GG-T-TGG-CTCGTCCCTA	0.333333	0.102362	TGGGATTT	CGTCCCTA	-0.125	1.12016e-05
novel-mol-miR-n375	hsa-miR-6844	CCGGTTGGCTCGTCCCTA	TTCTTTGTTTTTAATTCACAG	TTCTTT-GTTT-TTAA---T--TCAC--AG	--C---CG---GTT--GGCTCGTC-CCTA-	0.3	0.728449	ATTCACAG	CGTCCCTA	0.0625	0.000149762
novel-mol-miR-n375	hsa-miR-302b-5p	CCGGTTGGCTCGTCCCTA	ACTTTAACATGGAAGTGCTTTC	ACTTTAACATGGAAGT-G-CTT--TC----	-C-----C---G--GTTGGC-TCGTCCCTA	0.333333	0.715173	-GTGCTTTC	CGT-CCCTA	0.0555556	2.58976e-05
novel-mol-miR-n375	hsa-miR-9718	CCGGTTGGCTCGTCCCTA	TTGCTGACCTGGGTGGTGGT	TTGCTGACCTGGGT-GG-TG-GT-----	-------CC--GGTTGGCT-CGTCCCTA	0.357143	0.177808	GTGGTGG-T-	--CGTCCCTA	-0.25	7.95809e-05
novel-mol-miR-n375	hsa-miR-4664-5p	CCGGTTGGCTCGTCCCTA	TGGGGTGCCCACTCCGCAAGTT	TGG--GGT-GCC-CA-C-TCCGCAAGTT-	---CCGGTTG--GC-TCGTCC-C----TA	0.37931	0.0161301	CGCAAGTT	CGTCCCTA	0.0625	0.00117152
novel-mol-miR-n375	hsa-miR-211-3p	CCGGTTGGCTCGTCCCTA	GCAGGGACAGCAAAGGGGTGC	GCAGGGACAGCAAAGG--GG-T-G-C----	-------C--C---GGTTGGCTCGTCCCTA	0.3	0.177808	AGGGGTGC	CGTCCCTA	-0.3125	1.08389e-06
novel-mol-miR-n375	hsa-miR-548h-3p	CCGGTTGGCTCGTCCCTA	CAAAAACCGCAATTACTTTTGCA	CAAAAACCGCAA-TTA--CTTTT-G-C---A	------CCG---GTT-GGC---TCGTCCCTA	0.322581	0.717138	CTTTTGC-A	C-GTCCCTA	0.0555556	0.000696041
novel-mol-miR-n375	hsa-miR-6892-5p	CCGGTTGGCTCGTCCCTA	GTAAGGGACCGGAGAGTAGGA	GTAAGGGACCGGA--GAG-TAG-G-----A	--------CCGG-TTG-GCT--CGTCCCTA	0.3	0.535194	GAGTAGG-A	-CGTCCCTA	-0.111111	1.87962e-05
novel-mol-miR-n375	hsa-miR-378i	CCGGTTGGCTCGTCCCTA	ACTGGACTAGGAGTCAGAAGG	ACT-GGACTAG-GAG-TCAGA-----AGG	-C-CGG--T--TG-GCTC-G-TCCCTA--	0.344828	0.102476	--TCAGAAGG	CGTCCCTA--	-0.25	2.23802e-06
novel-mol-miR-n375	hsa-miR-4508	CCGGTTGGCTCGTCCCTA	GCGGGGCTGGGCGCGCG	GC-GG--GGCTGGGCG-CGCG---	-CCGGTTGGCT---CGTC-C-CTA	0.458333	0.0240779	GGCG-CGCG-	--CGTCCCTA	-0.1	0.00022145
novel-mol-miR-n375	hsa-miR-98-3p	CCGGTTGGCTCGTCCCTA	CTATACAACTTACTACTTTCCC	CTATACAAC--TTA--CTACTT-TCCC--	-----C--CGGTT-GGCT-C--GTCCCTA	0.37931	0.177808	ACTTTCCC--	-C-GTCCCTA	0.05	0.000151133
novel-mol-miR-n375	hsa-miR-3972	CCGGTTGGCTCGTCCCTA	CTGCCAGCCCCGTTCCAGGGCA	C---T-GCCAGCCC-CGTTCCAGGGC-A	CCGGTTG---G--CTCG-TCC----CTA	0.428571	0.0320803	CCAGGGC--A	-C-GTCCCTA	-0.1	1.58274e-05
novel-mol-miR-n375	hsa-miR-6881-3p	CCGGTTGGCTCGTCCCTA	ATCCTCTTTCGTCCTTCCCACT	ATCCTCT--TTCGTC-CTTC--CCACT-	---C-C-GGTT-G--GC-TCGTCC-CTA	0.428571	0.261772	TTCCCACT-	CGTCC-CTA	0.0555556	0.000648842
novel-mol-miR-n375	hsa-miR-4442	CCGGTTGGCTCGTCCCTA	GCCGGACAAGAGGGAGG	GCCGGACAAGA--GG---G-----AGG	-CC-G----G-TTGGCTCGTCCCTA--	0.296296	0.177808	GAGGGAGG-	-CGTCCCTA	-0.444444	1.17897e-06
novel-mol-miR-n375	hsa-miR-2053	CCGGTTGGCTCGTCCCTA	GTGTTAATTAAACCTCTATTTAC	--GTGTTAA---T--TAAACCTCTATTTAC	CCG-GTT--GGCTCGT---CC-C----TA-	0.366667	0.0966555	C-TATTTAC	CGTCCCTA-	0.0555556	0.00028404
novel-mol-miR-n375	hsa-miR-548k	CCGGTTGGCTCGTCCCTA	AAAAGTACTTGCGGATTTTGCT	AAAAGTACTTGCGGATTT---T-G-C--T-	-------C---CGG--TTGGCTCGTCCCTA	0.333333	0.0363708	ATTTTGCT-	-CGTCCCTA	-0.111111	6.38048e-05
novel-mol-miR-n375	hsa-miR-6068	CCGGTTGGCTCGTCCCTA	CCTGCGAGTCTCCGGCGGTGG	CCTGCGA--G--TC-TCCGGCGGTGG-	CC-G-G-TTGGCTCGTCC--C--T--A	0.444444	0.964894	GG-CGGTGG	CGTCCCT-A	-0.111111	6.48697e-05
novel-mol-miR-n375	hsa-miR-7703	CCGGTTGGCTCGTCCCTA	TTGCACTCTGGCCTTCTCCCAGG	TTGCAC--TCTGGCCTTC-TCCC-AGG	---C-CGGT-TGG-C-TCGTCCCTA--	0.518519	0.00689535	C-TCCCAGG	CGTCCC-TA	0.222222	0.00751841
novel-mol-miR-n375	hsa-miR-376a-2-5p	CCGGTTGGCTCGTCCCTA	GGTAGATTTTCCTTCTATGGT	G--GTAGATT---T--TCCTTCTATGGT	-CCG--G-TTGGCTCGTCC--CTA----	0.392857	0.94142	TCTATGG-T-	-C-GTCCCTA	-0.25	1.68165e-06
novel-mol-miR-n375	hsa-miR-6892-3p	CCGGTTGGCTCGTCCCTA	TCCCTCTCCCACCCCTTGCAG	TCCC--TCTCC--CA-C--CCCTTGCAG	--CCGGT-T--GGC-TCGTCCC-T--A-	0.392857	0.621837	CCTTGCAG	CGTCCCTA	0.0625	0.0011904
novel-mol-miR-n375	hsa-miR-4469	CCGGTTGGCTCGTCCCTA	GCTCCCTCTAGGGTCGCTCGGA	GCTCCC--TCTAGGG-TCGCTCGG---A	----CCGGT-T--GGCTCG-TC--CCTA	0.428571	0.862009	CGCTCGG-A	CG-TCCCTA	0.222222	0.0185413
novel-mol-miR-n375	hsa-miR-12123	CCGGTTGGCTCGTCCCTA	TTATTCATTCACAAAAGCTTTA	TTA----TT--CAT--TCACAAAAGCTTTA	---CCGGTTGGC-TCGTC-C-----C--TA	0.333333	0.401754	AAG-CTTTA	-CGTCCCTA	0.0555556	0.0137818
novel-mol-miR-n375	hsa-miR-937-3p	CCGGTTGGCTCGTCCCTA	ATCCGCGCTCTGACTCTCTGCC	ATCCGCGCTCTGA-CTC-TCTGCC--	--CCG-G-T-TG-GCTCGTC--CCTA	0.538462	0.164608	TCTCTGCC--	-C-GTCCCTA	-0.1	1.23903e-05
novel-mol-miR-n375	hsa-miR-4688	CCGGTTGGCTCGTCCCTA	TAGGGGCAGCAGAGGACCTGGG	TA--GG--GGCAG-CAGAGGA-CC-TGGG-	--CCGGTTGGC--TC----G-TCCCT---A	0.333333	0.739407	-GACCTGGG	CGTCC-CTA	-0.111111	4.4418e-06
novel-mol-miR-n375	hsa-miR-134-3p	CCGGTTGGCTCGTCCCTA	CCTGTGGGCCACCTAGTCACCAA	CCTGTG--GGCCACCTA-GTCACCA-A	CC-G-GTTGG----CT-CGTC-CC-TA	0.518519	0.0358681	-GTCACCAA	CGTC-CCTA	0.388889	0.023575
novel-mol-miR-n375	hsa-miR-146a-3p	CCGGTTGGCTCGTCCCTA	CCTCTGAAATTCAGTTCTTCAG	CC--TCTGAAAT--TCAGTTCTTC--AG	CCGGT-TG----GCTC-G-TC--CCTA-	0.428571	0.0311025	T-TCTTCAG	CGTC-CCTA	-0.111111	0.000406132
novel-mol-miR-n375	hsa-miR-5701	CCGGTTGGCTCGTCCCTA	TTATTGTCACGTTCTGATT	TTATTGTCACG-TT--CT-GAT---T-	-------C-CGGTTGGCTCG-TCCCTA	0.37037	0.852	T-TCTGATT	CGTC-CCTA	-0.111111	1.60423e-05
novel-mol-miR-n375	hsa-miR-6881-5p	CCGGTTGGCTCGTCCCTA	TGGGGTAAGGATAGGAGGGTCA	TGG--GGTAAGGATAGGAGG---GTC---A	---CCGGT-----T----GGCTCGTCCCTA	0.333333	0.0634533	GAGGGTC-A	-CGTCCCTA	-0.111111	5.54198e-06
novel-mol-miR-n375	hsa-miR-12119	CCGGTTGGCTCGTCCCTA	TTCTGAGGGGACGGTAGATTTGGGG	TTCTGA-GG--GGACGGTA-GATT---TGGGG-	--C---CGGTTGG-C--T-CG--TCCCT----A	0.30303	0.112805	ATTTGGGG	CGTCCCTA	-0.3125	1.53906e-05
novel-mol-miR-n375	hsa-miR-4298	CCGGTTGGCTCGTCCCTA	CTGGGACAGGAGGAGGAGGCAG	CTGGGACAGGAGGAG--GAG---G-C---AG	C-----C-----G-GTTG-GCTCGTCCCTA-	0.290323	0.931738	GGAGGCAG	CGTCCCTA	-0.125	1.38756e-05
novel-mol-miR-n375	hsa-miR-6759-5p	CCGGTTGGCTCGTCCCTA	TTGTGGGTGGGCAGAAGTCTGT	TTGTG--GGTG-GGCAGAAGTCTGT-----	-----CCGGT-TGGC-----TC-GTCCCTA	0.333333	0.348059	AAGTCTGT-	-CGTCCCTA	0.0555556	0.00526812
novel-mol-miR-n375	hsa-miR-548y	CCGGTTGGCTCGTCCCTA	AAAAGTAATCACTGTTTTTGCC	AAAAGTAATCACTGTT-TT---T-G-CC---	---------C-C-G--GTTGGCTCGTCCCTA	0.290323	0.10122	TTTTTGCC--	--CGTCCCTA	-0.25	0.000139713
novel-mol-miR-n375	hsa-miR-6848-3p	CCGGTTGGCTCGTCCCTA	GTGGTCTCTTGGCCCCCAG	GTGGTCTC--TTGGC-C--CCC-AG	-----C-CGGTTGGCTCGTCCCTA-	0.48	0.404093	-GCCCCCAG	CGTCCCTA-	0.222222	0.0374787
novel-mol-miR-n375	hsa-miR-4507	CCGGTTGGCTCGTCCCTA	CTGGGTTGGGCTGGGCTGGG	CTG-GGTTGGGCTGG-G-C--TGGG-	C--CGGTT-GGCT--CGTCCCT---A	0.461538	0.136902	GGGCTGGG	CGTCCCTA	-0.125	5.6443e-06
novel-mol-miR-n375	hsa-miR-548ao-5p	CCGGTTGGCTCGTCCCTA	AGAAGTAACTACGGTTTTTGCA	AGAAGTAACTACGGTTTT---T-G-C---A	--------C--CGG--TTGGCTCGTCCCTA	0.333333	0.947727	TTTTTGC-A	-CGTCCCTA	-0.111111	4.4418e-06
novel-mol-miR-n375	hsa-miR-3690	CCGGTTGGCTCGTCCCTA	ACCTGGACCCAGCGTAGACAAAG	ACC--T-GGACCCAG-CGTAGACAA---AG	-CCGGTTGG---C--TCGT---C--CCTA-	0.366667	0.0966555	AGACAAAG	CGTCCCTA	-0.125	0.00226791
novel-mol-miR-n375	hsa-miR-302b-3p	CCGGTTGGCTCGTCCCTA	TAAGTGCTTCCATGTTTTAGTAG	TAA--GTGCTTC--CAT-GTTTTAG---TAG	---CCG-G-TT-GGC-TCG---T--CCCTA-	0.322581	0.0989757	TTTAG-TAG	CGTCCCTA-	-0.111111	7.86919e-05
novel-mol-miR-n375	hsa-miR-6759-3p	CCGGTTGGCTCGTCCCTA	TGACCTTTGCCTCTCCCCTCAG	TGACCT--TTGC-CTC-TCCCCTCAG	---CC-GGTTG-GCTCGT-CCCT-A-	0.538462	0.125829	C--CCCTCAG	CGTCCCT-A-	0.2	0.00433218
novel-mol-miR-n375	hsa-miR-3149	CCGGTTGGCTCGTCCCTA	TTTGTATGGATATGTGTGTGTAT	TTTGTAT--GGATATGTG-T-GTG---TAT	-------CCGG-T-TG-GCTCGT-CCCTA-	0.366667	0.00318185	-GTGTGTAT	CGTCCCTA-	0.0555556	0.000131977
novel-mol-miR-n375	hsa-miR-146b-3p	CCGGTTGGCTCGTCCCTA	GCCCTGTGGACTCAGTTCTGGT	GCCCTG-T-GGACTCAGTTCTGG--T-	--CC-GGTTGG-CTC-G-TC---CCTA	0.481481	0.00239761	GTTCTGGT-	CGTC-CCTA	-0.111111	4.4418e-06
novel-mol-miR-n375	hsa-miR-6845-5p	CCGGTTGGCTCGTCCCTA	CGGGGCCAGAGCAGAGAGC	C-GG--GGC-CAGAG-CAGAGAGC---	CCGGTTGGCTC---GTC------CCTA	0.37037	0.0161301	CAGAGAGC--	C-G-TCCCTA	-0.25	0.000212618
novel-mol-miR-n375	hsa-miR-7848-3p	CCGGTTGGCTCGTCCCTA	CTACCCTCGGTCTGCTTACCACA	CTACCCTCGGTCTG-CT--TACCAC-A	-----C-CGGT-TGGCTCGT-CC-CTA	0.518519	0.0325709	TTACCAC-A	CGTCC-CTA	0.0555556	0.00629783
novel-mol-miR-n375	hsa-miR-10400-3p	CCGGTTGGCTCGTCCCTA	CTGGGCTCCCGGACGAGGCGGG	CT-GG--G-CTC--CCGGACG-AGGCGGG	C-CGGTTGGCTCGTCC---C-TA------	0.37931	0.150968	GAGGCGGG-	-CGTCCCTA	-0.277778	1.75049e-05
novel-mol-miR-n375	hsa-miR-548az-5p	CCGGTTGGCTCGTCCCTA	CAAAAGTGATTGTGGTTTTTGC	CAAAA-GTGATTGTGGTTTT-T-G-C----	C----CG-G--T-TGG----CTCGTCCCTA	0.333333	0.283214	-GTTTTTGC	CGTCCCT-A	-0.111111	3.68906e-05
novel-mol-miR-n375	hsa-miR-4706	CCGGTTGGCTCGTCCCTA	AGCGGGGAGGAAGTGGGCGCTGCTT	AGCGGGGAG-GAAGTGG-GCGCTGC-T---T-	--C------CG--GT--TG-GCT-CGTCCCTA	0.34375	0.190856	CGCTGCTT-	CG-TCCCTA	0.222222	0
novel-mol-miR-n375	hsa-miR-376a-3p	CCGGTTGGCTCGTCCCTA	ATCATAGAGGAAAATCCACGT	ATCA---TA-GAG---GAAAATCCACGT-	--C-CGGT-TG-GCTCG----TCC-C-TA	0.344828	0.64113	A-TCCACGT-	CGTCC-C-TA	0.05	0.000942914
novel-mol-miR-n375	hsa-miR-4666a-5p	CCGGTTGGCTCGTCCCTA	ATACATGTCAGATTGTATGCC	ATACATGTCAGA-TTGTA--T-G-CC---	---C----C-G-GTTG--GCTCGTCCCTA	0.344828	0.953779	TGTATGCC--	CG--TCCCTA	-0.1	1.40463e-05
novel-mol-miR-n375	hsa-miR-4509	CCGGTTGGCTCGTCCCTA	ACTAAAGGATATAGAAGGTTTT	ACTAAA-GGATATAGAAGGT-T--T---T-	-C----CGG-T-T----GG-CTCGTCCCTA	0.333333	0.968399	AAGGTTT-T-	--CGTCCCTA	-0.25	3.46185e-05
novel-mol-miR-n375	hsa-miR-654-3p	CCGGTTGGCTCGTCCCTA	TATGTCTGCTGACCATCACCTT	TAT--G-TCTGCTGAC-CA-TCACCTT-	---CCGGT-TG--G-CTC-GTC-CC-TA	0.428571	0.573938	A-TCACCTT	CGTC-CCTA	0.222222	0.247732
novel-mol-miR-n375	hsa-miR-548aa	CCGGTTGGCTCGTCCCTA	AAAAACCACAATTACTTTTGCACCA	AAAAACCACAA--TTA--CTTTT-G-CACC-A	------C-C--GGTT-GGC---TCGTC-CCTA	0.34375	0.259159	TTGCACC-A	-CGTCCCTA	0.0555556	0.00666255
novel-mol-miR-n375	hsa-miR-154-3p	CCGGTTGGCTCGTCCCTA	AATCATACACGGTTGACCTATT	AATCATACACGGTTGAC-CTA--T---T-	-------C-CGGTTG--GCT-CGTCCCTA	0.37931	0.967311	-GACCTATT	CGTCC-CTA	0.0555556	0.00197771
novel-mol-miR-n375	hsa-miR-6847-3p	CCGGTTGGCTCGTCCCTA	GGCTCATGTGTCTGTCCTCTTC	--GGCTCATGTGTCT-GTCCTCTTC-	CCGG-T--TG-G-CTCGTCC-C-T-A	0.538462	0.00900059	TCCTCT-TC	-CGTCCCTA	0.0555556	0.00016191
novel-mol-miR-n375	hsa-miR-146b-5p	CCGGTTGGCTCGTCCCTA	TGAGAACTGAATTCCATAGGCTG	----T-GAGAACT-GAATTCCATAGGCTG-	CCGGTTG-G--CTCG---TCC-----CT-A	0.366667	0.968399	ATAGGCTG	CGTCCCTA	-0.125	1.12016e-05
novel-mol-miR-n375	hsa-miR-4664-3p	CCGGTTGGCTCGTCCCTA	CTTCCGGTCTGTGAGCCCCGTC	CTTCCGGTCTGTGAGCCC-CGTC----	---CCGG--T-TG-G--CTCGTCCCTA	0.481481	0.096384	-GCCCCGTC	CGTCCC-TA	0.222222	0.000445802
novel-mol-miR-n375	hsa-miR-1268a	CCGGTTGGCTCGTCCCTA	CGGGCGTGGTGGTGGGGG	CGGGCGTGGTGGTGGGG---G------	C---C--GGT--T--GGCTCGTCCCTA	0.333333	0.195043	GGTGGGGG	CGTCCCTA	-0.125	3.23471e-05
novel-mol-miR-n375	hsa-miR-1229-3p	CCGGTTGGCTCGTCCCTA	CTCTCACCACTGCCCTCCCACAG	CTC--TCACCACTGCC-CTC--CCAC-AG	C-CGGT------TG--GCTCGTCC-CTA-	0.413793	0.0965708	--TCCCACAG	CGTCCC-TA-	0.05	0.000825188
novel-mol-miR-n375	hsa-miR-1229-5p	CCGGTTGGCTCGTCCCTA	GTGGGTAGGGTTTGGGGGAGAGCG	GTG--GGTAG-GG-T--T---TGGGGGAGAGCG	---CCGGT--TGGCTCGTCCCT-------A---	0.272727	0.639053	GGAGAGCG-	CG-TCCCTA	-0.277778	1.80388e-06
novel-mol-miR-n375	hsa-miR-939-5p	CCGGTTGGCTCGTCCCTA	TGGGGAGCTGAGGCTCTGGGGGTG	TGGG--GAGCTGA-GGCTCTGGGGGTG-----	----CCG-G-T--TGGCTC-----GT-CCCTA	0.3125	0.0342684	TGGGGGTG	CGTCCCTA	-0.125	6.87592e-05
novel-mol-miR-n375	hsa-miR-25-3p	CCGGTTGGCTCGTCCCTA	CATTGCACTTGTCTCGGTCTGA	CATTGCAC--TTGT-CTCGGTC--TGA	-----C-CGGTTG-GCTC-GTCCCT-A	0.481481	0.126122	CGGTCTG-A	C-GTCCCTA	0.222222	0.000636377
novel-mol-miR-n375	hsa-miR-425-5p	CCGGTTGGCTCGTCCCTA	AATGACACGATCACTCCCGTTGA	AATGACACGA-T---CA-C-TCCCGTTGA	-----C-CG-GTTGGC-TCGTCCC--T-A	0.413793	0.38783	CC-CGTTGA	CGTCCCT-A	0.0555556	8.45677e-05
novel-mol-miR-n375	hsa-miR-625-5p	CCGGTTGGCTCGTCCCTA	AGGGGGAAAGTTCTATAGTCC	AGGGG--GAAAGTT--CTATA-GTCC---	-----CCG---GTTGGC--T-CGTCCCTA	0.344828	0.205514	TATAGTCC---	---CGTCCCTA	-0.227273	0.000116143
novel-mol-miR-n375	hsa-miR-369-3p	CCGGTTGGCTCGTCCCTA	AATAATACATGGTTGATCTTT	AATAATACAT-GGTTGAT-CT--T---T-	-------C--CGGTTG--GCTCGTCCCTA	0.344828	0.0304837	TGATCTTT-	CG-TCCCTA	0.0555556	0.00216175
novel-mol-miR-n375	hsa-miR-548h-5p	CCGGTTGGCTCGTCCCTA	AAAAGTAATCGCGGTTTTTGTC	AAAAGTAATCGCGGTTTT---T-GTC----	---------C-CGG--TTGGCTCGTCCCTA	0.333333	0.968399	TTTTTGTC	CGTCCCTA	-0.125	5.71362e-05
novel-mol-miR-n375	hsa-miR-142-3p	CCGGTTGGCTCGTCCCTA	TGTAGTGTTTCCTACTTTATGGA	T--GTAGTGT---T--TCCTACTTTATGGA	-CCG--GT-TGGCTCGTCC--C----T--A	0.366667	0.37277	TTTATGGA	CGTCCCTA	-0.125	0.000125642
novel-mol-miR-n375	hsa-miR-1205	CCGGTTGGCTCGTCCCTA	TCTGCAGGGTTTGCTTTGAG	TCTGCAGGGTTTG-CT--T---TGAG	-C--C--GG-TTGGCTCGTCCCT-A-	0.461538	0.00238242	-G-CTTTGAG	CGTCCCT-A-	-0.1	3.30585e-05
novel-mol-miR-n375	hsa-miR-3649	CCGGTTGGCTCGTCCCTA	AGGGACCTGAGTGTCTAAG	AGGGACC--T-GAG-T-GTC--TAAG	-----CCGGTTG-GCTCGTCCCT-A-	0.423077	0.00683964	TGTCTAAG	CGTCCCTA	0.0625	0.000189551
novel-mol-miR-n375	hsa-miR-3118	CCGGTTGGCTCGTCCCTA	TGTGACTGCATTATGAAAATTCT	T--GTGACT-G-CATTAT-GAAAATTC--T-	-CCG-G--TTGGC----TCG-----TCCCTA	0.322581	0.134729	AAAATTC-T-	--CGTCCCTA	-0.25	0.000133632
novel-mol-miR-n375	hsa-miR-3173-3p	CCGGTTGGCTCGTCCCTA	AAAGGAGGAAATAGGCAGGCCA	AAAGGA--GGAAATA-GGCAG--G-CC--A	------CCGG---T-TGGC--TCGTCCCTA	0.333333	0.00970253	GCAGGCC--A	-C-GTCCCTA	0.05	4.275e-05
novel-mol-miR-n375	hsa-miR-4761-3p	CCGGTTGGCTCGTCCCTA	GAGGGCATGCGCACTTTGTCC	GAG--GGCAT-GCGCACTTT-GTCC---	---CCGG--TTG-G--C--TCGTCCCTA	0.392857	0.449727	CTTTGTCC---	C---GTCCCTA	-0.0909091	6.28089e-06
novel-mol-miR-n375	hsa-miR-98-5p	CCGGTTGGCTCGTCCCTA	TGAGGTAGTAAGTTGTATTGTT	TGA--GGTAGTAAGTTGTAT-T-GT---T-	---CCGGT--T--G--G---CTCGTCCCTA	0.333333	0.401754	-GTATTGTT	CGT-CCCTA	-0.111111	5.54198e-06
novel-mol-miR-n375	hsa-miR-3622b-5p	CCGGTTGGCTCGTCCCTA	AGGCATGGGAGGTCAGGTGA	AGGCATG-GGA--GG-TCAGGTG----A	---C---CGG-TTGGCTC--GT-CCCTA	0.357143	0.155948	--TCAGGTGA	CGTC-CCT-A	-0.1	8.79544e-05
novel-mol-miR-n375	hsa-miR-302d-5p	CCGGTTGGCTCGTCCCTA	ACTTTAACATGGAGGCACTTGC	ACTTTAACATGGA--GGCACTT-G-C----	-C-----C--GG-TTGG--C-TCGTCCCTA	0.333333	0.150641	-GCACTTGC	CGTCCCT-A	-0.111111	0.000314253
novel-mol-miR-n375	hsa-miR-6778-3p	CCGGTTGGCTCGTCCCTA	TGCCTCCCTGACATTCCACAG	TGCC--TCCCTGA-CAT--TCCAC-AG	--CCGGT---TG-GC-TCGTCC-CTA-	0.444444	0.00384041	T-TCCACAG	CGTCC-CTA	0.0555556	0.0060868
novel-mol-miR-n375	hsa-miR-6719-3p	CCGGTTGGCTCGTCCCTA	TCTGACATCAGTGATTCTCCTG	TC---T-GA-CATCAGTGATTCTCCTG-	-CCGGTTG-GC-TC---G--TC-CCT-A	0.428571	0.327141	T-TCTCCTG	CGTC-CCTA	0.222222	0.00392854
novel-mol-miR-n375	hsa-miR-12127	CCGGTTGGCTCGTCCCTA	TAGAGGTTCTAATGGTCCAGGGTTA	TAGA--GGTTCTAATGGTC-CAGGGT---TA	----CCGG---T--TGG-CTC---GTCCCTA	0.387097	0.205665	CAGGGT-TA	C-GTCCCTA	0.0555556	0.00298616
novel-mol-miR-n375	hsa-miR-596	CCGGTTGGCTCGTCCCTA	AAGCCTGCCCGGCTCCTCGGG	AAGCC--T-GC-C-CGGCTCCTCGGG--	---CCGGTTG-GCTC-G-TCC-C---TA	0.392857	0.0570436	TCCTCGGG-	-CGTCCCTA	-0.111111	3.01299e-05
novel-mol-miR-n375	hsa-miR-93-3p	CCGGTTGGCTCGTCCCTA	ACTGCTGAGCTAGCACTTCCCG	ACTGCTGAGCTA-GCA-CT--TCCCG--	-C--C-G-G-T-TG--GCTCGTCCC-TA	0.428571	0.194377	ACTTCCCG-	-CGTCCCTA	0.222222	0.000636377
novel-mol-miR-n375	hsa-miR-636	CCGGTTGGCTCGTCCCTA	TGTGCTTGCTCGTCCCGCCCGCA	T--GTGCTTG-CTCGTCCCGCCCGC-A	-CCG-G-TTGGCTCGT-----CC-CTA	0.518519	0.0343842	CGCCCGC-A	CGTCC-CTA	0.388889	0.428889
novel-mol-miR-n375	hsa-miR-4708-5p	CCGGTTGGCTCGTCCCTA	AGAGATGCCGCCTTGCTCCTT	A--GAGAT-GCCGCCTTGC-TCCT-T-	-CCG-G-TTG--G-C-T-CGTCC-CTA	0.444444	0.948	TGCTCCTT-	CG-TCCCTA	0.222222	0.000689726
novel-mol-miR-n375	hsa-miR-7843-3p	CCGGTTGGCTCGTCCCTA	ATGAAGCCTTCTCTGCCTTACG	ATGAAGCC--TT--CTCTG-CCT-TACG	------CCGGTTGGCTC-GTCC-CTA--	0.428571	0.877889	-G-CCTTACG	CGTCCCTA--	0.05	7.80705e-05
novel-mol-miR-n375	hsa-miR-4662a-3p	CCGGTTGGCTCGTCCCTA	AAAGATAGACAATTGGCTAAAT	AAA--GATAGACAATTGGCTAAA--T-----	---CCG---G----TTGGCT---CGTCCCTA	0.290323	0.797416	GGCTAAAT-	CG-TCCCTA	-0.111111	0.00108282
novel-mol-miR-n375	hsa-miR-6849-5p	CCGGTTGGCTCGTCCCTA	GAGTGGATAGGGGAGTGTGTGGA	--GAGTGGATAGGGGAG-T-GTG---TGGA	CCG-GT---T----G-GCTCGT-CCCT--A	0.366667	0.000334181	TGTGTGGA	CGTCCCTA	0.0625	0.000531439
novel-mol-miR-n375	hsa-miR-4666a-3p	CCGGTTGGCTCGTCCCTA	CATACAATCTGACATGTATTT	CATACAA--TCTGA-CAT-GTATT---T-	C---C--GGT-TG-GC-TCG---TCCCTA	0.344828	0.153924	ATGTATTT-	-CGTCCCTA	-0.111111	1.40923e-05
novel-mol-miR-n375	hsa-miR-3159	CCGGTTGGCTCGTCCCTA	TAGGATTACAAGTGTCGGCCAC	TA--GGATTACAAGTG-TCGG-CCAC--	--CCGG-TT----G-GCTC-GTCC-CTA	0.428571	0.070484	TCGGCCAC--	-CGTCC-CTA	0.05	6.45338e-05
novel-mol-miR-n376	hsa-miR-6515-3p	TCAAGAACTGTCGTTAAAAACTCT	TCTCTTCATCTACCCCCCAG	TCT-----CT-TCA-TCTACCCC----C-CAG-	TC-AAGAACTGTC-GT-TA----AAAACTC--T	0.333333	0.070484	CCCCCCAG	AAAACTCT	-0.3125	3.4492e-06
novel-mol-miR-n376	hsa-miR-23a-3p	TCAAGAACTGTCGTTAAAAACTCT	ATCACATTGCCAGGGATTTCC	ATCACATTGCCAGGGA-T-T--T------C-C-	-TCA-A--G--A---ACTGTCGTTAAAAACTCT	0.363636	0.210466	GGATTTCC	AAAACTCT	0.0625	1.67652e-05
novel-mol-miR-n376	hsa-miR-146a-5p	TCAAGAACTGTCGTTAAAAACTCT	TGAGAACTGAATTCCATGGGTT	TG-A-GAACTGAATTCCATGGGTT---------	T-CAAGAACTG---T-C----GTTAAAAACTCT	0.393939	0.673306	CATGGGT-T	-AAAACTCT	-0.111111	0.000508707
novel-mol-miR-n376	hsa-miR-425-3p	TCAAGAACTGTCGTTAAAAACTCT	ATCGGGAATGTCGTGTCCGCCC	ATCGG--GAA-TGTCGTGTCCGC-----C-C-	-TC--AAGAACTGTCGT-T----AAAAACTCT	0.4375	0.0436168	GTCCGCCC-	-AAAACTCT	-0.277778	0
novel-mol-miR-n376	hsa-miR-320c	TCAAGAACTGTCGTTAAAAACTCT	AAAAGCTGGGTTGAGAGGGT	--AA-AAGCTGG--GTTGAGAGGG----T--	TCAAGAA-CT-GTCGTT-A-A---AAACTCT	0.419355	0.0346566	GAGAGGGT	AAAACTCT	0.0625	6.32162e-05
novel-mol-miR-n376	hsa-miR-487b-3p	TCAAGAACTGTCGTTAAAAACTCT	AATCGTACAGGGTCATCCACTT	AATCGTACAGG----GTCA-TCC-A----CT-T	--TC--A-A-GAACTGTC-GT--TAAAAACTCT	0.393939	0.950271	ATCCACT-T	A-AAACTCT	0.222222	0.0225226
novel-mol-miR-n376	hsa-miR-4750-5p	TCAAGAACTGTCGTTAAAAACTCT	CTCGGGCGGAGGTGGTTGAGTG	CTCGGGCGGAG-G---TG--GTTGAG-----TG--	-T----C--A-AGAACTGTCGTT-A-AAAACT-CT	0.314286	0.123959	GTTGAGTG-	-AAAACTCT	-0.277778	6.64752e-07
novel-mol-miR-n376	hsa-miR-6778-5p	TCAAGAACTGTCGTTAAAAACTCT	AGTGGGAGGACAGGAGGCAGGT	--A-G---TGG--G--AGGACAGGAGGCAGG-T--	TCAAGAACT-GTCGTTA--A-A--A---A--CTCT	0.314286	0.170773	AGGCAGG-T	A-AAACTCT	-0.111111	1.74205e-05
novel-mol-miR-n376	hsa-miR-4751	TCAAGAACTGTCGTTAAAAACTCT	AGAGGACCCGTAGCTGCTAGAAGG	--AGAGGACCCGTAGCTG-C-T-AGAAGG------	TCA-A-GA-----A-CTGTCGTTA-AA--AACTCT	0.371429	0.665086	CTAGAAGG--	--AAAACTCT	-0.25	1.86405e-06
novel-mol-miR-n376	hsa-miR-8071	TCAAGAACTGTCGTTAAAAACTCT	CGGTGGACTGGAGTGGGTGG	CGGTG---GA-CTG--G--AG-----TGGG-TGG	---T-CAAGAACTGTCGTTA-AAAACT---CT--	0.294118		GTGGGTGG	AAAACTCT	-0.3125	1.11166e-05
novel-mol-miR-n376	hsa-miR-23a-5p	TCAAGAACTGTCGTTAAAAACTCT	GGGGTTCCTGGGGATGGGATTT	GGGGTTCCTGGG--GA--TGG--GATT------T--	-----T-C----AAGAACT-GTCG-TTAAAAACTCT	0.277778	0.396969	TGGGATT-T	-AAAACTCT	-0.111111	6.82441e-05
novel-mol-miR-n376	hsa-miR-6844	TCAAGAACTGTCGTTAAAAACTCT	TTCTTTGTTTTTAATTCACAG	TTCTTT--GT---T-T--TTAATTCACAG-----	-TC---AAG-AACTGTCGTTAA---A-A-ACTCT	0.323529	0.0161301	ATTCACAG-	A-AAACTCT	-0.111111	3.1233e-05
novel-mol-miR-n376	hsa-miR-302b-5p	TCAAGAACTGTCGTTAAAAACTCT	ACTTTAACATGGAAGTGCTTTC	ACTTTAACATG-GAAG-TG-C-TT------TC-	----T--CA--AGAA-CTGTCGTTAAAAACTCT	0.393939	0.287633	GTG-CTTTC	AAAACTCT-	-0.111111	2.96677e-06
novel-mol-miR-n376	hsa-miR-9718	TCAAGAACTGTCGTTAAAAACTCT	TTGCTGACCTGGGTGGTGGT	TTGCT--GAC-CTGGGTG-GTGGT---------	-T-C-AAGA-ACT--GT-CGT--TAAAAACTCT	0.333333	0.0323651	GTGGTGGT	AAAACTCT	-0.3125	8.14462e-06
novel-mol-miR-n376	hsa-miR-4664-5p	TCAAGAACTGTCGTTAAAAACTCT	TGGGGTGCCCACTCCGCAAGTT	TGGGGTGCCCA----CTCCG-C---AAG----T-T	-----T---CAAGAACT--GTCGTTAA-AAACTCT	0.314286	0.0371563	CGCAAGT-T	-AAAACTCT	0.0555556	0.000257303
novel-mol-miR-n376	hsa-miR-211-3p	TCAAGAACTGTCGTTAAAAACTCT	GCAGGGACAGCAAAGGGGTGC	G-CAGG-GACA--G-C---AAAGGGG---TGC-	-TCA--AGA-ACTGTCGTTAAA----AACT-CT	0.363636	0.00716693	AGGGGTGC-	AAAACT-CT	-0.111111	4.73583e-06
novel-mol-miR-n376	hsa-miR-548h-3p	TCAAGAACTGTCGTTAAAAACTCT	CAAAAACCGCAATTACTTTTGCA	-CAAA-AACC-G-CAA-TTA----CTTTTGCA-	TC-AAGAA-CTGTC--GTTAAAAAC---T-C-T	0.424242	0.102064	CTTTTGCA	AAAACTCT	-0.3125	1.31974e-05
novel-mol-miR-n376	hsa-miR-6892-5p	TCAAGAACTGTCGTTAAAAACTCT	GTAAGGGACCGGAGAGTAGGA	GT-AAGGGAC-C-G--G--AGAGTAGGA-----	-TCAA--GA-ACTGTCGTTA-A--A--AACTCT	0.363636	0	GAGTAGGA-	-AAAACTCT	-0.277778	8.7074e-06
novel-mol-miR-n376	hsa-miR-378i	TCAAGAACTGTCGTTAAAAACTCT	ACTGGACTAGGAGTCAGAAGG	ACTGGACTAG-GA---GTCAG--AAGG-------	--T---C-A-AGAACTGTC-GTTAA--AAACTCT	0.323529	0.0341687	TCAGAAGG--	--AAAACTCT	-0.25	1.86405e-06
novel-mol-miR-n376	hsa-miR-4508	TCAAGAACTGTCGTTAAAAACTCT	GCGGGGCTGGGCGCGCG	G-CGGG--G--CTGGG-CG-------CG-CG-	-TC---AAGAACT--GTCGTTAAAAAC-TC-T	0.28125	0.399953	GGCGCGCG	AAAACTCT	-0.125	0.000128786
novel-mol-miR-n376	hsa-miR-98-3p	TCAAGAACTGTCGTTAAAAACTCT	CTATACAACTTACTACTTTCCC	CT-ATAC-AACT-TAC-T-A----CTTTCCC-	-TCA-A-GAACTGT-CGTTAAAAAC--T--CT	0.4375	0.0161301	ACTTTCCC-	A-AAACTCT	-0.111111	5.99912e-06
novel-mol-miR-n376	hsa-miR-3972	TCAAGAACTGTCGTTAAAAACTCT	CTGCCAGCCCCGTTCCAGGGCA	CTGCCA-GCC--C---CGTTCCAGGGCA-------	-T--CAAG--AACTGTCGTT--A----AAAACTCT	0.314286	0.454889	CCAGGGCA	AAAACTCT	-0.125	0.000103602
novel-mol-miR-n376	hsa-miR-6881-3p	TCAAGAACTGTCGTTAAAAACTCT	ATCCTCTTTCGTCCTTCCCACT	ATCCT-----CTTTCGTCC-TTCCCA----CT--	-T-C-AAGAAC--T-GT-CGTT---AAAAACTCT	0.352941	0.070484	TTCCCACT	AAAACTCT	0.0625	8.08617e-05
novel-mol-miR-n376	hsa-miR-4442	TCAAGAACTGTCGTTAAAAACTCT	GCCGGACAAGAGGGAGG	G-C-----C-G--G--ACAAGAGGGAGG----	-TCAAGAACTGTCGTTA-AA-A---A--CTCT	0.28125	0.16544	GAGGGAGG	AAAACTCT	-0.3125	1.0395e-05
novel-mol-miR-n376	hsa-miR-2053	TCAAGAACTGTCGTTAAAAACTCT	GTGTTAATTAAACCTCTATTTAC	----G---TGT--T-AATTAAACCTCTATTTAC	TCAAGAACTGTCGTTAA--AAA-CTC----T--	0.424242	0.720722	CTATTTAC-	AAAACT-CT	-0.111111	2.96677e-06
novel-mol-miR-n376	hsa-miR-548k	TCAAGAACTGTCGTTAAAAACTCT	AAAAGTACTTGCGGATTTTGCT	AA--AAGTA-CTTG-CGGATTT------TGCT	--TCAAG-AAC-TGTC-G--TTAAAAACT-CT	0.4375	0.652075	ATTTTGCT	AAAACTCT	0.0625	0.000398836
novel-mol-miR-n376	hsa-miR-6068	TCAAGAACTGTCGTTAAAAACTCT	CCTGCGAGTCTCCGGCGGTGG	CCTGC--GA---GTC-TC------CGG-CGGTGG	--T-CAAGAACTGTCGT-TAAAAAC--TC--T--	0.323529	0.187597	GGCGGTGG	AAAACTCT	-0.3125	6.03548e-05
novel-mol-miR-n376	hsa-miR-7703	TCAAGAACTGTCGTTAAAAACTCT	TTGCACTCTGGCCTTCTCCCAGG	TTGCACT----CTGGC-C-TT-----CTCCCAGG-	-T-CA--AGAACT-G-TCGTTAAAAACT--C---T	0.342857	0.649388	CTCCCAGG	AAAACTCT	-0.3125	1.25938e-06
novel-mol-miR-n376	hsa-miR-376a-2-5p	TCAAGAACTGTCGTTAAAAACTCT	GGTAGATTTTCCTTCTATGGT	GGT-A-GATTTTC-CT-TC-T-A-----TGG-T	--TCAAGA-----ACTGTCGTTAAAAACT--CT	0.363636	0.971269	TCTATGGT	AAAACTCT	-0.125	0.00013231
novel-mol-miR-n376	hsa-miR-6892-3p	TCAAGAACTGTCGTTAAAAACTCT	TCCCTCTCCCACCCCTTGCAG	TCC-----CTC-TCCC---ACCC----CTTGCAG-	T-CAAGAACT-GT--CGTTA---AAAAC-T-C--T	0.285714	0.0322153	CCTTGCAG-	-AAAACTCT	-0.444444	5.13343e-07
novel-mol-miR-n376	hsa-miR-4469	TCAAGAACTGTCGTTAAAAACTCT	GCTCCCTCTAGGGTCGCTCGGA	GCTCCCTCTAG-G----GTCG-------CTCGGA-	------TC-A-AGAACTGTCGTTAAAAACTC---T	0.314286	0.138988	CGCTCGGA	AAAACTCT	-0.3125	1.17512e-06
novel-mol-miR-n376	hsa-miR-12123	TCAAGAACTGTCGTTAAAAACTCT	TTATTCATTCACAAAAGCTTTA	TT-A-----T-TCA-TTCACAAAAGCTT-TA	-TCAAGAACTGTC-GTT-A-AAAA-C-TCT-	0.483871	0.0328451	AAG-CTTTA	AAAACTCT-	0.222222	0.00375319
novel-mol-miR-n376	hsa-miR-937-3p	TCAAGAACTGTCGTTAAAAACTCT	ATCCGCGCTCTGACTCTCTGCC	ATCC--G--C-GCTCTGACTCT-----CTGCC-	-T-CAAGAACTG-TC-G--T-TAAAAACT--CT	0.393939	0.00331519	TCT-CTGCC	AAAACT-CT	-0.111111	2.96677e-06
novel-mol-miR-n376	hsa-miR-4688	TCAAGAACTGTCGTTAAAAACTCT	TAGGGGCAGCAGAGGACCTGGG	TAGGGGCAGCAGA---G--G--A----C-CTGGG	T-----CA--AGAACTGTCGTTAAAAACTCT---	0.352941	0.0243062	GAC-CTGGG	AAAACT-CT	-0.111111	0.000133195
novel-mol-miR-n376	hsa-miR-134-3p	TCAAGAACTGTCGTTAAAAACTCT	CCTGTGGGCCACCTAGTCACCAA	CCTGTGGGCCAC----CTAGTC---ACCAA------	----T----CA-AGAACT-GTCGTTA--AAAACTCT	0.305556	0.0516415	GTCACCAA	AAAACTCT	-0.125	5.71925e-06
novel-mol-miR-n376	hsa-miR-146a-3p	TCAAGAACTGTCGTTAAAAACTCT	CCTCTGAAATTCAGTTCTTCAG	CCTCTGAA-A--T-TCAGTT-----CTTCAG-	--TC--AAGAACTGTC-GTTAAAAAC-TC--T	0.4375	0.032904	TTCT-TCAG	AAAACTC-T	-0.277778	1.43971e-06
novel-mol-miR-n376	hsa-miR-5701	TCAAGAACTGTCGTTAAAAACTCT	TTATTGTCACGTTCTGATT	TT-ATT-GTCA-CGT-TCTG--A-----T-T	-TCA--AG--AAC-TGTC-GTTAAAAACTCT	0.387097	0.205665	TTCTGA-T-T	--AAAACTCT	-0.25	2.05355e-05
novel-mol-miR-n376	hsa-miR-6881-5p	TCAAGAACTGTCGTTAAAAACTCT	TGGGGTAAGGATAGGAGGGTCA	TG---G----G--GT-AAGGATAGGAGGG-TCA-	T-CAAGAACTGTCGTTAA--A-A--A---CTC-T	0.352941	0.897889	GAGGGTCA	AAAACTCT	0.0625	0.00028919
novel-mol-miR-n376	hsa-miR-12119	TCAAGAACTGTCGTTAAAAACTCT	TTCTGAGGGGACGGTAGATTTGGGG	TTCTGAGGG-GA-C-G--GT-AGAT----T-TGGGG	-TC--A---AGAACTGTCGTTA-A-AAACTCT----	0.361111	0.321871	ATTTGGGG	AAAACTCT	-0.3125	6.21821e-06
novel-mol-miR-n376	hsa-miR-4298	TCAAGAACTGTCGTTAAAAACTCT	CTGGGACAGGAGGAGGAGGCAG	CTGGGACAGGAGGAGGAG--G-CAG-----------	-T----CA--A-GA--A-CTGTC-GTTAAAAACTCT	0.277778	0.0560332	GGAGGCAG-	-AAAACTCT	-0.277778	4.64028e-05
novel-mol-miR-n376	hsa-miR-6759-5p	TCAAGAACTGTCGTTAAAAACTCT	TTGTGGGTGGGCAGAAGTCTGT	TT---G---TGGGTGGGCAG--AAGT---CTG-T	-TCAAGAACT--GT---C-GTTAA--AAACT-CT	0.352941	0.258094	AAGTCTGT	AAAACTCT	0.4375	0.0027372
novel-mol-miR-n376	hsa-miR-548y	TCAAGAACTGTCGTTAAAAACTCT	AAAAGTAATCACTGTTTTTGCC	AA--AAGTAATCACTGTTT--TTG-----C-C-	--TCAAG--A--ACTG--TCGTT-AAAAACTCT	0.393939	0.175298	TTTTTGCC	AAAACTCT	-0.3125	1.22726e-06
novel-mol-miR-n376	hsa-miR-6848-3p	TCAAGAACTGTCGTTAAAAACTCT	GTGGTCTCTTGGCCCCCAG	GTG---GT--CT--C-TTGGCCC-----C-CAG-	-T-CAAG-AACTGTCGTT-----AAAAACTC--T	0.264706	0.0429269	GCCCCCAG	AAAACTCT	-0.3125	1.36383e-05
novel-mol-miR-n376	hsa-miR-4507	TCAAGAACTGTCGTTAAAAACTCT	CTGGGTTGGGCTGGGCTGGG	CT---G----G--GTTGGG-----CTGGGCTGGG	-TCAAGAACTGTCGTT---AAAAACT---CT---	0.294118	0.760892	GGG-CTGGG	AAAACT-CT	-0.277778	9.99466e-05
novel-mol-miR-n376	hsa-miR-548ao-5p	TCAAGAACTGTCGTTAAAAACTCT	AGAAGTAACTACGGTTTTTGCA	AG--AAGTAACTACGGTT--TT------TGCA-	--TCAAG-AACT---G-TCGTTAAAAACT-C-T	0.393939	0.408869	TTTTTGCA	AAAACTCT	-0.3125	5.85615e-07
novel-mol-miR-n376	hsa-miR-3690	TCAAGAACTGTCGTTAAAAACTCT	ACCTGGACCCAGCGTAGACAAAG	ACCTG---GACCCA--G-CGT-AGACAAAG----	---T-CAAGA---ACTGTCGTTA-A-AAA-CTCT	0.382353	0.373901	AGACAAAG--	A-A-AACTCT	-0.1	1.95311e-05
novel-mol-miR-n376	hsa-miR-302b-3p	TCAAGAACTGTCGTTAAAAACTCT	TAAGTGCTTCCATGTTTTAGTAG	T-AAGTG--CT-TCCATGTTTTAGTAG-------	TCAA--GAACTGT-C--G--TTA--A-AAACTCT	0.382353	0.21039	TTTAGTAG	AAAACTCT	-0.125	7.69464e-05
novel-mol-miR-n376	hsa-miR-6759-3p	TCAAGAACTGTCGTTAAAAACTCT	TGACCTTTGCCTCTCCCCTCAG	T---GAC-CTTTGCCTC-TCCC------CTCAG-	TCAAGA-AC--TG--TCGT---TAAAAACTC--T	0.352941	0.219854	CCC-CTCAG	AAAACTC-T	-0.111111	8.433e-06
novel-mol-miR-n376	hsa-miR-3149	TCAAGAACTGTCGTTAAAAACTCT	TTTGTATGGATATGTGTGTGTAT	TTTGT-ATG-GATATG-TGT-GTGTA-----T--	----TCA--AGA-A--CTGTCGT-TAAAAACTCT	0.382353	0.735155	GTGTGTAT	AAAACTCT	-0.125	5.9477e-05
novel-mol-miR-n376	hsa-miR-146b-3p	TCAAGAACTGTCGTTAAAAACTCT	GCCCTGTGGACTCAGTTCTGGT	GCCCTGTG---GA-CT--CAGTT-----CTGG-T	------T-CAAGAACTGTC-GTTAAAAACT--CT	0.352941	0.0903796	GTT-CTGGT	AAAACT-CT	-0.111111	3.66549e-06
novel-mol-miR-n376	hsa-miR-6845-5p	TCAAGAACTGTCGTTAAAAACTCT	CGGGGCCAGAGCAGAGAGC	CGGGGC-CA-GA---G-CAG--AGAG---C---	------TCAAGAACTGTC-GTTA-A-AAACTCT	0.30303	0.616395	CAGAGAG-C-	-A-AAACTCT	-0.1	1.95311e-05
novel-mol-miR-n376	hsa-miR-7848-3p	TCAAGAACTGTCGTTAAAAACTCT	CTACCCTCGGTCTGCTTACCACA	CTACC-----CTCGGTCTGCTTACCACA------	-T--CAAGAACT--GTC-G-TTA--A-AAACTCT	0.382353	0.65023	TTACCACA	AAAACTCT	0.0625	2.98797e-05
novel-mol-miR-n376	hsa-miR-10400-3p	TCAAGAACTGTCGTTAAAAACTCT	CTGGGCTCCCGGACGAGGCGGG	CTGG---G--CTCCCGGA-CG--AGG----CGGG---	-T--CAAGAACT----G-TCGTTA--AAAAC---TCT	0.243243	0.00459405	GAGGCGGG	AAAACTCT	-0.125	0.000146683
novel-mol-miR-n376	hsa-miR-548az-5p	TCAAGAACTGTCGTTAAAAACTCT	CAAAAGTGATTGTGGTTTTTGC	-CAAAAGTGAT--TGTG-GTTTT------TGC-	TC--AA--GA-ACTGT-CG--TTAAAAACT-CT	0.393939	0.720722	GTTTTTGC-	AAAACT-CT	-0.277778	7.87314e-06
novel-mol-miR-n376	hsa-miR-4706	TCAAGAACTGTCGTTAAAAACTCT	AGCGGGGAGGAAGTGGGCGCTGCTT	AG-CGGGGAG-GAAG-TGGG-CGCTG------CT-T	--TC----A-AGAA-CT--GTCG-T-TAAAAACTCT	0.361111	0.177808	CGCTGCT-T	-AAAACTCT	-0.111111	5.41846e-06
novel-mol-miR-n376	hsa-miR-376a-3p	TCAAGAACTGTCGTTAAAAACTCT	ATCATAGAGGAAAATCCACGT	ATCATAGA---G--G--AAAATCCACGT--	-TCA-AGAACTGTCGTTAAAA---AC-TCT	0.5	0.0767652	ATCCACG-T	A-AAACTCT	0.0555556	2.50748e-05
novel-mol-miR-n376	hsa-miR-4666a-5p	TCAAGAACTGTCGTTAAAAACTCT	ATACATGTCAGATTGTATGCC	ATACATGTCAGA--T-T-GTATG-----C-C-	-T-CA----AGAACTGTCGT-T-AAAAACTCT	0.40625	0.153949	TGTATGCC	AAAACTCT	-0.125	3.18804e-05
novel-mol-miR-n376	hsa-miR-4509	TCAAGAACTGTCGTTAAAAACTCT	ACTAAAGGATATAGAAGGTTTT	ACTA-AAGGATA-TAGAAG--GTT------T-T	--T-CAA-GA-ACT----GTCGTTAAAAACTCT	0.393939	0.102064	AAGGTTTT	AAAACTCT	0.25	0.953163
novel-mol-miR-n376	hsa-miR-654-3p	TCAAGAACTGTCGTTAAAAACTCT	TATGTCTGCTGACCATCACCTT	T-AT-GT--CTGCT-G--ACCATCAC--CT-T	TCA-AG-AACTG-TCGTTA--A--A-AACTCT	0.4375	0.0968101	ATCACCT-T	A-AAACTCT	0.222222	0.0229999
novel-mol-miR-n376	hsa-miR-548aa	TCAAGAACTGTCGTTAAAAACTCT	AAAAACCACAATTACTTTTGCACCA	AAAAAC-CACA-ATTACT-T--TTGCA----C-CA-	------TCA-AGA--ACTGTCGTT--AAAAACTC-T	0.361111	0.101819	TTGCAC-CA	-AAAACTCT	-0.111111	3.6733e-05
novel-mol-miR-n376	hsa-miR-154-3p	TCAAGAACTGTCGTTAAAAACTCT	AATCATACACGGTTGACCTATT	AATCATAC-A-C-G--GTTGACCTA----T-T	--TCA-A-GAACTGTCGTT-A---AAAACTCT	0.4375	0.940795	GAC-CTATT	AAAACT-CT	0.0555556	2.50748e-05
novel-mol-miR-n376	hsa-miR-6847-3p	TCAAGAACTGTCGTTAAAAACTCT	GGCTCATGTGTCTGTCCTCTTC	GGCTCAT-G---TGTCTGTCCT-----CTTC-	---TCA-AGAACTGTC-GT--TAAAAAC-TCT	0.4375	0.00346923	TCCTCTTC-	AAAAC-TCT	-0.111111	2.96677e-06
novel-mol-miR-n376	hsa-miR-146b-5p	TCAAGAACTGTCGTTAAAAACTCT	TGAGAACTGAATTCCATAGGCTG	TG-A-GAACTGAATTCCA-T-AGG----CTG--	T-CAAGAACTG---T-C-GTTA--AAAACT-CT	0.424242	0.191693	ATAGGCTG-	A-AAACTCT	0.0555556	2.50748e-05
novel-mol-miR-n376	hsa-miR-4664-3p	TCAAGAACTGTCGTTAAAAACTCT	CTTCCGGTCTGTGAGCCCCGTC	CTTCCG--GT--CTGT-G--AGCCC----CGTC-	--T-C-AAG-AACTGTCGTTA----AAAAC-TCT	0.352941	0.65023	GCCCCGTC-	AAAAC-TCT	-0.111111	3.87283e-05
novel-mol-miR-n376	hsa-miR-1268a	TCAAGAACTGTCGTTAAAAACTCT	CGGGCGTGGTGGTGGGGG	-CGG--G--CGTGGTG-GTGGGGG----------	TC--AAGAAC-T-GT-CGT-----TAAAAACTCT	0.235294	0.0479295	GGTGGGGG	AAAACTCT	-0.5	1.4229e-07
novel-mol-miR-n376	hsa-miR-1229-3p	TCAAGAACTGTCGTTAAAAACTCT	CTCTCACCACTGCCCTCCCACAG	CTCTCACCA---CTGCCCTCCC---ACAG-------	---TCA--AGAACTG---T--CGTTA-A-AAACTCT	0.305556	0.00536791	TCCCACAG-	-AAAACTCT	-0.277778	1.22371e-05
novel-mol-miR-n376	hsa-miR-1229-5p	TCAAGAACTGTCGTTAAAAACTCT	GTGGGTAGGGTTTGGGGGAGAGCG	GTGGGT-AG-G----GT--TTGGGGGAGAG---CG---	-----TCA-AGAACTGTCGTT-----A-A-AAAC-TCT	0.263158	0.0369634	GGAGAG-CG	-AAAACTCT	-0.111111	0.000302404
novel-mol-miR-n376	hsa-miR-939-5p	TCAAGAACTGTCGTTAAAAACTCT	TGGGGAGCTGAGGCTCTGGGGGTG	TGGGG-A-G--CTGAGG-C-T------CTGGGGG-TG	T----CAAGAACT---GTCGTTAAAAACT-----CT-	0.297297	0.410641	TGGGGGTG-	-AAAACTCT	-0.444444	8.52565e-06
novel-mol-miR-n376	hsa-miR-25-3p	TCAAGAACTGTCGTTAAAAACTCT	CATTGCACTTGTCTCGGTCTGA	-CATT-GCA-CTTGTC-T------CGGTCTGA	TCA--AG-AAC-TGTCGTTAAAAAC--TCT--	0.4375	0.00712789	CGGTCTGA	AAAACTCT	-0.125	4.60149e-05
novel-mol-miR-n376	hsa-miR-425-5p	TCAAGAACTGTCGTTAAAAACTCT	AATGACACGATCACTCCCGTTGA	--AATGACAC-GATC---A----CTCCCGTTGA	TCAA-GA-ACTG-TCGTTAAAAACT--C--T--	0.424242	0.0968808	CCCGTTGA	AAAACTCT	-0.3125	4.8837e-07
novel-mol-miR-n376	hsa-miR-625-5p	TCAAGAACTGTCGTTAAAAACTCT	AGGGGGAAAGTTCTATAGTCC	--AGGGGGA-AAG-T-TC-TATAGT----C-C-	TCA-----AGAA-CTGTCGT-TA--AAAACTCT	0.363636	0.396479	TATAGTCC	AAAACTCT	0.25	0.0171118
novel-mol-miR-n376	hsa-miR-369-3p	TCAAGAACTGTCGTTAAAAACTCT	AATAATACATGGTTGATCTTT	AAT-AAT-ACA-TG--GTTGAT----CTT-T	--TCAA-GA-ACTGTCGTT-A-AAAAC-TCT	0.451613	0.127121	TGATCTTT	AAAACTCT	0.25	0.11008
novel-mol-miR-n376	hsa-miR-548h-5p	TCAAGAACTGTCGTTAAAAACTCT	AAAAGTAATCGCGGTTTTTGTC	AA--AAGTAATC-G-CGGTTTTTG------TC-	--TCAAG-AA-CTGTC-G---TT-AAAAACTCT	0.393939	0.210466	TTTTTGTC-	-AAAACTCT	-0.277778	1.54856e-06
novel-mol-miR-n376	hsa-miR-142-3p	TCAAGAACTGTCGTTAAAAACTCT	TGTAGTGTTTCCTACTTTATGGA	TGT-A-G---TGTTTCC-T-A----CTTTA-TGGA	--TCAAGAACTG--T-CGTTAAAAAC--T-CT---	0.342857	0.070484	TTTATGGA	AAAACTCT	-0.3125	3.33831e-06
novel-mol-miR-n376	hsa-miR-1205	TCAAGAACTGTCGTTAAAAACTCT	TCTGCAGGGTTTGCTTTGAG	TCTGCAG-G----GT--TTG-----CTT-TGAG	--T-CA-AGAACTGTCGTT-AAAAAC-TCT---	0.333333	0.942637	GCTTTGAG	AAAACTCT	-0.5	1.7914e-05
novel-mol-miR-n376	hsa-miR-3649	TCAAGAACTGTCGTTAAAAACTCT	AGGGACCTGAGTGTCTAAG	--AGG-GAC-CTGAGT-GTCTAAG-------	TCA--AGA-ACT--GTCGT-TAA-AAACTCT	0.387097	0.465618	TGT-CTAAG	AAAACT-CT	-0.277778	1.67707e-05
novel-mol-miR-n376	hsa-miR-3118	TCAAGAACTGTCGTTAAAAACTCT	TGTGACTGCATTATGAAAATTCT	TGT---GA-CTG-CA-TTATGAAAAT-TCT	--TCAAGAACTGTC-GTTA--AAAA-CTCT	0.566667	0.00439178	AAAATTCT	AAAACTCT	0.8125	0
novel-mol-miR-n376	hsa-miR-3173-3p	TCAAGAACTGTCGTTAAAAACTCT	AAAGGAGGAAATAGGCAGGCCA	A--AAGGA---G--G--AAATAGGCAGGC-CA-	-TCAA-GAACTGTCGTTAAA-A---A--CTC-T	0.393939	0.0323651	GCAGGC-CA	-AAAACTCT	-0.111111	4.50977e-05
novel-mol-miR-n376	hsa-miR-4761-3p	TCAAGAACTGTCGTTAAAAACTCT	GAGGGCATGCGCACTTTGTCC	GAGGGCATGC--GCA-CTT-T-GT------C-C-	-------T-CAAG-AAC-TGTCGTTAAAAACTCT	0.323529	0.0519206	CTTTGTCC	AAAACTCT	-0.125	2.59049e-06
novel-mol-miR-n376	hsa-miR-98-5p	TCAAGAACTGTCGTTAAAAACTCT	TGAGGTAGTAAGTTGTATTGTT	TG-AGGTAGTAAGT-TGTA--TTG------T-T	T-CA---AG-AA--CTGT-CGTT-AAAAACTCT	0.393939	0.0329596	GTATTGT-T	-AAAACTCT	-0.111111	5.32019e-05
novel-mol-miR-n376	hsa-miR-3622b-5p	TCAAGAACTGTCGTTAAAAACTCT	AGGCATGGGAGGTCAGGTGA	AGG-CATGGGAG----GTCAGGTG-A--------	---TCA----AGAACTGTC--GT-TAAAAACTCT	0.294118	0.336248	TCAGGTGA	AAAACTCT	-0.125	0.000113546
novel-mol-miR-n376	hsa-miR-302d-5p	TCAAGAACTGTCGTTAAAAACTCT	ACTTTAACATGGAGGCACTTGC	--A----CT-T--T-AACATGGAGGCACTTGC-	TCAAGAACTGTCGTTAA-A---A---AC-T-CT	0.393939	0.373901	GCACTTGC-	AAAACT-CT	-0.111111	3.1233e-05
novel-mol-miR-n376	hsa-miR-6778-3p	TCAAGAACTGTCGTTAAAAACTCT	TGCCTCCCTGACATTCCACAG	TGCCTCCCT--GACA-T-TCC---ACAG-------	----T--C-AAGA-ACTGT-CGTTA-A-AAACTCT	0.285714	0.00454066	TTCCACAG-	-AAAACTCT	-0.277778	7.87314e-06
novel-mol-miR-n376	hsa-miR-6719-3p	TCAAGAACTGTCGTTAAAAACTCT	TCTGACATCAGTGATTCTCCTG	TCT--GACATCA-GT-GATT-----CTCCTG	TC-AAGA-A-C-TGTCG-TTAAAAACT-CT-	0.483871	0.00929702	TTCTC-CTG	AAAACTCT-	-0.111111	3.23833e-05
novel-mol-miR-n376	hsa-miR-12127	TCAAGAACTGTCGTTAAAAACTCT	TAGAGGTTCTAATGGTCCAGGGTTA	T-AGAGGTTCTAA-TGGTCCAGGGTTA--------	TCA-A-G----AACT-GT-C---GTTAAAAACTCT	0.4	0.723908	CAGGGTTA	AAAACTCT	-0.125	0.000207297
novel-mol-miR-n376	hsa-miR-596	TCAAGAACTGTCGTTAAAAACTCT	AAGCCTGCCCGGCTCCTCGGG	--AAGC--CTGCC-CGGCTC------CTCGGG-	TCAAG-AACTG--TC-G-T-TAAAAACTC---T	0.363636	0.152671	TCCTCGGG	AAAACTCT	-0.3125	1.17512e-06
novel-mol-miR-n376	hsa-miR-93-3p	TCAAGAACTGTCGTTAAAAACTCT	ACTGCTGAGCTAGCACTTCCCG	ACTGCTGAGCTAGCA-CT-TC--------C-CG-	--T-C--A---AG-AACTGTCGTTAAAAACTC-T	0.352941	0.65023	ACTTCCCG	AAAACTCT	0.0625	0.000176459
novel-mol-miR-n376	hsa-miR-636	TCAAGAACTGTCGTTAAAAACTCT	TGTGCTTGCTCGTCCCGCCCGCA	TGTGCTT--G--CTCGTCCCGCC-------CG-CA-	--T-C--AAGAACT-GT--CG--TTAAAAAC-TC-T	0.305556	0.0340807	CGCCCGCA	AAAACTCT	-0.125	2.85723e-06
novel-mol-miR-n376	hsa-miR-4708-5p	TCAAGAACTGTCGTTAAAAACTCT	AGAGATGCCGCCTTGCTCCTT	--AGAGA--TGC-CGCCTTG-----CTCCTT	TCA-AGAACTG-TCG--TT-AAAAACT-C-T	0.451613	0.0435074	TGCTCCT-T	-AAAACTCT	-0.111111	3.65723e-05
novel-mol-miR-n376	hsa-miR-7843-3p	TCAAGAACTGTCGTTAAAAACTCT	ATGAAGCCTTCTCTGCCTTACG	ATG-AAGC--CTTC-TCTGCCTTA----CG---	-T-CAAG-AAC-T-GTC-G--TTAAAAAC-TCT	0.393939	0.070484	GCCTTACG	AAAACTCT	-0.3125	2.16486e-05
novel-mol-miR-n376	hsa-miR-4662a-3p	TCAAGAACTGTCGTTAAAAACTCT	AAAGATAGACAATTGGCTAAAT	A--AAGATAGACAATTGG-C-T-AAA---T--	-TCAAG--A-AC---T-GTCGTTAAAAACTCT	0.4375	0.324159	GGCTAAA-T--	---AAAACTCT	-0.227273	2.23587e-06
novel-mol-miR-n376	hsa-miR-6849-5p	TCAAGAACTGTCGTTAAAAACTCT	GAGTGGATAGGGGAGTGTGTGGA	GAGTGG-ATAGGGGAG--TGT-GTGG-A--------	---T--CA-A---GA-ACTGTCGT--TAAAAACTCT	0.305556	0.0161301	TGTGTGGA	AAAACTCT	-0.5	2.00481e-06
novel-mol-miR-n376	hsa-miR-4666a-3p	TCAAGAACTGTCGTTAAAAACTCT	CATACAATCTGACATGTATTT	-CATAC-AATCTGACAT-GTAT------T-T	TCA-A-GAA-CTG---TCGT-TAAAAACTCT	0.451613	0.400824	ATGTATT-T	A-AAACTCT	0.0555556	2.50748e-05
novel-mol-miR-n376	hsa-miR-3159	TCAAGAACTGTCGTTAAAAACTCT	TAGGATTACAAGTGTCGGCCAC	T-AG-GATTACAAGTGTCGGCC--A----C---	TCA-AGA--AC---TGTC-G--TTAAAAACTCT	0.393939	0.971269	TCGGCCAC-	-AAAACTCT	-0.277778	1.77241e-05
novel-mol-miR-n377	hsa-miR-6515-3p	GTGGATTTCAAGGGTGTACTC	TCTCTTCATCTACCCCCCAG	-TC---TCTTCA----TC-TACCCCC-CAG	GT-GGAT-TTCAAGGGT-GTA----CTC--	0.366667	0.3671	CCCCCCAG	GTGTACTC	-0.3125	2.00675e-06
novel-mol-miR-n377	hsa-miR-23a-3p	GTGGATTTCAAGGGTGTACTC	ATCACATTGCCAGGGATTTCC	A-TCAC--ATTGC-CA-GGGATT-T-C-C	-GT---GGATT--TCAAGGG--TGTACTC	0.448276	0.261047	GGATTT-C-C	-G-TGTACTC	0.05	6.30277e-05
novel-mol-miR-n377	hsa-miR-146a-5p	GTGGATTTCAAGGGTGTACTC	TGAGAACTGAATTCCATGGGTT	-TGAGAACTGAATTCCAT-GGGT-T----	GTG-G-A-T---TT-CA-AGGGTGTACTC	0.482759	0.0362061	CATGGGTT-	-GTGTACTC	-0.111111	0.000306588
novel-mol-miR-n377	hsa-miR-425-3p	GTGGATTTCAAGGGTGTACTC	ATCGGGAATGTCGTGTCCGCCC	ATCG-GGAATGT-C--GTG-TCCGC--C-C	---GTGG-AT-TTCAAG-GGT--G-TACTC	0.433333	0.104897	GTCCGCCC	GTGTACTC	0.25	0.87581
novel-mol-miR-n377	hsa-miR-320c	GTGGATTTCAAGGGTGTACTC	AAAAGCTGGGTTGAGAGGGT	AAAAGCTGGG-TTG--AGAGGGT------	----G-T-GGATT-TCA-AGGGTGTACTC	0.413793	0.498985	GAGAGGGT-	GTG-TACTC	-0.111111	7.80571e-06
novel-mol-miR-n377	hsa-miR-487b-3p	GTGGATTTCAAGGGTGTACTC	AATCGTACAGGGTCATCCACTT	AATCGT--A---CA-GGGTCA-TCCACTT-	----GTGGATTTCAAGGGT--GT--AC-TC	0.433333	0.134507	ATCCACTT	GTGTACTC	0.25	0.0321656
novel-mol-miR-n377	hsa-miR-4750-5p	GTGGATTTCAAGGGTGTACTC	CTCGGGCGGAGGTGGTTGAGTG	CTCG-GG----CGGAG-GTGGTTG-AG-TG-	---GTGGATTTC--A-AG-GG-TGTA-CT-C	0.387097	0.17446	GTTG-AGTG	G-TGTACTC	0.222222	0.000310979
novel-mol-miR-n377	hsa-miR-6778-5p	GTGGATTTCAAGGGTGTACTC	AGTGGGAGGACAGGAGGCAGGT	AGTGGGAGGA---CAGGAGGCAG-GT----	-GT----GGATTTCA--AGG--GTGTACTC	0.433333	0.177808	AG-GCAGGT-	-GTGTA-CTC	-0.1	3.76518e-06
novel-mol-miR-n377	hsa-miR-4751	GTGGATTTCAAGGGTGTACTC	AGAGGACCCGTAGCTGCTAGAAGG	AGA-GGACCCGTAGCTGCTAG-AAGG--------	-G-TGGA----T---T--T--CAAGGGTGTACTC	0.323529	0.00326009	CTAGAAGG-	GT-GTACTC	-0.111111	8.47848e-06
novel-mol-miR-n377	hsa-miR-8071	GTGGATTTCAAGGGTGTACTC	CGGTGGACTGGAGTGGGTGG	CGGTGGACTGGAGT----GGGTGG-----	--GTGGA-T----TTCAAGGGT-GTACTC	0.413793	0.588867	GTGGGTGG	GTGTACTC	0.0625	1.68316e-05
novel-mol-miR-n377	hsa-miR-23a-5p	GTGGATTTCAAGGGTGTACTC	GGGGTTCCTGGGGATGGGATTT	GG-GG-TTCCTGGGG-AT-GGGAT-T--T-	-GTGGATT--T----CA-AGGG-TGTACTC	0.433333	0.401754	TGGG-ATTT	-GTGTACTC	0.0555556	2.56344e-05
novel-mol-miR-n377	hsa-miR-6844	GTGGATTTCAAGGGTGTACTC	TTCTTTGTTTTTAATTCACAG	TTCTTTGTT---TTT-AA---T-TCACAG--	------G-TGGATTTCAAGGGTGT-AC--TC	0.354839	0.738239	ATTCACAG	GTGTACTC	0.0625	0.00260669
novel-mol-miR-n377	hsa-miR-302b-5p	GTGGATTTCAAGGGTGTACTC	ACTTTAACATGGAAGTGCTTTC	----ACTTTAACAT-GGAAGTGCTT--TC	GTGGA-TTT--CA-AGG--GTG--TACTC	0.482759	0.0204489	GTGCTT-TC	GTG-TACTC	0.388889	0.03515
novel-mol-miR-n377	hsa-miR-9718	GTGGATTTCAAGGGTGTACTC	TTGCTGACCTGGGTGGTGGT	TTGCTG-ACCT-----GGGTGGTGG--T-	--G-TGGA--TTTCAAGGGT-GT--ACTC	0.413793	0.406648	GTGGTGGT-	GT-GTACTC	0.222222	0.000965099
novel-mol-miR-n377	hsa-miR-4664-5p	GTGGATTTCAAGGGTGTACTC	TGGGGTGCCCACTCCGCAAGTT	TGGGGTGCCC-ACTCCG--CAAG--T-T----	----GTG---GA-T---TTCAAGGGTGTACTC	0.34375	0.0373895	CGCA-AGTT	-GTGTACTC	-0.111111	0.000305582
novel-mol-miR-n377	hsa-miR-211-3p	GTGGATTTCAAGGGTGTACTC	GCAGGGACAGCAAAGGGGTGC	GCAG-GGACAG---CAAAGGGGTG--C--	---GTGG--A-TTTC-AA-GGGTGTACTC	0.448276	0.00699673	AGGGGTGC--	--GTGTACTC	-0.1	4.30522e-06
novel-mol-miR-n377	hsa-miR-548h-3p	GTGGATTTCAAGGGTGTACTC	CAAAAACCGCAATTACTTTTGCA	CAAAAACCG-------CAA---T-TACTTTTGCA	--------GTGGATTTCAAGGGTGTAC---T-C-	0.294118	0.000958592	CTTTTGCA-	-GTGTACTC	-0.111111	3.38131e-06
novel-mol-miR-n377	hsa-miR-6892-5p	GTGGATTTCAAGGGTGTACTC	GTAAGGGACCGGAGAGTAGGA	GTAAGGGAC---CGGAGAGTAGG---A---	GT---GGA-TTTC--A-AG--GGTGTACTC	0.4	0.177808	GAGTAGGA	GTGTACTC	0.25	0.00777075
novel-mol-miR-n377	hsa-miR-378i	GTGGATTTCAAGGGTGTACTC	ACTGGACTAGGAGTCAGAAGG	AC-TGGACT---A-GGAGTCAGA-AGG---	--GTGGA-TTTCAAGG-GT--G-TA--CTC	0.4	0.174002	TCAGAAGG-	-GTGTACTC	-0.277778	6.11024e-06
novel-mol-miR-n377	hsa-miR-4508	GTGGATTTCAAGGGTGTACTC	GCGGGGCTGGGCGCGCG	GCGG-GGC-T-----GGGC-G--CG-CG	---GTGG-ATTTCAAGGG-TGTAC-TC-	0.357143	0.94142	G-GCGCGCG	GTGTACTC-	0.0555556	0.00124661
novel-mol-miR-n377	hsa-miR-98-3p	GTGGATTTCAAGGGTGTACTC	CTATACAACTTACTACTTTCCC	C-T--ATA--CAACT---TAC-TACTTTCCC	-GTGGAT-TTCAA--GGGT--GTAC--T--C	0.387097	0.031245	ACTTTCC-C	-GTGTACTC	0.0555556	0.00186185
novel-mol-miR-n377	hsa-miR-3972	GTGGATTTCAAGGGTGTACTC	CTGCCAGCCCCGTTCCAGGGCA	CTGCCA-GCCCCG-TTC-CA-GGGC---A---	--G---TG----GATT-TCAAGGG-TGTACTC	0.34375	0.602373	CCAGGGCA-	-GTGTACTC	-0.277778	6.41061e-06
novel-mol-miR-n377	hsa-miR-6881-3p	GTGGATTTCAAGGGTGTACTC	ATCCTCTTTCGTCCTTCCCACT	ATCC-TC---TTTC--GTCC--T-TCCCACT-	----GT-GGATTTCAAG---GGTGT---ACTC	0.34375	0.0877021	TTCCCACT-	GT-GTACTC	0.0555556	0.00155255
novel-mol-miR-n377	hsa-miR-4442	GTGGATTTCAAGGGTGTACTC	GCCGGACAAGAGGGAGG	GCC-GGA---CAAGAGG-G-AGG---	G--TGGATTTCAAG-GGTGTA--CTC	0.461538	0.0173973	GAGGGAGG-	G-TGTACTC	-0.111111	0
novel-mol-miR-n377	hsa-miR-2053	GTGGATTTCAAGGGTGTACTC	GTGTTAATTAAACCTCTATTTAC	GTGTTA-ATTAAACCTCTAT----T-TAC--	GTG---GATT-----TC-A-AGGGTGTACTC	0.419355	0.191027	CTATTTAC	GTGTACTC	0.0625	0.000908707
novel-mol-miR-n377	hsa-miR-548k	GTGGATTTCAAGGGTGTACTC	AAAAGTACTTGCGGATTTTGCT	AAAAGTACTTGCGGATTT------TG--CT-	----G----T--GGATTTCAAGGGTGTACTC	0.387097	0.452211	ATTTTGCT-	-GTGTACTC	0.0555556	0.000156168
novel-mol-miR-n377	hsa-miR-6068	GTGGATTTCAAGGGTGTACTC	CCTGCGAGTCTCCGGCGGTGG	CC-TGCGAGTCTC-CG--GCGGTGG-----	--GTG-GA-T-T-TC-AAG-GGT-GTACTC	0.4	0.104897	G-GCGGTGG	GTGTACT-C	-0.111111	3.88932e-06
novel-mol-miR-n377	hsa-miR-7703	GTGGATTTCAAGGGTGTACTC	TTGCACTCTGGCCTTCTCCCAGG	T-TGC-ACTCT----GGCC-T-T-CTCCCAGG	-GTG-GA-T-TTCAAGG--GTGTACT--C---	0.375	0.795874	CTCCCAGG-	GT-GTACTC	-0.277778	3.94752e-05
novel-mol-miR-n377	hsa-miR-376a-2-5p	GTGGATTTCAAGGGTGTACTC	GGTAGATTTTCCTTCTATGGT	GGTAG-ATTTTCCTTCTAT-GG-T------	-GT-GGA---T--TTC-A-AGGGTGTACTC	0.4	0.28605	TCTATGGT-	-GTGTACTC	-0.111111	3.88932e-06
novel-mol-miR-n377	hsa-miR-6892-3p	GTGGATTTCAAGGGTGTACTC	TCCCTCTCCCACCCCTTGCAG	-TCCC---TCTCC-CACCCCT----TGC-AG---	GT---GGAT-T--TCA-----AGGGTG-TA-CTC	0.235294	0.013049	CCT-TGCAG	-GTGTACTC	-0.111111	2.78865e-05
novel-mol-miR-n377	hsa-miR-4469	GTGGATTTCAAGGGTGTACTC	GCTCCCTCTAGGGTCGCTCGGA	GCTCCC---TCT--A-GGGTCG--CTCGGA	G-T---GGAT-TTCAAGGGT-GTACTC---	0.433333	0.279172	CGCTCGGA---	-G-T-GTACTC	-0.227273	1.79855e-05
novel-mol-miR-n377	hsa-miR-12123	GTGGATTTCAAGGGTGTACTC	TTATTCATTCACAAAAGCTTTA	T-T--ATTCATTCACAAAAGCT--T-TA---	-GTGGA-T--TT--C--AAG--GGTGTACTC	0.387097	0.205665	AAGCTT-TA	GTG-TACTC	-0.111111	3.88932e-06
novel-mol-miR-n377	hsa-miR-937-3p	GTGGATTTCAAGGGTGTACTC	ATCCGCGCTCTGACTCTCTGCC	ATCCGCGCTCTG-ACTCT-C-----TG--C-C	------G---TGGA-T-TTCAAGGGTGTACTC	0.34375	0.471418	TCTCTGC-C	-GTGTACTC	0.0555556	0
novel-mol-miR-n377	hsa-miR-4688	GTGGATTTCAAGGGTGTACTC	TAGGGGCAGCAGAGGACCTGGG	TAGG-GGCAG---CAGAGG----ACCTGGG-	---GTGG-A-TTTCA-AGGGTGTA-CT---C	0.387097	0.373901	GACCTGGG-	G-TGTACTC	-0.277778	1.18032e-05
novel-mol-miR-n377	hsa-miR-134-3p	GTGGATTTCAAGGGTGTACTC	CCTGTGGGCCACCTAGTCACCAA	CCTGTGGGCCACCT---A-G--TC--AC-CAA	---GT-GG--A--TTTCAAGGGT-GTACTC--	0.375	0.349617	GTCACCAA	GTGTACTC	0.0625	0.000160629
novel-mol-miR-n377	hsa-miR-146a-3p	GTGGATTTCAAGGGTGTACTC	CCTCTGAAATTCAGTTCTTCAG	CCTC-TGAA-ATT-CA-G--T-T-CTTCAG	----GTG--GATTTCAAGGGTGTAC-TC--	0.433333	0.24476	TTCTTCAG	GTGTACTC	0.0625	0.000390078
novel-mol-miR-n377	hsa-miR-5701	GTGGATTTCAAGGGTGTACTC	TTATTGTCACGTTCTGATT	T-T--ATTGTCAC-GTTC--TGAT--T-	-GTGGATT-TCA-AG---GGTG-TACTC	0.428571	0.373901	TTCTGATT-	GTGT-ACTC	0.0555556	2.56344e-05
novel-mol-miR-n377	hsa-miR-6881-5p	GTGGATTTCAAGGGTGTACTC	TGGGGTAAGGATAGGAGGGTCA	TGGGGTAAGGAT---AGGAGGGTC--A---	----GT--GGATTTCA--AGGGT-GTACTC	0.433333	0.968399	GAGGG-TCA	GTGTACTC-	0.0555556	0.000544728
novel-mol-miR-n377	hsa-miR-12119	GTGGATTTCAAGGGTGTACTC	TTCTGAGGGGACGGTAGATTTGGGG	TTCTGAGGGGACGGTAG-ATTT---GGG-G-----	-------------GT-GGATTTCAAGGGTGTACTC	0.314286	0.00347775	ATTTGGGG	GTGTACTC	-0.125	6.23026e-06
novel-mol-miR-n377	hsa-miR-4298	GTGGATTTCAAGGGTGTACTC	CTGGGACAGGAGGAGGAGGCAG	CTG-GGA---CAGGAGGAG-G-AGGCAG--	--GTGGATTTCA--AGG-GTGTA--C--TC	0.433333	0.0876199	GGAGG-CAG	-GTGTACTC	-0.111111	8.47848e-06
novel-mol-miR-n377	hsa-miR-6759-5p	GTGGATTTCAAGGGTGTACTC	TTGTGGGTGGGCAGAAGTCTGT	TTGTGGG-TGGG--CAGAAGTC--TGT----	--GT-GGAT---TTC--AAG--GGTGTACTC	0.387097	0.0362914	AAGT-CTGT	GTGTACT-C	0.0555556	0.000156168
novel-mol-miR-n377	hsa-miR-548y	GTGGATTTCAAGGGTGTACTC	AAAAGTAATCACTGTTTTTGCC	AAAAGTA--AT--CACT-GTTTT--TG--C-C	----GT-GGATTTCA--AG----GGTGTACTC	0.34375	0.759393	TTTTTGC-C	-GTGTACTC	0.0555556	0.000258027
novel-mol-miR-n377	hsa-miR-6848-3p	GTGGATTTCAAGGGTGTACTC	GTGGTCTCTTGGCCCCCAG	GTGGTC-TCTT---GGCCC-----C-CAG	GTGG--AT-TTCAAGG---GTGTACTC--	0.37931	0.285455	GCCCCCAG	GTGTACTC	-0.125	0.000119719
novel-mol-miR-n377	hsa-miR-4507	GTGGATTTCAAGGGTGTACTC	CTGGGTTGGGCTGGGCTGGG	CTG-GG-TT----GGGCTGGG--CTGGG-	--GTGGATTTCAAGGG-T--GTACT---C	0.413793	0.449087	GGGCTGGG-	GTG-TACTC	-0.111111	7.80571e-06
novel-mol-miR-n377	hsa-miR-548ao-5p	GTGGATTTCAAGGGTGTACTC	AGAAGTAACTACGGTTTTTGCA	AGAAGTA--ACTA--C--GGTT-T-T--TGCA	----GT-GGA-T-TTCAAGG--GTGTACT-C-	0.34375	0.00328897	TTTTTGCA-	-GTGTACTC	-0.111111	4.08745e-05
novel-mol-miR-n377	hsa-miR-3690	GTGGATTTCAAGGGTGTACTC	ACCTGGACCCAGCGTAGACAAAG	ACC-TGGACC---CA-GCG-TAG-ACAAAG--	---GTGGA--TTTCAAG-GGT-GTAC----TC	0.375	0.525655	AGACAAAG-	-GTGTACTC	-0.277778	1.32092e-05
novel-mol-miR-n377	hsa-miR-302b-3p	GTGGATTTCAAGGGTGTACTC	TAAGTGCTTCCATGTTTTAGTAG	TAAGTGC--TTC-CAT-GTTT--TAGTAG---	---GTG-GATT-TCA-AG---GGT-GTA-CTC	0.375	0.0161301	TT-TAGTAG	GTGTACT-C	0.0555556	0
novel-mol-miR-n377	hsa-miR-6759-3p	GTGGATTTCAAGGGTGTACTC	TGACCTTTGCCTCTCCCCTCAG	-TG-ACCTTTGCC-----TC-TCCC-CTCAG	GTGGA--TTT--CAAGGGT-GT---ACTC--	0.387097	0.306666	CCCCT-CAG	-GTGTACTC	-0.277778	0.00011592
novel-mol-miR-n377	hsa-miR-3149	GTGGATTTCAAGGGTGTACTC	TTTGTATGGATATGTGTGTGTAT	TTTGTATGGATATGT---GTG-TGTA-T-	---G--TGGAT-T-TCAAG-GGTGTACTC	0.517241	0.0168352	GTGTGTA-T-	--GTGTACTC	0.2	0.0039391
novel-mol-miR-n377	hsa-miR-146b-3p	GTGGATTTCAAGGGTGTACTC	GCCCTGTGGACTCAGTTCTGGT	GCCCTGTGGACT--CA-G--T-T-CTGGT-	-----GTGGA-TTTCAAGGGTGTAC---TC	0.433333	0.715173	GTTCTGGT-	G-TGTACTC	0.0555556	0.000156168
novel-mol-miR-n377	hsa-miR-6845-5p	GTGGATTTCAAGGGTGTACTC	CGGGGCCAGAGCAGAGAGC	CGG-GGC----CAGAGCAGAGA-G--C--	--GTGG-ATTTCA-AG--G-G-TGTACTC	0.37931	0.934691	CAGAG-AG-C	--GTGTACTC	-0.1	5.35551e-06
novel-mol-miR-n377	hsa-miR-7848-3p	GTGGATTTCAAGGGTGTACTC	CTACCCTCGGTCTGCTTACCACA	C-T--ACCCT--C--GGTCTGCT-TACCA-CA	-GTGGA---TTTCAAGG---G-TGTA-C-TC-	0.375	0.958105	-T-TACCACA	GTGTA-CTC-	0.05	0.00248842
novel-mol-miR-n377	hsa-miR-10400-3p	GTGGATTTCAAGGGTGTACTC	CTGGGCTCCCGGACGAGGCGGG	CTGGGCTCCCGGA---CGAG-GCGG-G-----	----G-T---GGATTTC-A-AG-GGTGTACTC	0.34375	0.452941	GAGGCGGG	GTGTACTC	-0.125	7.41584e-06
novel-mol-miR-n377	hsa-miR-548az-5p	GTGGATTTCAAGGGTGTACTC	CAAAAGTGATTGTGGTTTTTGC	CAAAAGTG-ATTGT---GGTT-T-T--TGC	-----GTGGATT-TCAAGG--GTGTACT-C	0.433333	0.325545	GTTTTTGC	GTGTACTC	0.25	0
novel-mol-miR-n377	hsa-miR-4706	GTGGATTTCAAGGGTGTACTC	AGCGGGGAGGAAGTGGGCGCTGCTT	AGCGG-GGAGG----AAGTGGGCGCTGCT--T-	----GTGGA--TTTCAA---GG-G-TG-TACTC	0.393939	0.501584	CGCTG--CTT	-G-TGTACTC	0.05	0.000260043
novel-mol-miR-n377	hsa-miR-376a-3p	GTGGATTTCAAGGGTGTACTC	ATCATAGAGGAAAATCCACGT	----AT--CATAGAGGAAAATCC--ACGT-	GTGGATTTCA-AG-GG----T--GTAC-TC	0.4	0.0161301	ATCCACGT-	GTGTAC-TC	0.0555556	0.000138104
novel-mol-miR-n377	hsa-miR-4666a-5p	GTGGATTTCAAGGGTGTACTC	ATACATGTCAGATTGTATGCC	A-TAC--ATGT-CAGAT---TGTATGC-C	-GT--GGAT-TTCA-A-GGGTGTA--CTC	0.448276	0.0947622	TGTATGC-C	-GTGTACTC	0.222222	0.0361038
novel-mol-miR-n377	hsa-miR-4509	GTGGATTTCAAGGGTGTACTC	ACTAAAGGATATAGAAGGTTTT	AC-TAAAGGATATAG--AAGGT-T-T--T-	--GT---GGAT-T--TCAAGG-GTGTACTC	0.433333	0.205775	AAG-GTTTT-	--GTGTACTC	-0.1	0
novel-mol-miR-n377	hsa-miR-654-3p	GTGGATTTCAAGGGTGTACTC	TATGTCTGCTGACCATCACCTT	-T--ATGTCTGCTGACCA---TC--ACCTT-	GTGGAT-T-T-C--A--AGGGT-GTA-C-TC	0.387097	0.373901	ATCACCTT	GTGTACTC	0.0625	7.75128e-05
novel-mol-miR-n377	hsa-miR-548aa	GTGGATTTCAAGGGTGTACTC	AAAAACCACAATTACTTTTGCACCA	AAAAACCACAAT-T--ACTTT------TGC-AC-CA	------------GTGGA-TTTCAAGGGTG-TACTC-	0.277778	0.0226113	TTGCACCA	GTGTACTC	0.25	0.219989
novel-mol-miR-n377	hsa-miR-154-3p	GTGGATTTCAAGGGTGTACTC	AATCATACACGGTTGACCTATT	AA-TC--ATA--CAC-GGT-TGACCTAT-T-	--GT-GGAT-TTCA-AGG-GTG---TA-CTC	0.387097	0.324828	GACCTATT-	G-TGTACTC	0.0555556	0.000156168
novel-mol-miR-n377	hsa-miR-6847-3p	GTGGATTTCAAGGGTGTACTC	GGCTCATGTGTCTGTCCTCTTC	GGCTC--ATGTGTCT--G--TCC-T-CTTC	-G-T-GGAT-T-TC-AAGGGT--GTAC-TC	0.433333	0.197582	TCCTCTTC	GTGTACTC	0.0625	9.46234e-05
novel-mol-miR-n377	hsa-miR-146b-5p	GTGGATTTCAAGGGTGTACTC	TGAGAACTGAATTCCATAGGCTG	-TGAGAACTGAATTCCATAGGC-TG-----	GTG-G-A-T---TT-CA-AGG-GTGTACTC	0.466667	0.0312005	ATAGG-CTG	GT-GTACTC	0.0555556	2.567e-05
novel-mol-miR-n377	hsa-miR-4664-3p	GTGGATTTCAAGGGTGTACTC	CTTCCGGTCTGTGAGCCCCGTC	CT-TCCGG-TCT----G--TG-AGCCCCGTC	--GT--GGAT-TTCAAGGGTGTA----C-TC	0.387097	0.452211	GCCCCGTC	GTGTACTC	0.0625	0.00424768
novel-mol-miR-n377	hsa-miR-1268a	GTGGATTTCAAGGGTGTACTC	CGGGCGTGGTGGTGGGGG	CGGGCGTGG-TGGTG----GGG-G-----	-----GTGGAT--T-TCAAGGGTGTACTC	0.344828	0.0568349	GGTGGGGG-	-GTGTACTC	-0.111111	3.88932e-06
novel-mol-miR-n377	hsa-miR-1229-3p	GTGGATTTCAAGGGTGTACTC	CTCTCACCACTGCCCTCCCACAG	C-TC---T--CACCAC---TGCCCTCCCACAG--	-GT-GGATTTCA--A-GGGTG---T---AC--TC	0.294118	0.593537	TCCCACAG	GTGTACTC	-0.125	1.03457e-05
novel-mol-miR-n377	hsa-miR-1229-5p	GTGGATTTCAAGGGTGTACTC	GTGGGTAGGGTTTGGGGGAGAGCG	GTGGGTAGGGTTTGG---GGGA-G-AGCG--	GT-GG-A---TTT--CAAGGG-TGTA-C-TC	0.451613	0.0967351	GGAGAGCG-	-GTGTACTC	-0.111111	3.38131e-06
novel-mol-miR-n377	hsa-miR-939-5p	GTGGATTTCAAGGGTGTACTC	TGGGGAGCTGAGGCTCTGGGGGTG	TGG-GGAGCTGAGGCTCTGG---GGGTG-----	--GTGGA--T-----T-T--CAAGGGTGTACTC	0.363636	0.13785	TGGGGG-TG	-GTGTACTC	-0.111111	7.80571e-06
novel-mol-miR-n377	hsa-miR-25-3p	GTGGATTTCAAGGGTGTACTC	CATTGCACTTGTCTCGGTCTGA	CAT-TGC-ACTTGTCTC--GGTC-TG-A---	---GTG-GA--T-T-TCAAGG--GTGTACTC	0.387097	0.177808	CG-GT-CTGA	-GTGTACT-C	0.05	0.00141064
novel-mol-miR-n377	hsa-miR-425-5p	GTGGATTTCAAGGGTGTACTC	AATGACACGATCACTCCCGTTGA	AA-TGACACGATCACTCC-C--GT--TG-A---	--GTG----GAT---T--TCAAG-GGTGTACTC	0.333333	0.0103918	CCCGTTGA-	-GTGTACTC	-0.277778	1.26185e-05
novel-mol-miR-n377	hsa-miR-625-5p	GTGGATTTCAAGGGTGTACTC	AGGGGGAAAGTTCTATAGTCC	AGGG-GGAAAGTTCT-ATAG--T---C-C	---GTGG--A-TT-TCA-AGGGTGTACTC	0.448276	0.65533	-TATAGTCC	GTGTACT-C	0.222222	0.0361038
novel-mol-miR-n377	hsa-miR-369-3p	GTGGATTTCAAGGGTGTACTC	AATAATACATGGTTGATCTTT	AA-TA--ATA--CAT-GGT-TGAT-CTTT-	--GT-GGAT-TTCA-AGG-GTG-TAC--TC	0.4	0.813488	-TGATCTTT	GTG-TACTC	0.0555556	0.000258027
novel-mol-miR-n377	hsa-miR-548h-5p	GTGGATTTCAAGGGTGTACTC	AAAAGTAATCGCGGTTTTTGTC	AAAAGTA--AT--C--GCGGTTTTTGT-C--	----GT-GGATTTCAAG-GG----TGTACTC	0.387097	0.210636	TTTTTGTC	GTGTACTC	0.25	0.00233376
novel-mol-miR-n377	hsa-miR-142-3p	GTGGATTTCAAGGGTGTACTC	TGTAGTGTTTCCTACTTTATGGA	TGTAGTG-TTTCCTACTTTATGG----A---	-GT-G-GATTT-C-A----A-GGGTGTACTC	0.419355	0.22619	TT-TATGGA	GTGTA-CTC	-0.111111	4.08745e-05
novel-mol-miR-n377	hsa-miR-1205	GTGGATTTCAAGGGTGTACTC	TCTGCAGGGTTTGCTTTGAG	TC-TG-----CA-GGGTTTGCTTTGAG---	--GTGGATTTCAAGGG--TG---T-A-CTC	0.366667	0.0106001	GCTTTGAG--	G-TGT-ACTC	-0.1	2.49528e-05
novel-mol-miR-n377	hsa-miR-3649	GTGGATTTCAAGGGTGTACTC	AGGGACCTGAGTGTCTAAG	AG-GGACCTG---A-G--TGT-CTAAG-	-GTGGA--T-TTCAAGGGTGTACT---C	0.428571	0.697299	TGTCTAAG-	-GTGTACTC	0.0555556	0.000349882
novel-mol-miR-n377	hsa-miR-3118	GTGGATTTCAAGGGTGTACTC	TGTGACTGCATTATGAAAATTCT	TGTGACTGCATTATGAA-AA---T-T-CT-	-GTG---G-ATT-T---CAAGGGTGTACTC	0.466667	0.325545	AAAATTCT-	-GTGTACTC	-0.111111	4.01134e-05
novel-mol-miR-n377	hsa-miR-3173-3p	GTGGATTTCAAGGGTGTACTC	AAAGGAGGAAATAGGCAGGCCA	AAAGGA-GGAAAT---A-GGCAG-G--C-CA	----G-TGG--ATTTCAAGG--GTGTACTC-	0.387097	0.0876623	GCAGGCCA-	G-TGTACTC	-0.111111	2.78865e-05
novel-mol-miR-n377	hsa-miR-4761-3p	GTGGATTTCAAGGGTGTACTC	GAGGGCATGCGCACTTTGTCC	GAGGGCATGCGCACTTT---G--T---C-C	----G--TG-G-A-TTTCAAGGGTGTACTC	0.4	0.589923	CTTTGT-C-C	--GTGTACTC	0.05	0.00167613
novel-mol-miR-n377	hsa-miR-98-5p	GTGGATTTCAAGGGTGTACTC	TGAGGTAGTAAGTTGTATTGTT	TGA-GGTAGT---AAGTTGTAT-TGT--T-	-G-TGG-A-TTTCAAG--G---GTGTACTC	0.433333	0.750816	GTATTGTT	GTGTACTC	0.25	0.00372661
novel-mol-miR-n377	hsa-miR-3622b-5p	GTGGATTTCAAGGGTGTACTC	AGGCATGGGAGGTCAGGTGA	AGGCATGGGAGGT--CA-GG-TG-A---	--G--T-GGA--TTTCAAGGGTGTACTC	0.464286	0.00241182	-TCAGGTGA	GTGTACT-C	-0.277778	1.08388e-06
novel-mol-miR-n377	hsa-miR-302d-5p	GTGGATTTCAAGGGTGTACTC	ACTTTAACATGGAGGCACTTGC	----ACTTTAACAT-GGAG-GC-ACTTGC	GTGGA-TTT--CA-AGG-GTG-TAC-T-C	0.482759	0.449087	GC--ACTTGC	GTGTAC-T-C	0.05	2.36775e-05
novel-mol-miR-n377	hsa-miR-6778-3p	GTGGATTTCAAGGGTGTACTC	TGCCTCCCTGACATTCCACAG	TGCCTCCCTGAC-ATTC-CACAG---------	-G------TG--GATT-TCA-AGGGTGTACTC	0.3125	0.0904702	TTCCACAG	GTGTACTC	0.0625	0.000762058
novel-mol-miR-n377	hsa-miR-6719-3p	GTGGATTTCAAGGGTGTACTC	TCTGACATCAGTGATTCTCCTG	TC-TGAC-AT--CA-GTGA-T-T-CTCCTG	--GTG--GATTTCAAG-G-GTGTACT-C--	0.433333	0.0322046	TTCTCCTG	GTGTACTC	0.25	0.0737737
novel-mol-miR-n377	hsa-miR-12127	GTGGATTTCAAGGGTGTACTC	TAGAGGTTCTAATGGTCCAGGGTTA	TAGA-GGTTCTAATGGTC-CA-GGGT-TA---	--G-TGG-----AT--T-TCAAGGGTGTACTC	0.4375	0.59184	CAGGGT--TA	--GTGTACTC	-0.1	4.43642e-05
novel-mol-miR-n377	hsa-miR-596	GTGGATTTCAAGGGTGTACTC	AAGCCTGCCCGGCTCCTCGGG	AAGCCTGCCCGGC-TCCT-C--GGG-------	--G--T----GG-AT--TTCAAGGGTGTACTC	0.3125	0.0241775	TCCTCGGG	GTGTACTC	-0.3125	3.46534e-05
novel-mol-miR-n377	hsa-miR-93-3p	GTGGATTTCAAGGGTGTACTC	ACTGCTGAGCTAGCACTTCCCG	ACTGCTGAGCTAG---CAC----T-TC-C-CG	---G-TG-G--A-TTTCA-AGGGTGT-ACTC-	0.34375	0.352451	ACT-TCCCG	-GTGTACTC	-0.111111	4.93648e-05
novel-mol-miR-n377	hsa-miR-636	GTGGATTTCAAGGGTGTACTC	TGTGCTTGCTCGTCCCGCCCGCA	TGTGC--TTGCTC--G--TCCCGCC--CG-CA	-GTG-GATT--TCAAGGGT---G--TAC-TC-	0.375	0.287136	C-GCCCGCA	GTGTACTC-	-0.111111	6.37591e-05
novel-mol-miR-n377	hsa-miR-4708-5p	GTGGATTTCAAGGGTGTACTC	AGAGATGCCGCCTTGCTCCTT	AGA-G-ATGC--C--GCCT--TGCTC-CTT-	-G-TGGAT--TTCAAG---GGTG-T-AC-TC	0.354839	0.210636	-TGCTCCTT	GTG-TACTC	0.222222	0.0118201
novel-mol-miR-n377	hsa-miR-7843-3p	GTGGATTTCAAGGGTGTACTC	ATGAAGCCTTCTCTGCCTTACG	A-TGAAGCC-TTCTCT--GCC--T-TACG--	-GTG--G--ATT-TC-AAG--GGTGTAC-TC	0.387097	0.969417	GCCT-TACG-	G--TGTACTC	0.05	0.000595038
novel-mol-miR-n377	hsa-miR-4662a-3p	GTGGATTTCAAGGGTGTACTC	AAAGATAGACAATTGGCTAAAT	AAAGATAG-A---CAATTGGC-TAA--A-T-	---G-T-GGATTTCAA--GG-GT--GTACTC	0.387097	0.070484	GGCTAAAT-	GTGT-ACTC	0.0555556	0.000156168
novel-mol-miR-n377	hsa-miR-6849-5p	GTGGATTTCAAGGGTGTACTC	GAGTGGATAGGGGAGTGTGTGGA	GAGTGGAT---AGGGGAGTGTGTGG-A---	--GTGGATTTCA----AG-G-GT-GTACTC	0.466667	0.0131734	TGTGTGGA-	-GTGTACTC	0.0555556	4.80051e-05
novel-mol-miR-n377	hsa-miR-4666a-3p	GTGGATTTCAAGGGTGTACTC	CATACAATCTGACATGTATTT	CA-TACA--ATCTGA-CA----TGTATT-T-	--GT---GGAT-T--TCAAGGGTGTA--CTC	0.354839	0.590912	ATGTATTT	GTGTACTC	0.4375	0.00359463
novel-mol-miR-n377	hsa-miR-3159	GTGGATTTCAAGGGTGTACTC	TAGGATTACAAGTGTCGGCCAC	-TAGGATTA-CAAGTGTCG-GCC-AC--	GT-GGATT-TCAAG-G--GTG--TACTC	0.535714	0.00363509	TCGGCCAC	GTGTACTC	0.0625	0.000204163
novel-mol-miR-n378	hsa-miR-6515-3p	TTTTAATAACAGTTTCGTTGGAAC	TCTCTTCATCTACCCCCCAG	TCTCTT-----CA-T--C-T---ACCCCCCAG-	T-T-TTAATAACAGTTTCGTTGGA------A-C	0.333333	0.768916	CCCCCCAG	GTTGGAAC	-0.3125	2.61254e-05
novel-mol-miR-n378	hsa-miR-23a-3p	TTTTAATAACAGTTTCGTTGGAAC	ATCACATTGCCAGGGATTTCC	----A-TCA-CA-TTGC-CAG--GGATTTC-C	TTTTAAT-AACAGTT--TC-GTTGGA----AC	0.40625	0.259159	GGATTTC--C	-G-TTGGAAC	-0.1	8.34485e-06
novel-mol-miR-n378	hsa-miR-146a-5p	TTTTAATAACAGTTTCGTTGGAAC	TGAGAACTGAATTCCATGGGTT	TGAG---AACTGAATTCCATGG----GTT-----	T---TTTAA-T-AA---CA--GTTTCGTTGGAAC	0.352941	0.0103316	CATGGGTT	GTTGGAAC	0.0625	0.00132114
novel-mol-miR-n378	hsa-miR-425-3p	TTTTAATAACAGTTTCGTTGGAAC	ATCGGGAATGTCGTGTCCGCCC	ATCGGG---AAT----GT--CGTGTCCGCC---C	-T----TTTAATAACAGTTTCGT-T--G--GAAC	0.352941	0.490828	GTCCGCCC	GTTGGAAC	0.25	0.0113495
novel-mol-miR-n378	hsa-miR-320c	TTTTAATAACAGTTTCGTTGGAAC	AAAAGCTGGGTTGAGAGGGT	----AA-AAGCTG-G----GTTGAGAGGGT--	TTTTAATAA-C--AGTTTCGTTG-GA----AC	0.375	0.105116	GAGAGGGT-	G-TTGGAAC	-0.111111	2.8438e-05
novel-mol-miR-n378	hsa-miR-487b-3p	TTTTAATAACAGTTTCGTTGGAAC	AATCGTACAGGGTCATCCACTT	----AAT--C-GTA--CAG--GGTCATCCACTT	TTTTAATAACAGT-TTC-GTTGG--A---AC--	0.393939	0.794427	ATCCACTT	GTTGGAAC	-0.3125	3.33831e-06
novel-mol-miR-n378	hsa-miR-4750-5p	TTTTAATAACAGTTTCGTTGGAAC	CTCGGGCGGAGGTGGTTGAGTG	CTCGGG--------CGGAGGTGGTTGA-GT-G----	-T----TTTAATAAC--A-GT--TT--CGTTGGAAC	0.277778	0.00536791	GTTGAGTG-	GTTG-GAAC	0.222222	0.460334
novel-mol-miR-n378	hsa-miR-6778-5p	TTTTAATAACAGTTTCGTTGGAAC	AGTGGGAGGACAGGAGGCAGGT	----AG-TGGGAGGACAG----GA--GGCAGGT--	TTTTA-AT---A--ACAGTTTCG-TTGG-A---AC	0.314286	0.070484	AGGCAGGT--	--GTTGGAAC	-0.25	2.93369e-05
novel-mol-miR-n378	hsa-miR-4751	TTTTAATAACAGTTTCGTTGGAAC	AGAGGACCCGTAGCTGCTAGAAGG	----AGAGG-ACC-CGTAGCTG--C-TA-G-AAGG-	TTTTA-A--TA--AC--AG-T-TTCGT-TGGAA--C	0.333333	0.0359656	CTAGAAGG	GTTGGAAC	0.0625	0.000353434
novel-mol-miR-n378	hsa-miR-8071	TTTTAATAACAGTTTCGTTGGAAC	CGGTGGACTGGAGTGGGTGG	CGGTGG---AC-TGGA---GTGG---GT-GG---	---T--TTTA-AT--AACAGT--TTCGTTGGAAC	0.294118	0.227508	GTGGGTGG	GTTGGAAC	0.25	0.0284288
novel-mol-miR-n378	hsa-miR-23a-5p	TTTTAATAACAGTTTCGTTGGAAC	GGGGTTCCTGGGGATGGGATTT	GGGGTTCCTGGGG-A-TGGGA----TTT---------	----TT--T----TAAT---AACAGTTTCGTTGGAAC	0.243243	0.00687281	-TGGGATTT	GTTGGA-AC	0.0555556	7.05521e-05
novel-mol-miR-n378	hsa-miR-6844	TTTTAATAACAGTTTCGTTGGAAC	TTCTTTGTTTTTAATTCACAG	TTCTT--T----GTTT--TTA--ATTCACAG	TT-TTAATAACAGTTTCGTT-GGA---AC--	0.451613	0.702178	ATTCACAG	GTTGGAAC	0.0625	9.89236e-05
novel-mol-miR-n378	hsa-miR-302b-5p	TTTTAATAACAGTTTCGTTGGAAC	ACTTTAACATGGAAGTGCTTTC	ACTTTA-ACATGGAA--GTGCTT--T-----C	--TTT-TA-AT--AACAGT--TTCGTTGGAAC	0.4375	0.672371	GTGCTTTC	GTTGGAAC	0.0625	0.00182412
novel-mol-miR-n378	hsa-miR-9718	TTTTAATAACAGTTTCGTTGGAAC	TTGCTGACCTGGGTGGTGGT	TTGCTG-ACC-TGG----GTG---GT-GGT---	TT--T-TA--AT--AACAGT-TTCGTTGG-AAC	0.333333	0.227094	GTGGTGGT--	GT--TGGAAC	0.05	0.000982645
novel-mol-miR-n378	hsa-miR-4664-5p	TTTTAATAACAGTTTCGTTGGAAC	TGGGGTGCCCACTCCGCAAGTT	TGGGGTGCCC--AC-TC--C-G---CAAGTT-----	T----T----TTA-AT-AACAGTTTC--GTTGGAAC	0.277778	0.000802767	CGCAAGTT-	-GTTGGAAC	-0.277778	4.24629e-06
novel-mol-miR-n378	hsa-miR-211-3p	TTTTAATAACAGTTTCGTTGGAAC	GCAGGGACAGCAAAGGGGTGC	GCAGGG----ACAGC-AA-AGGG----GT-G---C	------TTTTA-A--TAACA--GTTTCGTTGGAAC	0.285714	0.0102752	AGG-GGTGC	-GTTGGAAC	0.0555556	0.00108496
novel-mol-miR-n378	hsa-miR-548h-3p	TTTTAATAACAGTTTCGTTGGAAC	CAAAAACCGCAATTACTTTTGCA	CA----AA-AACCGCAAT-TACTT--TTGC-A--	--TTTTAATAA---C-A-GT--TTCGTTG-GAAC	0.382353	0.166114	CTTTTGCA-	-GTTGGAAC	0.0555556	0.000257303
novel-mol-miR-n378	hsa-miR-6892-5p	TTTTAATAACAGTTTCGTTGGAAC	GTAAGGGACCGGAGAGTAGGA	GT---AAGGG-AC-CGGAGA----GTA-GGA--	-TTTTAA---TA-AC--AG-TTTCGT-TGGAAC	0.363636	0.0523348	GAGTAGGA--	--GTTGGAAC	0.05	0.000493281
novel-mol-miR-n378	hsa-miR-378i	TTTTAATAACAGTTTCGTTGGAAC	ACTGGACTAGGAGTCAGAAGG	ACTGG---AC-TAGGA--GT--CAGAA--GG---	--T--TTTA-ATA--ACAGTTTC-G--TTGGAAC	0.323529	0.101978	-TCAGAAGG	GTTGGAA-C	0.0555556	0.00147447
novel-mol-miR-n378	hsa-miR-4508	TTTTAATAACAGTTTCGTTGGAAC	GCGGGGCTGGGCGCGCG	G---------CGGG-GCTGGG--CGC--GCG---	-TTTTAATAAC---AG-T---TTCG-TTG-GAAC	0.205882	0.177808	GGCGCGCG-	GTTG-GAAC	-0.111111	8.433e-06
novel-mol-miR-n378	hsa-miR-98-3p	TTTTAATAACAGTTTCGTTGGAAC	CTATACAACTTACTACTTTCCC	CTATACAACTTAC-TA-C--TTTCC-------C	-T-T-----TTA-ATAACAGTTT-CGTTGGAAC	0.393939	0.396479	ACTTTCC-C	-GTTGGAAC	-0.111111	0.000119666
novel-mol-miR-n378	hsa-miR-3972	TTTTAATAACAGTTTCGTTGGAAC	CTGCCAGCCCCGTTCCAGGGCA	CTGCC---AGCCC----C-GTTC-CAG--GGCA--	-T---TTTA----ATAACAGTT-TC-GTTGG-AAC	0.314286	0.649388	CCAGGGCA-	-GTTGGAAC	-0.111111	4.73583e-06
novel-mol-miR-n378	hsa-miR-6881-3p	TTTTAATAACAGTTTCGTTGGAAC	ATCCTCTTTCGTCCTTCCCACT	ATCCTCTT--T--C-GTCCTTCCC-----A-CT	-T--T-TTAATAACAGT--TT--CGTTGGAAC-	0.393939	0.0323651	-TTCCCACT	GTTGGAAC-	0.0555556	0.00218806
novel-mol-miR-n378	hsa-miR-4442	TTTTAATAACAGTTTCGTTGGAAC	GCCGGACAAGAGGGAGG	GCCGG----ACA-AGAG--G----GA--GG---	-----TTTTA-ATA-A-CAGTTTCG-TTGGAAC	0.242424	0.00469079	GAGGGAGG	GTTGGAAC	0.25	0.0113495
novel-mol-miR-n378	hsa-miR-2053	TTTTAATAACAGTTTCGTTGGAAC	GTGTTAATTAAACCTCTATTTAC	GTGTT-AATTAAACC--TCTAT--TT--A-C	-T-TTTAA-T-AA-CAGT-T-TCGTTGGAAC	0.516129	0.0271563	CTATTTA-C	GT-TGGAAC	0.0555556	3.97191e-05
novel-mol-miR-n378	hsa-miR-548k	TTTTAATAACAGTTTCGTTGGAAC	AAAAGTACTTGCGGATTTTGCT	----AA-AA--GTACTTGCGGATTTTG---CT	TTTTAATAACAGT--TT-C-G---TTGGAAC-	0.4375	0.0695146	ATTTTGCT-	-GTTGGAAC	-0.111111	3.1233e-05
novel-mol-miR-n378	hsa-miR-6068	TTTTAATAACAGTTTCGTTGGAAC	CCTGCGAGTCTCCGGCGGTGG	CCTG--------CGAGTCTCCGG-CGGT-GG---	--T-TTTAATAAC-AGT-T----TC-GTTGGAAC	0.323529	0.386203	GGCGGTGG	GTTGGAAC	0.0625	0.00286881
novel-mol-miR-n378	hsa-miR-7703	TTTTAATAACAGTTTCGTTGGAAC	TTGCACTCTGGCCTTCTCCCAGG	TTGC--AC-T--CTG-GCCTTCTCCCAG--G----	TT--TTA-ATAAC--AG--TT-T--C-GTTGGAAC	0.342857	0.75093	CTCCCAGG	GTTGGAAC	-0.125	4.20812e-05
novel-mol-miR-n378	hsa-miR-376a-2-5p	TTTTAATAACAGTTTCGTTGGAAC	GGTAGATTTTCCTTCTATGGT	GGTAGATTT--TC--C--TT-C-TATGGT---	--T---TTTAAT-AACAGTTTCGT-TGG-AAC	0.40625	0.435673	TCTATGGT--	-GT-TGGAAC	-0.1	1.95311e-05
novel-mol-miR-n378	hsa-miR-6892-3p	TTTTAATAACAGTTTCGTTGGAAC	TCCCTCTCCCACCCCTTGCAG	TCCCTCTCCC-ACC----C-----C-TTGCAG---	T---T-T---TA--ATAACAGTTTCGTTG--GAAC	0.285714	0.561127	CCTTGCAG-	-GTTGGAAC	0.0555556	0.000156027
novel-mol-miR-n378	hsa-miR-4469	TTTTAATAACAGTTTCGTTGGAAC	GCTCCCTCTAGGGTCGCTCGGA	GCTCCCTCT-AGGG-T--C-GCT--CG--G-A--	--T---T-TTA---ATAACAG-TTTCGTTGGAAC	0.352941	0.305765	CGCTCGGA--	-G-TTGGAAC	0.05	4.68597e-05
novel-mol-miR-n378	hsa-miR-12123	TTTTAATAACAGTTTCGTTGGAAC	TTATTCATTCACAAAAGCTTTA	TTATTCATTCACA-AA-AGCTTT------A--	---TT--TT-A-ATAACAG-TTTCGTTGGAAC	0.4375	0.948721	AAGCTTT-A--	--G-TTGGAAC	-0.227273	2.44295e-05
novel-mol-miR-n378	hsa-miR-937-3p	TTTTAATAACAGTTTCGTTGGAAC	ATCCGCGCTCTGACTCTCTGCC	----A-TCCG--C-GCTCTGACTC-TCTGC---C	TTTTAAT---AACAG-T-T---TCGT-TG-GAAC	0.352941	0.972113	TCTCTGC--C	-GT-TGGAAC	-0.1	1.0905e-05
novel-mol-miR-n378	hsa-miR-4688	TTTTAATAACAGTTTCGTTGGAAC	TAGGGGCAGCAGAGGACCTGGG	T---AGGGG----CAG---CAGA--GGAC-CTGGG	TTTTA----ATAACAGTTTC-G-TTGGA-AC----	0.314286	0.0815183	GACCTGGG--	G--TTGGAAC	-0.1	0.000277543
novel-mol-miR-n378	hsa-miR-134-3p	TTTTAATAACAGTTTCGTTGGAAC	CCTGTGGGCCACCTAGTCACCAA	CCTGTGGGCCACCT-AG-TCA-C-----C-----AA-	--T-T--------TTA-AT-AACAGTTTCGTTGGAAC	0.27027	0.0101727	GTCACCAA-	GT-TGGAAC	0.0555556	0.000302042
novel-mol-miR-n378	hsa-miR-146a-3p	TTTTAATAACAGTTTCGTTGGAAC	CCTCTGAAATTCAGTTCTTCAG	CCTCTGA--AATT--CAGTT-C-TTCAG----	--T-T--TTAA-TAACAGTTTCGTT--GGAAC	0.4375	0.948721	TTCTTCAG-	GT-TGGAAC	-0.111111	3.1233e-05
novel-mol-miR-n378	hsa-miR-5701	TTTTAATAACAGTTTCGTTGGAAC	TTATTGTCACGTTCTGATT	TTATTG--TCA-C-GTTCT-GATT-----	TT-TT-AAT-AACAGTT-TCG-TTGGAAC	0.482759	0.690872	TTCTG-ATT	GT-TGGAAC	0.0555556	0.000257303
novel-mol-miR-n378	hsa-miR-6881-5p	TTTTAATAACAGTTTCGTTGGAAC	TGGGGTAAGGATAGGAGGGTCA	TGGGGTA--AGGATAGGAGG--GT--C-----A--	T----T-TTA--ATA--A--CAGTTTCGTTGGAAC	0.314286	0.150402	GAGGGTCA-	GTTGG-AAC	0.0555556	0.00119656
novel-mol-miR-n378	hsa-miR-12119	TTTTAATAACAGTTTCGTTGGAAC	TTCTGAGGGGACGGTAGATTTGGGG	TTCTG-AGGGGACGGTAGA---TTTG-G--GG---	TT-T-TA----A---TA-ACAGTTT-CGTTGGAAC	0.4	0.00947909	ATTTGGGG-	-GTTGGAAC	0.0555556	0.00231455
novel-mol-miR-n378	hsa-miR-4298	TTTTAATAACAGTTTCGTTGGAAC	CTGGGACAGGAGGAGGAGGCAG	CTGGG---A----CAG----GA--GGAGGAGGCAG	-T---TTTAATAACAGTTTCG-TTGGA--A--C--	0.314286	0.695654	GGAGGCAG	GTTGGAAC	0.25	0.0358936
novel-mol-miR-n378	hsa-miR-6759-5p	TTTTAATAACAGTTTCGTTGGAAC	TTGTGGGTGGGCAGAAGTCTGT	TTGTGGGTGGGCAGA-A---GTCT--GT------	TT-T---T----A-ATAACAGT-TTCGTTGGAAC	0.352941	0.805762	AAGTCTGT---	--GT-TGGAAC	-0.227273	9.18688e-07
novel-mol-miR-n378	hsa-miR-548y	TTTTAATAACAGTTTCGTTGGAAC	AAAAGTAATCACTGTTTTTGCC	AA----AAGTAATCACTGTTT--TTGC---C	--TTTTAA-TAA-CA--GTTTCGTTG-GAAC	0.483871	0.259745	TTTTTGC-C	-GTTGGAAC	0.0555556	0.000280094
novel-mol-miR-n378	hsa-miR-6848-3p	TTTTAATAACAGTTTCGTTGGAAC	GTGGTCTCTTGGCCCCCAG	GTGGT-------C--T--C-TTGGCCCCCAG--	-T--TTTAATAACAGTTTCGTTGG-----A-AC	0.30303	0.453628	GCCCCCAG	GTTGGAAC	-0.125	0.000260187
novel-mol-miR-n378	hsa-miR-4507	TTTTAATAACAGTTTCGTTGGAAC	CTGGGTTGGGCTGGGCTGGG	CTGGGTTGGGCTGGG-----C--T---G--GG---	-T---TT----T---AATAACAGTTTCGTTGGAAC	0.257143	0.961691	GGGCTGGG--	--GTTGGAAC	-0.1	7.72009e-05
novel-mol-miR-n378	hsa-miR-548ao-5p	TTTTAATAACAGTTTCGTTGGAAC	AGAAGTAACTACGGTTTTTGCA	AG----AAGTAACTACGGTTT--TTGC-A--	--TTTTAA-TAAC-A--GTTTCGTTG-GAAC	0.483871	0.00344907	TTTTTGCA-	-GTTGGAAC	0.0555556	2.50748e-05
novel-mol-miR-n378	hsa-miR-3690	TTTTAATAACAGTTTCGTTGGAAC	ACCTGGACCCAGCGTAGACAAAG	----ACC-TGGACC-CAG---CGTA-GACA-AAG-	TTTTA--AT--A--ACAGTTTCGT-TG---GAA-C	0.342857	0.539393	AGACA-AAG	-GTTGGAAC	-0.111111	7.36893e-06
novel-mol-miR-n378	hsa-miR-302b-3p	TTTTAATAACAGTTTCGTTGGAAC	TAAGTGCTTCCATGTTTTAGTAG	TAAGTGCTTCCA-T----GTTTTA-GTA-G----	T---T--TT--AATAACAG-TTT-CGT-TGGAAC	0.382353	0.288102	TTTAGTAG	GTTGGAAC	0.25	0.0171118
novel-mol-miR-n378	hsa-miR-6759-3p	TTTTAATAACAGTTTCGTTGGAAC	TGACCTTTGCCTCTCCCCTCAG	TGACCTTTGCC--T--C--TCCCCT-CAG-------	T----TTT---AATAACAGT----TTC-GTTGGAAC	0.277778	0.000576586	CCCCTCAG	GTTGGAAC	-0.3125	7.41664e-06
novel-mol-miR-n378	hsa-miR-3149	TTTTAATAACAGTTTCGTTGGAAC	TTTGTATGGATATGTGTGTGTAT	TTTGTATGGATAT---GTGTGT-GTAT-----	TTT-TA---ATA-ACAGT-T-TCGT-TGGAAC	0.46875	0.192158	GTGTGTAT-	GT-TGGAAC	0.222222	0.11008
novel-mol-miR-n378	hsa-miR-146b-3p	TTTTAATAACAGTTTCGTTGGAAC	GCCCTGTGGACTCAGTTCTGGT	GCCCTGTGG--AC-T--CAGTT-C-T-GGT---	----T-T--TTA-ATAACAGTTTCGTTGG-AAC	0.393939	0.2111	GTTCTGGT--	G-T-TGGAAC	0.05	0.00307481
novel-mol-miR-n378	hsa-miR-6845-5p	TTTTAATAACAGTTTCGTTGGAAC	CGGGGCCAGAGCAGAGAGC	---------CGGG-GC---CAGA--GCAGAGAGC	TTTTAATAAC---AG-TTTC-G-TTG--GA-A-C	0.264706	0.65023	CAGAGAGC	GTTGGAAC	0.0625	0
novel-mol-miR-n378	hsa-miR-7848-3p	TTTTAATAACAGTTTCGTTGGAAC	CTACCCTCGGTCTGCTTACCACA	CT---ACCC-T--CG-GTCTG-C-TT--ACCACA	-TTTTA---ATAAC-AGT-T-TCGTTGGA--AC-	0.382353	0.19906	-TTACCACA	GTTGGAAC-	0.0555556	0.000547
novel-mol-miR-n378	hsa-miR-10400-3p	TTTTAATAACAGTTTCGTTGGAAC	CTGGGCTCCCGGACGAGGCGGG	CTGGGCTCCCGG--A----CGAGG---CG--GG---	-T----T-----TTAATAAC-A-GTTTCGTTGGAAC	0.277778	0.973661	GAGGCGGG-	GTTG-GAAC	-0.111111	5.01733e-05
novel-mol-miR-n378	hsa-miR-548az-5p	TTTTAATAACAGTTTCGTTGGAAC	CAAAAGTGATTGTGGTTTTTGC	C----AA-AAGTG-ATTGTGGTTT--TTG---C	-TTTTAATAA---CA-----GTTTCGTTGGAAC	0.393939	0.034217	GTTTTTGC	GTTGGAAC	0.25	0.11008
novel-mol-miR-n378	hsa-miR-4706	TTTTAATAACAGTTTCGTTGGAAC	AGCGGGGAGGAAGTGGGCGCTGCTT	----AGCGGGGAGG-AA--GTGGG--CGCT-G---CTT	TTTTA------A--TAACAGT---TTCG-TTGGAAC--	0.289474	0.299525	CGCTGCTT-	-GTTGGAAC	-0.111111	3.36364e-06
novel-mol-miR-n378	hsa-miR-376a-3p	TTTTAATAACAGTTTCGTTGGAAC	ATCATAGAGGAAAATCCACGT	ATCATAGAGG--AA-AATCCA----CGT------	-T--T-----TTAATAA--CAGTTTCGTTGGAAC	0.323529	0.070484	ATCCACGT	GTTGGAAC	-0.3125	7.77929e-06
novel-mol-miR-n378	hsa-miR-4666a-5p	TTTTAATAACAGTTTCGTTGGAAC	ATACATGTCAGATTGTATGCC	AT---ACATGT--CAGATT--GTATGC---C	-TTTTA-A--TAACAG-TTTCGT-TG-GAAC	0.451613	0.215831	TGTATGC--C	-GT-TGGAAC	0.05	7.67133e-05
novel-mol-miR-n378	hsa-miR-4509	TTTTAATAACAGTTTCGTTGGAAC	ACTAAAGGATATAGAAGGTTTT	ACTAAAGGAT--A-TAGA-AGGTTT--T------	--T------TTTAATA-ACA-GTTTCGTTGGAAC	0.352941	0.027537	AAGGTTTT	GTTGGAAC	-0.3125	1.36383e-05
novel-mol-miR-n378	hsa-miR-654-3p	TTTTAATAACAGTTTCGTTGGAAC	TATGTCTGCTGACCATCACCTT	TATGTCTGCTGACCATCA-C-----C-TT-----	--T-T-T--T-A--AT-AACAGTTTCGTTGGAAC	0.352941	0.027537	ATCACCTT	GTTGGAAC	-0.3125	6.21821e-06
novel-mol-miR-n378	hsa-miR-548aa	TTTTAATAACAGTTTCGTTGGAAC	AAAAACCACAATTACTTTTGCACCA	AA----AA-ACCACAAT-TACTT--TTGC-ACCA-	--TTTTAATA--AC-A-GT--TTCGTTG-GA--AC	0.4	0.791784	-TTGCACCA	GTTGGAAC-	0.222222	0.0342414
novel-mol-miR-n378	hsa-miR-154-3p	TTTTAATAACAGTTTCGTTGGAAC	AATCATACACGGTTGACCTATT	----AATCATACACG----GTTG-ACCTATT-	TTTTAAT-A-ACA-GTTTCGTTGGA---A--C	0.4375	0.0877021	GACCTATT	GTTGGAAC	-0.125	0.000103602
novel-mol-miR-n378	hsa-miR-6847-3p	TTTTAATAACAGTTTCGTTGGAAC	GGCTCATGTGTCTGTCCTCTTC	GGCTCATGTGTC--T----GTCCT-C-TT----C	---T--T-T-T-AATAACAGT--TTCGTTGGAAC	0.352941	0.288102	TCCTCTT-C	-GTTGGAAC	-0.277778	1.67707e-05
novel-mol-miR-n378	hsa-miR-146b-5p	TTTTAATAACAGTTTCGTTGGAAC	TGAGAACTGAATTCCATAGGCTG	TGAG---AACTGAA---TTC-CA-TA-GG--CTG	T---TTTAA-T-AACAGTT-TC-GT-TGGAAC--	0.382353	0.166114	ATAGGCTG	GTTGGAAC	0.0625	0.000176459
novel-mol-miR-n378	hsa-miR-4664-3p	TTTTAATAACAGTTTCGTTGGAAC	CTTCCGGTCTGTGAGCCCCGTC	CTTCCGGTCTG--TGAGCC-C-----CGT-----C	-TT----T-T-AAT-A---ACAGTTTCGTTGGAAC	0.314286	0.695654	GCCCCGT-C	G-TTGGAAC	-0.111111	0.000151842
novel-mol-miR-n378	hsa-miR-1268a	TTTTAATAACAGTTTCGTTGGAAC	CGGGCGTGGTGGTGGGGG	CGGG---------C-GTGGTGGTGG-G--GG---	----TTTTAATAACAGT--T--T--CGTTGGAAC	0.235294	0.65023	GGTGGGGG	GTTGGAAC	0.25	0.0113495
novel-mol-miR-n378	hsa-miR-1229-3p	TTTTAATAACAGTTTCGTTGGAAC	CTCTCACCACTGCCCTCCCACAG	CTCTC--ACCACTGCC--C--TCC--C-----ACAG-	-T-T-TTA--A-T---AACAGT--TTCGTTGGA-A-C	0.27027	0.507883	-TCCCACAG	GTTGGA-AC	-0.111111	0.000151842
novel-mol-miR-n378	hsa-miR-1229-5p	TTTTAATAACAGTTTCGTTGGAAC	GTGGGTAGGGTTTGGGGGAGAGCG	GTGGGT--AGG------GTTTGG-G--GGAGAGCG	-T---TTTA--ATAACAGTTT--CGTTGGA-A-C-	0.371429	0.00334456	GGAG-AGCG	GTTGGAAC-	0.0555556	0.000148532
novel-mol-miR-n378	hsa-miR-939-5p	TTTTAATAACAGTTTCGTTGGAAC	TGGGGAGCTGAGGCTCTGGGGGTG	TGGGG---AGC-TGAGG-C--TCTGGGG--GT-G----	T----TTTA--AT-A--ACAGT-T----TCGTTGGAAC	0.263158	0.0726803	TGGGGGTG-	-GTTGGAAC	-0.111111	6.72624e-05
novel-mol-miR-n378	hsa-miR-25-3p	TTTTAATAACAGTTTCGTTGGAAC	CATTGCACTTGTCTCGGTCTGA	CATTGCACTTG--T--C--T--CGGTCTG-A--	--TT----TT-AATAACAGTTTC-GT-TGGAAC	0.393939	0.651124	CGGTCTG-A--	--GT-TGGAAC	-0.0909091	3.83117e-05
novel-mol-miR-n378	hsa-miR-425-5p	TTTTAATAACAGTTTCGTTGGAAC	AATGACACGATCACTCCCGTTGA	----AATGACACGA-TCACTCC-CGTTG-A--	TTTTAAT-A-AC-AGT---T--TCGTTGGAAC	0.46875	0.00028213	CCCGTTG-A--	---GTTGGAAC	-0.0909091	8.27358e-06
novel-mol-miR-n378	hsa-miR-625-5p	TTTTAATAACAGTTTCGTTGGAAC	AGGGGGAAAGTTCTATAGTCC	----AGGGGGA-AA--GTT-C-TATAGTC---C	TTTTA-----ATAACAGTTTCGT-T-G--GAAC	0.363636	0.942583	TATAGTCC	GTTGGAAC	0.0625	0.000584025
novel-mol-miR-n378	hsa-miR-369-3p	TTTTAATAACAGTTTCGTTGGAAC	AATAATACATGGTTGATCTTT	AAT---AATA-CATGGTTGATCT-TT-----	--TTTTAATAACA--GTT--TC-GTTGGAAC	0.451613	0.938891	TGATCTTT-	-GTTGGAAC	-0.277778	4.24629e-06
novel-mol-miR-n378	hsa-miR-548h-5p	TTTTAATAACAGTTTCGTTGGAAC	AAAAGTAATCGCGGTTTTTGTC	AA----AAGTAATCGCG-GTTT--TTGT---C	--TTTTAA-TAA---C-AGTTTCGTTG-GAAC	0.4375	0.0477197	TTTTTGT-C	-GTTGGAAC	0.0555556	1.50972e-05
novel-mol-miR-n378	hsa-miR-142-3p	TTTTAATAACAGTTTCGTTGGAAC	TGTAGTGTTTCCTACTTTATGGA	TGTAGTGTTTCC--TA-C--TTTA--T-GGA--	-----T-TTT--AATAACAGTTT-CGTTGGAAC	0.424242	0.592714	TTTATGGA--	-GT-TGGAAC	0.05	0.000234895
novel-mol-miR-n378	hsa-miR-1205	TTTTAATAACAGTTTCGTTGGAAC	TCTGCAGGGTTTGCTTTGAG	TCTG-------CAGGGTTTGCT-TTGAG---	T-T-TTAATAACA--GTTT-C-GTTG-GAAC	0.419355	0.306666	GCTTTGAG-	G-TTGGAAC	0.222222	0.569728
novel-mol-miR-n378	hsa-miR-3649	TTTTAATAACAGTTTCGTTGGAAC	AGGGACCTGAGTGTCTAAG	----AGGGACCTGA---GTGT-C-T---AAG-	TTTTA---A--T-AACAGT-TTCGTTGGAA-C	0.34375	0.210548	TGTCT--AAG	-GT-TGGAAC	0.05	4.30196e-05
novel-mol-miR-n378	hsa-miR-3118	TTTTAATAACAGTTTCGTTGGAAC	TGTGACTGCATTATGAAAATTCT	TGTGACTGCATTATGA-AA-A-TT-C-T------	--T---T---TTA--ATAACAGTTTCGTTGGAAC	0.382353	0.0360835	AAAATTCT	GTTGGAAC	-0.5	1.98502e-07
novel-mol-miR-n378	hsa-miR-3173-3p	TTTTAATAACAGTTTCGTTGGAAC	AAAGGAGGAAATAGGCAGGCCA	----AA-AGGA--G----GAAATA-GGCAGGCCA-	TTTTAATA--ACAGTTTCG---T-TGG-A----AC	0.314286	0.0360227	GCAGGCCA-	GTTGG-AAC	0.0555556	0.000856459
novel-mol-miR-n378	hsa-miR-4761-3p	TTTTAATAACAGTTTCGTTGGAAC	GAGGGCATGCGCACTTTGTCC	G----AGGGCATGCGCA-C--TTT-GTC-----C	-TTTTA----AT----AACAGTTTCGT-TGGAAC	0.323529	0.288102	CTTTGTCC	GTTGGAAC	0.25	0.130296
novel-mol-miR-n378	hsa-miR-98-5p	TTTTAATAACAGTTTCGTTGGAAC	TGAGGTAGTAAGTTGTATTGTT	TGAGGTAGT-AAGTT----GTATT-GTT-----	T----T--TTAA--TAACAGT-TTCGTTGGAAC	0.393939	0.131749	GTATTGTT-	GT-TGGAAC	0.0555556	0.000351045
novel-mol-miR-n378	hsa-miR-3622b-5p	TTTTAATAACAGTTTCGTTGGAAC	AGGCATGGGAGGTCAGGTGA	----AGGCATGGGAGGT-CAG----GT-G-A--	TTTTA---AT---A---ACAGTTTCGTTGGAAC	0.333333	0.341066	TCAGGTGA-	GTTGG-AAC	-0.111111	6.62062e-06
novel-mol-miR-n378	hsa-miR-302d-5p	TTTTAATAACAGTTTCGTTGGAAC	ACTTTAACATGGAGGCACTTGC	ACTTTA-ACATGGAGG-CA----C-TTG---C	--TTT-TA-AT--A--ACAGTTTCGTTGGAAC	0.4375	0.0877021	GCACTTG---C	G---TTGGAAC	-0.0909091	3.30169e-06
novel-mol-miR-n378	hsa-miR-6778-3p	TTTTAATAACAGTTTCGTTGGAAC	TGCCTCCCTGACATTCCACAG	TGCCTCCCTG-A----CA-TTC-C-----ACAG-	T---T---T-TAATAACAGTT-TCGTTGGA-A-C	0.323529	0.409348	-TTCCACAG	GTTGGA-AC	0.0555556	0.00231455
novel-mol-miR-n378	hsa-miR-6719-3p	TTTTAATAACAGTTTCGTTGGAAC	TCTGACATCAGTGATTCTCCTG	TCTG--ACAT--CAGTGATTC-TCCTG----	T-T-TTA-ATAACAGT--TTCGT--TGGAAC	0.483871	0.00565943	TTCTCCTG-	GT-TGGAAC	-0.277778	1.62394e-06
novel-mol-miR-n378	hsa-miR-12127	TTTTAATAACAGTTTCGTTGGAAC	TAGAGGTTCTAATGGTCCAGGGTTA	TAGAGGTTCTAATGGTC--CAGG----GTT--A--	T-----TT-TAA---T-AACA-GTTTCGTTGGAAC	0.4	0.791784	CAGGGTTA-	GTTGG-AAC	-0.111111	4.61681e-05
novel-mol-miR-n378	hsa-miR-596	TTTTAATAACAGTTTCGTTGGAAC	AAGCCTGCCCGGCTCCTCGGG	----AAGCCTGCC--CG-GCTCCT-CG--GG---	TTTTAA---T---AAC-AG-T--TTCGTTGGAAC	0.323529	0.0771082	TCCTCGGG--	--GTTGGAAC	-0.25	1.86405e-06
novel-mol-miR-n378	hsa-miR-93-3p	TTTTAATAACAGTTTCGTTGGAAC	ACTGCTGAGCTAGCACTTCCCG	ACTGCTG--AGC-TAGCAC--TTCC-CG-------	--T--T-TTA--ATA--ACAGTT--TCGTTGGAAC	0.314286	0.594314	ACTTCCCG-	-GTTGGAAC	-0.277778	0.000108963
novel-mol-miR-n378	hsa-miR-636	TTTTAATAACAGTTTCGTTGGAAC	TGTGCTTGCTCGTCCCGCCCGCA	TGTGCTTGC--T--C-GTCC--CGCCC--GC-A--	T-T--TT--AATAACAGT--TTCG---TTG-GAAC	0.342857	0.070484	CGCCCGCA-	-GTTGGAAC	-0.111111	0.00031244
novel-mol-miR-n378	hsa-miR-4708-5p	TTTTAATAACAGTTTCGTTGGAAC	AGAGATGCCGCCTTGCTCCTT	AG----AGATGC--C-GCCTTGCTCC-TT-----	--TTTTA-AT--AACAG--TT--T-CGTTGGAAC	0.323529	0.138847	TGCTCCTT-	-GTTGGAAC	-0.277778	1.60809e-06
novel-mol-miR-n378	hsa-miR-7843-3p	TTTTAATAACAGTTTCGTTGGAAC	ATGAAGCCTTCTCTGCCTTACG	----A-TGAAGCC--TTCTCTGCCTT--A-CG	TTTTAAT-AA--CAGTT-TC-G--TTGGAAC-	0.4375	0.0522282	GCCTT--ACG	G--TTGGAAC	-0.1	0.000277543
novel-mol-miR-n378	hsa-miR-4662a-3p	TTTTAATAACAGTTTCGTTGGAAC	AAAGATAGACAATTGGCTAAAT	AA----AGATAGACAA-TTGG-C-TA---AAT-	--TTTTA-ATA-AC-AGTT--TCGT-TGGAA-C	0.393939	0.971269	GGCTA-AAT	-GTTGGAAC	0.0555556	0.000302042
novel-mol-miR-n378	hsa-miR-6849-5p	TTTTAATAACAGTTTCGTTGGAAC	GAGTGGATAGGGGAGTGTGTGGA	GAGTGG---A-TAGGGGA--GTGT--GT-GGA--	---T--TTTAATA----ACAGT-TTCGTTGGAAC	0.382353	0.171113	TGTGTGGA--	-GT-TGGAAC	0.2	0.0813687
novel-mol-miR-n378	hsa-miR-4666a-3p	TTTTAATAACAGTTTCGTTGGAAC	CATACAATCTGACATGTATTT	CATAC---AATCTGA-CATGTATT--T------	--T--TTTAA--T-AACA-GT-TTCGTTGGAAC	0.363636	0.0561389	AT-GTATTT	GTTGGA-AC	-0.111111	5.99912e-06
novel-mol-miR-n378	hsa-miR-3159	TTTTAATAACAGTTTCGTTGGAAC	TAGGATTACAAGTGTCGGCCAC	T---AGGATTACA-AGTGT-CG--GCC-A-C	TTTTA--A-TA-ACAGT-TTCGTTG--GAAC	0.483871	0.0293123	-TCGGCCAC	GTTGG-AAC	0.222222	0.497615
novel-mol-miR-n379	hsa-miR-6515-3p	GGGATGGGTCGGCCGGTC	TCTCTTCATCTACCCCCCAG	TCTCTTC---ATC---TACCCC--CCAG---	-------GGGAT-GGGT----CGGCC-GGTC	0.225806	0.0343235	CCCCCCAG	GGCCGGTC	-0.125	7.16925e-05
novel-mol-miR-n379	hsa-miR-23a-3p	GGGATGGGTCGGCCGGTC	ATCACATTGCCAGGGATTTCC	ATCAC---AT---T-G-CCAGGGATTTCC	-----GGGATGGGTCGGCC--GG---T-C	0.344828	0.875123	GGATTTCC	GGCCGGTC	0.0625	0.0030482
novel-mol-miR-n379	hsa-miR-146a-5p	GGGATGGGTCGGCCGGTC	TGAGAACTGAATTCCATGGGTT	TGAGAACTGAAT---TCCATGG--GT-T-	-G-G----G-ATGGGT-C--GGCCG-GTC	0.37931	0.399737	CATGGGTT	GGCCGGTC	0.0625	0.00311996
novel-mol-miR-n379	hsa-miR-425-3p	GGGATGGGTCGGCCGGTC	ATCGGGAATGTCGTGTCCGCCC	ATCGGGAATGTCGTGTCCG-CC---C	---GGG-ATG--G-GT-CGGCCGGTC	0.538462	0.00191727	GTCCGCCC	GGCCGGTC	0.4375	0.00982401
novel-mol-miR-n379	hsa-miR-320c	GGGATGGGTCGGCCGGTC	AAAAGCTGGGTTGAGAGGGT	AAAAGC---TGGGTTGA-GAG--GGT-	----G-GGATGGG-T--CG-GCCGGTC	0.407407	0.373901	GAGAGGGT-	G-GCCGGTC	0.222222	0.0153812
novel-mol-miR-n379	hsa-miR-487b-3p	GGGATGGGTCGGCCGGTC	AATCGTACAGGGTCATCCACTT	AATCGTAC--A-GGGTCATC--CACT--T-	----G---GGATGGG---TCGGC-C-GGTC	0.333333	0.425852	ATCCACTT	GGCCGGTC	0.0625	0.00166428
novel-mol-miR-n379	hsa-miR-4750-5p	GGGATGGGTCGGCCGGTC	CTCGGGCGGAGGTGGTTGAGTG	CTCGGGCGGA-GG-T-GGTT--GAGTG-	-----G-GGATGGGTCGG--CCG-GT-C	0.428571	0.0365483	GTTGAGTG	GGCCGGTC	0.0625	0.00431683
novel-mol-miR-n379	hsa-miR-6778-5p	GGGATGGGTCGGCCGGTC	AGTGGGAGGACAGGAGGCAGGT	AGTGGGAG-GACAGGA--GGCA-GGT-	---GGGA-TG---GG-TCGGC-CGGTC	0.481481	0.156513	AGGCAGGT-	-GGCCGGTC	0.388889	0.0833743
novel-mol-miR-n379	hsa-miR-4751	GGGATGGGTCGGCCGGTC	AGAGGACCCGTAGCTGCTAGAAGG	AGAGGACCCGTAGCTGC-TA-GAAG--G---	-G-GGA----T-G--G-GT-CG--GCCGGTC	0.354839	0.229833	CTAGAAGG--	--GGCCGGTC	-0.25	6.45338e-05
novel-mol-miR-n379	hsa-miR-8071	GGGATGGGTCGGCCGGTC	CGGTGGACTGGAGTGGGTGG	CGGTGGACTGGAGTG-GGT--GG--	--G-GGA-TGG-GT-CGG-CCGGTC	0.52	0.177808	GTG--GGTGG	G-GCCGGT-C	0.05	1.53379e-05
novel-mol-miR-n379	hsa-miR-23a-5p	GGGATGGGTCGGCCGGTC	GGGGTTCCTGGGGATGGGATTT	GGGGTTCC-TGGGGAT-GG--GATT-T-	-GGG----AT-GGG-TCGGCCG---GTC	0.428571	0.94142	TGGGATTT-	-GGCCGGTC	-0.111111	0.00025111
novel-mol-miR-n379	hsa-miR-6844	GGGATGGGTCGGCCGGTC	TTCTTTGTTTTTAATTCACAG	TTCTTTGTTTTTA--AT---TCA--CA-G---	------G------GGATGGGTC-GGC-CGGTC	0.21875	0.703606	ATTCACAG--	-GGC-CGGTC	-0.25	2.641e-05
novel-mol-miR-n379	hsa-miR-302b-5p	GGGATGGGTCGGCCGGTC	ACTTTAACATGGAAGTGCTTTC	ACTTTAAC---ATGGAAGT-G-CTT---TC	--------GGGATGG--GTCGGC--CGGTC	0.333333	0.504189	GTGCTT-TC	G-GCCGGTC	0.222222	0.104069
novel-mol-miR-n379	hsa-miR-9718	GGGATGGGTCGGCCGGTC	TTGCTGACCTGGGTGGTGGT	TTGCTG-ACCTGGGT-GGT--GGT-	--G--GGA--TGGGTCGG-CCGGTC	0.52	0.660917	GTGGTGGT-	G-GCCGGTC	0.222222	0.000636377
novel-mol-miR-n379	hsa-miR-4664-5p	GGGATGGGTCGGCCGGTC	TGGGGTGCCCACTCCGCAAGTT	TGGGG-TGCCCAC--TCCG-CAA-GT-T-	--GGGATG-----GGT-CGGC--CG-GTC	0.37931	0.800825	CGCAAGTT	GGCCGGTC	0.25	0.355702
novel-mol-miR-n379	hsa-miR-211-3p	GGGATGGGTCGGCCGGTC	GCAGGGACAGCAAAGGGGTGC	GCAGGGACA-G---CAAAGG--GGTGC	---GGG--ATGGGTC---GGCCGGT-C	0.444444	0.950362	AGG--GGTGC	-GGCCGGT-C	0.2	0.000435845
novel-mol-miR-n379	hsa-miR-548h-3p	GGGATGGGTCGGCCGGTC	CAAAAACCGCAATTACTTTTGCA	CAAAAACCGCA--AT---TACTTTTG-CA-----	--------G--GGATGGGT-C----GGC-CGGTC	0.205882	0.209058	CTTTTGCA	GGCCGGTC	-0.3125	2.21744e-05
novel-mol-miR-n379	hsa-miR-6892-5p	GGGATGGGTCGGCCGGTC	GTAAGGGACCGGAGAGTAGGA	GTA--A-GGGAC-CGGA--GAGTAGGA-	G--GGATGGG--TCGG-CCG-GT----C	0.392857	0.682706	GAGTAGGA-	G-GCCGGTC	0.0555556	0.0060868
novel-mol-miR-n379	hsa-miR-378i	GGGATGGGTCGGCCGGTC	ACTGGACTAGGAGTCAGAAGG	ACTGG-ACTAGGAGTCAGAAG--G---	---GGGA-T-GG-GTC-G--GCCGGTC	0.444444	0.104513	TCAGAAGG--	--GGCCGGTC	-0.25	9.2454e-05
novel-mol-miR-n379	hsa-miR-4508	GGGATGGGTCGGCCGGTC	GCGGGGCTGGGCGCGCG	GCGGGGC-TGGG-CGCGC-G---	---GGG-ATGGGTCG-GCCGGTC	0.521739	0.664458	GGCGCGCG--	GGC-CG-GTC	0.2	0.00618764
novel-mol-miR-n379	hsa-miR-98-3p	GGGATGGGTCGGCCGGTC	CTATACAACTTACTACTTTCCC	CTATACA---ACTTAC---TACTTT--CC---C	-------GGGA--T--GGGT-C---GGCCGGTC	0.212121	0.0161301	ACTTTCCC	GGCCGGTC	-0.3125	2.88132e-06
novel-mol-miR-n379	hsa-miR-3972	GGGATGGGTCGGCCGGTC	CTGCCAGCCCCGTTCCAGGGCA	CTGCCAGCCCCG-T---TCCAGG--G--CA	--G---G----GATGGGT-C-GGCCGGTC-	0.333333	0.541654	C-CAGGGCA	GGCCGGTC-	0.0555556	0.00103698
novel-mol-miR-n379	hsa-miR-6881-3p	GGGATGGGTCGGCCGGTC	ATCCTCTTTCGTCCTTCCCACT	---ATCCTCTT---TCGT-CCT--TCCCACT	GGGA------TGGGTCG-GCC-GGT----C-	0.290323	0.0242523	TTCCCACT-	-GGCCGGTC	-0.111111	4.77851e-05
novel-mol-miR-n379	hsa-miR-4442	GGGATGGGTCGGCCGGTC	GCCGGACAAGAGGGAGG	GCCGGACAA-GAGG--GAG--G---	G--GG---ATG-GGTCG-GCCGGTC	0.4	0.00573456	GAGGGAGG--	--GGCCGGTC	-0.1	0.000723884
novel-mol-miR-n379	hsa-miR-2053	GGGATGGGTCGGCCGGTC	GTGTTAATTAAACCTCTATTTAC	GTGTTA-AT---TAAAC--CTCTATT--TAC	G-G---GATGGGT---CGGC-C----GGT-C	0.322581	0.215831	CTATTTAC	GGCCGGTC	-0.3125	2.3034e-05
novel-mol-miR-n379	hsa-miR-548k	GGGATGGGTCGGCCGGTC	AAAAGTACTTGCGGATTTTGCT	AAAAGT--ACTTGCGGATTTT-G-C---T-	----G-GGA--TG-GG----TCGGCCGGTC	0.333333	0.937754	ATTTTGCT-	-GGCCGGTC	-0.277778	0.000291616
novel-mol-miR-n379	hsa-miR-6068	GGGATGGGTCGGCCGGTC	CCTGCGAGTCTCCGGCGGTGG	CCTGCGAG-TC---TCCGGC-GGTGG-	---G-G-GAT-GGGT-CGGCCGGT--C	0.444444	0.345308	GGC-GGTGG	GGCCGGT-C	0.388889	0.0567535
novel-mol-miR-n379	hsa-miR-7703	GGGATGGGTCGGCCGGTC	TTGCACTCTGGCCTTCTCCCAGG	TTGC--ACTCTGGCCTTC-TC--CCAGG--	--G-GGA---TGG-----GTCGGCC-GGTC	0.366667	0.819665	CTCCCAGG--	-GGCC-GGTC	-0.1	0.000119859
novel-mol-miR-n379	hsa-miR-376a-2-5p	GGGATGGGTCGGCCGGTC	GGTAGATTTTCCTTCTATGGT	GGTAGATTT---TC--CTTCTATGGT-	GG--GA--TGGGTCGGC--C---GGTC	0.444444	0.0325006	TCTATGGT-	-GGCCGGTC	-0.111111	4.77851e-05
novel-mol-miR-n379	hsa-miR-6892-3p	GGGATGGGTCGGCCGGTC	TCCCTCTCCCACCCCTTGCAG	TCCC----TC---TCCCACC--CCTTGCAG--	----GGGAT-GGGT-----CGGCC--G--GTC	0.21875	0.0255962	CCTTGCAG	GGCCGGTC	-0.3125	2.64661e-06
novel-mol-miR-n379	hsa-miR-4469	GGGATGGGTCGGCCGGTC	GCTCCCTCTAGGGTCGCTCGGA	GCTCCCTCT--A-GGGTCG-CTCGGA--	G--------GGATGGGTCGGC-CGG-TC	0.428571	0.205431	CGCTCGGA-	GGC-CGGTC	0.222222	0.0153812
novel-mol-miR-n379	hsa-miR-12123	GGGATGGGTCGGCCGGTC	TTATTCATTCACAAAAGCTTTA	TT---AT---TCATT--CACAAAAGCTT-TA-	--GGGATGGGTC---GGC-C----G---GT-C	0.25	0.134938	AAGCTT-TA	-GGCCGGTC	-0.111111	0.000255266
novel-mol-miR-n379	hsa-miR-937-3p	GGGATGGGTCGGCCGGTC	ATCCGCGCTCTGACTCTCTGCC	---ATCCGCGC-TCTGACT-CTCTGC--C	GGGAT--G-G-GTC-G---GC-C-G-GTC	0.37931	0.58725	TCTCTGCC	GGCCGGTC	0.0625	0.000729046
novel-mol-miR-n379	hsa-miR-4688	GGGATGGGTCGGCCGGTC	TAGGGGCAGCAGAGGACCTGGG	TAGGGGCA-GCAGAG--GA-CCTGGG--	---GGG-ATG--G-GTCG-GCC--GGTC	0.428571	0.746244	GACCTGGG-	GGCC-GGTC	0.222222	0.000445802
novel-mol-miR-n379	hsa-miR-134-3p	GGGATGGGTCGGCCGGTC	CCTGTGGGCCACCTAGTCACCAA	CCTG---TGGGC-CA--CCTAG-TCACCAA	---GGGATGGG-TC-GGCC--GGT---C--	0.366667	0.0474845	GTCACCAA-	GGC-CGGTC	-0.111111	0.000788618
novel-mol-miR-n379	hsa-miR-146a-3p	GGGATGGGTCGGCCGGTC	CCTCTGAAATTCAGTTCTTCAG	CCTCTGAA--AT---TCAGTT-CTTCAG---	-----G--GGATGGGTC-G--GC--C-GGTC	0.290323	0.590912	TTCTTCAG--	GGC--CGGTC	-0.25	4.96946e-05
novel-mol-miR-n379	hsa-miR-5701	GGGATGGGTCGGCCGGTC	TTATTGTCACGTTCTGATT	TT---ATTG--TCACGTT-CT-GAT-T-	--GGGA-TGGGT--CG--GC-CG--GTC	0.321429	0.1543	TTCTGATT	GGCCGGTC	0.0625	0.000374055
novel-mol-miR-n379	hsa-miR-6881-5p	GGGATGGGTCGGCCGGTC	TGGGGTAAGGATAGGAGGGTCA	TGGGGTAA-GGATAG--GAG--GGTCA	--GGG--ATGG---GTCG-GCCGGTC-	0.481481	0.0320118	GAG--GGTCA	G-GCCGGTC-	0.2	0.00944538
novel-mol-miR-n379	hsa-miR-12119	GGGATGGGTCGGCCGGTC	TTCTGAGGGGACGGTAGATTTGGGG	TTCTGAGGGGAC-GGTAGATTT-GG--GG--	-------GGGA-TGG--G---TCGGCCGGTC	0.387097	0.348862	ATTTGGGG	GGCCGGTC	-0.125	1.12016e-05
novel-mol-miR-n379	hsa-miR-4298	GGGATGGGTCGGCCGGTC	CTGGGACAGGAGGAGGAGGCAG	CTGGGACAG-GAGGA--GGA--GG-CAG	--GGG--A-TG-GG-TCGG-CCGGTC--	0.428571	0.924467	GGAGGCAG	GGCCGGTC	0.0625	0.00160918
novel-mol-miR-n379	hsa-miR-6759-5p	GGGATGGGTCGGCCGGTC	TTGTGGGTGGGCAGAAGTCTGT	TTGTGGG-TGGG-CAGAAGTCT-G-T-	----GGGATGGGTC-G--G-C-CGGTC	0.481481	0.0435219	AAGTCTGT-	-GGCCGGTC	0.0555556	0.0200312
novel-mol-miR-n379	hsa-miR-548y	GGGATGGGTCGGCCGGTC	AAAAGTAATCACTGTTTTTGCC	AAAAGTAATC--ACTGTTTT--T-G-CC----	----G-----GGA-TG----GGTCGGCCGGTC	0.25	0.502824	TTTTTGCC	GGCCGGTC	-0.125	6.87592e-05
novel-mol-miR-n379	hsa-miR-6848-3p	GGGATGGGTCGGCCGGTC	GTGGTCTCTTGGCCCCCAG	GTGG-TC---TCTTGGCCCCCAG---	G-GGAT-GGGTC--GG---CC-GGTC	0.423077	0.344256	GCCCCCAG	GGCCGGTC	0.0625	0.000149762
novel-mol-miR-n379	hsa-miR-4507	GGGATGGGTCGGCCGGTC	CTGGGTTGGGCTGGGCTGGG	CTGGGT-TGGGCTG-GGCTG-GG--	--GGG-ATGGG-T-CGGC--CGGTC	0.52	0.826691	GGGCTGGG-	-GGCCGGTC	0.222222	0.0005011
novel-mol-miR-n379	hsa-miR-548ao-5p	GGGATGGGTCGGCCGGTC	AGAAGTAACTACGGTTTTTGCA	AGA--A-G--TAACTA--C-GGTTTTTGCA	-G-GGATGGGT--C--GGCCGG----T-C-	0.333333	0.767411	TTTTTGCA	GGCCGGTC	-0.3125	9.49718e-05
novel-mol-miR-n379	hsa-miR-3690	GGGATGGGTCGGCCGGTC	ACCTGGACCCAGCGTAGACAAAG	---ACCTGGA--C--CCAGCGTAGACAAAG	GGGA--TGG-GTCGGCC-G-GT---C----	0.366667	0.377778	AGACAAAG	GGCCGGTC	-0.125	0.00122758
novel-mol-miR-n379	hsa-miR-302b-3p	GGGATGGGTCGGCCGGTC	TAAGTGCTTCCATGTTTTAGTAG	TAAGTGC--T---TC--CAT-GTTTTAGTAG-	---G-G-GATGGGTCGGC--CG-----GT--C	0.28125	0.210548	TTTAGTAG	GGCCGGTC	-0.3125	3.08802e-05
novel-mol-miR-n379	hsa-miR-6759-3p	GGGATGGGTCGGCCGGTC	TGACCTTTGCCTCTCCCCTCAG	TG--ACCTTTGCCTC--TCC--CC--TCAG	-GGGA----TG----GGT-CGGCCGGTC--	0.333333	0.864843	CCCCTCAG	GGCCGGTC	-0.125	7.16925e-05
novel-mol-miR-n379	hsa-miR-3149	GGGATGGGTCGGCCGGTC	TTTGTATGGATATGTGTGTGTAT	TTTGTATGGATATGTGTGT-GTA-----T-	---G---GG--ATG-G-GTCG--GCCGGTC	0.366667	0.691688	GTGTGTAT-	G-GCCGGTC	-0.111111	0.000262098
novel-mol-miR-n379	hsa-miR-146b-3p	GGGATGGGTCGGCCGGTC	GCCCTGTGGACTCAGTTCTGGT	GCCCTG--TGGAC-TCAGTT-CT-GGT-	G----GGATGG--GTC-G--GC-CGGTC	0.428571	0.257155	GTTCTGGT-	G-GCCGGTC	0.222222	0.154313
novel-mol-miR-n379	hsa-miR-6845-5p	GGGATGGGTCGGCCGGTC	CGGGGCCAGAGCAGAGAGC	CGGGGCCA-GAG--CAGAGA--G--C	--GGG--ATG-GGTC-G-G-CCGGTC	0.423077	0.0367559	CAGAGAG-C	-GGCCGGTC	-0.111111	0.000293434
novel-mol-miR-n379	hsa-miR-7848-3p	GGGATGGGTCGGCCGGTC	CTACCCTCGGTCTGCTTACCACA	CT---ACCCTCGG-TCTGCTTA-CCA---CA	--GGGA---T-GGGTC-G----GCC-GGTC-	0.322581	0.590912	TTACCACA-	-GGCCGGTC	-0.277778	1.01784e-05
novel-mol-miR-n379	hsa-miR-10400-3p	GGGATGGGTCGGCCGGTC	CTGGGCTCCCGGACGAGGCGGG	CTGGGC-TCCCGGACGA--GGCG-GG--	--GGG-AT---GG--G-TCGGC-CGGTC	0.428571	0.966146	GAGGCGGG-	G-GCCGGTC	0.222222	0.00392854
novel-mol-miR-n379	hsa-miR-548az-5p	GGGATGGGTCGGCCGGTC	CAAAAGTGATTGTGGTTTTTGC	CAAAAGTG-ATTGTGGTTTTT-G-C-----	-----G-GGA-TG-GG----TCGGCCGGTC	0.333333	0.910908	GTTTTTG-C	G-GCCGGTC	-0.111111	0.00025111
novel-mol-miR-n379	hsa-miR-4706	GGGATGGGTCGGCCGGTC	AGCGGGGAGGAAGTGGGCGCTGCTT	AGCGGGGA-GGAAGTG-GGCGCTGCT-T-	----GGGATGG--GT-CGGC-C-G--GTC	0.482759	0.588867	CGCTGCTT	GGCCGGTC	0.25	0.183326
novel-mol-miR-n379	hsa-miR-376a-3p	GGGATGGGTCGGCCGGTC	ATCATAGAGGAAAATCCACGT	ATC---ATAGAGGAAAATC--CACG-T-	---GGGAT-G-GG----TCGGC-CGGTC	0.392857	0.0156199	ATCCACGT-	GGCC-GGTC	0.0555556	0.00752838
novel-mol-miR-n379	hsa-miR-4666a-5p	GGGATGGGTCGGCCGGTC	ATACATGTCAGATTGTATGCC	ATACATGTCAG-ATTGTA--T-G-CC----	------G---GGA-TG--GGTCGGCCGGTC	0.3	0.728449	TGTATGCC	GGCCGGTC	0.0625	0.00243459
novel-mol-miR-n379	hsa-miR-4509	GGGATGGGTCGGCCGGTC	ACTAAAGGATATAGAAGGTTTT	ACTAAAGGAT-ATAGAAGGTTT-------T-	------GG--GAT-G--GG--TCGGCCGGTC	0.290323	0.452211	AAGGTTT-T-	--GGCCGGTC	-0.25	1.26817e-05
novel-mol-miR-n379	hsa-miR-654-3p	GGGATGGGTCGGCCGGTC	TATGTCTGCTGACCATCACCTT	T---ATG--TCTGCTGACCA--TCACCTT	-GGGATGGGTC-G--G-CC-GGT---C--	0.37931	0.0204489	ATCACCTT-	GGC-CGGTC	-0.111111	0.000102849
novel-mol-miR-n379	hsa-miR-548aa	GGGATGGGTCGGCCGGTC	AAAAACCACAATTACTTTTGCACCA	AAAAACCACA---AT---TACTTTTG-CAC---CA	----------GGGATGGGT-C----GGC-CGGTC-	0.228571	0.404175	TTGCACCA--	-GGC-CGGTC	-0.25	2.641e-05
novel-mol-miR-n379	hsa-miR-154-3p	GGGATGGGTCGGCCGGTC	AATCATACACGGTTGACCTATT	AATC---ATACACGGT-T-GA-CCTAT--T-	----GGGAT----GG-GTCG-GCC---GGTC	0.290323	0.653089	GACCTATT	GGCCGGTC	0.25	0.581108
novel-mol-miR-n379	hsa-miR-6847-3p	GGGATGGGTCGGCCGGTC	GGCTCATGTGTCTGTCCTCTTC	GGCTC-ATGTGTCTGTC--CTCT--TC	GG---GATG-G---GTCGGC-C-GGTC	0.481481	0.0302597	TCCTCT-TC	GGC-CGGTC	0.0555556	0.000934617
novel-mol-miR-n379	hsa-miR-146b-5p	GGGATGGGTCGGCCGGTC	TGAGAACTGAATTCCATAGGCTG	TGAGAACTGAAT---TCCATAGGCT-G---	-G-G----G-ATGGGT-C---GGC-CGGTC	0.366667	0.596944	ATAGGCTG	GGCCGGTC	-0.125	4.83468e-06
novel-mol-miR-n379	hsa-miR-4664-3p	GGGATGGGTCGGCCGGTC	CTTCCGGTCTGTGAGCCCCGTC	CTTCCGGTCTG-TGAGC--C--CCG-TC	-----GG---GATG-G-GTCGGCCGGTC	0.428571	0.449958	GCCCCGTC	GGCCGGTC	0.625	0.000227071
novel-mol-miR-n379	hsa-miR-1268a	GGGATGGGTCGGCCGGTC	CGGGCGTGGTGGTGGGGG	CGGGCG-TGGTGGTG-GG--GG--	--GG-GAT-G-GGT-CGGCCGGTC	0.5	0.944173	GGTGGGGG	GGCCGGTC	0.25	2.49098e-63
novel-mol-miR-n379	hsa-miR-1229-3p	GGGATGGGTCGGCCGGTC	CTCTCACCACTGCCCTCCCACAG	CTCTCACC---ACTGCCC--TCC--CACAG---	--------GGGA-TG---GGT-CGGC-C-GGTC	0.242424	0.350328	TCCCACAG	GGCCGGTC	-0.125	3.23471e-05
novel-mol-miR-n379	hsa-miR-1229-5p	GGGATGGGTCGGCCGGTC	GTGGGTAGGGTTTGGGGGAGAGCG	GTGGGTAGGGTTTGGG--GGA--GAG-CG	--GGG-A-----TGGGTCGG-CCG-GTC-	0.448276	0.0965708	GGAGAGCG	GGCCGGTC	0.0625	0.00949427
novel-mol-miR-n379	hsa-miR-939-5p	GGGATGGGTCGGCCGGTC	TGGGGAGCTGAGGCTCTGGGGGTG	TGGGGAGCTGAGGCTCTGGG--GGTG-	--GGGA--TG-GG-TC--GGCCGGT-C	0.555556	2.68833e-62	TGGG-GGTG	-GGCCGGTC	0.222222	0.000689726
novel-mol-miR-n379	hsa-miR-25-3p	GGGATGGGTCGGCCGGTC	CATTGCACTTGTCTCGGTCTGA	CATTGC--ACTTG--TCT--C-GGTCTGA	----G-GGA--TGGGTC-GGCCGGTC---	0.37931	0.800825	CGGTCTGA-	-GGCCGGTC	0.0555556	0.00117806
novel-mol-miR-n379	hsa-miR-425-5p	GGGATGGGTCGGCCGGTC	AATGACACGATCACTCCCGTTGA	AATGACACG-ATCAC---TC--CCGTTGA--	---G----GGAT---GGGTCGGCCG--G-TC	0.322581	0.668671	C-CCGTTGA	GGCCGGT-C	0.0555556	0.00028404
novel-mol-miR-n379	hsa-miR-625-5p	GGGATGGGTCGGCCGGTC	AGGGGGAAAGTTCTATAGTCC	AGGG--GGAAAGTTCTATAGT-CC----	-GGGATGG---G-TC----G-GCCGGTC	0.392857	0.656574	TATAGTCC	GGCCGGTC	-0.125	7.04201e-06
novel-mol-miR-n379	hsa-miR-369-3p	GGGATGGGTCGGCCGGTC	AATAATACATGGTTGATCTTT	A---ATAA---TACATGGTT--GA-TCTTT	-GGGAT--GGGT-C--GG--CCG-GTC---	0.3	0.120302	TGATCTTT-	-GGCCGGTC	-0.111111	0.000492781
novel-mol-miR-n379	hsa-miR-548h-5p	GGGATGGGTCGGCCGGTC	AAAAGTAATCGCGGTTTTTGTC	AAAAGTA--ATCGCGGTTTTT-G-----TC	----G--GGAT-G-GG----TCGGCCGGTC	0.333333	0.968399	TTTTTGTC	GGCCGGTC	0.0625	0.000503328
novel-mol-miR-n379	hsa-miR-142-3p	GGGATGGGTCGGCCGGTC	TGTAGTGTTTCCTACTTTATGGA	TGTAGTGT-T---TC--CTACTTTATGGA--	-G--G-G-ATGGGTCGGC--C-----GG-TC	0.322581	0.283521	TTTATGGA-	-GGCCGGTC	-0.277778	0.000108313
novel-mol-miR-n379	hsa-miR-1205	GGGATGGGTCGGCCGGTC	TCTGCAGGGTTTGCTTTGAG	TCTGC--A-GGGTTT-G-CTTT-GAG--	---G-GGATGGG--TCGGC---CG-GTC	0.357143	0.883409	GCTTTGAG	GGCCGGTC	-0.125	0.000340476
novel-mol-miR-n379	hsa-miR-3649	GGGATGGGTCGGCCGGTC	AGGGACCTGAGTGTCTAAG	AGGGACCTGAGTGTCTAAG-------	-GGGA--TG-G-GTC---GGCCGGTC	0.423077	0.699282	TGTCTAAG	GGCCGGTC	-0.125	0.000843604
novel-mol-miR-n379	hsa-miR-3118	GGGATGGGTCGGCCGGTC	TGTGACTGCATTATGAAAATTCT	TGTGACTGCATTATGAAAAT--TC------T-	-G-G---G----ATG-----GGTCGGCCGGTC	0.28125	0.0161301	AAAAT-TCT	GGCCGGTC-	-0.277778	4.36464e-05
novel-mol-miR-n379	hsa-miR-3173-3p	GGGATGGGTCGGCCGGTC	AAAGGAGGAAATAGGCAGGCCA	AAAGGAGGAAATAGG--CAGGCCA----	----G-GG--AT-GGGTC-GGCC-GGTC	0.428571	0.309588	G-CAGGCCA	GGCCGGTC-	0.222222	0.351432
novel-mol-miR-n379	hsa-miR-4761-3p	GGGATGGGTCGGCCGGTC	GAGGGCATGCGCACTTTGTCC	GAGGGCATG---CG-CACTTTG-TCC	--GGG-ATGGGTCGGC-C---GGT-C	0.5	0.745001	CTTTGTCC	GGCCGGTC	-0.125	4.83468e-06
novel-mol-miR-n379	hsa-miR-98-5p	GGGATGGGTCGGCCGGTC	TGAGGTAGTAAGTTGTATTGTT	TGAGGTAGTAAGTTGTATTGT-------T-	-G-GG-A-T--G--G----GTCGGCCGGTC	0.333333	0.409516	GTATTGTT	GGCCGGTC	0.0625	0.00166428
novel-mol-miR-n379	hsa-miR-3622b-5p	GGGATGGGTCGGCCGGTC	AGGCATGGGAGGTCAGGTGA	AGGC-ATGGGA--GGTCA-GGTGA-	-GG-GATGGG-TCGG-C-CGGT--C	0.52	0.0675115	T-CAGGTGA	GGCCGGT-C	0.0555556	0.000455013
novel-mol-miR-n379	hsa-miR-302d-5p	GGGATGGGTCGGCCGGTC	ACTTTAACATGGAGGCACTTGC	ACTTTAAC---ATGGAG--G-CACTTG--C	--------GGGATGG-GTCGGC-C--GGTC	0.333333	0.177808	GCACTTG-C	G-GCCGGTC	0.0555556	0.00146038
novel-mol-miR-n379	hsa-miR-6778-3p	GGGATGGGTCGGCCGGTC	TGCCTCCCTGACATTCCACAG	TGCCTCCCTGAC-AT---TC--CACAG---	-G-------G--GATGGGTCGGC-C-GGTC	0.3	0.325545	TTCCACAG	GGCCGGTC	-0.125	6.24108e-06
novel-mol-miR-n379	hsa-miR-6719-3p	GGGATGGGTCGGCCGGTC	TCTGACATCAGTGATTCTCCTG	TCTGACATCAGTGAT---TCT--CCTG---	---G------G-GATGGGTC-GGCC-GGTC	0.333333	0.448277	TTCTCC-TG	GGC-CGGTC	-0.111111	0.00015321
novel-mol-miR-n379	hsa-miR-12127	GGGATGGGTCGGCCGGTC	TAGAGGTTCTAATGGTCCAGGGTTA	TAGAGGTTCTAATGG-TCCAGG--GT-TA-	--G-GG-----ATGGGT-C-GGCCG-GT-C	0.433333	0.166125	CAGG--GTTA	--GGCCGGTC	-0.1	7.01757e-05
novel-mol-miR-n379	hsa-miR-596	GGGATGGGTCGGCCGGTC	AAGCCTGCCCGGCTCCTCGGG	AAGCC---TGCCCGGCTC--CTCGGG--	--G--GGATG---GG-TCGGC-C-GGTC	0.392857	0.0345141	TCCTCGGG-	GGC-CGGTC	0.0555556	0.000131977
novel-mol-miR-n379	hsa-miR-93-3p	GGGATGGGTCGGCCGGTC	ACTGCTGAGCTAGCACTTCCCG	---ACTGCTGAGCTA-G-CACT--TCCCG	GGGA-TG--G-G-T-CGGC-C-GGT--C-	0.37931	0.070484	ACTTCCCG--	--GGCCGGTC	-0.25	2.71189e-05
novel-mol-miR-n379	hsa-miR-636	GGGATGGGTCGGCCGGTC	TGTGCTTGCTCGTCCCGCCCGCA	TGTGCTTGC-TCG--TCCCGC-CCG--CA	-G-G---G-AT-GGGT--CG-GCCGGTC-	0.413793	0.326314	CGCCCGCA	GGCCGGTC	0.25	0.00990826
novel-mol-miR-n379	hsa-miR-4708-5p	GGGATGGGTCGGCCGGTC	AGAGATGCCGCCTTGCTCCTT	AGAG-ATGC---CG-CCTTGC-TCCTT	-G-GGATG-GGTCGGCC--G-GT-C--	0.444444	0.0470733	TGCTCCTT-	GGC-CGGTC	0.0555556	0.000165808
novel-mol-miR-n379	hsa-miR-7843-3p	GGGATGGGTCGGCCGGTC	ATGAAGCCTTCTCTGCCTTACG	---ATGAAGCCTTC-TCTG-CCT--TACG	GGGATG--G-----GTC-GGCC-GGT-C-	0.37931	0.740473	G-CCTTACG	GGCCGGTC-	0.0555556	0.0027537
novel-mol-miR-n379	hsa-miR-4662a-3p	GGGATGGGTCGGCCGGTC	AAAGATAGACAATTGGCTAAAT	AAAGATAGACA-AT---T-GGCTAAA---T-	---G---G---GATGGGTCGGC----CGGTC	0.290323	0.770295	GGCTAAAT-	GGC-CGGTC	0.0555556	0.00485445
novel-mol-miR-n379	hsa-miR-6849-5p	GGGATGGGTCGGCCGGTC	GAGTGGATAGGGGAGTGTGTGGA	GAGTGGATAGGGGAGT-GTGT--GGA--	--G-GGAT---GG-GTCG-G-CCGG-TC	0.464286	0.0630014	TGTGT-GGA-	-G-GCCGGTC	-0.1	7.20156e-05
novel-mol-miR-n379	hsa-miR-4666a-3p	GGGATGGGTCGGCCGGTC	CATACAATCTGACATGTATTT	C---ATACAA---TCTGA-CAT-GTATT-T-	-GGGAT----GGGTC-G-GC--CG----GTC	0.258065	0.770295	ATGTATTT-	-GGCCGGTC	-0.277778	3.63797e-06
novel-mol-miR-n379	hsa-miR-3159	GGGATGGGTCGGCCGGTC	TAGGATTACAAGTGTCGGCCAC	TAGG-ATTACAAGTG-TCGGCCA---C	--GGGA-T----G-GGTCGGCC-GGTC	0.481481	0.0820542	TCGGCCA--C	--GGCCGGTC	0.05	0.000419043
novel-mol-miR-n380	hsa-miR-6515-3p	TGATAGTCTCTTGCCATTTGCACC	TCTCTTCATCTACCCCCCAG	T------CTCTT-C-ATCTACCC--C-CCAG	TGATAGTCTCTTGCCAT-T----TGCACC--	0.419355	0.931738	CCCCCCAG-	-TTTGCACC	-0.277778	7.42156e-07
novel-mol-miR-n380	hsa-miR-23a-3p	TGATAGTCTCTTGCCATTTGCACC	ATCACATTGCCAGGGATTTCC	--ATCA--CAT-T-GCCAGGGATTT-C-C-	TGAT-AGTC-TCTTGCC----ATTTGCACC	0.5	0.0158474	GGATTT-C-C-	---TTTGCACC	-0.0909091	4.5562e-05
novel-mol-miR-n380	hsa-miR-146a-5p	TGATAGTCTCTTGCCATTTGCACC	TGAGAACTGAATTCCATGGGTT	TGAGA-A--CTGAA-TT-CCATGGGTT-----	T--GATAGTCT---CTTGCCAT---TTGCACC	0.4375	0.0161301	CATGGGTT	TTTGCACC	-0.125	2.84931e-05
novel-mol-miR-n380	hsa-miR-425-3p	TGATAGTCTCTTGCCATTTGCACC	ATCGGGAATGTCGTGTCCGCCC	ATCGGGAAT-GTCGTG-T--CC----GC-CC	-T---G-ATAGTC-T-CTTGCCATTTGCACC	0.483871	0.00344907	GTCCGC-CC	-TTTGCACC	0.222222	0.107912
novel-mol-miR-n380	hsa-miR-320c	TGATAGTCTCTTGCCATTTGCACC	AAAAGCTGGGTTGAGAGGGT	AA--A-AG-CTGGG-TTG--A---G-AGGGT--	--TGATAGTCT---CTTGCCATTTGCA----CC	0.333333	0.651124	GAGAGGGT-	-TTTGCACC	-0.444444	2.9287e-06
novel-mol-miR-n380	hsa-miR-487b-3p	TGATAGTCTCTTGCCATTTGCACC	AATCGTACAGGGTCATCCACTT	AATCGTAC-AGGGTCATC---CAC-TT------	--T-G-A-TA--GTC-TCTTGC-CATTTGCACC	0.393939	0.453628	ATC-CACTT	TTTGCAC-C	0.0555556	0.000156027
novel-mol-miR-n380	hsa-miR-4750-5p	TGATAGTCTCTTGCCATTTGCACC	CTCGGGCGGAGGTGGTTGAGTG	CTCGGGCGGAGGTG-GT-T---G--AGT--G----	-T------GA--T-AGTCTCTTGCCA-TTTGCACC	0.314286	0.535801	GTTGAGTG	TTTGCACC	0.0625	0.000176459
novel-mol-miR-n380	hsa-miR-6778-5p	TGATAGTCTCTTGCCATTTGCACC	AGTGGGAGGACAGGAGGCAGGT	AGTGGGAGGAC-AG------G--AG---GCAGGT--	--T-----GA-TAGTCTCTTGCCA-TTTGCA---CC	0.277778	0.648593	AG-GCAGGT	TTTGCA-CC	-0.111111	7.36893e-06
novel-mol-miR-n380	hsa-miR-4751	TGATAGTCTCTTGCCATTTGCACC	AGAGGACCCGTAGCTGCTAGAAGG	AGAG-GACCCGTAG-CTGCTA-GA--AG---G----	----TGA----TAGTCT-CT-TG-CCA-TTTGCACC	0.333333	0.394528	CTAGAAGG	TTTGCACC	0.0625	8.08617e-05
novel-mol-miR-n380	hsa-miR-8071	TGATAGTCTCTTGCCATTTGCACC	CGGTGGACTGGAGTGGGTGG	CGGTGGACTGGAGTGGG-T---G------G----	---T-GA-T--AGT---CTCTTGCCATTTGCACC	0.294118	0.600013	GTGGGTGG	TTTGCACC	-0.125	0.000146683
novel-mol-miR-n380	hsa-miR-23a-5p	TGATAGTCTCTTGCCATTTGCACC	GGGGTTCCTGGGGATGGGATTT	GGG-G-T--TC-CTGGGGATGGG--ATTT-----	---TGATAGTCTCT-----T--GCCATTTGCACC	0.352941	0.0341687	TGGGATTT	TTTGCACC	-0.125	0.000103602
novel-mol-miR-n380	hsa-miR-6844	TGATAGTCTCTTGCCATTTGCACC	TTCTTTGTTTTTAATTCACAG	TTCTTTG-T--T-T-TTA---ATT--CACAG-	-----TGATAGTCTCTT-GCCATTTGCAC--C	0.40625	0.070484	ATT-CACAG	TTTGCAC-C	0.222222	0.0229999
novel-mol-miR-n380	hsa-miR-302b-5p	TGATAGTCTCTTGCCATTTGCACC	ACTTTAACATGGAAGTGCTTTC	--ACT--T-TAACATGGAAGTGC--TTT-C---	TGA-TAGTCT--C-T-----TGCCATTTGCACC	0.393939	0.353075	GT-GCTTTC	TTTGC-ACC	0.0555556	1.50972e-05
novel-mol-miR-n380	hsa-miR-9718	TGATAGTCTCTTGCCATTTGCACC	TTGCTGACCTGGGTGGTGGT	T--T-G-CT---GACC-TGGGTGGTGGT----	TGATAGTCTCTTG-CCAT---T--T-G-CACC	0.375	0.958105	GTGGTGGT	TTTGCACC	-0.125	0.00020741
novel-mol-miR-n380	hsa-miR-4664-5p	TGATAGTCTCTTGCCATTTGCACC	TGGGGTGCCCACTCCGCAAGTT	TGGGG-TGCCCAC-TC-C--GCA-AGTT------	T---GAT----A-GTCTCTTGC-CA-TTTGCACC	0.352941	0.227508	C--GCAAGTT	TTTGC-A-CC	-0.25	1.86405e-06
novel-mol-miR-n380	hsa-miR-211-3p	TGATAGTCTCTTGCCATTTGCACC	GCAGGGACAGCAAAGGGGTGC	-GCAGGG-A--CA----GCAA-AGGGGT--GC---	TG-A---TAGTC-TCTTGC--CA----TTTGCACC	0.285714	0.454889	AGGGGTGC	TTTGCACC	-0.125	1.85767e-05
novel-mol-miR-n380	hsa-miR-548h-3p	TGATAGTCTCTTGCCATTTGCACC	CAAAAACCGCAATTACTTTTGCA	CAAAAACC-GCA-A-T-TACTT----TT-GCA--	--------TG-ATAGTCT-CTTGCCATTTGCACC	0.382353	0.581997	CTTTTGCA--	--TTTGCACC	0.2	0.00148863
novel-mol-miR-n380	hsa-miR-6892-5p	TGATAGTCTCTTGCCATTTGCACC	GTAAGGGACCGGAGAGTAGGA	GT-A-AGGGA-C-CGGA--G--AGTAG--G-A--	-TGATA--G-TCTC---TTGCCA-T--TTGCACC	0.323529	0.242502	GAGTAGGA--	--TTTGCACC	-0.25	1.66376e-05
novel-mol-miR-n380	hsa-miR-378i	TGATAGTCTCTTGCCATTTGCACC	ACTGGACTAGGAGTCAGAAGG	ACTGGACTAGGAGTCA----GA--AG---G----	--T-GA-T---AGTC-TCTTG-CCA-TTTGCACC	0.323529	0.0313638	TCAGAAGG	TTTGCACC	0.0625	0.00132114
novel-mol-miR-n380	hsa-miR-4508	TGATAGTCTCTTGCCATTTGCACC	GCGGGGCTGGGCGCGCG	GCGG-G---G-CTGGGC--GCGC----G----	----TGATAGTCT---CTTGC-CATTTGCACC	0.28125	0.287136	GGCGCGCG	TTTGCACC	0.0625	0.000822402
novel-mol-miR-n380	hsa-miR-98-3p	TGATAGTCTCTTGCCATTTGCACC	CTATACAACTTACTACTTTCCC	CT-ATA--CAA-CTTA-CTAC-TTT-C-CC	-TGATAGTC--TCTT-GC--CATTTGCACC	0.533333	0.0345947	ACTTT-C-CC	--TTTGCACC	0.2	0.00148863
novel-mol-miR-n380	hsa-miR-3972	TGATAGTCTCTTGCCATTTGCACC	CTGCCAGCCCCGTTCCAGGGCA	CTGCCA--GCC-C-CGTT-CCAGG---GCA--	-TG--ATAG--TCTC-TTGCCA--TTTGCACC	0.4375	0.116123	CCAGGGCA	TTTGCACC	-0.125	5.19569e-05
novel-mol-miR-n380	hsa-miR-6881-3p	TGATAGTCTCTTGCCATTTGCACC	ATCCTCTTTCGTCCTTCCCACT	--ATCC--TCT-TTCGTCC-TTCC--CACT-	TGAT--AGTCTCTT-G-CCATT--TGCAC-C	0.483871	0.653089	TTCCCACT	TTTGCACC	0.4375	0.000656349
novel-mol-miR-n380	hsa-miR-4442	TGATAGTCTCTTGCCATTTGCACC	GCCGGACAAGAGGGAGG	-G-----C-CG--GACAAG-AGG---G-AGG--	TGATAGTCTC-TTG-C---CA--TTTGCA--CC	0.242424	0.102064	GAGGGAGG	TTTGCACC	-0.125	7.95525e-06
novel-mol-miR-n380	hsa-miR-2053	TGATAGTCTCTTGCCATTTGCACC	GTGTTAATTAAACCTCTATTTAC	GTGTTAATTAAAC--CTCT----ATTT--AC-	-TG---A-T--A-GTCTCTTGCCATTTGCACC	0.46875	0.105116	CTATTT-AC-	-T-TTGCACC	0.05	4.30196e-05
novel-mol-miR-n380	hsa-miR-548k	TGATAGTCTCTTGCCATTTGCACC	AAAAGTACTTGCGGATTTTGCT	AA--A-AGTACT-T-GCGG-ATTTTGCT---	--TGATAGT-CTCTTGC--CA-TTTGC-ACC	0.483871	0.0293123	ATTTTGCT--	--TTTGCACC	0.05	1.39098e-05
novel-mol-miR-n380	hsa-miR-6068	TGATAGTCTCTTGCCATTTGCACC	CCTGCGAGTCTCCGGCGGTGG	CCTGCGA--GTCTCCG--GCGG--TG--G----	--T--GATAGTCT-C-TTGC--CAT-TTGCACC	0.363636	0.323532	GGCGGTGG	TTTGCACC	-0.3125	7.41664e-06
novel-mol-miR-n380	hsa-miR-7703	TGATAGTCTCTTGCCATTTGCACC	TTGCACTCTGGCCTTCTCCCAGG	TTGCA----CTCTG-GCC-TTCT-C-CCAGG	-TG-ATAGTCTCT-TGCCATT-TGCACC---	0.516129	0.0135647	CTCCCAGG	TTTGCACC	0.0625	0.00028919
novel-mol-miR-n380	hsa-miR-376a-2-5p	TGATAGTCTCTTGCCATTTGCACC	GGTAGATTTTCCTTCTATGGT	G-G-TAGAT-T-TT-CCT-TCTATGGT----	-TGATAG-TCTCTTGCC-AT-T-T-G-CACC	0.451613	0.811367	TCTATGGT--	T-T-TGCACC	-0.1	6.68908e-06
novel-mol-miR-n380	hsa-miR-6892-3p	TGATAGTCTCTTGCCATTTGCACC	TCCCTCTCCCACCCCTTGCAG	TCCC--T---CTC---CCACCCCTT-GCAG--	T---GATAGTCTCTTGCCA----TTTGCA-CC	0.40625	0.80938	CCTTGCAG-	-TTTGCACC	0.222222	0.00375319
novel-mol-miR-n380	hsa-miR-4469	TGATAGTCTCTTGCCATTTGCACC	GCTCCCTCTAGGGTCGCTCGGA	-GC-TCC---CTCTAGGGTCGCTCG----G-A--	TG-AT--AGTCTCT----T-GC-C-ATTTGCACC	0.352941	0.037229	CGCTCGGA--	--TTTGCACC	-0.25	2.05355e-05
novel-mol-miR-n380	hsa-miR-12123	TGATAGTCTCTTGCCATTTGCACC	TTATTCATTCACAAAAGCTTTA	T--TA-T-TCATT-CACAAAAGCTTT--A--	TGATAGTCTC-TTGC-C---A--TTTGCACC	0.483871	0.0161301	AA-GCTTTA	TTTGC-ACC	-0.277778	1.50849e-06
novel-mol-miR-n380	hsa-miR-937-3p	TGATAGTCTCTTGCCATTTGCACC	ATCCGCGCTCTGACTCTCTGCC	ATCCGC---G-CTCT-GACTC-TCT-GC-C-	-T--G-ATAGTCTCTTG-C-CAT-TTGCACC	0.483871	0.00393307	TCTCTGC-C-	T-T-TGCACC	0.2	0.00105058
novel-mol-miR-n380	hsa-miR-4688	TGATAGTCTCTTGCCATTTGCACC	TAGGGGCAGCAGAGGACCTGGG	TAGGGGCA--G-CA----G--AG---G-ACCTGGG	T----G-ATAGTC-TCTTGCCA-TTTGCACC----	0.314286	0.758828	GACCTGGG--	--TTTGCACC	-0.4	4.3762e-06
novel-mol-miR-n380	hsa-miR-134-3p	TGATAGTCTCTTGCCATTTGCACC	CCTGTGGGCCACCTAGTCACCAA	CCTG-TGG-G-C-CA---CCTAGT---CACCAA	--TGAT--AGTCTC-TTGCC-A-TTTGCACC--	0.424242	0.0161301	GT--CACCAA	TTTGCACC--	0.05	6.34629e-05
novel-mol-miR-n380	hsa-miR-146a-3p	TGATAGTCTCTTGCCATTTGCACC	CCTCTGAAATTCAGTTCTTCAG	CCTCTGAAATTCAGT-TCTT-C-A---G----	----TG--A-T-AGTCTCTTGCCATTTGCACC	0.4375	0.373901	TTCTTCAG-	TT-TGCACC	0.222222	0.0342414
novel-mol-miR-n380	hsa-miR-5701	TGATAGTCTCTTGCCATTTGCACC	TTATTGTCACGTTCTGATT	TTATTG-TCACGT-TCT-G--ATT------	----TGAT-A-GTCTCTTGCCATTTGCACC	0.433333	0.968399	TTCTG-ATT	TT-TGCACC	0.222222	0
novel-mol-miR-n380	hsa-miR-6881-5p	TGATAGTCTCTTGCCATTTGCACC	TGGGGTAAGGATAGGAGGGTCA	TGGGGTAAGGATAG------G--AGGGT---CA--	-----T---GATAGTCTCTTGCCA---TTTGCACC	0.314286	0.166425	GAGGGTCA	TTTGCACC	-0.125	0.000210698
novel-mol-miR-n380	hsa-miR-12119	TGATAGTCTCTTGCCATTTGCACC	TTCTGAGGGGACGGTAGATTTGGGG	TTCTGAGGGG-ACGGTA-----G--ATTTGGGG----	---TGA----TA--GT-CTCTTGCCATTT---GCACC	0.324324	0.352798	ATTTGGGG-	-TTTGCACC	0.0555556	0.000594334
novel-mol-miR-n380	hsa-miR-4298	TGATAGTCTCTTGCCATTTGCACC	CTGGGACAGGAGGAGGAGGCAG	CTGGGACAGGAGG-AG------G--AG---GCAG--	-T-------GA--TAGTCTCTTGCCA-TTTGCA-CC	0.277778	0.753878	GGAGGCAG-	-TTTGCACC	-0.111111	0.000451612
novel-mol-miR-n380	hsa-miR-6759-5p	TGATAGTCTCTTGCCATTTGCACC	TTGTGGGTGGGCAGAAGTCTGT	TTG-TGG-GTGGGCAGAAGTCT-G---T-------	-TGAT--AGT---C-----TCTTGCCATTTGCACC	0.314286	0.101679	AAGT-CTGT	-TTTGCACC	-0.277778	7.87314e-06
novel-mol-miR-n380	hsa-miR-548y	TGATAGTCTCTTGCCATTTGCACC	AAAAGTAATCACTGTTTTTGCC	AAAAGTA-ATCA--CTG-TT----TTTGC-C-	-----T-GAT-AGTCT-CTTGCCATTTGCACC	0.4375	0.0323147	TTTTTGCC	TTTGCACC	0.4375	0
novel-mol-miR-n380	hsa-miR-6848-3p	TGATAGTCTCTTGCCATTTGCACC	GTGGTCTCTTGGCCCCCAG	GTG---GTCTCTTGGCC-----C-CCAG	-TGATAGTCTCTT-GCCATTTGCACC--	0.535714	0.0156199	GCCCCCAG-	-TTTGCACC	-0.277778	6.24278e-07
novel-mol-miR-n380	hsa-miR-4507	TGATAGTCTCTTGCCATTTGCACC	CTGGGTTGGGCTGGGCTGGG	CTGG---GT-TGGGCTGG-GC--TGG--G----	-T-GATAGTCT---CT--TGCCAT--TTGCACC	0.333333	0.0242893	GG-GCTGGG	TTTGC-ACC	-0.277778	1.60809e-06
novel-mol-miR-n380	hsa-miR-548ao-5p	TGATAGTCTCTTGCCATTTGCACC	AGAAGTAACTACGGTTTTTGCA	A-GA-AGTAACTACGGTT----TTTGCA--	-TGATAGT--CT-C--TTGCCATTTGCACC	0.533333	0.00604651	TTTTTGCA--	--TTTGCACC	0.2	0.00101666
novel-mol-miR-n380	hsa-miR-3690	TGATAGTCTCTTGCCATTTGCACC	ACCTGGACCCAGCGTAGACAAAG	--A----C-CTG-GACCCAGCGTA--GACAAAG--	TGATAGTCTCT-TG--CCA---T-TTG-C--A-CC	0.342857	0.488565	AGACAAAG	TTTGCACC	-0.3125	7.05627e-06
novel-mol-miR-n380	hsa-miR-302b-3p	TGATAGTCTCTTGCCATTTGCACC	TAAGTGCTTCCATGTTTTAGTAG	T-A-AGTGCT-T--CCATGTTTTAGT-AG--	TGATAGT-CTCTTGCCA---TTT-G-CA-CC	0.516129	0.00074044	TTTAGTAG-	TTT-GCACC	0.222222	0.0225226
novel-mol-miR-n380	hsa-miR-6759-3p	TGATAGTCTCTTGCCATTTGCACC	TGACCTTTGCCTCTCCCCTCAG	TGAC----CT-TTGCC-TCTCCCCT-CAG--	TGA-TAGTCTCTTGCCAT-T----TGCA-CC	0.483871	0.243798	CCCCT-CAG-	--TTTGCACC	-0.25	1.07089e-05
novel-mol-miR-n380	hsa-miR-3149	TGATAGTCTCTTGCCATTTGCACC	TTTGTATGGATATGTGTGTGTAT	TTTGTATGGA-TA-TG-TGTG---TGTAT-----	--TG-AT--AGT-CT-CT-TGCCAT-T-TGCACC	0.382353	0.21039	GTGTGTAT-	-TTTGCACC	0.0555556	7.05521e-05
novel-mol-miR-n380	hsa-miR-146b-3p	TGATAGTCTCTTGCCATTTGCACC	GCCCTGTGGACTCAGTTCTGGT	-GC-----C-CTGTGGACTCAGTTCTGGT----	TG-ATAGTCTCT-T-G-C-CA-TT-T-G-CACC	0.393939	0.287633	GTTCTGGT--	-TT-TGCACC	-0.1	1.95311e-05
novel-mol-miR-n380	hsa-miR-6845-5p	TGATAGTCTCTTGCCATTTGCACC	CGGGGCCAGAGCAGAGAGC	CGGG-GCCAG-AG-CA----G--A---G-AGC-	----TG--A-TAGTC-TCTTGCCATTTGCA-CC	0.30303	0.592714	CAGAG-AGC	-TTTGCACC	-0.111111	5.32019e-05
novel-mol-miR-n380	hsa-miR-7848-3p	TGATAGTCTCTTGCCATTTGCACC	CTACCCTCGGTCTGCTTACCACA	CT-ACCCTCG-GTCTGCTTA-CCA----CA--	-TGA---T--AGTCT-CTT-GCCATTTGCACC	0.46875	0.648217	TTACCACA	TTTGCACC	0.4375	0.000100864
novel-mol-miR-n380	hsa-miR-10400-3p	TGATAGTCTCTTGCCATTTGCACC	CTGGGCTCCCGGACGAGGCGGG	CTGG---G-CTC---CCGGAC---G-AGGCGGG-	-T-GATAGTCTCTTGCC--A-TTTGCA--C---C	0.352941	0.766462	GAGGCGGG	TTTGCACC	-0.125	5.69795e-05
novel-mol-miR-n380	hsa-miR-548az-5p	TGATAGTCTCTTGCCATTTGCACC	CAAAAGTGATTGTGGTTTTTGC	CAAAAGTGATT-GTGG-T-TT----TT-GC---	------TGA-TAGT--CTCTTGCCATTTGCACC	0.393939	0.399137	GTTTTTGC-	-TTTGCACC	0.0555556	0.000257303
novel-mol-miR-n380	hsa-miR-4706	TGATAGTCTCTTGCCATTTGCACC	AGCGGGGAGGAAGTGGGCGCTGCTT	AGCGGGGAG-GA-AGTGGGCG-CT-GC--TT------	---------TGATAGT---C-TCTTGCCATTTGCACC	0.324324	0.105567	CGCTGCTT-	-TTTGCACC	-0.111111	2.96677e-06
novel-mol-miR-n380	hsa-miR-376a-3p	TGATAGTCTCTTGCCATTTGCACC	ATCATAGAGGAAAATCCACGT	ATC-ATAGAG------GAAA--ATC---CACGT-	-T-GAT--AGTCTCTTG---CCAT-TTGCAC--C	0.323529	0.132025	ATC-CACGT	TTTGCAC-C	0.0555556	0.000411548
novel-mol-miR-n380	hsa-miR-4666a-5p	TGATAGTCTCTTGCCATTTGCACC	ATACATGTCAGATTGTATGCC	ATAC-AT-GTCAGAT-TGT---AT--GC-C-	-T--GATAGTC---TCT-TGCCATTTGCACC	0.451613	0.259745	TGTATGC-C-	T-T-TGCACC	0.2	0.00148863
novel-mol-miR-n380	hsa-miR-4509	TGATAGTCTCTTGCCATTTGCACC	ACTAAAGGATATAGAAGGTTTT	ACTAAAGGATA-TA-----GA--AGGTTTT-----	--T----GATAGT-CTCTTG-CCA---TTTGCACC	0.314286	0.025533	AAGGTTTT	TTTGCACC	-0.3125	3.33831e-06
novel-mol-miR-n380	hsa-miR-654-3p	TGATAGTCTCTTGCCATTTGCACC	TATGTCTGCTGACCATCACCTT	T-AT-GTCTGCT-GACCAT---CACCTT	TGATAGTCT-CTTG-CCATTTGCACC--	0.642857	0.000218396	AT--CACCTT	TTTGCACC--	0.05	1.39098e-05
novel-mol-miR-n380	hsa-miR-548aa	TGATAGTCTCTTGCCATTTGCACC	AAAAACCACAATTACTTTTGCACCA	AAA--A-AC--CA-CAATTA-CT--TTTGCACCA	---TGATA-GTC-TC--TT-GC-CATTTGCACC-	0.441176	0.95173	TT-GCACCA	TTTGCACC-	0.555556	4.87273e-05
novel-mol-miR-n380	hsa-miR-154-3p	TGATAGTCTCTTGCCATTTGCACC	AATCATACACGGTTGACCTATT	AATC-ATA--CA-CGGTTGACCTATT------	--T-GATAGTC-TC--TTG-CC-ATTTGCACC	0.4375	0.648217	GACCTATT	TTTGCACC	-0.3125	1.14565e-06
novel-mol-miR-n380	hsa-miR-6847-3p	TGATAGTCTCTTGCCATTTGCACC	GGCTCATGTGTCTGTCCTCTTC	GGCTC-AT-GTG-TCTGT-CC-TCTT-C---	---T-GATAGT-CTCT-TGCCAT-TTGCACC	0.483871	0.650275	TCCT-CTTC	T-TTGCACC	0.0555556	0
novel-mol-miR-n380	hsa-miR-146b-5p	TGATAGTCTCTTGCCATTTGCACC	TGAGAACTGAATTCCATAGGCTG	TGAGA-A--CTGAA-TT-CCATAGGCT-G----	T--GATAGTCT---CTTGCCAT----TTGCACC	0.424242	0.651124	ATAGGCTG-	-TTTGCACC	-0.111111	1.74205e-05
novel-mol-miR-n380	hsa-miR-4664-3p	TGATAGTCTCTTGCCATTTGCACC	CTTCCGGTCTGTGAGCCCCGTC	CTTCCG---GTCTG-TGA-GCC-----C-CGTC	--T--GATAGTCT-CT--TGCCATTTGCAC--C	0.393939	0.865755	GCCCCGTC	TTTGCACC	-0.125	4.60149e-05
novel-mol-miR-n380	hsa-miR-1268a	TGATAGTCTCTTGCCATTTGCACC	CGGGCGTGGTGGTGGGGG	CG-G---G-CGTGG-TGGTGGGG------G----	--TGATAGTC-T--CT--T---GCCATTTGCACC	0.235294	0.177808	GGTGGGGG	TTTGCACC	-0.125	9.2978e-06
novel-mol-miR-n380	hsa-miR-1229-3p	TGATAGTCTCTTGCCATTTGCACC	CTCTCACCACTGCCCTCCCACAG	CTC--TCAC--CA-CT-GCCC-TCC---CACAG-	-T-GAT-A-GTC-TCTTG-CCAT--TTGCAC--C	0.382353	0.132027	TCC-CACAG	TTTGCAC-C	0.0555556	0.000351045
novel-mol-miR-n380	hsa-miR-1229-5p	TGATAGTCTCTTGCCATTTGCACC	GTGGGTAGGGTTTGGGGGAGAGCG	GTGGG-TAGGGT-T-TGGGG-G--A---G-AGCG-	-T--GATA--GTCTCT----TGCCATTTGCA-C-C	0.371429	0.00579216	GGAGAGCG	TTTGCACC	-0.125	3.32226e-05
novel-mol-miR-n380	hsa-miR-939-5p	TGATAGTCTCTTGCCATTTGCACC	TGGGGAGCTGAGGCTCTGGGGGTG	TGGGGAGCTGAGG-CTCTGGGG-G---T--G----	T---GA--T-A-GTCTCT----TGCCATTTGCACC	0.371429	0.12488	TGGGGGTG	TTTGCACC	-0.125	2.37159e-05
novel-mol-miR-n380	hsa-miR-25-3p	TGATAGTCTCTTGCCATTTGCACC	CATTGCACTTGTCTCGGTCTGA	CATTGCACTT-GTCTCGGT--C--T--G-A--	---TG-A--TAGTCTC--TTGCCATTTGCACC	0.4375	0.070484	CGGTCTG-A--	---TTTGCACC	-0.227273	1.279e-05
novel-mol-miR-n380	hsa-miR-425-5p	TGATAGTCTCTTGCCATTTGCACC	AATGACACGATCACTCCCGTTGA	AATGAC-ACGATCACTC---CCG-TT-G-A--	--TGA-TA-G-T--CTCTTGCC-ATTTGCACC	0.46875	0.00123501	CCCGTTG-A--	---TTTGCACC	-0.227273	6.19621e-06
novel-mol-miR-n380	hsa-miR-625-5p	TGATAGTCTCTTGCCATTTGCACC	AGGGGGAAAGTTCTATAGTCC	AGGGG-GAA-AGT-TCTATAG---T---C-C-	-----TG-ATAGTCTCT-T-GCCATTTGCACC	0.40625	0.0312869	TATAGT-CC	T-TTGCACC	0.222222	0.0229999
novel-mol-miR-n380	hsa-miR-369-3p	TGATAGTCTCTTGCCATTTGCACC	AATAATACATGGTTGATCTTT	AATA-ATA--CATGG-TTGATC--TTT-----	--T-GATAGTC-T--CTTG--CCATTTGCACC	0.40625	0.177808	TGAT-CTTT	T-TTGCACC	-0.111111	5.41846e-06
novel-mol-miR-n380	hsa-miR-548h-5p	TGATAGTCTCTTGCCATTTGCACC	AAAAGTAATCGCGGTTTTTGTC	AAAAGT-A-A-TCG-CGGTT----TTTGTC---	-----TGATAGTC-TC--TTGCCATTTG-CACC	0.393939	0.453628	TTTTTGTC	TTTGCACC	0.25	0
novel-mol-miR-n380	hsa-miR-142-3p	TGATAGTCTCTTGCCATTTGCACC	TGTAGTGTTTCCTACTTTATGGA	TG-TAGTG-T-TT-CCTACTTTATGG-A--	TGATAGT-CTCTTGCC-A--TT-T-GCACC	0.566667	0.00251142	TTTATGGA--	-TT-TGCACC	0.05	0.000646347
novel-mol-miR-n380	hsa-miR-1205	TGATAGTCTCTTGCCATTTGCACC	TCTGCAGGGTTTGCTTTGAG	TCTGCAGG--GT-T-T-GC--TTTG-AG--	--TG-A--TAGTCTCTTGCCATTTGCA-CC	0.466667	0.0876199	GCTTTG-AG-	--TTTGCACC	0.05	4.30196e-05
novel-mol-miR-n380	hsa-miR-3649	TGATAGTCTCTTGCCATTTGCACC	AGGGACCTGAGTGTCTAAG	AGG-GACCTGAGTG-TCTA----A---G----	---TGA--T-AGT-CTCT-TGCCATTTGCACC	0.34375	0.948721	TGTCTAAG	TTTGCACC	0.0625	0.00028919
novel-mol-miR-n380	hsa-miR-3118	TGATAGTCTCTTGCCATTTGCACC	TGTGACTGCATTATGAAAATTCT	TG-TGA--CT---GC-ATTATGAAA-ATTCT-	TGAT-AGTCTCTTGCCATT-TG---CA--C-C	0.46875	0.588226	AAAATTCT	TTTGCACC	-0.3125	2.37494e-05
novel-mol-miR-n380	hsa-miR-3173-3p	TGATAGTCTCTTGCCATTTGCACC	AAAGGAGGAAATAGGCAGGCCA	AAAGGAG-GAAATAG------GC-AG---GCCA--	-------TG--ATAGTCTCTTGCCA-TTTG-CACC	0.314286	0.205918	GCAGGC-CA	-TTTGCACC	-0.111111	7.36893e-06
novel-mol-miR-n380	hsa-miR-4761-3p	TGATAGTCTCTTGCCATTTGCACC	GAGGGCATGCGCACTTTGTCC	-GAGG--G-CATGC--GCAC-TTTGTC-C-	TGA--TAGTC-T-CTTGC-CATTTG-CACC	0.5	0.00722041	CTTTGT-CC	-TTTGCACC	0.388889	0.00416596
novel-mol-miR-n380	hsa-miR-98-5p	TGATAGTCTCTTGCCATTTGCACC	TGAGGTAGTAAGTTGTATTGTT	TGAGGTAGTAAG-T-TGT---ATTGTT-----	TGA--TAGT---CTCT-TGCCA-T-TTGCACC	0.4375	0.177808	GTATTGTT--	-T-TTGCACC	-0.1	6.68908e-06
novel-mol-miR-n380	hsa-miR-3622b-5p	TGATAGTCTCTTGCCATTTGCACC	AGGCATGGGAGGTCAGGTGA	AG-GCATGGGAGGTCAG----G---T--G-A--	--TG-AT---A-GTC--TCTTGCCATTTGCACC	0.333333	0.646289	TCAGGTGA	TTTGCACC	-0.125	2.30334e-06
novel-mol-miR-n380	hsa-miR-302d-5p	TGATAGTCTCTTGCCATTTGCACC	ACTTTAACATGGAGGCACTTGC	--ACT--T-TAACATGGAG-GCAC-TT-GC---	TGA-TAGTCT--C-T----TGC-CATTTGCACC	0.393939	0.284087	---GCACTTGC	TTTGCAC---C	-0.0909091	6.63507e-05
novel-mol-miR-n380	hsa-miR-6778-3p	TGATAGTCTCTTGCCATTTGCACC	TGCCTCCCTGACATTCCACAG	TGCC-TC---C-CT-GAC-ATTC--CACAG-	TG--AT-AGTCTCTTG-CCATT-TGCAC--C	0.451613	0.931738	TTC-CACAG	TTTGCAC-C	0.222222	0.0342414
novel-mol-miR-n380	hsa-miR-6719-3p	TGATAGTCTCTTGCCATTTGCACC	TCTGACATCAGTGATTCTCCTG	TCTGACATCAGTGAT-TCT--CC-T--G----	--TG--AT-A--G-TCTCTTGCCATTTGCACC	0.4375	0.970372	TTCTCCTG-	TT-TGCACC	0.0555556	1.50972e-05
novel-mol-miR-n380	hsa-miR-12127	TGATAGTCTCTTGCCATTTGCACC	TAGAGGTTCTAATGGTCCAGGGTTA	TAGAG--GT-TCTAATGGTCCAGGGTT---A--	T-GA-TAGTCTCT--T-G-CCA---TTTGCACC	0.484848	0.048078	CAGGGTTA	TTTGCACC	-0.3125	2.02569e-05
novel-mol-miR-n380	hsa-miR-596	TGATAGTCTCTTGCCATTTGCACC	AAGCCTGCCCGGCTCCTCGGG	--A-AG-C-CT-GCCCGGC-T---C-CTCGGG	TGATAGTCTCTTG--C--CATTTGCAC-C---	0.40625	0.196957	TCCT-CGGG	T-TTGCACC	-0.111111	0.000359611
novel-mol-miR-n380	hsa-miR-93-3p	TGATAGTCTCTTGCCATTTGCACC	ACTGCTGAGCTAGCACTTCCCG	ACTGC-TGAG-CTA---GCAC-TT--C-CCG	--TG-AT-AGTCT-CTTGC-CATTTGCACC-	0.483871	0.031245	ACTTCC-CG	-TTTGCACC	0.0555556	3.97191e-05
novel-mol-miR-n380	hsa-miR-636	TGATAGTCTCTTGCCATTTGCACC	TGTGCTTGCTCGTCCCGCCCGCA	TG-T-GCTTGCTCGTCCC-GCCC----GCA--	TGATAG--T-CTC-T---TG-CCATTTGCACC	0.46875	0.205734	CGCCCGCA	TTTGCACC	-0.125	2.59049e-06
novel-mol-miR-n380	hsa-miR-4708-5p	TGATAGTCTCTTGCCATTTGCACC	AGAGATGCCGCCTTGCTCCTT	AGA-GAT-G-C-C--GCC-TT-GCT-CCTT	---TGATAGTCTCTTGCCATTTGC-ACC--	0.5	0.0239696	T--GCTCCTT	TTTGCACC--	0.05	3.6482e-05
novel-mol-miR-n380	hsa-miR-7843-3p	TGATAGTCTCTTGCCATTTGCACC	ATGAAGCCTTCTCTGCCTTACG	ATGA-AGCCTTCTCT-GCC-TT---ACG-	-TGATAG---TCTCTTGCCATTTGCAC-C	0.586207	0.00119634	GCCTT--ACG	--TTTGCACC	-0.1	2.9898e-06
novel-mol-miR-n380	hsa-miR-4662a-3p	TGATAGTCTCTTGCCATTTGCACC	AAAGATAGACAATTGGCTAAAT	AAA-GATAGA-CAAT-TG-GCTAA-AT-------	---TGATAG-TC--TCT-TGC---CATTTGCACC	0.352941	0.534364	GGCTAAAT-	-TTTGCACC	-0.277778	8.7074e-06
novel-mol-miR-n380	hsa-miR-6849-5p	TGATAGTCTCTTGCCATTTGCACC	GAGTGGATAGGGGAGTGTGTGGA	GAGTGGATAGGG------G--AGTGTGTGG-A--	---T-GATA--GTCTCTTGCCA-T-T-T-GCACC	0.382353	0.0035064	TGTGTGGA--	T-T-TGCACC	0.05	0.000141768
novel-mol-miR-n380	hsa-miR-4666a-3p	TGATAGTCTCTTGCCATTTGCACC	CATACAATCTGACATGTATTT	CATAC-A-A-TCTGACATGT---ATTT-----	--T--GATAGTCT--C-T-TGCCATTTGCACC	0.40625	0.0816838	AT-GTATTT	TTTGCA-CC	-0.111111	2.96677e-06
novel-mol-miR-n380	hsa-miR-3159	TGATAGTCTCTTGCCATTTGCACC	TAGGATTACAAGTGTCGGCCAC	TAGGATTACAAGTG-TCG--GCCA----C---	T--GA-T---AGT-CTC-TTGCCATTTGCACC	0.4375	0.948721	TCGGCCAC-	TTTG-CACC	0.222222	0
novel-mol-miR-n381	hsa-miR-6515-3p	GTGGACTGCTCGAGCTGCT	TCTCTTCATCTACCCCCCAG	-T---CT-CTTC-AT-CTACCCCCCAG--	GTGGACTGC-TCGA-GCT--------GCT	0.344828	0.177808	CCCCCCAG	GAGCTGCT	-0.3125	4.09922e-05
novel-mol-miR-n381	hsa-miR-23a-3p	GTGGACTGCTCGAGCTGCT	ATCACATTGCCAGGGATTTCC	A-TC--ACATTGC-CAGGGATTT-C--C-	-GT-GGAC--TGCTC---GA---GCTGCT	0.37931	0.0568349	GGATTTCC-	-GAGCTGCT	0.0555556	8.39319e-05
novel-mol-miR-n381	hsa-miR-146a-5p	GTGGACTGCTCGAGCTGCT	TGAGAACTGAATTCCATGGGTT	-TGAGAACTGAATTCCATG-G-G-T--T	GTG-G-ACTG-----C-T-CGAGCTGCT	0.464286	0.00313801	CATGG-GTT	GA-GCTGCT	0.0555556	0.000285598
novel-mol-miR-n381	hsa-miR-425-3p	GTGGACTGCTCGAGCTGCT	ATCGGGAATGTCGTGTCCGCCC	ATCG-GGAA-TG-TCGT-GTCC-GCCC-	---GTGG-ACTGCTCG-AG--CTG--CT	0.464286	0.327141	GTCCGCCC	GAGCTGCT	0.0625	0.000174807
novel-mol-miR-n381	hsa-miR-320c	GTGGACTGCTCGAGCTGCT	AAAAGCTGGGTTGAGAGGGT	AAAAGCTGGGT--TGA---GAGG--G-T	----G-T-GG-ACTG-CTCGA-GCTGCT	0.392857	0.177808	GAGAGGGT	GAGCTGCT	0.4375	0.0274157
novel-mol-miR-n381	hsa-miR-487b-3p	GTGGACTGCTCGAGCTGCT	AATCGTACAGGGTCATCCACTT	AATCGTACAGGGTCA-T-C-C-A-CT--T	----GT----GG--ACTGCTCGAGCTGCT	0.413793	0.00242514	-ATCCACTT	GAGCTGC-T	0.0555556	6.91464e-05
novel-mol-miR-n381	hsa-miR-4750-5p	GTGGACTGCTCGAGCTGCT	CTCGGGCGGAGGTGGTTGAGTG	CTCGGGC-GGAGG-TGGT-T-GAG-TG--	-----G-TGGA--CT-G-CTCGAGCTGCT	0.413793	0.934689	GTTGAG-TG--	---GAGCTGCT	-0.0909091	5.66594e-06
novel-mol-miR-n381	hsa-miR-6778-5p	GTGGACTGCTCGAGCTGCT	AGTGGGAGGACAGGAGGCAGGT	AGTGGGAGGACA-G---GAGGCAG-G-T	-GT----GGAC-TGCTCGA-GC--TGCT	0.464286	0.0875267	AG-GCAGGT	-GAGCTGCT	0.222222	0.0809709
novel-mol-miR-n381	hsa-miR-4751	GTGGACTGCTCGAGCTGCT	AGAGGACCCGTAGCTGCTAGAAGG	AGA-GGAC--C-CGTAGCTGCTAGAAGG	-G-TGGACTGCTCG-AGCTGCT------	0.535714	0.00958529	CTAGAAGG-	-GAGCTGCT	-0.111111	0.000273905
novel-mol-miR-n381	hsa-miR-8071	GTGGACTGCTCGAGCTGCT	CGGTGGACTGGAGTGGGTGG	CGGTGGACTG---GAG-TGGG-TGG	--GTGGACTGCTCGAGCT--GCT--	0.56	0.00113382	GTGGGTGG-	G-AGCTGCT	0.0555556	4.9696e-05
novel-mol-miR-n381	hsa-miR-23a-5p	GTGGACTGCTCGAGCTGCT	GGGGTTCCTGGGGATGGGATTT	GGGGTTCCTGGGGA-TGG---GAT--T--T	---G----T--GGACT-GCTCGA-GCTGCT	0.366667	0.0055309	TGGGATT-T	-GAGCTGCT	0.0555556	0.00144865
novel-mol-miR-n381	hsa-miR-6844	GTGGACTGCTCGAGCTGCT	TTCTTTGTTTTTAATTCACAG	TTCTTTGTTTTTA--A-T--TC-A-CA-G--	------G----T-GGACTGCTCGAGC-TGCT	0.290323	0.286609	ATTCACAG	GAGCTGCT	-0.3125	4.69953e-05
novel-mol-miR-n381	hsa-miR-302b-5p	GTGGACTGCTCGAGCTGCT	ACTTTAACATGGAAGTGCTTTC	ACTT-TA--ACATG---GAAG-TGCTTTC	----GT-GGAC-TGCTCG-AGCTGC--T-	0.413793	0.505183	GTGCTTTC-	GAGC-TGCT	0.222222	0.0006098
novel-mol-miR-n381	hsa-miR-9718	GTGGACTGCTCGAGCTGCT	TTGCTGACCTGGGTGGTGGT	TTGCTG-ACCTGGG-T-G-G-TGG-T	--G-TGGA-CT--GCTCGAGCT-GCT	0.5	0.195764	GTGGTGGT	GAGCTGCT	0.4375	0.097171
novel-mol-miR-n381	hsa-miR-4664-5p	GTGGACTGCTCGAGCTGCT	TGGGGTGCCCACTCCGCAAGTT	TGGGGTGCCC-ACT-C-CGCAAG-T--T	----GTG---GACTGCTCG--AGCTGCT	0.464286	0.538523	C-GCAAGTT	GAGC-TGCT	0.0555556	6.91464e-05
novel-mol-miR-n381	hsa-miR-211-3p	GTGGACTGCTCGAGCTGCT	GCAGGGACAGCAAAGGGGTGC	GCAG-GGACA-GCAAAGG--G-G-TGC-	---GTGGAC-TGC-----TCGAGCTGCT	0.428571	0.0129894	AGGGGTGC-	-GAGCTGCT	0.222222	0.00381226
novel-mol-miR-n381	hsa-miR-548h-3p	GTGGACTGCTCGAGCTGCT	CAAAAACCGCAATTACTTTTGCA	CAAAA----ACC-GCAATT--A-CTTTTGCA-	-----GTGGA-CTGC---TCGAGC---TGC-T	0.3125	0.948721	CTTTTGCA	GAGCTGCT	0.0625	0.000174807
novel-mol-miR-n381	hsa-miR-6892-5p	GTGGACTGCTCGAGCTGCT	GTAAGGGACCGGAGAGTAGGA	GTAAGGGACCG-GA---GAG-TAGGA--	GT---GGA-C-TG-CTCGAGCT--G-CT	0.428571	0.656574	GAGTAGGA	GAGCTGCT	0.25	0.00247323
novel-mol-miR-n381	hsa-miR-378i	GTGGACTGCTCGAGCTGCT	ACTGGACTAGGAGTCAGAAGG	AC-TGGACTAGGAG-TCAGAAG--G--	--GTGGACT----GCTC-G-AGCTGCT	0.481481	0.0132327	TCAGAAGG-	-GAGCTGCT	-0.111111	0.00024037
novel-mol-miR-n381	hsa-miR-4508	GTGGACTGCTCGAGCTGCT	GCGGGGCTGGGCGCGCG	GCGG-GG-CTGGGCG-CG--C-G--	---GTGGACT--GC-TCGAGCTGCT	0.44	0.373901	GGCGC-GCG	-GAGCTGCT	0.222222	0.0006098
novel-mol-miR-n381	hsa-miR-98-3p	GTGGACTGCTCGAGCTGCT	CTATACAACTTACTACTTTCCC	CTA-TACA--ACTTA-CT--A-CTTTCC-C-	---GT---GGAC-T-GCTCGAGC--T--GCT	0.322581	0.947072	ACTTTCCC	GAGCTGCT	-0.125	5.06244e-06
novel-mol-miR-n381	hsa-miR-3972	GTGGACTGCTCGAGCTGCT	CTGCCAGCCCCGTTCCAGGGCA	C-TGCCAGCCC-CGTT-C-CAG-G--GCA-	-GTG---G---AC--TGCTC-GAGCTGC-T	0.366667	0.130812	CCAGG-GCA	-GAGCTGCT	0.0555556	0.0010648
novel-mol-miR-n381	hsa-miR-6881-3p	GTGGACTGCTCGAGCTGCT	ATCCTCTTTCGTCCTTCCCACT	A-TC---CT-CTTTCGTC--CTTCCCA-CT	-GT-GGACTGC--TCG--AGC-T----GCT	0.366667	0.260373	TTCCCACT	GAGCTGCT	0.0625	0.00089657
novel-mol-miR-n381	hsa-miR-4442	GTGGACTGCTCGAGCTGCT	GCCGGACAAGAGGGAGG	GCC-GGACAAGAG-G---GAG--G--	G--TGGAC-----TGCTCGAGCTGCT	0.384615	0.508644	GAGGGAGG-	GA-GCTGCT	0.0555556	6.91464e-05
novel-mol-miR-n381	hsa-miR-2053	GTGGACTGCTCGAGCTGCT	GTGTTAATTAAACCTCTATTTAC	GTGTTAATTAA-ACCT-CT--ATT--TA-C-	GTG--------GA-CTGCTCGA--GCT-GCT	0.354839	0.919256	CTATTTAC-	-GAGCTGCT	-0.111111	3.34664e-05
novel-mol-miR-n381	hsa-miR-548k	GTGGACTGCTCGAGCTGCT	AAAAGTACTTGCGGATTTTGCT	AAAAGT--ACTTGCG--GATTT--TGCT	----GTGGAC-TGC-TCGA---GCTGCT	0.464286	0.000436558	ATTTTGCT	GAGCTGCT	0.25	0.0194731
novel-mol-miR-n381	hsa-miR-6068	GTGGACTGCTCGAGCTGCT	CCTGCGAGTCTCCGGCGGTGG	CC-TGCGAGTCT-C-CG-GCGGTGG--	--GTG-GA--CTGCTCGAGC--T-GCT	0.481481	0.507401	GGCGGTGG-	-GAGCTGCT	0.0555556	4.9696e-05
novel-mol-miR-n381	hsa-miR-7703	GTGGACTGCTCGAGCTGCT	TTGCACTCTGGCCTTCTCCCAGG	T-TGC-ACT-CT-G-GCCTT-CTCCCAGG	-GTG-GACTGCTCGAG-C-TGCT------	0.448276	0.134272	CTCCCAGG-	-GAGCTGCT	-0.277778	1.14337e-06
novel-mol-miR-n381	hsa-miR-376a-2-5p	GTGGACTGCTCGAGCTGCT	GGTAGATTTTCCTTCTATGGT	GGTAG-ATTTTCCTT-CT--ATG--G-T	-GT-GGA-----C-TGCTCGA-GCTGCT	0.428571	0.932365	TCTATGGT	GAGCTGCT	0.0625	0.000391863
novel-mol-miR-n381	hsa-miR-6892-3p	GTGGACTGCTCGAGCTGCT	TCCCTCTCCCACCCCTTGCAG	-TCC---CT-CTCCC-ACCC-CTTGCAG-	GT--GGACTGCT--CGA---GC-TGC--T	0.37931	0.943433	CCT-TGCAG	GAGCTGC-T	-0.111111	5.75541e-05
novel-mol-miR-n381	hsa-miR-4469	GTGGACTGCTCGAGCTGCT	GCTCCCTCTAGGGTCGCTCGGA	GCTCC---CT-CTAG-G-GTC-GCTCGGA	G-T--GGACTGCT--CGAG-CTGCT----	0.413793	0.177808	C-GCTCGGA	GAGCT-GCT	0.0555556	0.000159225
novel-mol-miR-n381	hsa-miR-12123	GTGGACTGCTCGAGCTGCT	TTATTCATTCACAAAAGCTTTA	T-T--ATTCATT-CA-CAAA-AGCTT--TA	-GTGGA--C--TGC-TC---GAGC-TGCT-	0.366667	0.308453	AAGCTTTA	GAGCTGCT	0.25	0.024483
novel-mol-miR-n381	hsa-miR-937-3p	GTGGACTGCTCGAGCTGCT	ATCCGCGCTCTGACTCTCTGCC	A-TCCGCGCT-CTGACTCT---CTGCC-	-GT--G-G--ACTG-CTC-GAGCTG-CT	0.464286	0.0472191	TCTCTGCC	GAGCTGCT	0.25	0.0747705
novel-mol-miR-n381	hsa-miR-4688	GTGGACTGCTCGAGCTGCT	TAGGGGCAGCAGAGGACCTGGG	TAGG-GGCA--GCA--GAGGACCTGGG--	---GTGG-ACTGC-TCGA-G--CT--GCT	0.413793	0.177808	GACCTGGG	GAGCTGCT	0.4375	0.0274157
novel-mol-miR-n381	hsa-miR-134-3p	GTGGACTGCTCGAGCTGCT	CCTGTGGGCCACCTAGTCACCAA	CCTGTGGGCCACCTAG-TC-A-C--CAA-	---GT-GG--A-CT-GCTCGAGCTGC--T	0.448276	0.58725	GT-CACCAA	GAGCTGC-T	-0.111111	0.000348286
novel-mol-miR-n381	hsa-miR-146a-3p	GTGGACTGCTCGAGCTGCT	CCTCTGAAATTCAGTTCTTCAG	CCTC-TGAA-A-T--TC-AGTTCTTCAG--	----GTG--GACTGCTCGAG--C-T--GCT	0.366667	0.589923	TT-CTTCAG	GAGCTGC-T	-0.111111	0.000105825
novel-mol-miR-n381	hsa-miR-5701	GTGGACTGCTCGAGCTGCT	TTATTGTCACGTTCTGATT	T-T--AT-TG-TC-ACGTTCTGAT-T	-GTGGA-CTGCTCGA-G--CTG--CT	0.461538	0.0208034	TT-CTGATT	GAGCTG-CT	0.0555556	0.00433124
novel-mol-miR-n381	hsa-miR-6881-5p	GTGGACTGCTCGAGCTGCT	TGGGGTAAGGATAGGAGGGTCA	TGGGGTAAGGA-TAG---GAGGG-T-CA-	----GT--GGACT-GCTCGA--GCTGC-T	0.413793	0.177808	GAGGGT-CA	GA-GCTGCT	0.222222	0.00985945
novel-mol-miR-n381	hsa-miR-12119	GTGGACTGCTCGAGCTGCT	TTCTGAGGGGACGGTAGATTTGGGG	TTCTGAGG-GGACGGTAGATT-TG-G-G--G--	-------GTGGAC--T-G---CT-CGAGCTGCT	0.333333	0.0561389	-ATTTGGGG	GAGCT-GCT	-0.111111	0.000182585
novel-mol-miR-n381	hsa-miR-4298	GTGGACTGCTCGAGCTGCT	CTGGGACAGGAGGAGGAGGCAG	CTG-GGACAGGAGGA-G---GAGGCA-G--	--GTGGAC-------TGCTCGA-GC-TGCT	0.366667	0.373901	GGAGGCAG--	-GA-GCTGCT	0.05	0.00044305
novel-mol-miR-n381	hsa-miR-6759-5p	GTGGACTGCTCGAGCTGCT	TTGTGGGTGGGCAGAAGTCTGT	TTGTGGG--TGGGCA--GAAGTCTG-T	--GT-GGACT--GC-TCG-AG-CTGCT	0.518519	0.0248257	AAGTCTG-T	GAG-CTGCT	0.388889	0.125195
novel-mol-miR-n381	hsa-miR-548y	GTGGACTGCTCGAGCTGCT	AAAAGTAATCACTGTTTTTGCC	AAAAGTAATC--ACTGTTTT-T-G--C--C-	----G---T-GGACTG----CTCGAGCTGCT	0.322581	0.0605163	TTTTTGCC	GAGCTGCT	0.0625	0.00089657
novel-mol-miR-n381	hsa-miR-6848-3p	GTGGACTGCTCGAGCTGCT	GTGGTCTCTTGGCCCCCAG	GTGGT-CT-CTT-G-GCCCCCA-G--	GTGG-ACTGC-TCGAG----C-TGCT	0.461538	0.373901	GCCCCCAG	GAGCTGCT	-0.125	3.57591e-06
novel-mol-miR-n381	hsa-miR-4507	GTGGACTGCTCGAGCTGCT	CTGGGTTGGGCTGGGCTGGG	CTGGGTTGGG-CTGGGCT-G-G--G--	----G-T-GGACT--GCTCGAGCTGCT	0.444444	0.133752	GGGCTGGG	GAGCTGCT	0.4375	0.0614563
novel-mol-miR-n381	hsa-miR-548ao-5p	GTGGACTGCTCGAGCTGCT	AGAAGTAACTACGGTTTTTGCA	AGAAGTA--ACTA-C--G-GTTTT-TGCA-	----GT-GGACT-GCTCGAG----CTGC-T	0.366667	0.348059	TTTTTGCA	GAGCTGCT	0.0625	0.000760518
novel-mol-miR-n381	hsa-miR-3690	GTGGACTGCTCGAGCTGCT	ACCTGGACCCAGCGTAGACAAAG	ACC-TGGAC--C-C-AGCGTAGACAAAG-	---GTGGACTGCTCGAGC-T-G-C----T	0.448276	0.00242514	AGA-CAAAG	-GAGCTGCT	-0.111111	8.64388e-05
novel-mol-miR-n381	hsa-miR-302b-3p	GTGGACTGCTCGAGCTGCT	TAAGTGCTTCCATGTTTTAGTAG	TAAGTG--CTTC-CAT-GTTTTAG-TAG--	---GTGGAC-T-GC-TCG----AGCT-GCT	0.4	0.373901	TTTAGTAG--	--GAGCTGCT	-0.25	3.37463e-06
novel-mol-miR-n381	hsa-miR-6759-3p	GTGGACTGCTCGAGCTGCT	TGACCTTTGCCTCTCCCCTCAG	-TG-ACCTTTGCCTCTCCC---CTCAG--	GTGGA-C--TG---CT--CGAGCT--GCT	0.413793	0.399737	CCCCTCAG	GAGCTGCT	-0.125	3.57591e-06
novel-mol-miR-n381	hsa-miR-3149	GTGGACTGCTCGAGCTGCT	TTTGTATGGATATGTGTGTGTAT	TTTGTATGGATA-TG-T-GT-G-TGTA-T	---G--TGG--ACTGCTCG-AGCTG--CT	0.448276	0.0055814	GTG-TGTAT	GAGCTG-CT	0.222222	0.000866441
novel-mol-miR-n381	hsa-miR-146b-3p	GTGGACTGCTCGAGCTGCT	GCCCTGTGGACTCAGTTCTGGT	GCCCTGTGGACT-C---AGTTCTGG-T	-----GTGGACTGCTCGAG--CT-GCT	0.518519	0.0310486	GTTCTGGT	GAGCTGCT	0.4375	0.0614563
novel-mol-miR-n381	hsa-miR-6845-5p	GTGGACTGCTCGAGCTGCT	CGGGGCCAGAGCAGAGAGC	CG-GG---GC-CAGAGCAGAGA-GC-	-GTGGACTGCTC-GAGC-----TGCT	0.461538	0.00912927	CAGAGA-GC-	--GAGCTGCT	0.05	0.00183761
novel-mol-miR-n381	hsa-miR-7848-3p	GTGGACTGCTCGAGCTGCT	CTACCCTCGGTCTGCTTACCACA	C-T--ACC--CTCG-GTCTGCTTACCACA	-GTGGA-CTGCTCGAG-CTGC-T------	0.448276	0.034529	TTACCA-CA	-GAGCTGCT	-0.111111	5.89881e-05
novel-mol-miR-n381	hsa-miR-10400-3p	GTGGACTGCTCGAGCTGCT	CTGGGCTCCCGGACGAGGCGGG	CTG-GG-CTCCCGGAC--GAGGCGG-G--	--GTGGACT----G-CTCGA-GC--TGCT	0.413793	0.0161301	GAGGCGGG-	GA-GCTGCT	0.222222	0.00381226
novel-mol-miR-n381	hsa-miR-548az-5p	GTGGACTGCTCGAGCTGCT	CAAAAGTGATTGTGGTTTTTGC	CAAAAGTG-AT-TG-T-G-GTTTT-TGC-	-----GTGGA-CTGCTCGAG----CTGCT	0.413793	0.678718	GTTTTTGC-	G-AGCTGCT	0.0555556	0.000263242
novel-mol-miR-n381	hsa-miR-4706	GTGGACTGCTCGAGCTGCT	AGCGGGGAGGAAGTGGGCGCTGCTT	AGCGGGGA-GGAAG-TGGGC--G--CTGCTT	------G-TGG-A-CT--GCTCGAGCTGC-T	0.419355	0.503262	C-GCTGCTT	GAGCTGC-T	0.388889	0.859829
novel-mol-miR-n381	hsa-miR-376a-3p	GTGGACTGCTCGAGCTGCT	ATCATAGAGGAAAATCCACGT	ATCATAGA-GGAAAA-T-C-C-A-C-G-T	------G-TGG---ACTGCTCGAGCTGCT	0.37931	0.0875748	-ATCCACGT	GAGCTGC-T	0.0555556	0.000716057
novel-mol-miR-n381	hsa-miR-4666a-5p	GTGGACTGCTCGAGCTGCT	ATACATGTCAGATTGTATGCC	A-T--ACATG-TCAGATTGTA-TGCC-	-GTGGAC-TGCTC-GA--G--CTG-CT	0.481481	0.00689535	TGTA--TGCC	-G-AGCTGCT	0.05	2.47634e-05
novel-mol-miR-n381	hsa-miR-4509	GTGGACTGCTCGAGCTGCT	ACTAAAGGATATAGAAGGTTTT	AC-TAAAGGA-TA--TA-GAAGGTT-T--T	--GT---GGACT-GCT-CG-A-G--CTGCT	0.366667	0.401754	AAGGTTTT	GAGCTGCT	0.25	0.0274538
novel-mol-miR-n381	hsa-miR-654-3p	GTGGACTGCTCGAGCTGCT	TATGTCTGCTGACCATCACCTT	TATGTCTGCTGAC--CATC-AC-CT--T	---G--TG--GACTGC-TCGA-GCTGCT	0.464286	0.0311025	-ATCACCTT	GAGCTGC-T	0.0555556	0.000455212
novel-mol-miR-n381	hsa-miR-548aa	GTGGACTGCTCGAGCTGCT	AAAAACCACAATTACTTTTGCACCA	AAAAACCACAAT-T--ACTTTTGC---A-C--CA-	------------GTGGAC---TGCTCGAGCTGC-T	0.257143	0.000809385	TTGCACCA	GAGCTGCT	0.0625	0.000174807
novel-mol-miR-n381	hsa-miR-154-3p	GTGGACTGCTCGAGCTGCT	AATCATACACGGTTGACCTATT	AA-TC--A-TA-CA-CG-GT-TGACCTATT	--GT-GGACT-GC-TCGAG-CTG--C---T	0.366667	0.0055309	GACCTATT	GAGCTGCT	0.4375	0.00198277
novel-mol-miR-n381	hsa-miR-6847-3p	GTGGACTGCTCGAGCTGCT	GGCTCATGTGTCTGTCCTCTTC	GGCTCATGTGT-CTG-TC---CT-CTTC	-G----TG-G-ACTGCTCGAGCTGC-T-	0.464286	0.261772	TCCTCTTC-	-GAGCTGCT	-0.111111	2.71969e-05
novel-mol-miR-n381	hsa-miR-146b-5p	GTGGACTGCTCGAGCTGCT	TGAGAACTGAATTCCATAGGCTG	-TGAGAACTGAATTCCATA-G-GCTG--	GTG-G-ACTG-----C-T-CGAGCTGCT	0.5	0.00694761	ATAGGCTG--	-GA-GCTGCT	0.05	0.000756711
novel-mol-miR-n381	hsa-miR-4664-3p	GTGGACTGCTCGAGCTGCT	CTTCCGGTCTGTGAGCCCCGTC	CT-TCCGGT-CTG-T-GAGCCCCGT-C-	--GT--GG-ACTGCTCGAG---C-TGCT	0.464286	0.373901	GCCCCGTC-	GAGCTG-CT	0.0555556	2.57196e-05
novel-mol-miR-n381	hsa-miR-1268a	GTGGACTGCTCGAGCTGCT	CGGGCGTGGTGGTGGGGG	CG-GG-CGTGG-T-G-G-TGGGGG--	-GTGGAC-T-GCTCGAGCT----GCT	0.423077	0.705863	GGTGGGGG-	-GAGCTGCT	-0.111111	9.50602e-06
novel-mol-miR-n381	hsa-miR-1229-3p	GTGGACTGCTCGAGCTGCT	CTCTCACCACTGCCCTCCCACAG	CTC-TCACC--ACTGCCCTCCC-A-CA-G--	---GT----GGACTG--CT--CGAGC-TGCT	0.354839	0.956756	TCCCACAG	GAGCTGCT	-0.3125	9.18115e-07
novel-mol-miR-n381	hsa-miR-1229-5p	GTGGACTGCTCGAGCTGCT	GTGGGTAGGGTTTGGGGGAGAGCG	GTGGGTAGGGTT-TGGGGGA---GAGC-G--	GT-GG-A-----CT----G-CTCGAGCTGCT	0.387097	0.210636	GGAGA-GCG	-GAGCTGCT	0.222222	0.0125394
novel-mol-miR-n381	hsa-miR-939-5p	GTGGACTGCTCGAGCTGCT	TGGGGAGCTGAGGCTCTGGGGGTG	TGG-GGAGCTGAGGCTCTGGGG-G-TG--	--GTGGA-CT---GCTC----GAGCTGCT	0.482759	0.0474482	TGGGGGTG--	--GAGCTGCT	-0.1	1.04162e-05
novel-mol-miR-n381	hsa-miR-25-3p	GTGGACTGCTCGAGCTGCT	CATTGCACTTGTCTCGGTCTGA	CAT-TGC-ACTTGTCTCG-GTCTGA--	---GTG-GAC-TG-CTCGAG-CTG-CT	0.518519	0.0320118	CGGTCTGA-	-GAGCTGCT	0.0555556	0.000603721
novel-mol-miR-n381	hsa-miR-425-5p	GTGGACTGCTCGAGCTGCT	AATGACACGATCACTCCCGTTGA	AA-TGAC-AC-GA-TC-A-CTCCCGT-TGA	--GTG--GACTG-CTCGAGCT---G-CT--	0.4	0.936861	CCCGTTGA-	-GAGCTGCT	-0.111111	0.000105825
novel-mol-miR-n381	hsa-miR-625-5p	GTGGACTGCTCGAGCTGCT	AGGGGGAAAGTTCTATAGTCC	AGGG-GGAAAGTTCTA--T--AGTC--C-	---GTGG--A---CT-GCTCGAG-CTGCT	0.37931	0.21083	TATAG-TCC-	--GAGCTGCT	-0.1	5.23629e-06
novel-mol-miR-n381	hsa-miR-369-3p	GTGGACTGCTCGAGCTGCT	AATAATACATGGTTGATCTTT	AATAA-T--ACATGGT-T-GAT-CTT--T	-----GTGGAC-T-G-CTCGA-GC-TGCT	0.37931	0.575518	TGATCTT-T	-GAGCTGCT	0.222222	0.00292061
novel-mol-miR-n381	hsa-miR-548h-5p	GTGGACTGCTCGAGCTGCT	AAAAGTAATCGCGGTTTTTGTC	AAAAGTA--ATC-GC--G-GTTTT-TGTC-	----GT-GGA-CTGCTCGAG----CTG-CT	0.366667	0.373901	TTTTTGTC-	GAGCTG-CT	-0.111111	5.7822e-06
novel-mol-miR-n381	hsa-miR-142-3p	GTGGACTGCTCGAGCTGCT	TGTAGTGTTTCCTACTTTATGGA	TGTAGTGTTTCCTACTT--T--ATG--GA--	-GT-G-G------AC-TGCTCGA-GCTG-CT	0.354839	0.397999	TTTATGGA	GAGCTGCT	-0.125	6.20256e-05
novel-mol-miR-n381	hsa-miR-1205	GTGGACTGCTCGAGCTGCT	TCTGCAGGGTTTGCTTTGAG	-T---CTGCAG--G-GTT-TGCTTTGAG	GTGGACTGC--TCGAG--CTGC--T---	0.392857	0.28482	GCTTTGAG	GAGCTGCT	0.0625	0.000287625
novel-mol-miR-n381	hsa-miR-3649	GTGGACTGCTCGAGCTGCT	AGGGACCTGAGTGTCTAAG	AG-GGAC--CT-GAG-TGTCTAAG	-GTGGACTGCTCGAGCTG-CT---	0.583333	0.00171745	TGT-CTAAG	-GAGCTGCT	-0.111111	5.75541e-05
novel-mol-miR-n381	hsa-miR-3118	GTGGACTGCTCGAGCTGCT	TGTGACTGCATTATGAAAATTCT	TGTG-ACTGCATTAT-GAAAAT--T-CT	-GTGGACTGC----TCG---A-GCTGCT	0.5	0.00338112	AAAATTCT	GAGCTGCT	0.25	0.454401
novel-mol-miR-n381	hsa-miR-3173-3p	GTGGACTGCTCGAGCTGCT	AAAGGAGGAAATAGGCAGGCCA	AAAGGA-GGAAA-TAGGCA--G-GC--CA-	----G-TGG--ACT--GC-TCGAGCTGC-T	0.366667	0.154941	GCAGGC--CA	G-A-GCTGCT	0.05	0.000329734
novel-mol-miR-n381	hsa-miR-4761-3p	GTGGACTGCTCGAGCTGCT	GAGGGCATGCGCACTTTGTCC	GAG-GGCA-TGCG-C-A-CTTTGTCC-	--GTGG-ACTGC-TCGAGC--TG--CT	0.481481	0.0320118	CTT-TGTCC	GAGCTG-CT	-0.111111	4.76495e-06
novel-mol-miR-n381	hsa-miR-98-5p	GTGGACTGCTCGAGCTGCT	TGAGGTAGTAAGTTGTATTGTT	TGA-GGTAG-TAAGT-T-GTATTG-T--T	-G-TGG-A-CT--G-CTCG-A--GCTGCT	0.413793	0.402752	GTAT-TGTT	G-AGCTGCT	0.222222	0.0291075
novel-mol-miR-n381	hsa-miR-3622b-5p	GTGGACTGCTCGAGCTGCT	AGGCATGGGAGGTCAGGTGA	AGGCATGGGAG--G-TCAG-G-TGA--	--G--T-GGA-CTGCTC-GAGCTG-CT	0.444444	0.0310486	TCAGGTGA-	-GAGCTGCT	0.0555556	0.0010648
novel-mol-miR-n381	hsa-miR-302d-5p	GTGGACTGCTCGAGCTGCT	ACTTTAACATGGAGGCACTTGC	ACTT-TA--ACATG---GAGGCACTTGC-	----GT-GGAC-TGCTCGA-G--C-TGCT	0.413793	0.177808	GCACTTGC-	G-AGCTGCT	0.222222	0.00381226
novel-mol-miR-n381	hsa-miR-6778-3p	GTGGACTGCTCGAGCTGCT	TGCCTCCCTGACATTCCACAG	TGCCTCCCTG-ACATT-C-C-A-CA-G--	-G------TGGAC--TGCTCGAGC-TGCT	0.37931	0.45061	TTCCACAG	GAGCTGCT	-0.3125	4.09922e-05
novel-mol-miR-n381	hsa-miR-6719-3p	GTGGACTGCTCGAGCTGCT	TCTGACATCAGTGATTCTCCTG	TC-TG-ACATCAG-T-GATT-CTC-CTG	--GTGGAC-T--GCTCGA--GCT-GCT-	0.464286	0.0964805	TT-CTCCTG	GAGCTGCT-	0.0555556	0.000263242
novel-mol-miR-n381	hsa-miR-12127	GTGGACTGCTCGAGCTGCT	TAGAGGTTCTAATGGTCCAGGGTTA	TAGA-GGTTCTAA-TGGTC-CAGG-G-T--TA	--G-TGG-----ACT-G-CTC--GAGCTGCT-	0.375	0.0309164	CAGG-GTTA	GAGCTGCT-	0.0555556	0.00035571
novel-mol-miR-n381	hsa-miR-596	GTGGACTGCTCGAGCTGCT	AAGCCTGCCCGGCTCCTCGGG	AAGCCTGCCCGG-CTC-CTCG-G--G--	--G--T----GGACT-GCTCGAGCTGCT	0.428571	0.177808	TC-CTCGGG	GAGCT-GCT	-0.111111	4.83136e-05
novel-mol-miR-n381	hsa-miR-93-3p	GTGGACTGCTCGAGCTGCT	ACTGCTGAGCTAGCACTTCCCG	----ACTGCT-GAGCTAGCACTTCCCG	GTGGACTGCTCGAGCT-G--C-T----	0.518519	0.00703287	-ACTTCCCG	GAGCT-GCT	-0.111111	2.71969e-05
novel-mol-miR-n381	hsa-miR-636	GTGGACTGCTCGAGCTGCT	TGTGCTTGCTCGTCCCGCCCGCA	TGTG--CTTGCTCGTCCC-GCCC-GCA-	-GTGGAC-TGCTCG----AG--CTGC-T	0.5	0.0196408	CGCCC-GCA	-GAGCTGCT	0.0555556	6.91464e-05
novel-mol-miR-n381	hsa-miR-4708-5p	GTGGACTGCTCGAGCTGCT	AGAGATGCCGCCTTGCTCCTT	AGAGATGCCGC-CTTGCTC---CT--T	---G-TG--G-AC-TGCTCGAGCTGCT	0.481481	0.328034	T-GCTCCTT	GAGCTGC-T	0.222222	0.00381226
novel-mol-miR-n381	hsa-miR-7843-3p	GTGGACTGCTCGAGCTGCT	ATGAAGCCTTCTCTGCCTTACG	A-TGAAGC-CTT-CTCTGCCTTA-C-G--	-GTG--G-AC-TGCTC-G----AGCTGCT	0.413793	0.65533	GCCTTACG	GAGCTGCT	0.0625	2.84012e-05
novel-mol-miR-n381	hsa-miR-4662a-3p	GTGGACTGCTCGAGCTGCT	AAAGATAGACAATTGGCTAAAT	AAAGATAG-ACAAT--T-G-GCTAAA--T	---G-T-GGAC--TGCTCGAGCT---GCT	0.413793	0.0544717	G-GCTAAAT	GAGCT-GCT	0.222222	0.130523
novel-mol-miR-n381	hsa-miR-6849-5p	GTGGACTGCTCGAGCTGCT	GAGTGGATAGGGGAGTGTGTGGA	GAGTGGA-TAGGG---GAGTG-TG-TGGA	--GTGGACT---GCTCGA--GCTGCT---	0.448276	0.00256656	TGTG-TGGA	-GAGCTGCT	0.0555556	4.1897e-05
novel-mol-miR-n381	hsa-miR-4666a-3p	GTGGACTGCTCGAGCTGCT	CATACAATCTGACATGTATTT	CA-T--ACAAT-CT-GA-CATGTATT-T	--GTGGAC--TGCTCGAGC-TG----CT	0.428571	0.282662	ATGTATT-T	GAG-CTGCT	-0.111111	5.75541e-05
novel-mol-miR-n381	hsa-miR-3159	GTGGACTGCTCGAGCTGCT	TAGGATTACAAGTGTCGGCCAC	-TAGGATTACAAGTG-TCG-GCCA--C-	GT-GG---AC---TGCTCGAG-C-TGCT	0.464286	0.0320803	TCG-GCCAC-	--GAGCTGCT	-0.1	6.35458e-05
novel-mol-miR-n382	hsa-miR-6515-3p	ATGCACTGCCTCTTCCCTGGC	TCTCTTCATCTACCCCCCAG	TCTCT-T-CATCTA-CC-C--CCCA-G--	-----ATGCA-CT-GCCTCTTCCC-TGGC	0.413793	0.45061	CCCCCCAG-	-TCCCTGGC	0.0555556	0.000232044
novel-mol-miR-n382	hsa-miR-23a-3p	ATGCACTGCCTCTTCCCTGGC	ATCACATTGCCAGGGATTTCC	AT-CACATTGCCAGGGAT-TTCC-----	ATGCAC--TGCC-----TCTTCCCTGGC	0.5	0.0129894	GGATTTCC	TCCCTGGC	-0.125	8.27974e-06
novel-mol-miR-n382	hsa-miR-146a-5p	ATGCACTGCCTCTTCCCTGGC	TGAGAACTGAATTCCATGGGTT	TGA-GA-ACTGAA--T-T-CCA-TGGGTT-	--ATG-CACTG--CCTCTTCC-CT-GG--C	0.433333	0.0876199	-CATGGGTT	TCCCTGG-C	-0.111111	0.000192619
novel-mol-miR-n382	hsa-miR-425-3p	ATGCACTGCCTCTTCCCTGGC	ATCGGGAATGTCGTGTCCGCCC	ATCGGGA-A-TG--TCGTGTCCGCC---C	AT---G-CACTGCCTC-T-T-C-CCTGGC	0.482759	0.0038896	GTCCGCC--C	-TCC-CTGGC	0.05	0.00026035
novel-mol-miR-n382	hsa-miR-320c	ATGCACTGCCTCTTCCCTGGC	AAAAGCTGGGTTGAGAGGGT	AAAA-GC--TGGG--T-TGAGAG-----GGT-	---ATGCACT--GCCTCT-----TCCCTGG-C	0.28125	0.0784826	GAGAGGGT	TCCCTGGC	-0.125	9.20905e-06
novel-mol-miR-n382	hsa-miR-487b-3p	ATGCACTGCCTCTTCCCTGGC	AATCGTACAGGGTCATCCACTT	AATCGTACAGG--G--TCAT-CCACTT---	-AT-G--CA--CTGCCTC-TTCC-C-TGGC	0.433333	0.916665	ATCCACTT--	-TCC-CTGGC	0.05	0.0017867
novel-mol-miR-n382	hsa-miR-4750-5p	ATGCACTGCCTCTTCCCTGGC	CTCGGGCGGAGGTGGTTGAGTG	C-TCGGGCGGAGG-TGG--T-TGAGT----G--	-AT---GC--A--CT-GCCTCT---TCCCTGGC	0.30303	0.950271	GTTGAGTG--	--TCCCTGGC	-0.25	1.0752e-06
novel-mol-miR-n382	hsa-miR-6778-5p	ATGCACTGCCTCTTCCCTGGC	AGTGGGAGGACAGGAGGCAGGT	AGTGGGAGGACAGGAG--GCA---------GGT-	A-T-----G-C---A-CTGC-CTCTTCCCTGG-C	0.264706	0.00248095	AGGCAGGT	TCCCTGGC	0.0625	0.00334122
novel-mol-miR-n382	hsa-miR-4751	ATGCACTGCCTCTTCCCTGGC	AGAGGACCCGTAGCTGCTAGAAGG	AGAG-G-AC--CCGTAGCTG-C--TAGAAGG-	--A-TGCACTGCC-T--CT-TCCCT----GGC	0.40625	0.389476	CTAGAAGG-	-TCCCTGGC	-0.111111	0.000115302
novel-mol-miR-n382	hsa-miR-8071	ATGCACTGCCTCTTCCCTGGC	CGGTGGACTGGAGTGGGTGG	CGG-TGG-ACTGGAG--TGGG-T-----GG-	---AT-GCACT---GCCT---CTTCCCTGGC	0.322581	0.24441	GTGGGTGG-	-TCCCTGGC	0.0555556	0.000173963
novel-mol-miR-n382	hsa-miR-23a-5p	ATGCACTGCCTCTTCCCTGGC	GGGGTTCCTGGGGATGGGATTT	GGGGT-T-C-CTGGGGA--TGGGA-TT---T---	-----ATGCACT---G-CCT----CTTCCCTGGC	0.264706	0.0226685	TGGGATTT-	T-CCCTGGC	-0.277778	0.00010851
novel-mol-miR-n382	hsa-miR-6844	ATGCACTGCCTCTTCCCTGGC	TTCTTTGTTTTTAATTCACAG	T-T-CTT--TGTTTT--TAA-TTCACA--G--	-ATGC--ACTG----CCT--CTTC-C-CTGGC	0.3125	0.732749	ATTCACAG--	--TCCCTGGC	-0.1	0.000322358
novel-mol-miR-n382	hsa-miR-302b-5p	ATGCACTGCCTCTTCCCTGGC	ACTTTAACATGGAAGTGCTTTC	ACTTTAA-CA-TGGAAG--TGCTT---T--C	A---T--GCACT----GCCT-CTTCCCTGGC	0.387097	0.407825	GTGCTTT-C	-TCCCTGGC	0.0555556	4.05294e-05
novel-mol-miR-n382	hsa-miR-9718	ATGCACTGCCTCTTCCCTGGC	TTGCTGACCTGGGTGGTGGT	T-TGC--TGACCTGGG-TGGT----GGT-	-ATGCACTG-CCT---CT--TCCCTGG-C	0.413793	0.205514	GTGG-TGGT	-TCCCTGGC	0.0555556	0.000662992
novel-mol-miR-n382	hsa-miR-4664-5p	ATGCACTGCCTCTTCCCTGGC	TGGGGTGCCCACTCCGCAAGTT	-TGGGG---TGCCCA-CT-CCGCAAGTT---	AT---GCACTG-CC-TCTTCC-C----TGGC	0.387097	0.255283	CGCAAGTT	TCCCTGGC	-0.125	0.000165513
novel-mol-miR-n382	hsa-miR-211-3p	ATGCACTGCCTCTTCCCTGGC	GCAGGGACAGCAAAGGGGTGC	GCAGG-GACAGCAAAGGG-G--T-------G-C	--A--TG-CA-C------TGCCTCTTCCCTGGC	0.272727	0.131749	AGGGGTG-C	-TCCCTGGC	-0.111111	1.07484e-05
novel-mol-miR-n382	hsa-miR-548h-3p	ATGCACTGCCTCTTCCCTGGC	CAAAAACCGCAATTACTTTTGCA	CAAAAACC-GCAAT-TA-C-T-TT---TG-CA	-----A--TGC-A-CT-GCCTCTTCCCTGGC-	0.375	0.902357	-CTTTTGCA	TCCCTGGC-	0.0555556	4.80051e-05
novel-mol-miR-n382	hsa-miR-6892-5p	ATGCACTGCCTCTTCCCTGGC	GTAAGGGACCGGAGAGTAGGA	GTAAGG-GACCGGAGA--G--TA-------GGA-	---A--TG--C----ACTGCCT-CTTCCCTGG-C	0.235294	0.225085	GAGTAGGA	TCCCTGGC	-0.125	9.20905e-06
novel-mol-miR-n382	hsa-miR-378i	ATGCACTGCCTCTTCCCTGGC	ACTGGACTAGGAGTCAGAAGG	ACTGG-ACTAGGAG--TCAGAA------GG-	A-T-GCACT----GCCTC----TTCCCTGGC	0.354839	0.0328451	TCAGAAGG-	TC-CCTGGC	0.0555556	0.000662992
novel-mol-miR-n382	hsa-miR-4508	ATGCACTGCCTCTTCCCTGGC	GCGGGGCTGGGCGCGCG	--GCGGGG-CTGGGCGCG-C------G--	ATGC----ACT--GC-C-TCTTCCCTGGC	0.310345	0.098355	GGCGCGCG-	-TCCCTGGC	-0.111111	2.78865e-05
novel-mol-miR-n382	hsa-miR-98-3p	ATGCACTGCCTCTTCCCTGGC	CTATACAACTTACTACTTTCCC	CTATA-CAACTTA-CTACT-TTCCC----	--AT-GC-AC-T-GC--CTCTTCCCTGGC	0.482759	0.00340512	ACTTTCCC	TCCCTGGC	0.0625	5.28834e-05
novel-mol-miR-n382	hsa-miR-3972	ATGCACTGCCTCTTCCCTGGC	CTGCCAGCCCCGTTCCAGGGCA	C-TGCCAGC--CC-CGTTCCAG--GGCA	-ATG-CA-CTGCCTC-TTCC--CTGGC-	0.535714	0.0190659	-CCAGGGCA	TCCCTGGC-	0.222222	0.0185694
novel-mol-miR-n382	hsa-miR-6881-3p	ATGCACTGCCTCTTCCCTGGC	ATCCTCTTTCGTCCTTCCCACT	AT-C-CT-CTTTCGTCCTTCCCACT---	ATGCACTGC---C-T-CTT-CC-CTGGC	0.535714	0.107868	TTCCCACT-	-TCCCTGGC	0.0555556	4.80051e-05
novel-mol-miR-n382	hsa-miR-4442	ATGCACTGCCTCTTCCCTGGC	GCCGGACAAGAGGGAGG	--GCCGGACAAGAGG-GA----------GG-	ATG-C--AC------TG-CCTCTTCCCTGGC	0.225806	0.0564621	GAGGGAGG-	-TCCCTGGC	-0.277778	2.47722e-06
novel-mol-miR-n382	hsa-miR-2053	ATGCACTGCCTCTTCCCTGGC	GTGTTAATTAAACCTCTATTTAC	G-TGTTA-AT-TAAA-CCTCTATT---TA--C	-ATG---CA-CT---GCCTC--TTCCCT-GGC	0.375	0.163398	CTATTTA-C	-TCCCTGGC	-0.111111	2.78865e-05
novel-mol-miR-n382	hsa-miR-548k	ATGCACTGCCTCTTCCCTGGC	AAAAGTACTTGCGGATTTTGCT	AAAAGT--ACTTGCGGA-T-TT---TG-CT	---A-TGCAC-TGC---CTCTTCCCTGGC-	0.433333	0.0169737	ATTT-TGCT	-TCCCTGGC	-0.111111	2.78865e-05
novel-mol-miR-n382	hsa-miR-6068	ATGCACTGCCTCTTCCCTGGC	CCTGCGAGTCTCCGGCGGTGG	CC-TGCGA--G--TCT-CCGGCGGTGG-	--ATGC-ACTGCCTCTTCC--C--TGGC	0.5	0.0129894	GGCGGTGG-	-TCCCTGGC	0.0555556	0.00048752
novel-mol-miR-n382	hsa-miR-7703	ATGCACTGCCTCTTCCCTGGC	TTGCACTCTGGCCTTCTCCCAGG	T-TGCACTCTGGCCTTCT-CCCA-GG-	-ATGCA--CT-GCC-TCTTCCC-TGGC	0.62963	0.00549365	CTCCCAGG-	-TCCCTGGC	0.388889	0.0221395
novel-mol-miR-n382	hsa-miR-376a-2-5p	ATGCACTGCCTCTTCCCTGGC	GGTAGATTTTCCTTCTATGGT	GGTA-G-A-T---T-TTCCTTCTATGGT-	---ATGCACTGCCTCTTCC--C--TGG-C	0.448276	0.0473559	TCTATGGT	TCCCTGGC	0.4375	0.00314279
novel-mol-miR-n382	hsa-miR-6892-3p	ATGCACTGCCTCTTCCCTGGC	TCCCTCTCCCACCCCTTGCAG	-TCC-CT-CTC-CCA-C--CCCTTGCAG-	AT--GC-ACT-GCC-TCTTCCC-TG--GC	0.448276	0.347203	-CCTTGCAG-	TCCCTG--GC	0.05	0.00131884
novel-mol-miR-n382	hsa-miR-4469	ATGCACTGCCTCTTCCCTGGC	GCTCCCTCTAGGGTCGCTCGGA	--GCT-C--CCTCTAGGGTCGCTC-GGA-	ATGC-ACTGCCTCT----TC-C-CTGG-C	0.482759	0.846787	-CGCTCGGA	TCCCT-GGC	0.222222	0.0065053
novel-mol-miR-n382	hsa-miR-12123	ATGCACTGCCTCTTCCCTGGC	TTATTCATTCACAAAAGCTTTA	TTATT-CAT-T-CACAAAAG-CTT---TA---	--A-TGCA-CTGC-C-----TCTTCCCT-GGC	0.34375	0.732749	AAGCTTTA	TCCCTGGC	-0.125	0.000570792
novel-mol-miR-n382	hsa-miR-937-3p	ATGCACTGCCTCTTCCCTGGC	ATCCGCGCTCTGACTCTCTGCC	AT-C-C-GCGCTCTGACTCTC-TGC-C	ATGCACTGC-CTCT---TC-CCTG-GC	0.592593	0.00194521	TCTCTGCC	TCCCTGGC	0.625	3.38344e-05
novel-mol-miR-n382	hsa-miR-4688	ATGCACTGCCTCTTCCCTGGC	TAGGGGCAGCAGAGGACCTGGG	TAGGG-GCAGCAGAG-GACCTG-------GG-	-A---TGCA-C----TG-CCT-CTTCCCTGGC	0.34375	0.902357	GACCTGGG	TCCCTGGC	0.4375	0.000538934
novel-mol-miR-n382	hsa-miR-134-3p	ATGCACTGCCTCTTCCCTGGC	CCTGTGGGCCACCTAGTCACCAA	CC-TG---TGGGCCAC-CTAGTCACCAA----	--ATGCACT--G-C-CTCT--TC-CC--TGGC	0.375	0.125523	GTCACCAA--	-TC-CCTGGC	-0.1	0.000669406
novel-mol-miR-n382	hsa-miR-146a-3p	ATGCACTGCCTCTTCCCTGGC	CCTCTGAAATTCAGTTCTTCAG	CCTCTGAAATT-CAG-T---TCTTCA---G--	--------A-TGCA-CTGCCTCTTC-CCTGGC	0.34375	0.0373895	TTCTTCAG-	TCCCT-GGC	0.0555556	2.567e-05
novel-mol-miR-n382	hsa-miR-5701	ATGCACTGCCTCTTCCCTGGC	TTATTGTCACGTTCTGATT	TTATTGTCACGT---TCTGAT---T---	--A-TG-CAC-TGCCTCT--TCCCTGGC	0.428571	0.0320803	TTC-TGATT	TCCCTG-GC	0.0555556	0.000349882
novel-mol-miR-n382	hsa-miR-6881-5p	ATGCACTGCCTCTTCCCTGGC	TGGGGTAAGGATAGGAGGGTCA	TGGGGTAAGGATAGG-A--G----------GGTCA	----------AT--GCACTGCCTCTTCCCTGG-C-	0.228571	0.0599642	GAGG-GTCA	TCCCTGGC-	-0.277778	8.17945e-05
novel-mol-miR-n382	hsa-miR-12119	ATGCACTGCCTCTTCCCTGGC	TTCTGAGGGGACGGTAGATTTGGGG	TTCTGAGGG-G-ACGGTAGA--T-TTGG----GG-	-----A---TGCAC--T-G-CCTCTT--CCCTGGC	0.314286	0.070484	ATTTGGGG-	-TCCCTGGC	-0.111111	4.93648e-05
novel-mol-miR-n382	hsa-miR-4298	ATGCACTGCCTCTTCCCTGGC	CTGGGACAGGAGGAGGAGGCAG	C-TGGGACAGGAGGAG--GA----------GGCAG	-AT--G-C------A-CTG-CCTCTTCCCTGGC--	0.228571	0.110777	GGA--GGCAG	TCCCTGGC--	-0.25	8.68118e-06
novel-mol-miR-n382	hsa-miR-6759-5p	ATGCACTGCCTCTTCCCTGGC	TTGTGGGTGGGCAGAAGTCTGT	T-TG---TGGG--TGGGCAGAAGT-C--TGT--	-ATGCACT--GCCT---C-----TTCCCTG-GC	0.30303	0.353075	AAGTCTGT-	-TCCCTGGC	-0.111111	0.000138104
novel-mol-miR-n382	hsa-miR-548y	ATGCACTGCCTCTTCCCTGGC	AAAAGTAATCACTGTTTTTGCC	AAAAGTAAT-CACTGT--T-TT---TGC-C	-------ATGCACTG-CCTCTTCCCTG-GC	0.433333	0.163732	TTTTTGCC	TCCCTGGC	0.25	0.00233376
novel-mol-miR-n382	hsa-miR-6848-3p	ATGCACTGCCTCTTCCCTGGC	GTGGTCTCTTGGCCCCCAG	G-TGGTCT-CTTGGCC-C--CCA--G--	-AT-G-C-AC-T-GCCTCTTCC-CTGGC	0.428571	0.50625	GCCCCCAG-	-TCCCTGGC	0.0555556	0.0011695
novel-mol-miR-n382	hsa-miR-4507	ATGCACTGCCTCTTCCCTGGC	CTGGGTTGGGCTGGGCTGGG	C-TGGGT---TGGGC-TGGGCTG-----GG-	-AT--G-CACT--GCCT---CT-TCCCTGGC	0.322581	0.297785	GGGCTGGG	TCCCTGGC	0.25	0.771016
novel-mol-miR-n382	hsa-miR-548ao-5p	ATGCACTGCCTCTTCCCTGGC	AGAAGTAACTACGGTTTTTGCA	AGAAGTAA-CTACGGT---T-TT---TG-CA	---A-T--GC-AC--TGCCTCTTCCCTGGC-	0.387097	0.205665	TTTTTGCA	TCCCTGGC	0.0625	7.75128e-05
novel-mol-miR-n382	hsa-miR-3690	ATGCACTGCCTCTTCCCTGGC	ACCTGGACCCAGCGTAGACAAAG	A--C-CTGGACC-CAG--CG--TAGACAAAG-	ATGCACT-G-CCTC--TTC-CCT-G-----GC	0.375	0.684096	AGACAAAG-	-TCCCTGGC	-0.277778	7.34288e-05
novel-mol-miR-n382	hsa-miR-302b-3p	ATGCACTGCCTCTTCCCTGGC	TAAGTGCTTCCATGTTTTAGTAG	TAAGTGCTTCCA-TG--T-TT---TAGTAG-	--A-TG----CACTGCCTCTTCCCT-G--GC	0.419355	0.0161301	TTTAGTAG-	-TCCCTGGC	-0.111111	8.47848e-06
novel-mol-miR-n382	hsa-miR-6759-3p	ATGCACTGCCTCTTCCCTGGC	TGACCTTTGCCTCTCCCCTCAG	-TGAC-CTTTGCCTCTC-CCCTCAG--	ATG-CAC--TGCCTCT-TCCCT--GGC	0.592593	0.00194521	CCCCTCAG-	TCCCT-GGC	0.222222	0
novel-mol-miR-n382	hsa-miR-3149	ATGCACTGCCTCTTCCCTGGC	TTTGTATGGATATGTGTGTGTAT	TT-TGT-A-TGGA--TA-TGTG---TGTGTAT-	--ATG-CACT-G-CCT-CT-T-CCCTG-G---C	0.333333	0.971269	GTGTGTAT-	-TCCCTGGC	-0.277778	1.18032e-05
novel-mol-miR-n382	hsa-miR-146b-3p	ATGCACTGCCTCTTCCCTGGC	GCCCTGTGGACTCAGTTCTGGT	--GCC-CTGTGGAC-TCAGTTC--TGGT-	ATG-CAC--T-G-CCTC--TTCCCTGG-C	0.482759	0.0473559	GTTC-TGGT	-TCCCTGGC	0.222222	0.0216892
novel-mol-miR-n382	hsa-miR-6845-5p	ATGCACTGCCTCTTCCCTGGC	CGGGGCCAGAGCAGAGAGC	CGGGGCCAGA-GCA--GA----------GAGC	---------ATGCACTG-CCTCTTCCCTG-GC	0.25	0.0784826	-CAGAGAGC	TCCCTG-GC	0.0555556	0.000662992
novel-mol-miR-n382	hsa-miR-7848-3p	ATGCACTGCCTCTTCCCTGGC	CTACCCTCGGTCTGCTTACCACA	CTAC--C-CTCGGTC-TGCTTACCACA----	--A-TGCACT--G-CCT-CTT-CC-C-TGGC	0.419355	0.113095	TTACCACA-	-TCCCTGGC	-0.111111	0.000175307
novel-mol-miR-n382	hsa-miR-10400-3p	ATGCACTGCCTCTTCCCTGGC	CTGGGCTCCCGGACGAGGCGGG	C-TGG----GC-TC--CCGGACGA-GGCGGG	-AT-GCACTGCCTCTTCC---C--TGGC---	0.387097	0.070484	GAGGCGGG-	-TCCCTGGC	-0.111111	0.000108697
novel-mol-miR-n382	hsa-miR-548az-5p	ATGCACTGCCTCTTCCCTGGC	CAAAAGTGATTGTGGTTTTTGC	CAAAAGTG-ATTG-TGGT--T-TT---TG-C	----A-TGCA---CT-G-CCTCTTCCCTGGC	0.387097	0.0876623	GTTTTTG-C	-TCCCTGGC	0.0555556	0.000593512
novel-mol-miR-n382	hsa-miR-4706	ATGCACTGCCTCTTCCCTGGC	AGCGGGGAGGAAGTGGGCGCTGCTT	A-GCGGGGAGGAAG-TGGGCGCTGCTT-------	ATGC--------A-CT--GC-CT-CTTCCCTGGC	0.352941	0.793066	-CGCTGCTT	TCCCTG-GC	0.0555556	4.80051e-05
novel-mol-miR-n382	hsa-miR-376a-3p	ATGCACTGCCTCTTCCCTGGC	ATCATAGAGGAAAATCCACGT	AT-CA-TAGAGGAAAA--TC--CACG-T---	ATGCACT----G----CCTCTTC-C-CTGGC	0.354839	0.106953	ATCCAC-GT-	-TCC-CTGGC	0.05	0.00525709
novel-mol-miR-n382	hsa-miR-4666a-5p	ATGCACTGCCTCTTCCCTGGC	ATACATGTCAGATTGTATGCC	ATA-CA-TGTCAGA-T-TGTA---TGC-C	AT-GCACTG-C---CTCT-T-CCCTG-GC	0.448276	0.324628	TGTATGCC	TCCCTGGC	0.25	0.00372661
novel-mol-miR-n382	hsa-miR-4509	ATGCACTGCCTCTTCCCTGGC	ACTAAAGGATATAGAAGGTTTT	ACTAAAGGAT-A-TAGAAGG--T-TT---T---	A-T----G--CACT-----GCCTCTTCCCTGGC	0.30303	0.794427	AAGGTTTT	TCCCTGGC	-0.3125	3.73717e-05
novel-mol-miR-n382	hsa-miR-654-3p	ATGCACTGCCTCTTCCCTGGC	TATGTCTGCTGACCATCACCTT	TATGTCTG-CTGACCATCA--CCT-T---	-ATG-C--ACTG-CC-TC-TTCC-CTGGC	0.482759	0.0965708	ATCACCTT--	-TC-CCTGGC	0.05	0.000751205
novel-mol-miR-n382	hsa-miR-548aa	ATGCACTGCCTCTTCCCTGGC	AAAAACCACAATTACTTTTGCACCA	AAAAAC--CACAATTA-CT-T-TTGCACCA----	----A-TGCAC---T-GC-CTCTT-C-CC-TGGC	0.352941	0.593537	TTGCACCA	TCCCTGGC	-0.125	6.06607e-05
novel-mol-miR-n382	hsa-miR-154-3p	ATGCACTGCCTCTTCCCTGGC	AATCATACACGGTTGACCTATT	AATCATA-CACGGTTGACCTA-TT-------	----AT-GCAC---TG-CCT-CTTCCCTGGC	0.387097	0.650275	GACCTATT	TCCCTGGC	0.0625	7.75128e-05
novel-mol-miR-n382	hsa-miR-6847-3p	ATGCACTGCCTCTTCCCTGGC	GGCTCATGTGTCTGTCCTCTTC	GGCTCATG---TG--TCTGTCCTCTT--C	-----ATGCACTGCCTCT-TCC-C-TGGC	0.482759	0.326314	TCCTCTT-C	TCC-CTGGC	0.388889	0.177977
novel-mol-miR-n382	hsa-miR-146b-5p	ATGCACTGCCTCTTCCCTGGC	TGAGAACTGAATTCCATAGGCTG	TGA-GA-ACTGAA--T-T-CCA-TAGGCTG	--ATG-CACTG--CCTCTTCC-CT-GGC--	0.466667	0.00870778	ATAGGCTG--	-T-CCCTGGC	-0.1	9.87428e-05
novel-mol-miR-n382	hsa-miR-4664-3p	ATGCACTGCCTCTTCCCTGGC	CTTCCGGTCTGTGAGCCCCGTC	CT-T-C-CG-G--TCTGTGAGCCCCGT--C	--ATGCAC-TGCCTCT-T----CCC-TGGC	0.433333	0.102362	GCCCCGTC	TCCCTGGC	0.4375	0.00339526
novel-mol-miR-n382	hsa-miR-1268a	ATGCACTGCCTCTTCCCTGGC	CGGGCGTGGTGGTGGGGG	CGG--GCG--TGG--TGG-TGGG-----GG-	---ATGC-ACT-GCCT--CT---TCCCTGGC	0.258065	0.947072	GGTGGGGG	TCCCTGGC	-0.125	6.89961e-06
novel-mol-miR-n382	hsa-miR-1229-3p	ATGCACTGCCTCTTCCCTGGC	CTCTCACCACTGCCCTCCCACAG	CTCTCAC--CACTGCCCTC--CCACA-G--	-----A-TGCACTG-CCTCTTCC-C-TGGC	0.466667	0.448277	TCCCACAG-	TCCC-TGGC	0.222222	0.0690547
novel-mol-miR-n382	hsa-miR-1229-5p	ATGCACTGCCTCTTCCCTGGC	GTGGGTAGGGTTTGGGGGAGAGCG	G-TGGGT-AGG--G--T-TTGGGGGA----GAGCG	-AT--G-CA--CTGCCTCTT------CCCTG-GC-	0.285714	0.76207	GGAGAGCG-	TCCCTG-GC	-0.277778	1.01395e-06
novel-mol-miR-n382	hsa-miR-939-5p	ATGCACTGCCTCTTCCCTGGC	TGGGGAGCTGAGGCTCTGGGGGTG	-TGGGG-AGCTGAGGC-TCTGGGGGT----G--	AT---GCA-CT---GCCTCT-----TCCCTGGC	0.363636	0.0478275	TGGGGGTG-	TCCCTG-GC	-0.111111	7.31116e-05
novel-mol-miR-n382	hsa-miR-25-3p	ATGCACTGCCTCTTCCCTGGC	CATTGCACTTGTCTCGGTCTGA	CATTGCACTTGTC-TCGGT-C--TGA--	-A-TGCAC-TG-CCTC--TTCCCTG-GC	0.535714	0.00338112	CGGTCTGA-	-TCCCTGGC	-0.111111	9.50212e-06
novel-mol-miR-n382	hsa-miR-425-5p	ATGCACTGCCTCTTCCCTGGC	AATGACACGATCACTCCCGTTGA	AATGACACGAT-CACTC--CCGT-TGA--	-ATG-CAC--TGC-CTCTTCC--CTG-GC	0.517241	0.00119634	CCCGTTGA	TCCCTGGC	0.25	0.0218436
novel-mol-miR-n382	hsa-miR-625-5p	ATGCACTGCCTCTTCCCTGGC	AGGGGGAAAGTTCTATAGTCC	AGGGG-GAA-AGT-T-C-TA-TAGTCC-----	A----TG--CA--CTGCCT-CT--TCCCTGGC	0.3125	0.0562949	TATAGTC-C	T-CCCTGGC	-0.111111	0.000112235
novel-mol-miR-n382	hsa-miR-369-3p	ATGCACTGCCTCTTCCCTGGC	AATAATACATGGTTGATCTTT	AATAATA-CATGGT-TGA--TCTT---T---	----AT-GCA----CTG-CCTCTTCCCTGGC	0.354839	0.0967351	TGATCTTT-	T-CCCTGGC	-0.111111	4.75249e-05
novel-mol-miR-n382	hsa-miR-548h-5p	ATGCACTGCCTCTTCCCTGGC	AAAAGTAATCGCGGTTTTTGTC	AAAAGTA--ATC-GCGGT-T-TT---TGT-C	---A-T-GCA-CTGC---CTCTTCCCTG-GC	0.387097	0.969417	TTTTTGTC	TCCCTGGC	0.25	0.0218436
novel-mol-miR-n382	hsa-miR-142-3p	ATGCACTGCCTCTTCCCTGGC	TGTAGTGTTTCCTACTTTATGGA	-TGT-AG-TGTTTCCTACTTTA---TGGA-	ATG-CA-CTG---CCT-C-TT-CCCTGG-C	0.466667	0.0474845	TTTATGGA	TCCCTGGC	0.25	0.63039
novel-mol-miR-n382	hsa-miR-1205	ATGCACTGCCTCTTCCCTGGC	TCTGCAGGGTTTGCTTTGAG	TC-TGCAGGGTT-TGC-T-TT----GAG-	--ATGCA-----CTGCCTCTTCCCTG-GC	0.413793	0.0311531	GCTTTGAG-	TCCCTG-GC	0.0555556	0.000138104
novel-mol-miR-n382	hsa-miR-3649	ATGCACTGCCTCTTCCCTGGC	AGGGACCTGAGTGTCTAAG	AGG-GAC-CTGAG--TG-T-C--TAAG--	A--TG-CACT--GCCT-CTTCCCT--GGC	0.37931	0.654834	TGTCTAAG-	TCCCT-GGC	0.0555556	0.000288521
novel-mol-miR-n382	hsa-miR-3118	ATGCACTGCCTCTTCCCTGGC	TGTGACTGCATTATGAAAATTCT	TG-TG-ACTGCATTA-TGAAAA-TTC--T---	--ATGCACTGC----CT-----CTTCCCTGGC	0.375	0.00712789	AAAATTCT	TCCCTGGC	-0.3125	3.77326e-05
novel-mol-miR-n382	hsa-miR-3173-3p	ATGCACTGCCTCTTCCCTGGC	AAAGGAGGAAATAGGCAGGCCA	AAAGGAG-GAA-A-TAGGCA---------GGCCA	-----A-TG--CACT--GC-CTCTTCCCTGG-C-	0.264706	0.322944	GCAG-GCCA	TCCCTGGC-	-0.111111	7.31116e-05
novel-mol-miR-n382	hsa-miR-4761-3p	ATGCACTGCCTCTTCCCTGGC	GAGGGCATGCGCACTTTGTCC	GAGG-GCA-TGCGCA-CTT---TGTC-C	-A--TGCACTGC-C-TCTTCCCTG--GC	0.5	0.0055985	-CTTTGTCC	TCCCTG-GC	0.0555556	1.53937e-05
novel-mol-miR-n382	hsa-miR-98-5p	ATGCACTGCCTCTTCCCTGGC	TGAGGTAGTAAGTTGTATTGTT	TGAGGTAGTA-AGT-TGTA--T-TGT---T---	--A--T-G--CA--CTG--CCTCT-TCCCTGGC	0.30303	0.177808	GTAT-TGTT	-TCCCTGGC	-0.111111	4.93648e-05
novel-mol-miR-n382	hsa-miR-3622b-5p	ATGCACTGCCTCTTCCCTGGC	AGGCATGGGAGGTCAGGTGA	AG-GCA-TGGGAGG--TCAGGT-----GA--	A-TGCACT-----GCCTC---TTCCCTG-GC	0.322581	0.50577	TCAGGTGA-	TC-CCTGGC	0.0555556	0.00106178
novel-mol-miR-n382	hsa-miR-302d-5p	ATGCACTGCCTCTTCCCTGGC	ACTTTAACATGGAGGCACTTGC	ACTTTAA-CA-TGGAGGCACT-T-----G-C	A---T--GCACT----GC-CTCTTCCCTGGC	0.387097	0.407825	GCACTTGC	TCCCTGGC	0.4375	0.00104854
novel-mol-miR-n382	hsa-miR-6778-3p	ATGCACTGCCTCTTCCCTGGC	TGCCTCCCTGACATTCCACAG	-TGC-CTC-CCTGACATTCCACA-G--	ATGCACT-GCCT--C-TTCC-C-TGGC	0.555556	0.00906759	TTCCACAG--	-TCC-CTGGC	0.05	0.00384024
novel-mol-miR-n382	hsa-miR-6719-3p	ATGCACTGCCTCTTCCCTGGC	TCTGACATCAGTGATTCTCCTG	TC-TGACATCAGTGAT--TCT-CC-TG--	--ATG-CA-C--TG--CCTCTTCCCTGGC	0.482759	0.0242106	TTCTCCTG--	-TC-CCTGGC	0.2	0.000533392
novel-mol-miR-n382	hsa-miR-12127	ATGCACTGCCTCTTCCCTGGC	TAGAGGTTCTAATGGTCCAGGGTTA	TA-G-AGGT-T-C-TAA-TGGTCCAG--GGTTA-	-ATGCA---CTGCCT--CT--TCC--CTGG---C	0.352941	0.937736	-CAGGGTTA	TCCCTG-GC	-0.277778	1.27527e-05
novel-mol-miR-n382	hsa-miR-596	ATGCACTGCCTCTTCCCTGGC	AAGCCTGCCCGGCTCCTCGGG	AA-GC-CTGCCCGG-CT-CCTCG-GG-	-ATGCACTG-CC--TCTTCC-C-TGGC	0.555556	0.000722518	TCCTCGGG-	TCC-CTGGC	0.388889	0.0221395
novel-mol-miR-n382	hsa-miR-93-3p	ATGCACTGCCTCTTCCCTGGC	ACTGCTGAGCTAGCACTTCCCG	ACTGCTGAGCTAGCACT-T-CCC-G--	A-TGC--A-CT-GC-CTCTTCCCTGGC	0.592593	0.000884364	ACTTCCC-G--	---TCCCTGGC	-0.0909091	5.91022e-06
novel-mol-miR-n382	hsa-miR-636	ATGCACTGCCTCTTCCCTGGC	TGTGCTTGCTCGTCCCGCCCGCA	TG-TGCT--TGC-TCGT-CCC-GCCCGCA	--ATGC-ACTGCCTC-TTCCCTG---GC-	0.517241	0.205514	CGCCC-GCA	-TCCCTGGC	0.0555556	0.000671804
novel-mol-miR-n382	hsa-miR-4708-5p	ATGCACTGCCTCTTCCCTGGC	AGAGATGCCGCCTTGCTCCTT	AGAGATGC-C-GCCTTGCT-CCT-T---	----ATGCACTGCC-T-CTTCC-CTGGC	0.5	0.0204222	TGCTCCTT--	T-C-CCTGGC	0.05	2.36775e-05
novel-mol-miR-n382	hsa-miR-7843-3p	ATGCACTGCCTCTTCCCTGGC	ATGAAGCCTTCTCTGCCTTACG	ATGA-A--GCCTTCTCTGCCTTAC-G--	ATG-CACTGCC-TCT-T-CC---CTGGC	0.535714	0.0166884	GCCTTACG-	TCCCT-GGC	0.0555556	0.0010864
novel-mol-miR-n382	hsa-miR-4662a-3p	ATGCACTGCCTCTTCCCTGGC	AAAGATAGACAATTGGCTAAAT	AAA-G-A-TAGACAA-T-T-----GGCTAAAT	--ATGCACT-G-C--CTCTTCCCTGGC-----	0.34375	0.0323147	GGCTAAAT	TCCCTGGC	-0.3125	4.99937e-06
novel-mol-miR-n382	hsa-miR-6849-5p	ATGCACTGCCTCTTCCCTGGC	GAGTGGATAGGGGAGTGTGTGGA	GAGTGG-A-TAGGGGAG--TG-TGT----GGA-	-A-T-GCACT------GCCT-CT-TCCCTGG-C	0.333333	0.00716693	TGTGTGGA	TCCCTGGC	0.25	0.323251
novel-mol-miR-n382	hsa-miR-4666a-3p	ATGCACTGCCTCTTCCCTGGC	CATACAATCTGACATGTATTT	CATA-CAATCTGACATG-TA-TT---T---	-AT-GC-A-CTG-C---CT-CTTCCCTGGC	0.4	0.260373	ATGTATTT-	-TCCCTGGC	-0.277778	6.80804e-05
novel-mol-miR-n382	hsa-miR-3159	ATGCACTGCCTCTTCCCTGGC	TAGGATTACAAGTGTCGGCCAC	TAG-G-A-T---TACAAGTGTCGGCCA---C	-A-TGCACTGCCT-C---T-TC--CC-TGGC	0.387097	0.0967351	TCGGCCA--C	TC--CCTGGC	0.05	6.30277e-05
novel-mol-miR-n383	hsa-miR-6515-3p	ATGCACTGCCTCTTCCCTGGC	TCTCTTCATCTACCCCCCAG	TCTCT-T-CATCTA-CC-C--CCCA-G--	-----ATGCA-CT-GCCTCTTCCC-TGGC	0.413793	0.0376769	CCCCCCAG-	-TCCCTGGC	0.0555556	0.000156168
novel-mol-miR-n383	hsa-miR-23a-3p	ATGCACTGCCTCTTCCCTGGC	ATCACATTGCCAGGGATTTCC	AT-CACATTGCCAGGGAT-TTCC-----	ATGCAC--TGCC-----TCTTCCCTGGC	0.5	0.719398	GGATTTCC	TCCCTGGC	-0.125	7.41584e-06
novel-mol-miR-n383	hsa-miR-146a-5p	ATGCACTGCCTCTTCCCTGGC	TGAGAACTGAATTCCATGGGTT	TGA-GA-ACTGAA--T-T-CCA-TGGGTT-	--ATG-CACTG--CCTCTTCC-CT-GG--C	0.433333	0.000445954	-CATGGGTT	TCCCTGG-C	-0.111111	0.000108697
novel-mol-miR-n383	hsa-miR-425-3p	ATGCACTGCCTCTTCCCTGGC	ATCGGGAATGTCGTGTCCGCCC	ATCGGGA-A-TG--TCGTGTCCGCC---C	AT---G-CACTGCCTC-T-T-C-CCTGGC	0.482759	0.00699673	GTCCGCC--C	-TCC-CTGGC	0.05	0.000238681
novel-mol-miR-n383	hsa-miR-320c	ATGCACTGCCTCTTCCCTGGC	AAAAGCTGGGTTGAGAGGGT	AAAA-GC--TGGG--T-TGAGAG-----GGT-	---ATGCACT--GCCTCT-----TCCCTGG-C	0.28125	0.435673	GAGAGGGT	TCCCTGGC	-0.125	0.000312907
novel-mol-miR-n383	hsa-miR-487b-3p	ATGCACTGCCTCTTCCCTGGC	AATCGTACAGGGTCATCCACTT	AATCGTACAGG--G--TCAT-CCACTT---	-AT-G--CA--CTGCCTC-TTCC-C-TGGC	0.433333	0.955317	ATCCACTT--	-TCC-CTGGC	0.05	0.00202533
novel-mol-miR-n383	hsa-miR-4750-5p	ATGCACTGCCTCTTCCCTGGC	CTCGGGCGGAGGTGGTTGAGTG	C-TCGGGCGGAGG-TGG--T-TGAGT----G--	-AT---GC--A--CT-GCCTCT---TCCCTGGC	0.30303	0.44616	GTTGAGTG--	--TCCCTGGC	-0.25	1.63709e-05
novel-mol-miR-n383	hsa-miR-6778-5p	ATGCACTGCCTCTTCCCTGGC	AGTGGGAGGACAGGAGGCAGGT	AGTGGGAGGACAGGAG--GCA---------GGT-	A-T-----G-C---A-CTGC-CTCTTCCCTGG-C	0.264706	0.400476	AGGCAGGT	TCCCTGGC	0.0625	5.23822e-05
novel-mol-miR-n383	hsa-miR-4751	ATGCACTGCCTCTTCCCTGGC	AGAGGACCCGTAGCTGCTAGAAGG	AGAG-G-AC--CCGTAGCTG-C--TAGAAGG-	--A-TGCACTGCC-T--CT-TCCCT----GGC	0.40625	0.0695146	CTAGAAGG-	-TCCCTGGC	-0.111111	0.000221376
novel-mol-miR-n383	hsa-miR-8071	ATGCACTGCCTCTTCCCTGGC	CGGTGGACTGGAGTGGGTGG	CGG-TGG-ACTGGAG--TGGG-T-----GG-	---AT-GCACT---GCCT---CTTCCCTGGC	0.322581	0.124589	GTGGGTGG-	-TCCCTGGC	0.0555556	0.000138104
novel-mol-miR-n383	hsa-miR-23a-5p	ATGCACTGCCTCTTCCCTGGC	GGGGTTCCTGGGGATGGGATTT	GGGGT-T-C-CTGGGGA--TGGGA-TT---T---	-----ATGCACT---G-CCT----CTTCCCTGGC	0.264706	0.0347904	TGGGATTT-	T-CCCTGGC	-0.277778	1.32092e-05
novel-mol-miR-n383	hsa-miR-6844	ATGCACTGCCTCTTCCCTGGC	TTCTTTGTTTTTAATTCACAG	T-T-CTT--TGTTTT--TAA-TTCACA--G--	-ATGC--ACTG----CCT--CTTC-C-CTGGC	0.3125	0.00471922	ATTCACAG--	--TCCCTGGC	-0.1	3.14448e-05
novel-mol-miR-n383	hsa-miR-302b-5p	ATGCACTGCCTCTTCCCTGGC	ACTTTAACATGGAAGTGCTTTC	ACTTTAA-CA-TGGAAG--TGCTT---T--C	A---T--GCACT----GCCT-CTTCCCTGGC	0.387097	0.286609	GTGCTTT-C	-TCCCTGGC	0.0555556	0.000258027
novel-mol-miR-n383	hsa-miR-9718	ATGCACTGCCTCTTCCCTGGC	TTGCTGACCTGGGTGGTGGT	T-TGC--TGACCTGGG-TGGT----GGT-	-ATGCACTG-CCT---CT--TCCCTGG-C	0.413793	0.163922	GTGG-TGGT	-TCCCTGGC	0.0555556	0.00764179
novel-mol-miR-n383	hsa-miR-4664-5p	ATGCACTGCCTCTTCCCTGGC	TGGGGTGCCCACTCCGCAAGTT	-TGGGG---TGCCCA-CT-CCGCAAGTT---	AT---GCACTG-CC-TCTTCC-C----TGGC	0.387097	0.931738	CGCAAGTT	TCCCTGGC	-0.125	4.28871e-05
novel-mol-miR-n383	hsa-miR-211-3p	ATGCACTGCCTCTTCCCTGGC	GCAGGGACAGCAAAGGGGTGC	GCAGG-GACAGCAAAGGG-G--T-------G-C	--A--TG-CA-C------TGCCTCTTCCCTGGC	0.272727	0.794427	AGGGGTG-C	-TCCCTGGC	-0.111111	0.00022249
novel-mol-miR-n383	hsa-miR-548h-3p	ATGCACTGCCTCTTCCCTGGC	CAAAAACCGCAATTACTTTTGCA	CAAAAACC-GCAAT-TA-C-T-TT---TG-CA	-----A--TGC-A-CT-GCCTCTTCCCTGGC-	0.375	0.259159	-CTTTTGCA	TCCCTGGC-	0.0555556	0.000349882
novel-mol-miR-n383	hsa-miR-6892-5p	ATGCACTGCCTCTTCCCTGGC	GTAAGGGACCGGAGAGTAGGA	GTAAGG-GACCGGAGA--G--TA-------GGA-	---A--TG--C----ACTGCCT-CTTCCCTGG-C	0.235294	0.422994	GAGTAGGA	TCCCTGGC	-0.125	1.03457e-05
novel-mol-miR-n383	hsa-miR-378i	ATGCACTGCCTCTTCCCTGGC	ACTGGACTAGGAGTCAGAAGG	ACTGG-ACTAGGAG--TCAGAA------GG-	A-T-GCACT----GCCTC----TTCCCTGGC	0.354839	0.070484	TCAGAAGG-	TC-CCTGGC	0.0555556	0.00108192
novel-mol-miR-n383	hsa-miR-4508	ATGCACTGCCTCTTCCCTGGC	GCGGGGCTGGGCGCGCG	--GCGGGG-CTGGGCGCG-C------G--	ATGC----ACT--GC-C-TCTTCCCTGGC	0.310345	0.588867	GGCGCGCG-	-TCCCTGGC	-0.111111	0.000192619
novel-mol-miR-n383	hsa-miR-98-3p	ATGCACTGCCTCTTCCCTGGC	CTATACAACTTACTACTTTCCC	CTATA-CAACTTA-CTACT-TTCCC----	--AT-GC-AC-T-GC--CTCTTCCCTGGC	0.482759	0.00811187	ACTTTCCC	TCCCTGGC	0.0625	5.28834e-05
novel-mol-miR-n383	hsa-miR-3972	ATGCACTGCCTCTTCCCTGGC	CTGCCAGCCCCGTTCCAGGGCA	C-TGCCAGC--CC-CGTTCCAG--GGCA	-ATG-CA-CTGCCTC-TTCC--CTGGC-	0.535714	0.00338112	-CCAGGGCA	TCCCTGGC-	0.222222	0.185958
novel-mol-miR-n383	hsa-miR-6881-3p	ATGCACTGCCTCTTCCCTGGC	ATCCTCTTTCGTCCTTCCCACT	AT-C-CT-CTTTCGTCCTTCCCACT---	ATGCACTGC---C-T-CTT-CC-CTGGC	0.535714	0.0311025	TTCCCACT-	-TCCCTGGC	0.0555556	4.80051e-05
novel-mol-miR-n383	hsa-miR-4442	ATGCACTGCCTCTTCCCTGGC	GCCGGACAAGAGGGAGG	--GCCGGACAAGAGG-GA----------GG-	ATG-C--AC------TG-CCTCTTCCCTGGC	0.225806	0.102256	GAGGGAGG-	-TCCCTGGC	-0.277778	1.01395e-06
novel-mol-miR-n383	hsa-miR-2053	ATGCACTGCCTCTTCCCTGGC	GTGTTAATTAAACCTCTATTTAC	G-TGTTA-AT-TAAA-CCTCTATT---TA--C	-ATG---CA-CT---GCCTC--TTCCCT-GGC	0.375	0.703606	CTATTTA-C	-TCCCTGGC	-0.111111	4.75249e-05
novel-mol-miR-n383	hsa-miR-548k	ATGCACTGCCTCTTCCCTGGC	AAAAGTACTTGCGGATTTTGCT	AAAAGT--ACTTGCGGA-T-TT---TG-CT	---A-TGCAC-TGC---CTCTTCCCTGGC-	0.433333	0.0848854	ATTT-TGCT	-TCCCTGGC	-0.111111	5.70307e-05
novel-mol-miR-n383	hsa-miR-6068	ATGCACTGCCTCTTCCCTGGC	CCTGCGAGTCTCCGGCGGTGG	CC-TGCGA--G--TCT-CCGGCGGTGG-	--ATGC-ACTGCCTCTTCC--C--TGGC	0.5	0.000436558	GGCGGTGG-	-TCCCTGGC	0.0555556	0.000651016
novel-mol-miR-n383	hsa-miR-7703	ATGCACTGCCTCTTCCCTGGC	TTGCACTCTGGCCTTCTCCCAGG	T-TGCACTCTGGCCTTCT-CCCA-GG-	-ATGCA--CT-GCC-TCTTCCC-TGGC	0.62963	0.000745381	CTCCCAGG-	-TCCCTGGC	0.388889	0.00262609
novel-mol-miR-n383	hsa-miR-376a-2-5p	ATGCACTGCCTCTTCCCTGGC	GGTAGATTTTCCTTCTATGGT	GGTA-G-A-T---T-TTCCTTCTATGGT-	---ATGCACTGCCTCTTCC--C--TGG-C	0.448276	0.0197985	TCTATGGT	TCCCTGGC	0.4375	0.0165435
novel-mol-miR-n383	hsa-miR-6892-3p	ATGCACTGCCTCTTCCCTGGC	TCCCTCTCCCACCCCTTGCAG	-TCC-CT-CTC-CCA-C--CCCTTGCAG-	AT--GC-ACT-GCC-TCTTCCC-TG--GC	0.448276	0.588867	-CCTTGCAG-	TCCCTG--GC	0.05	0.00131884
novel-mol-miR-n383	hsa-miR-4469	ATGCACTGCCTCTTCCCTGGC	GCTCCCTCTAGGGTCGCTCGGA	--GCT-C--CCTCTAGGGTCGCTC-GGA-	ATGC-ACTGCCTCT----TC-C-CTGG-C	0.482759	0.0311531	-CGCTCGGA	TCCCT-GGC	0.222222	0
novel-mol-miR-n383	hsa-miR-12123	ATGCACTGCCTCTTCCCTGGC	TTATTCATTCACAAAAGCTTTA	TTATT-CAT-T-CACAAAAG-CTT---TA---	--A-TGCA-CTGC-C-----TCTTCCCT-GGC	0.34375	0.948721	AAGCTTTA	TCCCTGGC	-0.125	4.36122e-05
novel-mol-miR-n383	hsa-miR-937-3p	ATGCACTGCCTCTTCCCTGGC	ATCCGCGCTCTGACTCTCTGCC	AT-C-C-GCGCTCTGACTCTC-TGC-C	ATGCACTGC-CTCT---TC-CCTG-GC	0.592593	0.00252682	TCTCTGCC	TCCCTGGC	0.625	0.000313927
novel-mol-miR-n383	hsa-miR-4688	ATGCACTGCCTCTTCCCTGGC	TAGGGGCAGCAGAGGACCTGGG	TAGGG-GCAGCAGAG-GACCTG-------GG-	-A---TGCA-C----TG-CCT-CTTCCCTGGC	0.34375	0.032904	GACCTGGG	TCCCTGGC	0.4375	0.00410494
novel-mol-miR-n383	hsa-miR-134-3p	ATGCACTGCCTCTTCCCTGGC	CCTGTGGGCCACCTAGTCACCAA	CC-TG---TGGGCCAC-CTAGTCACCAA----	--ATGCACT--G-C-CTCT--TC-CC--TGGC	0.375	0.287136	GTCACCAA--	-TC-CCTGGC	-0.1	0.000353047
novel-mol-miR-n383	hsa-miR-146a-3p	ATGCACTGCCTCTTCCCTGGC	CCTCTGAAATTCAGTTCTTCAG	CCTCTGAAATT-CAG-T---TCTTCA---G--	--------A-TGCA-CTGCCTCTTC-CCTGGC	0.34375	0.00510407	TTCTTCAG-	TCCCT-GGC	0.0555556	8.37548e-05
novel-mol-miR-n383	hsa-miR-5701	ATGCACTGCCTCTTCCCTGGC	TTATTGTCACGTTCTGATT	TTATTGTCACGT---TCTGAT---T---	--A-TG-CAC-TGCCTCT--TCCCTGGC	0.428571	0.0326461	TTC-TGATT	TCCCTG-GC	0.0555556	0.000156168
novel-mol-miR-n383	hsa-miR-6881-5p	ATGCACTGCCTCTTCCCTGGC	TGGGGTAAGGATAGGAGGGTCA	TGGGGTAAGGATAGG-A--G----------GGTCA	----------AT--GCACTGCCTCTTCCCTGG-C-	0.228571	0.025533	GAGG-GTCA	TCCCTGGC-	-0.277778	0.000259791
novel-mol-miR-n383	hsa-miR-12119	ATGCACTGCCTCTTCCCTGGC	TTCTGAGGGGACGGTAGATTTGGGG	TTCTGAGGG-G-ACGGTAGA--T-TTGG----GG-	-----A---TGCAC--T-G-CCTCTT--CCCTGGC	0.314286	0.373901	ATTTGGGG-	-TCCCTGGC	-0.111111	4.2595e-06
novel-mol-miR-n383	hsa-miR-4298	ATGCACTGCCTCTTCCCTGGC	CTGGGACAGGAGGAGGAGGCAG	C-TGGGACAGGAGGAG--GA----------GGCAG	-AT--G-C------A-CTG-CCTCTTCCCTGGC--	0.228571	0.070484	GGA--GGCAG	TCCCTGGC--	-0.25	2.84461e-06
novel-mol-miR-n383	hsa-miR-6759-5p	ATGCACTGCCTCTTCCCTGGC	TTGTGGGTGGGCAGAAGTCTGT	T-TG---TGGG--TGGGCAGAAGT-C--TGT--	-ATGCACT--GCCT---C-----TTCCCTG-GC	0.30303	0.377322	AAGTCTGT-	-TCCCTGGC	-0.111111	3.38131e-06
novel-mol-miR-n383	hsa-miR-548y	ATGCACTGCCTCTTCCCTGGC	AAAAGTAATCACTGTTTTTGCC	AAAAGTAAT-CACTGT--T-TT---TGC-C	-------ATGCACTG-CCTCTTCCCTG-GC	0.433333	0.104897	TTTTTGCC	TCCCTGGC	0.25	0.00233376
novel-mol-miR-n383	hsa-miR-6848-3p	ATGCACTGCCTCTTCCCTGGC	GTGGTCTCTTGGCCCCCAG	G-TGGTCT-CTTGGCC-C--CCA--G--	-AT-G-C-AC-T-GCCTCTTCC-CTGGC	0.428571	0.177808	GCCCCCAG-	-TCCCTGGC	0.0555556	4.60427e-05
novel-mol-miR-n383	hsa-miR-4507	ATGCACTGCCTCTTCCCTGGC	CTGGGTTGGGCTGGGCTGGG	C-TGGGT---TGGGC-TGGGCTG-----GG-	-AT--G-CACT--GCCT---CT-TCCCTGGC	0.322581	0.10501	GGGCTGGG	TCCCTGGC	0.25	0.771016
novel-mol-miR-n383	hsa-miR-548ao-5p	ATGCACTGCCTCTTCCCTGGC	AGAAGTAACTACGGTTTTTGCA	AGAAGTAA-CTACGGT---T-TT---TG-CA	---A-T--GC-AC--TGCCTCTTCCCTGGC-	0.387097	0.324828	TTTTTGCA	TCCCTGGC	0.0625	0.00120194
novel-mol-miR-n383	hsa-miR-3690	ATGCACTGCCTCTTCCCTGGC	ACCTGGACCCAGCGTAGACAAAG	A--C-CTGGACC-CAG--CG--TAGACAAAG-	ATGCACT-G-CCTC--TTC-CCT-G-----GC	0.375	0.352451	AGACAAAG-	-TCCCTGGC	-0.277778	5.03894e-05
novel-mol-miR-n383	hsa-miR-302b-3p	ATGCACTGCCTCTTCCCTGGC	TAAGTGCTTCCATGTTTTAGTAG	TAAGTGCTTCCA-TG--T-TT---TAGTAG-	--A-TG----CACTGCCTCTTCCCT-G--GC	0.419355	0.00929702	TTTAGTAG-	-TCCCTGGC	-0.111111	9.50212e-06
novel-mol-miR-n383	hsa-miR-6759-3p	ATGCACTGCCTCTTCCCTGGC	TGACCTTTGCCTCTCCCCTCAG	-TGAC-CTTTGCCTCTC-CCCTCAG--	ATG-CAC--TGCCTCT-TCCCT--GGC	0.592593	0.0248257	CCCCTCAG-	TCCCT-GGC	0.222222	0.0216892
novel-mol-miR-n383	hsa-miR-3149	ATGCACTGCCTCTTCCCTGGC	TTTGTATGGATATGTGTGTGTAT	TT-TGT-A-TGGA--TA-TGTG---TGTGTAT-	--ATG-CACT-G-CCT-CT-T-CCCTG-G---C	0.333333	0.00397177	GTGTGTAT-	-TCCCTGGC	-0.277778	2.1527e-06
novel-mol-miR-n383	hsa-miR-146b-3p	ATGCACTGCCTCTTCCCTGGC	GCCCTGTGGACTCAGTTCTGGT	--GCC-CTGTGGAC-TCAGTTC--TGGT-	ATG-CAC--T-G-CCTC--TTCCCTGG-C	0.482759	0.165755	GTTC-TGGT	-TCCCTGGC	0.222222	0.00836755
novel-mol-miR-n383	hsa-miR-6845-5p	ATGCACTGCCTCTTCCCTGGC	CGGGGCCAGAGCAGAGAGC	CGGGGCCAGA-GCA--GA----------GAGC	---------ATGCACTG-CCTCTTCCCTG-GC	0.25	0.579638	-CAGAGAGC	TCCCTG-GC	0.0555556	0.00135323
novel-mol-miR-n383	hsa-miR-7848-3p	ATGCACTGCCTCTTCCCTGGC	CTACCCTCGGTCTGCTTACCACA	CTAC--C-CTCGGTC-TGCTTACCACA----	--A-TGCACT--G-CCT-CTT-CC-C-TGGC	0.419355	0.102256	TTACCACA-	-TCCCTGGC	-0.111111	0.000108697
novel-mol-miR-n383	hsa-miR-10400-3p	ATGCACTGCCTCTTCCCTGGC	CTGGGCTCCCGGACGAGGCGGG	C-TGG----GC-TC--CCGGACGA-GGCGGG	-AT-GCACTGCCTCTTCC---C--TGGC---	0.387097	0.177808	GAGGCGGG-	-TCCCTGGC	-0.111111	0.000141442
novel-mol-miR-n383	hsa-miR-548az-5p	ATGCACTGCCTCTTCCCTGGC	CAAAAGTGATTGTGGTTTTTGC	CAAAAGTG-ATTG-TGGT--T-TT---TG-C	----A-TGCA---CT-G-CCTCTTCCCTGGC	0.387097	0.23673	GTTTTTG-C	-TCCCTGGC	0.0555556	0
novel-mol-miR-n383	hsa-miR-4706	ATGCACTGCCTCTTCCCTGGC	AGCGGGGAGGAAGTGGGCGCTGCTT	A-GCGGGGAGGAAG-TGGGCGCTGCTT-------	ATGC--------A-CT--GC-CT-CTTCCCTGGC	0.352941	0.0768695	-CGCTGCTT	TCCCTG-GC	0.0555556	0.00116703
novel-mol-miR-n383	hsa-miR-376a-3p	ATGCACTGCCTCTTCCCTGGC	ATCATAGAGGAAAATCCACGT	AT-CA-TAGAGGAAAA--TC--CACG-T---	ATGCACT----G----CCTCTTC-C-CTGGC	0.354839	0.243798	ATCCAC-GT-	-TCC-CTGGC	0.05	7.61621e-05
novel-mol-miR-n383	hsa-miR-4666a-5p	ATGCACTGCCTCTTCCCTGGC	ATACATGTCAGATTGTATGCC	ATA-CA-TGTCAGA-T-TGTA---TGC-C	AT-GCACTG-C---CTCT-T-CCCTG-GC	0.448276	0.0640305	TGTATGCC	TCCCTGGC	0.25	0.0737737
novel-mol-miR-n383	hsa-miR-4509	ATGCACTGCCTCTTCCCTGGC	ACTAAAGGATATAGAAGGTTTT	ACTAAAGGAT-A-TAGAAGG--T-TT---T---	A-T----G--CACT-----GCCTCTTCCCTGGC	0.30303	0.227486	AAGGTTTT	TCCCTGGC	-0.3125	1.83653e-06
novel-mol-miR-n383	hsa-miR-654-3p	ATGCACTGCCTCTTCCCTGGC	TATGTCTGCTGACCATCACCTT	TATGTCTG-CTGACCATCA--CCT-T---	-ATG-C--ACTG-CC-TC-TTCC-CTGGC	0.482759	0.953779	ATCACCTT--	-TC-CCTGGC	0.05	6.30277e-05
novel-mol-miR-n383	hsa-miR-548aa	ATGCACTGCCTCTTCCCTGGC	AAAAACCACAATTACTTTTGCACCA	AAAAAC--CACAATTA-CT-T-TTGCACCA----	----A-TGCAC---T-GC-CTCTT-C-CC-TGGC	0.352941	0.933304	TTGCACCA	TCCCTGGC	-0.125	0.000150858
novel-mol-miR-n383	hsa-miR-154-3p	ATGCACTGCCTCTTCCCTGGC	AATCATACACGGTTGACCTATT	AATCATA-CACGGTTGACCTA-TT-------	----AT-GCAC---TG-CCT-CTTCCCTGGC	0.387097	0.286609	GACCTATT	TCCCTGGC	0.0625	0.00123222
novel-mol-miR-n383	hsa-miR-6847-3p	ATGCACTGCCTCTTCCCTGGC	GGCTCATGTGTCTGTCCTCTTC	GGCTCATG---TG--TCTGTCCTCTT--C	-----ATGCACTGCCTCT-TCC-C-TGGC	0.482759	0.800825	TCCTCTT-C	TCC-CTGGC	0.388889	0.098073
novel-mol-miR-n383	hsa-miR-146b-5p	ATGCACTGCCTCTTCCCTGGC	TGAGAACTGAATTCCATAGGCTG	TGA-GA-ACTGAA--T-T-CCA-TAGGCTG	--ATG-CACTG--CCTCTTCC-CT-GGC--	0.466667	0.0433916	ATAGGCTG--	-T-CCCTGGC	-0.1	5.5446e-05
novel-mol-miR-n383	hsa-miR-4664-3p	ATGCACTGCCTCTTCCCTGGC	CTTCCGGTCTGTGAGCCCCGTC	CT-T-C-CG-G--TCTGTGAGCCCCGT--C	--ATGCAC-TGCCTCT-T----CCC-TGGC	0.433333	0.070484	GCCCCGTC	TCCCTGGC	0.4375	0.00604315
novel-mol-miR-n383	hsa-miR-1268a	ATGCACTGCCTCTTCCCTGGC	CGGGCGTGGTGGTGGGGG	CGG--GCG--TGG--TGG-TGGG-----GG-	---ATGC-ACT-GCCT--CT---TCCCTGGC	0.258065	0.391282	GGTGGGGG	TCCCTGGC	-0.125	5.41799e-05
novel-mol-miR-n383	hsa-miR-1229-3p	ATGCACTGCCTCTTCCCTGGC	CTCTCACCACTGCCCTCCCACAG	CTCTCAC--CACTGCCCTC--CCACA-G--	-----A-TGCACTG-CCTCTTCC-C-TGGC	0.466667	0.907428	TCCCACAG-	TCCC-TGGC	0.222222	0.0065053
novel-mol-miR-n383	hsa-miR-1229-5p	ATGCACTGCCTCTTCCCTGGC	GTGGGTAGGGTTTGGGGGAGAGCG	G-TGGGT-AGG--G--T-TTGGGGGA----GAGCG	-AT--G-CA--CTGCCTCTT------CCCTG-GC-	0.285714	0.101896	GGAGAGCG-	TCCCTG-GC	-0.277778	2.70599e-05
novel-mol-miR-n383	hsa-miR-939-5p	ATGCACTGCCTCTTCCCTGGC	TGGGGAGCTGAGGCTCTGGGGGTG	-TGGGG-AGCTGAGGC-TCTGGGGGT----G--	AT---GCA-CT---GCCTCT-----TCCCTGGC	0.363636	0.0313264	TGGGGGTG-	TCCCTG-GC	-0.111111	1.21312e-05
novel-mol-miR-n383	hsa-miR-25-3p	ATGCACTGCCTCTTCCCTGGC	CATTGCACTTGTCTCGGTCTGA	CATTGCACTTGTC-TCGGT-C--TGA--	-A-TGCAC-TG-CCTC--TTCCCTG-GC	0.535714	0.00118201	CGGTCTGA-	-TCCCTGGC	-0.111111	3.38131e-06
novel-mol-miR-n383	hsa-miR-425-5p	ATGCACTGCCTCTTCCCTGGC	AATGACACGATCACTCCCGTTGA	AATGACACGAT-CACTC--CCGT-TGA--	-ATG-CAC--TGC-CTCTTCC--CTG-GC	0.517241	0.000441387	CCCGTTGA	TCCCTGGC	0.25	0.0174421
novel-mol-miR-n383	hsa-miR-625-5p	ATGCACTGCCTCTTCCCTGGC	AGGGGGAAAGTTCTATAGTCC	AGGGG-GAA-AGT-T-C-TA-TAGTCC-----	A----TG--CA--CTGCCT-CT--TCCCTGGC	0.3125	0.16544	TATAGTC-C	T-CCCTGGC	-0.111111	5.70307e-05
novel-mol-miR-n383	hsa-miR-369-3p	ATGCACTGCCTCTTCCCTGGC	AATAATACATGGTTGATCTTT	AATAATA-CATGGT-TGA--TCTT---T---	----AT-GCA----CTG-CCTCTTCCCTGGC	0.354839	0.0967351	TGATCTTT-	T-CCCTGGC	-0.111111	7.80571e-06
novel-mol-miR-n383	hsa-miR-548h-5p	ATGCACTGCCTCTTCCCTGGC	AAAAGTAATCGCGGTTTTTGTC	AAAAGTA--ATC-GCGGT-T-TT---TGT-C	---A-T-GCA-CTGC---CTCTTCCCTG-GC	0.387097	0.031245	TTTTTGTC	TCCCTGGC	0.25	0.00233376
novel-mol-miR-n383	hsa-miR-142-3p	ATGCACTGCCTCTTCCCTGGC	TGTAGTGTTTCCTACTTTATGGA	-TGT-AG-TGTTTCCTACTTTA---TGGA-	ATG-CA-CTG---CCT-C-TT-CCCTGG-C	0.466667	0.000115087	TTTATGGA	TCCCTGGC	0.25	0.474591
novel-mol-miR-n383	hsa-miR-1205	ATGCACTGCCTCTTCCCTGGC	TCTGCAGGGTTTGCTTTGAG	TC-TGCAGGGTT-TGC-T-TT----GAG-	--ATGCA-----CTGCCTCTTCCCTG-GC	0.413793	0.532042	GCTTTGAG-	TCCCTG-GC	0.0555556	0.000258027
novel-mol-miR-n383	hsa-miR-3649	ATGCACTGCCTCTTCCCTGGC	AGGGACCTGAGTGTCTAAG	AGG-GAC-CTGAG--TG-T-C--TAAG--	A--TG-CACT--GCCT-CTTCCCT--GGC	0.37931	0.070484	TGTCTAAG-	TCCCT-GGC	0.0555556	0
novel-mol-miR-n383	hsa-miR-3118	ATGCACTGCCTCTTCCCTGGC	TGTGACTGCATTATGAAAATTCT	TG-TG-ACTGCATTA-TGAAAA-TTC--T---	--ATGCACTGC----CT-----CTTCCCTGGC	0.375	0.070484	AAAATTCT	TCCCTGGC	-0.3125	3.58209e-05
novel-mol-miR-n383	hsa-miR-3173-3p	ATGCACTGCCTCTTCCCTGGC	AAAGGAGGAAATAGGCAGGCCA	AAAGGAG-GAA-A-TAGGCA---------GGCCA	-----A-TG--CACT--GC-CTCTTCCCTGG-C-	0.264706	0.793066	GCAG-GCCA	TCCCTGGC-	-0.111111	4.93648e-05
novel-mol-miR-n383	hsa-miR-4761-3p	ATGCACTGCCTCTTCCCTGGC	GAGGGCATGCGCACTTTGTCC	GAGG-GCA-TGCGCA-CTT---TGTC-C	-A--TGCACTGC-C-TCTTCCCTG--GC	0.5	0.00241182	-CTTTGTCC	TCCCTG-GC	0.0555556	4.80051e-05
novel-mol-miR-n383	hsa-miR-98-5p	ATGCACTGCCTCTTCCCTGGC	TGAGGTAGTAAGTTGTATTGTT	TGAGGTAGTA-AGT-TGTA--T-TGT---T---	--A--T-G--CA--CTG--CCTCT-TCCCTGGC	0.30303	0.070484	GTAT-TGTT	-TCCCTGGC	-0.111111	4.93648e-05
novel-mol-miR-n383	hsa-miR-3622b-5p	ATGCACTGCCTCTTCCCTGGC	AGGCATGGGAGGTCAGGTGA	AG-GCA-TGGGAGG--TCAGGT-----GA--	A-TGCACT-----GCCTC---TTCCCTG-GC	0.322581	0.590912	TCAGGTGA-	TC-CCTGGC	0.0555556	8.37548e-05
novel-mol-miR-n383	hsa-miR-302d-5p	ATGCACTGCCTCTTCCCTGGC	ACTTTAACATGGAGGCACTTGC	ACTTTAA-CA-TGGAGGCACT-T-----G-C	A---T--GCACT----GC-CTCTTCCCTGGC	0.387097	0.919333	GCACTTGC	TCCCTGGC	0.4375	0.0120485
novel-mol-miR-n383	hsa-miR-6778-3p	ATGCACTGCCTCTTCCCTGGC	TGCCTCCCTGACATTCCACAG	-TGC-CTC-CCTGACATTCCACA-G--	ATGCACT-GCCT--C-TTCC-C-TGGC	0.555556	0.00703287	TTCCACAG--	-TCC-CTGGC	0.05	0.000444225
novel-mol-miR-n383	hsa-miR-6719-3p	ATGCACTGCCTCTTCCCTGGC	TCTGACATCAGTGATTCTCCTG	TC-TGACATCAGTGAT--TCT-CC-TG--	--ATG-CA-C--TG--CCTCTTCCCTGGC	0.482759	0.0327165	TTCTCCTG--	-TC-CCTGGC	0.2	0.00431889
novel-mol-miR-n383	hsa-miR-12127	ATGCACTGCCTCTTCCCTGGC	TAGAGGTTCTAATGGTCCAGGGTTA	TA-G-AGGT-T-C-TAA-TGGTCCAG--GGTTA-	-ATGCA---CTGCCT--CT--TCC--CTGG---C	0.352941	0.73913	-CAGGGTTA	TCCCTG-GC	-0.277778	3.94752e-05
novel-mol-miR-n383	hsa-miR-596	ATGCACTGCCTCTTCCCTGGC	AAGCCTGCCCGGCTCCTCGGG	AA-GC-CTGCCCGG-CT-CCTCG-GG-	-ATGCACTG-CC--TCTTCC-C-TGGC	0.555556	0.0276132	TCCTCGGG-	TCC-CTGGC	0.388889	0.00921595
novel-mol-miR-n383	hsa-miR-93-3p	ATGCACTGCCTCTTCCCTGGC	ACTGCTGAGCTAGCACTTCCCG	ACTGCTGAGCTAGCACT-T-CCC-G--	A-TGC--A-CT-GC-CTCTTCCCTGGC	0.592593	0.00551409	ACTTCCC-G--	---TCCCTGGC	-0.0909091	2.7223e-05
novel-mol-miR-n383	hsa-miR-636	ATGCACTGCCTCTTCCCTGGC	TGTGCTTGCTCGTCCCGCCCGCA	TG-TGCT--TGC-TCGT-CCC-GCCCGCA	--ATGC-ACTGCCTC-TTCCCTG---GC-	0.517241	0.244824	CGCCC-GCA	-TCCCTGGC	0.0555556	0.00144387
novel-mol-miR-n383	hsa-miR-4708-5p	ATGCACTGCCTCTTCCCTGGC	AGAGATGCCGCCTTGCTCCTT	AGAGATGC-C-GCCTTGCT-CCT-T---	----ATGCACTGCC-T-CTTCC-CTGGC	0.5	0.121196	TGCTCCTT--	T-C-CCTGGC	0.05	1.43524e-05
novel-mol-miR-n383	hsa-miR-7843-3p	ATGCACTGCCTCTTCCCTGGC	ATGAAGCCTTCTCTGCCTTACG	ATGA-A--GCCTTCTCTGCCTTAC-G--	ATG-CACTGCC-TCT-T-CC---CTGGC	0.535714	0.034459	GCCTTACG-	TCCCT-GGC	0.0555556	0.000593512
novel-mol-miR-n383	hsa-miR-4662a-3p	ATGCACTGCCTCTTCCCTGGC	AAAGATAGACAATTGGCTAAAT	AAA-G-A-TAGACAA-T-T-----GGCTAAAT	--ATGCACT-G-C--CTCTTCCCTGGC-----	0.34375	0.324159	GGCTAAAT	TCCCTGGC	-0.3125	5.22006e-06
novel-mol-miR-n383	hsa-miR-6849-5p	ATGCACTGCCTCTTCCCTGGC	GAGTGGATAGGGGAGTGTGTGGA	GAGTGG-A-TAGGGGAG--TG-TGT----GGA-	-A-T-GCACT------GCCT-CT-TCCCTGG-C	0.333333	0.0205414	TGTGTGGA	TCCCTGGC	0.25	0.53358
novel-mol-miR-n383	hsa-miR-4666a-3p	ATGCACTGCCTCTTCCCTGGC	CATACAATCTGACATGTATTT	CATA-CAATCTGACATG-TA-TT---T---	-AT-GC-A-CTG-C---CT-CTTCCCTGGC	0.4	0.258656	ATGTATTT-	-TCCCTGGC	-0.277778	1.18032e-05
novel-mol-miR-n383	hsa-miR-3159	ATGCACTGCCTCTTCCCTGGC	TAGGATTACAAGTGTCGGCCAC	TAG-G-A-T---TACAAGTGTCGGCCA---C	-A-TGCACTGCCT-C---T-TC--CC-TGGC	0.387097	0.504657	TCGGCCA--C	TC--CCTGGC	0.05	0.00026035
novel-mol-miR-n384	hsa-miR-6515-3p	ATGCACTGCCTCTTCCCTGGC	TCTCTTCATCTACCCCCCAG	TCTCT-T-CATCTA-CC-C--CCCA-G--	-----ATGCA-CT-GCCTCTTCCC-TGGC	0.413793	0.373901	CCCCCCAG-	-TCCCTGGC	0.0555556	4.80051e-05
novel-mol-miR-n384	hsa-miR-23a-3p	ATGCACTGCCTCTTCCCTGGC	ATCACATTGCCAGGGATTTCC	AT-CACATTGCCAGGGAT-TTCC-----	ATGCAC--TGCC-----TCTTCCCTGGC	0.5	0.0261055	GGATTTCC	TCCCTGGC	-0.125	1.98223e-05
novel-mol-miR-n384	hsa-miR-146a-5p	ATGCACTGCCTCTTCCCTGGC	TGAGAACTGAATTCCATGGGTT	TGA-GA-ACTGAA--T-T-CCA-TGGGTT-	--ATG-CACTG--CCTCTTCC-CT-GG--C	0.433333	0.069027	-CATGGGTT	TCCCTGG-C	-0.111111	5.70307e-05
novel-mol-miR-n384	hsa-miR-425-3p	ATGCACTGCCTCTTCCCTGGC	ATCGGGAATGTCGTGTCCGCCC	ATCGGGA-A-TG--TCGTGTCCGCC---C	AT---G-CACTGCCTC-T-T-C-CCTGGC	0.482759	0.967311	GTCCGCC--C	-TCC-CTGGC	0.05	3.76873e-05
novel-mol-miR-n384	hsa-miR-320c	ATGCACTGCCTCTTCCCTGGC	AAAAGCTGGGTTGAGAGGGT	AAAA-GC--TGGG--T-TGAGAG-----GGT-	---ATGCACT--GCCTCT-----TCCCTGG-C	0.28125	0.737145	GAGAGGGT	TCCCTGGC	-0.125	1.03457e-05
novel-mol-miR-n384	hsa-miR-487b-3p	ATGCACTGCCTCTTCCCTGGC	AATCGTACAGGGTCATCCACTT	AATCGTACAGG--G--TCAT-CCACTT---	-AT-G--CA--CTGCCTC-TTCC-C-TGGC	0.433333	0.126893	ATCCACTT--	-TCC-CTGGC	0.05	0.00131884
novel-mol-miR-n384	hsa-miR-4750-5p	ATGCACTGCCTCTTCCCTGGC	CTCGGGCGGAGGTGGTTGAGTG	C-TCGGGCGGAGG-TGG--T-TGAGT----G--	-AT---GC--A--CT-GCCTCT---TCCCTGGC	0.30303	0.362251	GTTGAGTG--	--TCCCTGGC	-0.25	1.38702e-06
novel-mol-miR-n384	hsa-miR-6778-5p	ATGCACTGCCTCTTCCCTGGC	AGTGGGAGGACAGGAGGCAGGT	AGTGGGAGGACAGGAG--GCA---------GGT-	A-T-----G-C---A-CTGC-CTCTTCCCTGG-C	0.264706	0.177808	AGGCAGGT	TCCCTGGC	0.0625	0.000160629
novel-mol-miR-n384	hsa-miR-4751	ATGCACTGCCTCTTCCCTGGC	AGAGGACCCGTAGCTGCTAGAAGG	AGAG-G-AC--CCGTAGCTG-C--TAGAAGG-	--A-TGCACTGCC-T--CT-TCCCT----GGC	0.40625	0.0202197	CTAGAAGG-	-TCCCTGGC	-0.111111	0
novel-mol-miR-n384	hsa-miR-8071	ATGCACTGCCTCTTCCCTGGC	CGGTGGACTGGAGTGGGTGG	CGG-TGG-ACTGGAG--TGGG-T-----GG-	---AT-GCACT---GCCT---CTTCCCTGGC	0.322581	0.286609	GTGGGTGG-	-TCCCTGGC	0.0555556	0.00555907
novel-mol-miR-n384	hsa-miR-23a-5p	ATGCACTGCCTCTTCCCTGGC	GGGGTTCCTGGGGATGGGATTT	GGGGT-T-C-CTGGGGA--TGGGA-TT---T---	-----ATGCACT---G-CCT----CTTCCCTGGC	0.264706	0.0194675	TGGGATTT-	T-CCCTGGC	-0.277778	6.41061e-06
novel-mol-miR-n384	hsa-miR-6844	ATGCACTGCCTCTTCCCTGGC	TTCTTTGTTTTTAATTCACAG	T-T-CTT--TGTTTT--TAA-TTCACA--G--	-ATGC--ACTG----CCT--CTTC-C-CTGGC	0.3125	0.0342684	ATTCACAG--	--TCCCTGGC	-0.1	0.000549946
novel-mol-miR-n384	hsa-miR-302b-5p	ATGCACTGCCTCTTCCCTGGC	ACTTTAACATGGAAGTGCTTTC	ACTTTAA-CA-TGGAAG--TGCTT---T--C	A---T--GCACT----GCCT-CTTCCCTGGC	0.387097	0.0967351	GTGCTTT-C	-TCCCTGGC	0.0555556	4.80051e-05
novel-mol-miR-n384	hsa-miR-9718	ATGCACTGCCTCTTCCCTGGC	TTGCTGACCTGGGTGGTGGT	T-TGC--TGACCTGGG-TGGT----GGT-	-ATGCACTG-CCT---CT--TCCCTGG-C	0.413793	0.65533	GTGG-TGGT	-TCCCTGGC	0.0555556	0.00048752
novel-mol-miR-n384	hsa-miR-4664-5p	ATGCACTGCCTCTTCCCTGGC	TGGGGTGCCCACTCCGCAAGTT	-TGGGG---TGCCCA-CT-CCGCAAGTT---	AT---GCACTG-CC-TCTTCC-C----TGGC	0.387097	0.580835	CGCAAGTT	TCCCTGGC	-0.125	4.97506e-05
novel-mol-miR-n384	hsa-miR-211-3p	ATGCACTGCCTCTTCCCTGGC	GCAGGGACAGCAAAGGGGTGC	GCAGG-GACAGCAAAGGG-G--T-------G-C	--A--TG-CA-C------TGCCTCTTCCCTGGC	0.272727	0.165787	AGGGGTG-C	-TCCCTGGC	-0.111111	2.78865e-05
novel-mol-miR-n384	hsa-miR-548h-3p	ATGCACTGCCTCTTCCCTGGC	CAAAAACCGCAATTACTTTTGCA	CAAAAACC-GCAAT-TA-C-T-TT---TG-CA	-----A--TGC-A-CT-GCCTCTTCCCTGGC-	0.375	0.373901	-CTTTTGCA	TCCCTGGC-	0.0555556	2.567e-05
novel-mol-miR-n384	hsa-miR-6892-5p	ATGCACTGCCTCTTCCCTGGC	GTAAGGGACCGGAGAGTAGGA	GTAAGG-GACCGGAGA--G--TA-------GGA-	---A--TG--C----ACTGCCT-CTTCCCTGG-C	0.235294	0.288102	GAGTAGGA	TCCCTGGC	-0.125	0.000343492
novel-mol-miR-n384	hsa-miR-378i	ATGCACTGCCTCTTCCCTGGC	ACTGGACTAGGAGTCAGAAGG	ACTGG-ACTAGGAG--TCAGAA------GG-	A-T-GCACT----GCCTC----TTCCCTGGC	0.354839	0.447523	TCAGAAGG-	TC-CCTGGC	0.0555556	0.00287778
novel-mol-miR-n384	hsa-miR-4508	ATGCACTGCCTCTTCCCTGGC	GCGGGGCTGGGCGCGCG	--GCGGGG-CTGGGCGCG-C------G--	ATGC----ACT--GC-C-TCTTCCCTGGC	0.310345	0.28289	GGCGCGCG-	-TCCCTGGC	-0.111111	0.00015261
novel-mol-miR-n384	hsa-miR-98-3p	ATGCACTGCCTCTTCCCTGGC	CTATACAACTTACTACTTTCCC	CTATA-CAACTTA-CTACT-TTCCC----	--AT-GC-AC-T-GC--CTCTTCCCTGGC	0.482759	0.0640305	ACTTTCCC	TCCCTGGC	0.0625	0.000908707
novel-mol-miR-n384	hsa-miR-3972	ATGCACTGCCTCTTCCCTGGC	CTGCCAGCCCCGTTCCAGGGCA	C-TGCCAGC--CC-CGTTCCAG--GGCA	-ATG-CA-CTGCCTC-TTCC--CTGGC-	0.535714	0.00694761	-CCAGGGCA	TCCCTGGC-	0.222222	0.0690547
novel-mol-miR-n384	hsa-miR-6881-3p	ATGCACTGCCTCTTCCCTGGC	ATCCTCTTTCGTCCTTCCCACT	AT-C-CT-CTTTCGTCCTTCCCACT---	ATGCACTGC---C-T-CTT-CC-CTGGC	0.535714	0.0269455	TTCCCACT-	-TCCCTGGC	0.0555556	4.80051e-05
novel-mol-miR-n384	hsa-miR-4442	ATGCACTGCCTCTTCCCTGGC	GCCGGACAAGAGGGAGG	--GCCGGACAAGAGG-GA----------GG-	ATG-C--AC------TG-CCTCTTCCCTGGC	0.225806	0.283521	GAGGGAGG-	-TCCCTGGC	-0.277778	1.01395e-06
novel-mol-miR-n384	hsa-miR-2053	ATGCACTGCCTCTTCCCTGGC	GTGTTAATTAAACCTCTATTTAC	G-TGTTA-AT-TAAA-CCTCTATT---TA--C	-ATG---CA-CT---GCCTC--TTCCCT-GGC	0.375	0.456872	CTATTTA-C	-TCCCTGGC	-0.111111	8.77831e-05
novel-mol-miR-n384	hsa-miR-548k	ATGCACTGCCTCTTCCCTGGC	AAAAGTACTTGCGGATTTTGCT	AAAAGT--ACTTGCGGA-T-TT---TG-CT	---A-TGCAC-TGC---CTCTTCCCTGGC-	0.433333	0.0131734	ATTT-TGCT	-TCCCTGGC	-0.111111	0.000426409
novel-mol-miR-n384	hsa-miR-6068	ATGCACTGCCTCTTCCCTGGC	CCTGCGAGTCTCCGGCGGTGG	CC-TGCGA--G--TCT-CCGGCGGTGG-	--ATGC-ACTGCCTCTTCC--C--TGGC	0.5	0.00694761	GGCGGTGG-	-TCCCTGGC	0.0555556	0.00272313
novel-mol-miR-n384	hsa-miR-7703	ATGCACTGCCTCTTCCCTGGC	TTGCACTCTGGCCTTCTCCCAGG	T-TGCACTCTGGCCTTCT-CCCA-GG-	-ATGCA--CT-GCC-TCTTCCC-TGGC	0.62963	0.000707199	CTCCCAGG-	-TCCCTGGC	0.388889	0.00170275
novel-mol-miR-n384	hsa-miR-376a-2-5p	ATGCACTGCCTCTTCCCTGGC	GGTAGATTTTCCTTCTATGGT	GGTA-G-A-T---T-TTCCTTCTATGGT-	---ATGCACTGCCTCTTCC--C--TGG-C	0.448276	0.00716149	TCTATGGT	TCCCTGGC	0.4375	0.00104854
novel-mol-miR-n384	hsa-miR-6892-3p	ATGCACTGCCTCTTCCCTGGC	TCCCTCTCCCACCCCTTGCAG	-TCC-CT-CTC-CCA-C--CCCTTGCAG-	AT--GC-ACT-GCC-TCTTCCC-TG--GC	0.448276	0.65533	-CCTTGCAG-	TCCCTG--GC	0.05	0.000321379
novel-mol-miR-n384	hsa-miR-4469	ATGCACTGCCTCTTCCCTGGC	GCTCCCTCTAGGGTCGCTCGGA	--GCT-C--CCTCTAGGGTCGCTC-GGA-	ATGC-ACTGCCTCT----TC-C-CTGG-C	0.482759	0.0242106	-CGCTCGGA	TCCCT-GGC	0.222222	0
novel-mol-miR-n384	hsa-miR-12123	ATGCACTGCCTCTTCCCTGGC	TTATTCATTCACAAAAGCTTTA	TTATT-CAT-T-CACAAAAG-CTT---TA---	--A-TGCA-CTGC-C-----TCTTCCCT-GGC	0.34375	0.867874	AAGCTTTA	TCCCTGGC	-0.125	5.11227e-05
novel-mol-miR-n384	hsa-miR-937-3p	ATGCACTGCCTCTTCCCTGGC	ATCCGCGCTCTGACTCTCTGCC	AT-C-C-GCGCTCTGACTCTC-TGC-C	ATGCACTGC-CTCT---TC-CCTG-GC	0.592593	0.0681767	TCTCTGCC	TCCCTGGC	0.625	3.38344e-05
novel-mol-miR-n384	hsa-miR-4688	ATGCACTGCCTCTTCCCTGGC	TAGGGGCAGCAGAGGACCTGGG	TAGGG-GCAGCAGAG-GACCTG-------GG-	-A---TGCA-C----TG-CCT-CTTCCCTGGC	0.34375	0.00934636	GACCTGGG	TCCCTGGC	0.4375	0.000104851
novel-mol-miR-n384	hsa-miR-134-3p	ATGCACTGCCTCTTCCCTGGC	CCTGTGGGCCACCTAGTCACCAA	CC-TG---TGGGCCAC-CTAGTCACCAA----	--ATGCACT--G-C-CTCT--TC-CC--TGGC	0.375	0.0104563	GTCACCAA--	-TC-CCTGGC	-0.1	0.000253188
novel-mol-miR-n384	hsa-miR-146a-3p	ATGCACTGCCTCTTCCCTGGC	CCTCTGAAATTCAGTTCTTCAG	CCTCTGAAATT-CAG-T---TCTTCA---G--	--------A-TGCA-CTGCCTCTTC-CCTGGC	0.34375	0.0390149	TTCTTCAG-	TCCCT-GGC	0.0555556	0.00028049
novel-mol-miR-n384	hsa-miR-5701	ATGCACTGCCTCTTCCCTGGC	TTATTGTCACGTTCTGATT	TTATTGTCACGT---TCTGAT---T---	--A-TG-CAC-TGCCTCT--TCCCTGGC	0.428571	0.207046	TTC-TGATT	TCCCTG-GC	0.0555556	4.05294e-05
novel-mol-miR-n384	hsa-miR-6881-5p	ATGCACTGCCTCTTCCCTGGC	TGGGGTAAGGATAGGAGGGTCA	TGGGGTAAGGATAGG-A--G----------GGTCA	----------AT--GCACTGCCTCTTCCCTGG-C-	0.228571	0.394171	GAGG-GTCA	TCCCTGGC-	-0.277778	2.47722e-06
novel-mol-miR-n384	hsa-miR-12119	ATGCACTGCCTCTTCCCTGGC	TTCTGAGGGGACGGTAGATTTGGGG	TTCTGAGGG-G-ACGGTAGA--T-TTGG----GG-	-----A---TGCAC--T-G-CCTCTT--CCCTGGC	0.314286	0.945901	ATTTGGGG-	-TCCCTGGC	-0.111111	0.000305582
novel-mol-miR-n384	hsa-miR-4298	ATGCACTGCCTCTTCCCTGGC	CTGGGACAGGAGGAGGAGGCAG	C-TGGGACAGGAGGAG--GA----------GGCAG	-AT--G-C------A-CTG-CCTCTTCCCTGGC--	0.228571	0.649388	GGA--GGCAG	TCCCTGGC--	-0.25	4.47954e-05
novel-mol-miR-n384	hsa-miR-6759-5p	ATGCACTGCCTCTTCCCTGGC	TTGTGGGTGGGCAGAAGTCTGT	T-TG---TGGG--TGGGCAGAAGT-C--TGT--	-ATGCACT--GCCT---C-----TTCCCTG-GC	0.30303	0.345126	AAGTCTGT-	-TCCCTGGC	-0.111111	3.38131e-06
novel-mol-miR-n384	hsa-miR-548y	ATGCACTGCCTCTTCCCTGGC	AAAAGTAATCACTGTTTTTGCC	AAAAGTAAT-CACTGT--T-TT---TGC-C	-------ATGCACTG-CCTCTTCCCTG-GC	0.433333	0.0158474	TTTTTGCC	TCCCTGGC	0.25	0.0174421
novel-mol-miR-n384	hsa-miR-6848-3p	ATGCACTGCCTCTTCCCTGGC	GTGGTCTCTTGGCCCCCAG	G-TGGTCT-CTTGGCC-C--CCA--G--	-AT-G-C-AC-T-GCCTCTTCC-CTGGC	0.428571	0.470081	GCCCCCAG-	-TCCCTGGC	0.0555556	0.000816645
novel-mol-miR-n384	hsa-miR-4507	ATGCACTGCCTCTTCCCTGGC	CTGGGTTGGGCTGGGCTGGG	C-TGGGT---TGGGC-TGGGCTG-----GG-	-AT--G-CACT--GCCT---CT-TCCCTGGC	0.322581	0.590912	GGGCTGGG	TCCCTGGC	0.25	0.63039
novel-mol-miR-n384	hsa-miR-548ao-5p	ATGCACTGCCTCTTCCCTGGC	AGAAGTAACTACGGTTTTTGCA	AGAAGTAA-CTACGGT---T-TT---TG-CA	---A-T--GC-AC--TGCCTCTTCCCTGGC-	0.387097	0.15449	TTTTTGCA	TCCCTGGC	0.0625	5.23822e-05
novel-mol-miR-n384	hsa-miR-3690	ATGCACTGCCTCTTCCCTGGC	ACCTGGACCCAGCGTAGACAAAG	A--C-CTGGACC-CAG--CG--TAGACAAAG-	ATGCACT-G-CCTC--TTC-CCT-G-----GC	0.375	0.373901	AGACAAAG-	-TCCCTGGC	-0.277778	1.30302e-06
novel-mol-miR-n384	hsa-miR-302b-3p	ATGCACTGCCTCTTCCCTGGC	TAAGTGCTTCCATGTTTTAGTAG	TAAGTGCTTCCA-TG--T-TT---TAGTAG-	--A-TG----CACTGCCTCTTCCCT-G--GC	0.419355	0.15449	TTTAGTAG-	-TCCCTGGC	-0.111111	6.92625e-05
novel-mol-miR-n384	hsa-miR-6759-3p	ATGCACTGCCTCTTCCCTGGC	TGACCTTTGCCTCTCCCCTCAG	-TGAC-CTTTGCCTCTC-CCCTCAG--	ATG-CAC--TGCCTCT-TCCCT--GGC	0.592593	0.00689535	CCCCTCAG-	TCCCT-GGC	0.222222	0.000965099
novel-mol-miR-n384	hsa-miR-3149	ATGCACTGCCTCTTCCCTGGC	TTTGTATGGATATGTGTGTGTAT	TT-TGT-A-TGGA--TA-TGTG---TGTGTAT-	--ATG-CACT-G-CCT-CT-T-CCCTG-G---C	0.333333	0.0313264	GTGTGTAT-	-TCCCTGGC	-0.277778	1.77704e-05
novel-mol-miR-n384	hsa-miR-146b-3p	ATGCACTGCCTCTTCCCTGGC	GCCCTGTGGACTCAGTTCTGGT	--GCC-CTGTGGAC-TCAGTTC--TGGT-	ATG-CAC--T-G-CCTC--TTCCCTGG-C	0.482759	0.0327165	GTTC-TGGT	-TCCCTGGC	0.222222	0.00694209
novel-mol-miR-n384	hsa-miR-6845-5p	ATGCACTGCCTCTTCCCTGGC	CGGGGCCAGAGCAGAGAGC	CGGGGCCAGA-GCA--GA----------GAGC	---------ATGCACTG-CCTCTTCCCTG-GC	0.25	0.229957	-CAGAGAGC	TCCCTG-GC	0.0555556	0.00259664
novel-mol-miR-n384	hsa-miR-7848-3p	ATGCACTGCCTCTTCCCTGGC	CTACCCTCGGTCTGCTTACCACA	CTAC--C-CTCGGTC-TGCTTACCACA----	--A-TGCACT--G-CCT-CTT-CC-C-TGGC	0.419355	0.189114	TTACCACA-	-TCCCTGGC	-0.111111	1.21312e-05
novel-mol-miR-n384	hsa-miR-10400-3p	ATGCACTGCCTCTTCCCTGGC	CTGGGCTCCCGGACGAGGCGGG	C-TGG----GC-TC--CCGGACGA-GGCGGG	-AT-GCACTGCCTCTTCC---C--TGGC---	0.387097	0.24441	GAGGCGGG-	-TCCCTGGC	-0.111111	6.37591e-05
novel-mol-miR-n384	hsa-miR-548az-5p	ATGCACTGCCTCTTCCCTGGC	CAAAAGTGATTGTGGTTTTTGC	CAAAAGTG-ATTG-TGGT--T-TT---TG-C	----A-TGCA---CT-G-CCTCTTCCCTGGC	0.387097	0.0322613	GTTTTTG-C	-TCCCTGGC	0.0555556	8.37548e-05
novel-mol-miR-n384	hsa-miR-4706	ATGCACTGCCTCTTCCCTGGC	AGCGGGGAGGAAGTGGGCGCTGCTT	A-GCGGGGAGGAAG-TGGGCGCTGCTT-------	ATGC--------A-CT--GC-CT-CTTCCCTGGC	0.352941	0.760196	-CGCTGCTT	TCCCTG-GC	0.0555556	0.00227626
novel-mol-miR-n384	hsa-miR-376a-3p	ATGCACTGCCTCTTCCCTGGC	ATCATAGAGGAAAATCCACGT	AT-CA-TAGAGGAAAA--TC--CACG-T---	ATGCACT----G----CCTCTTC-C-CTGGC	0.354839	0.172271	ATCCAC-GT-	-TCC-CTGGC	0.05	0.000444225
novel-mol-miR-n384	hsa-miR-4666a-5p	ATGCACTGCCTCTTCCCTGGC	ATACATGTCAGATTGTATGCC	ATA-CA-TGTCAGA-T-TGTA---TGC-C	AT-GCACTG-C---CTCT-T-CCCTG-GC	0.448276	0.0311531	TGTATGCC	TCCCTGGC	0.25	0.181146
novel-mol-miR-n384	hsa-miR-4509	ATGCACTGCCTCTTCCCTGGC	ACTAAAGGATATAGAAGGTTTT	ACTAAAGGAT-A-TAGAAGG--T-TT---T---	A-T----G--CACT-----GCCTCTTCCCTGGC	0.30303	0.55961	AAGGTTTT	TCCCTGGC	-0.3125	9.2538e-06
novel-mol-miR-n384	hsa-miR-654-3p	ATGCACTGCCTCTTCCCTGGC	TATGTCTGCTGACCATCACCTT	TATGTCTG-CTGACCATCA--CCT-T---	-ATG-C--ACTG-CC-TC-TTCC-CTGGC	0.482759	0.0632344	ATCACCTT--	-TC-CCTGGC	0.05	0.000143873
novel-mol-miR-n384	hsa-miR-548aa	ATGCACTGCCTCTTCCCTGGC	AAAAACCACAATTACTTTTGCACCA	AAAAAC--CACAATTA-CT-T-TTGCACCA----	----A-TGCAC---T-GC-CTCTT-C-CC-TGGC	0.352941	0.960566	TTGCACCA	TCCCTGGC	-0.125	0.000133793
novel-mol-miR-n384	hsa-miR-154-3p	ATGCACTGCCTCTTCCCTGGC	AATCATACACGGTTGACCTATT	AATCATA-CACGGTTGACCTA-TT-------	----AT-GCAC---TG-CCT-CTTCCCTGGC	0.387097	0.633691	GACCTATT	TCCCTGGC	0.0625	0.000390078
novel-mol-miR-n384	hsa-miR-6847-3p	ATGCACTGCCTCTTCCCTGGC	GGCTCATGTGTCTGTCCTCTTC	GGCTCATG---TG--TCTGTCCTCTT--C	-----ATGCACTGCCTCT-TCC-C-TGGC	0.482759	0.19376	TCCTCTT-C	TCC-CTGGC	0.388889	0
novel-mol-miR-n384	hsa-miR-146b-5p	ATGCACTGCCTCTTCCCTGGC	TGAGAACTGAATTCCATAGGCTG	TGA-GA-ACTGAA--T-T-CCA-TAGGCTG	--ATG-CACTG--CCTCTTCC-CT-GGC--	0.466667	0.0137341	ATAGGCTG--	-T-CCCTGGC	-0.1	7.72626e-05
novel-mol-miR-n384	hsa-miR-4664-3p	ATGCACTGCCTCTTCCCTGGC	CTTCCGGTCTGTGAGCCCCGTC	CT-T-C-CG-G--TCTGTGAGCCCCGT--C	--ATGCAC-TGCCTCT-T----CCC-TGGC	0.433333	0.589923	GCCCCGTC	TCCCTGGC	0.4375	0.00359463
novel-mol-miR-n384	hsa-miR-1268a	ATGCACTGCCTCTTCCCTGGC	CGGGCGTGGTGGTGGGGG	CGG--GCG--TGG--TGG-TGGG-----GG-	---ATGC-ACT-GCCT--CT---TCCCTGGC	0.258065	0.374378	GGTGGGGG	TCCCTGGC	-0.125	9.65065e-05
novel-mol-miR-n384	hsa-miR-1229-3p	ATGCACTGCCTCTTCCCTGGC	CTCTCACCACTGCCCTCCCACAG	CTCTCAC--CACTGCCCTC--CCACA-G--	-----A-TGCACTG-CCTCTTCC-C-TGGC	0.466667	0.0876199	TCCCACAG-	TCCC-TGGC	0.222222	0.152948
novel-mol-miR-n384	hsa-miR-1229-5p	ATGCACTGCCTCTTCCCTGGC	GTGGGTAGGGTTTGGGGGAGAGCG	G-TGGGT-AGG--G--T-TTGGGGGA----GAGCG	-AT--G-CA--CTGCCTCTT------CCCTG-GC-	0.285714	0.744041	GGAGAGCG-	TCCCTG-GC	-0.277778	1.87049e-05
novel-mol-miR-n384	hsa-miR-939-5p	ATGCACTGCCTCTTCCCTGGC	TGGGGAGCTGAGGCTCTGGGGGTG	-TGGGG-AGCTGAGGC-TCTGGGGGT----G--	AT---GCA-CT---GCCTCT-----TCCCTGGC	0.363636	0.0191328	TGGGGGTG-	TCCCTG-GC	-0.111111	1.21312e-05
novel-mol-miR-n384	hsa-miR-25-3p	ATGCACTGCCTCTTCCCTGGC	CATTGCACTTGTCTCGGTCTGA	CATTGCACTTGTC-TCGGT-C--TGA--	-A-TGCAC-TG-CCTC--TTCCCTG-GC	0.535714	0.00688358	CGGTCTGA-	-TCCCTGGC	-0.111111	4.01134e-05
novel-mol-miR-n384	hsa-miR-425-5p	ATGCACTGCCTCTTCCCTGGC	AATGACACGATCACTCCCGTTGA	AATGACACGAT-CACTC--CCGT-TGA--	-ATG-CAC--TGC-CTCTTCC--CTG-GC	0.517241	0.0864495	CCCGTTGA	TCCCTGGC	0.25	0.0030066
novel-mol-miR-n384	hsa-miR-625-5p	ATGCACTGCCTCTTCCCTGGC	AGGGGGAAAGTTCTATAGTCC	AGGGG-GAA-AGT-T-C-TA-TAGTCC-----	A----TG--CA--CTGCCT-CT--TCCCTGGC	0.3125	0.102157	TATAGTC-C	T-CCCTGGC	-0.111111	7.92229e-05
novel-mol-miR-n384	hsa-miR-369-3p	ATGCACTGCCTCTTCCCTGGC	AATAATACATGGTTGATCTTT	AATAATA-CATGGT-TGA--TCTT---T---	----AT-GCA----CTG-CCTCTTCCCTGGC	0.354839	0.397999	TGATCTTT-	T-CCCTGGC	-0.111111	2.24897e-05
novel-mol-miR-n384	hsa-miR-548h-5p	ATGCACTGCCTCTTCCCTGGC	AAAAGTAATCGCGGTTTTTGTC	AAAAGTA--ATC-GCGGT-T-TT---TGT-C	---A-T-GCA-CTGC---CTCTTCCCTG-GC	0.387097	0.925218	TTTTTGTC	TCCCTGGC	0.25	0.0224094
novel-mol-miR-n384	hsa-miR-142-3p	ATGCACTGCCTCTTCCCTGGC	TGTAGTGTTTCCTACTTTATGGA	-TGT-AG-TGTTTCCTACTTTA---TGGA-	ATG-CA-CTG---CCT-C-TT-CCCTGG-C	0.466667	0.00073279	TTTATGGA	TCCCTGGC	0.25	0.951677
novel-mol-miR-n384	hsa-miR-1205	ATGCACTGCCTCTTCCCTGGC	TCTGCAGGGTTTGCTTTGAG	TC-TGCAGGGTT-TGC-T-TT----GAG-	--ATGCA-----CTGCCTCTTCCCTG-GC	0.413793	0.206388	GCTTTGAG-	TCCCTG-GC	0.0555556	0.00226157
novel-mol-miR-n384	hsa-miR-3649	ATGCACTGCCTCTTCCCTGGC	AGGGACCTGAGTGTCTAAG	AGG-GAC-CTGAG--TG-T-C--TAAG--	A--TG-CACT--GCCT-CTTCCCT--GGC	0.37931	0.65533	TGTCTAAG-	TCCCT-GGC	0.0555556	0.00048752
novel-mol-miR-n384	hsa-miR-3118	ATGCACTGCCTCTTCCCTGGC	TGTGACTGCATTATGAAAATTCT	TG-TG-ACTGCATTA-TGAAAA-TTC--T---	--ATGCACTGC----CT-----CTTCCCTGGC	0.375	0.763298	AAAATTCT	TCCCTGGC	-0.3125	3.77326e-05
novel-mol-miR-n384	hsa-miR-3173-3p	ATGCACTGCCTCTTCCCTGGC	AAAGGAGGAAATAGGCAGGCCA	AAAGGAG-GAA-A-TAGGCA---------GGCCA	-----A-TG--CACT--GC-CTCTTCCCTGG-C-	0.264706	0.960566	GCAG-GCCA	TCCCTGGC-	-0.111111	0.000113539
novel-mol-miR-n384	hsa-miR-4761-3p	ATGCACTGCCTCTTCCCTGGC	GAGGGCATGCGCACTTTGTCC	GAGG-GCA-TGCGCA-CTT---TGTC-C	-A--TGCACTGC-C-TCTTCCCTG--GC	0.5	0.00596361	-CTTTGTCC	TCCCTG-GC	0.0555556	0.000156168
novel-mol-miR-n384	hsa-miR-98-5p	ATGCACTGCCTCTTCCCTGGC	TGAGGTAGTAAGTTGTATTGTT	TGAGGTAGTA-AGT-TGTA--T-TGT---T---	--A--T-G--CA--CTG--CCTCT-TCCCTGGC	0.30303	0.692501	GTAT-TGTT	-TCCCTGGC	-0.111111	4.93648e-05
novel-mol-miR-n384	hsa-miR-3622b-5p	ATGCACTGCCTCTTCCCTGGC	AGGCATGGGAGGTCAGGTGA	AG-GCA-TGGGAGG--TCAGGT-----GA--	A-TGCACT-----GCCTC---TTCCCTG-GC	0.322581	0.45868	TCAGGTGA-	TC-CCTGGC	0.0555556	0.00124661
novel-mol-miR-n384	hsa-miR-302d-5p	ATGCACTGCCTCTTCCCTGGC	ACTTTAACATGGAGGCACTTGC	ACTTTAA-CA-TGGAGGCACT-T-----G-C	A---T--GCACT----GC-CTCTTCCCTGGC	0.387097	0.590912	GCACTTGC	TCCCTGGC	0.4375	0.00950779
novel-mol-miR-n384	hsa-miR-6778-3p	ATGCACTGCCTCTTCCCTGGC	TGCCTCCCTGACATTCCACAG	-TGC-CTC-CCTGACATTCCACA-G--	ATGCACT-GCCT--C-TTCC-C-TGGC	0.555556	0.00689535	TTCCACAG--	-TCC-CTGGC	0.05	0.000321379
novel-mol-miR-n384	hsa-miR-6719-3p	ATGCACTGCCTCTTCCCTGGC	TCTGACATCAGTGATTCTCCTG	TC-TGACATCAGTGAT--TCT-CC-TG--	--ATG-CA-C--TG--CCTCTTCCCTGGC	0.482759	0.65533	TTCTCCTG--	-TC-CCTGGC	0.2	0.000178658
novel-mol-miR-n384	hsa-miR-12127	ATGCACTGCCTCTTCCCTGGC	TAGAGGTTCTAATGGTCCAGGGTTA	TA-G-AGGT-T-C-TAA-TGGTCCAG--GGTTA-	-ATGCA---CTGCCT--CT--TCC--CTGG---C	0.352941	0.624489	-CAGGGTTA	TCCCTG-GC	-0.277778	1.87049e-05
novel-mol-miR-n384	hsa-miR-596	ATGCACTGCCTCTTCCCTGGC	AAGCCTGCCCGGCTCCTCGGG	AA-GC-CTGCCCGG-CT-CCTCG-GG-	-ATGCACTG-CC--TCTTCC-C-TGGC	0.555556	0.0128886	TCCTCGGG-	TCC-CTGGC	0.388889	0.0651814
novel-mol-miR-n384	hsa-miR-93-3p	ATGCACTGCCTCTTCCCTGGC	ACTGCTGAGCTAGCACTTCCCG	ACTGCTGAGCTAGCACT-T-CCC-G--	A-TGC--A-CT-GC-CTCTTCCCTGGC	0.592593	0.00727228	ACTTCCC-G--	---TCCCTGGC	-0.0909091	0
novel-mol-miR-n384	hsa-miR-636	ATGCACTGCCTCTTCCCTGGC	TGTGCTTGCTCGTCCCGCCCGCA	TG-TGCT--TGC-TCGT-CCC-GCCCGCA	--ATGC-ACTGCCTC-TTCCCTG---GC-	0.517241	0.0311531	CGCCC-GCA	-TCCCTGGC	0.0555556	6.90073e-05
novel-mol-miR-n384	hsa-miR-4708-5p	ATGCACTGCCTCTTCCCTGGC	AGAGATGCCGCCTTGCTCCTT	AGAGATGC-C-GCCTTGCT-CCT-T---	----ATGCACTGCC-T-CTTCC-CTGGC	0.5	0.952131	TGCTCCTT--	T-C-CCTGGC	0.05	1.43524e-05
novel-mol-miR-n384	hsa-miR-7843-3p	ATGCACTGCCTCTTCCCTGGC	ATGAAGCCTTCTCTGCCTTACG	ATGA-A--GCCTTCTCTGCCTTAC-G--	ATG-CACTGCC-TCT-T-CC---CTGGC	0.535714	0.070484	GCCTTACG-	TCCCT-GGC	0.0555556	0.00028049
novel-mol-miR-n384	hsa-miR-4662a-3p	ATGCACTGCCTCTTCCCTGGC	AAAGATAGACAATTGGCTAAAT	AAA-G-A-TAGACAA-T-T-----GGCTAAAT	--ATGCACT-G-C--CTCTTCCCTGGC-----	0.34375	0.167304	GGCTAAAT	TCCCTGGC	-0.3125	5.22006e-06
novel-mol-miR-n384	hsa-miR-6849-5p	ATGCACTGCCTCTTCCCTGGC	GAGTGGATAGGGGAGTGTGTGGA	GAGTGG-A-TAGGGGAG--TG-TGT----GGA-	-A-T-GCACT------GCCT-CT-TCCCTGG-C	0.333333	0.000342781	TGTGTGGA	TCCCTGGC	0.25	0.0413276
novel-mol-miR-n384	hsa-miR-4666a-3p	ATGCACTGCCTCTTCCCTGGC	CATACAATCTGACATGTATTT	CATA-CAATCTGACATG-TA-TT---T---	-AT-GC-A-CTG-C---CT-CTTCCCTGGC	0.4	0.00258472	ATGTATTT-	-TCCCTGGC	-0.277778	2.1527e-06
novel-mol-miR-n384	hsa-miR-3159	ATGCACTGCCTCTTCCCTGGC	TAGGATTACAAGTGTCGGCCAC	TAG-G-A-T---TACAAGTGTCGGCCA---C	-A-TGCACTGCCT-C---T-TC--CC-TGGC	0.387097	0.590912	TCGGCCA--C	TC--CCTGGC	0.05	0.000321379
novel-mol-miR-n385	hsa-miR-6515-3p	ATGCACTGCCTCTTCCCTGGC	TCTCTTCATCTACCCCCCAG	TCTCT-T-CATCTA-CC-C--CCCA-G--	-----ATGCA-CT-GCCTCTTCCC-TGGC	0.413793	0.102476	CCCCCCAG-	-TCCCTGGC	0.0555556	2.567e-05
novel-mol-miR-n385	hsa-miR-23a-3p	ATGCACTGCCTCTTCCCTGGC	ATCACATTGCCAGGGATTTCC	AT-CACATTGCCAGGGAT-TTCC-----	ATGCAC--TGCC-----TCTTCCCTGGC	0.5	0.0784349	GGATTTCC	TCCCTGGC	-0.125	7.74556e-05
novel-mol-miR-n385	hsa-miR-146a-5p	ATGCACTGCCTCTTCCCTGGC	TGAGAACTGAATTCCATGGGTT	TGA-GA-ACTGAA--T-T-CCA-TGGGTT-	--ATG-CACTG--CCTCTTCC-CT-GG--C	0.433333	0.0312005	-CATGGGTT	TCCCTGG-C	-0.111111	5.70307e-05
novel-mol-miR-n385	hsa-miR-425-3p	ATGCACTGCCTCTTCCCTGGC	ATCGGGAATGTCGTGTCCGCCC	ATCGGGA-A-TG--TCGTGTCCGCC---C	AT---G-CACTGCCTC-T-T-C-CCTGGC	0.482759	0.332679	GTCCGCC--C	-TCC-CTGGC	0.05	4.45013e-05
novel-mol-miR-n385	hsa-miR-320c	ATGCACTGCCTCTTCCCTGGC	AAAAGCTGGGTTGAGAGGGT	AAAA-GC--TGGG--T-TGAGAG-----GGT-	---ATGCACT--GCCTCT-----TCCCTGG-C	0.28125	0.958105	GAGAGGGT	TCCCTGGC	-0.125	4.28871e-05
novel-mol-miR-n385	hsa-miR-487b-3p	ATGCACTGCCTCTTCCCTGGC	AATCGTACAGGGTCATCCACTT	AATCGTACAGG--G--TCAT-CCACTT---	-AT-G--CA--CTGCCTC-TTCC-C-TGGC	0.433333	0.0876199	ATCCACTT--	-TCC-CTGGC	0.05	0.00100373
novel-mol-miR-n385	hsa-miR-4750-5p	ATGCACTGCCTCTTCCCTGGC	CTCGGGCGGAGGTGGTTGAGTG	C-TCGGGCGGAGG-TGG--T-TGAGT----G--	-AT---GC--A--CT-GCCTCT---TCCCTGGC	0.30303	0.190793	GTTGAGTG--	--TCCCTGGC	-0.25	3.11354e-05
novel-mol-miR-n385	hsa-miR-6778-5p	ATGCACTGCCTCTTCCCTGGC	AGTGGGAGGACAGGAGGCAGGT	AGTGGGAGGACAGGAG--GCA---------GGT-	A-T-----G-C---A-CTGC-CTCTTCCCTGG-C	0.264706	0.836481	AGGCAGGT	TCCCTGGC	0.0625	0.00116284
novel-mol-miR-n385	hsa-miR-4751	ATGCACTGCCTCTTCCCTGGC	AGAGGACCCGTAGCTGCTAGAAGG	AGAG-G-AC--CCGTAGCTG-C--TAGAAGG-	--A-TGCACTGCC-T--CT-TCCCT----GGC	0.40625	0.0477197	CTAGAAGG-	-TCCCTGGC	-0.111111	7.31116e-05
novel-mol-miR-n385	hsa-miR-8071	ATGCACTGCCTCTTCCCTGGC	CGGTGGACTGGAGTGGGTGG	CGG-TGG-ACTGGAG--TGGG-T-----GG-	---AT-GCACT---GCCT---CTTCCCTGGC	0.322581	0.750757	GTGGGTGG-	-TCCCTGGC	0.0555556	0.00100023
novel-mol-miR-n385	hsa-miR-23a-5p	ATGCACTGCCTCTTCCCTGGC	GGGGTTCCTGGGGATGGGATTT	GGGGT-T-C-CTGGGGA--TGGGA-TT---T---	-----ATGCACT---G-CCT----CTTCCCTGGC	0.264706	0.190735	TGGGATTT-	T-CCCTGGC	-0.277778	1.12774e-06
novel-mol-miR-n385	hsa-miR-6844	ATGCACTGCCTCTTCCCTGGC	TTCTTTGTTTTTAATTCACAG	T-T-CTT--TGTTTT--TAA-TTCACA--G--	-ATGC--ACTG----CCT--CTTC-C-CTGGC	0.3125	0.661499	ATTCACAG--	--TCCCTGGC	-0.1	0.00109455
novel-mol-miR-n385	hsa-miR-302b-5p	ATGCACTGCCTCTTCCCTGGC	ACTTTAACATGGAAGTGCTTTC	ACTTTAA-CA-TGGAAG--TGCTT---T--C	A---T--GCACT----GCCT-CTTCCCTGGC	0.387097	0.452211	GTGCTTT-C	-TCCCTGGC	0.0555556	0.000593512
novel-mol-miR-n385	hsa-miR-9718	ATGCACTGCCTCTTCCCTGGC	TTGCTGACCTGGGTGGTGGT	T-TGC--TGACCTGGG-TGGT----GGT-	-ATGCACTG-CCT---CT--TCCCTGG-C	0.413793	0.21083	GTGG-TGGT	-TCCCTGGC	0.0555556	0.00287778
novel-mol-miR-n385	hsa-miR-4664-5p	ATGCACTGCCTCTTCCCTGGC	TGGGGTGCCCACTCCGCAAGTT	-TGGGG---TGCCCA-CT-CCGCAAGTT---	AT---GCACTG-CC-TCTTCC-C----TGGC	0.387097	0.0905202	CGCAAGTT	TCCCTGGC	-0.125	0.000458858
novel-mol-miR-n385	hsa-miR-211-3p	ATGCACTGCCTCTTCCCTGGC	GCAGGGACAGCAAAGGGGTGC	GCAGG-GACAGCAAAGGG-G--T-------G-C	--A--TG-CA-C------TGCCTCTTCCCTGGC	0.272727	0.196676	AGGGGTG-C	-TCCCTGGC	-0.111111	0.000141442
novel-mol-miR-n385	hsa-miR-548h-3p	ATGCACTGCCTCTTCCCTGGC	CAAAAACCGCAATTACTTTTGCA	CAAAAACC-GCAAT-TA-C-T-TT---TG-CA	-----A--TGC-A-CT-GCCTCTTCCCTGGC-	0.375	0.316812	-CTTTTGCA	TCCCTGGC-	0.0555556	4.05294e-05
novel-mol-miR-n385	hsa-miR-6892-5p	ATGCACTGCCTCTTCCCTGGC	GTAAGGGACCGGAGAGTAGGA	GTAAGG-GACCGGAGA--G--TA-------GGA-	---A--TG--C----ACTGCCT-CTTCCCTGG-C	0.235294	0.282105	GAGTAGGA	TCCCTGGC	-0.125	6.24407e-05
novel-mol-miR-n385	hsa-miR-378i	ATGCACTGCCTCTTCCCTGGC	ACTGGACTAGGAGTCAGAAGG	ACTGG-ACTAGGAG--TCAGAA------GG-	A-T-GCACT----GCCTC----TTCCCTGGC	0.354839	0.172271	TCAGAAGG-	TC-CCTGGC	0.0555556	0.000985691
novel-mol-miR-n385	hsa-miR-4508	ATGCACTGCCTCTTCCCTGGC	GCGGGGCTGGGCGCGCG	--GCGGGG-CTGGGCGCG-C------G--	ATGC----ACT--GC-C-TCTTCCCTGGC	0.310345	0.203318	GGCGCGCG-	-TCCCTGGC	-0.111111	0.000108697
novel-mol-miR-n385	hsa-miR-98-3p	ATGCACTGCCTCTTCCCTGGC	CTATACAACTTACTACTTTCCC	CTATA-CAACTTA-CTACT-TTCCC----	--AT-GC-AC-T-GC--CTCTTCCCTGGC	0.482759	0.0432687	ACTTTCCC	TCCCTGGC	0.0625	0.00025422
novel-mol-miR-n385	hsa-miR-3972	ATGCACTGCCTCTTCCCTGGC	CTGCCAGCCCCGTTCCAGGGCA	C-TGCCAGC--CC-CGTTCCAG--GGCA	-ATG-CA-CTGCCTC-TTCC--CTGGC-	0.535714	0.0472191	-CCAGGGCA	TCCCTGGC-	0.222222	0.434206
novel-mol-miR-n385	hsa-miR-6881-3p	ATGCACTGCCTCTTCCCTGGC	ATCCTCTTTCGTCCTTCCCACT	AT-C-CT-CTTTCGTCCTTCCCACT---	ATGCACTGC---C-T-CTT-CC-CTGGC	0.535714	0.0311025	TTCCCACT-	-TCCCTGGC	0.0555556	0.000349882
novel-mol-miR-n385	hsa-miR-4442	ATGCACTGCCTCTTCCCTGGC	GCCGGACAAGAGGGAGG	--GCCGGACAAGAGG-GA----------GG-	ATG-C--AC------TG-CCTCTTCCCTGGC	0.225806	0.0256202	GAGGGAGG-	-TCCCTGGC	-0.277778	1.50919e-05
novel-mol-miR-n385	hsa-miR-2053	ATGCACTGCCTCTTCCCTGGC	GTGTTAATTAAACCTCTATTTAC	G-TGTTA-AT-TAAA-CCTCTATT---TA--C	-ATG---CA-CT---GCCTC--TTCCCT-GGC	0.375	0.887451	CTATTTA-C	-TCCCTGGC	-0.111111	0.000426409
novel-mol-miR-n385	hsa-miR-548k	ATGCACTGCCTCTTCCCTGGC	AAAAGTACTTGCGGATTTTGCT	AAAAGT--ACTTGCGGA-T-TT---TG-CT	---A-TGCAC-TGC---CTCTTCCCTGGC-	0.433333	0.00243765	ATTT-TGCT	-TCCCTGGC	-0.111111	9.50212e-06
novel-mol-miR-n385	hsa-miR-6068	ATGCACTGCCTCTTCCCTGGC	CCTGCGAGTCTCCGGCGGTGG	CC-TGCGA--G--TCT-CCGGCGGTGG-	--ATGC-ACTGCCTCTTCC--C--TGGC	0.5	0.194377	GGCGGTGG-	-TCCCTGGC	0.0555556	0.00155255
novel-mol-miR-n385	hsa-miR-7703	ATGCACTGCCTCTTCCCTGGC	TTGCACTCTGGCCTTCTCCCAGG	T-TGCACTCTGGCCTTCT-CCCA-GG-	-ATGCA--CT-GCC-TCTTCCC-TGGC	0.62963	0.000520522	CTCCCAGG-	-TCCCTGGC	0.388889	0.03515
novel-mol-miR-n385	hsa-miR-376a-2-5p	ATGCACTGCCTCTTCCCTGGC	GGTAGATTTTCCTTCTATGGT	GGTA-G-A-T---T-TTCCTTCTATGGT-	---ATGCACTGCCTCTTCC--C--TGG-C	0.448276	0.034529	TCTATGGT	TCCCTGGC	0.4375	0.00437244
novel-mol-miR-n385	hsa-miR-6892-3p	ATGCACTGCCTCTTCCCTGGC	TCCCTCTCCCACCCCTTGCAG	-TCC-CT-CTC-CCA-C--CCCTTGCAG-	AT--GC-ACT-GCC-TCTTCCC-TG--GC	0.448276	0.347203	-CCTTGCAG-	TCCCTG--GC	0.05	0
novel-mol-miR-n385	hsa-miR-4469	ATGCACTGCCTCTTCCCTGGC	GCTCCCTCTAGGGTCGCTCGGA	--GCT-C--CCTCTAGGGTCGCTC-GGA-	ATGC-ACTGCCTCT----TC-C-CTGG-C	0.482759	0.326314	-CGCTCGGA	TCCCT-GGC	0.222222	0.0361038
novel-mol-miR-n385	hsa-miR-12123	ATGCACTGCCTCTTCCCTGGC	TTATTCATTCACAAAAGCTTTA	TTATT-CAT-T-CACAAAAG-CTT---TA---	--A-TGCA-CTGC-C-----TCTTCCCT-GGC	0.34375	0.921762	AAGCTTTA	TCCCTGGC	-0.125	6.913e-05
novel-mol-miR-n385	hsa-miR-937-3p	ATGCACTGCCTCTTCCCTGGC	ATCCGCGCTCTGACTCTCTGCC	AT-C-C-GCGCTCTGACTCTC-TGC-C	ATGCACTGC-CTCT---TC-CCTG-GC	0.592593	0.000431444	TCTCTGCC	TCCCTGGC	0.625	5.22027e-05
novel-mol-miR-n385	hsa-miR-4688	ATGCACTGCCTCTTCCCTGGC	TAGGGGCAGCAGAGGACCTGGG	TAGGG-GCAGCAGAG-GACCTG-------GG-	-A---TGCA-C----TG-CCT-CTTCCCTGGC	0.34375	0.84021	GACCTGGG	TCCCTGGC	0.4375	0.00410494
novel-mol-miR-n385	hsa-miR-134-3p	ATGCACTGCCTCTTCCCTGGC	CCTGTGGGCCACCTAGTCACCAA	CC-TG---TGGGCCAC-CTAGTCACCAA----	--ATGCACT--G-C-CTCT--TC-CC--TGGC	0.375	0.0390149	GTCACCAA--	-TC-CCTGGC	-0.1	7.29843e-05
novel-mol-miR-n385	hsa-miR-146a-3p	ATGCACTGCCTCTTCCCTGGC	CCTCTGAAATTCAGTTCTTCAG	CCTCTGAAATT-CAG-T---TCTTCA---G--	--------A-TGCA-CTGCCTCTTC-CCTGGC	0.34375	0.0815707	TTCTTCAG-	TCCCT-GGC	0.0555556	0.00187102
novel-mol-miR-n385	hsa-miR-5701	ATGCACTGCCTCTTCCCTGGC	TTATTGTCACGTTCTGATT	TTATTGTCACGT---TCTGAT---T---	--A-TG-CAC-TGCCTCT--TCCCTGGC	0.428571	0.50625	TTC-TGATT	TCCCTG-GC	0.0555556	0.000349882
novel-mol-miR-n385	hsa-miR-6881-5p	ATGCACTGCCTCTTCCCTGGC	TGGGGTAAGGATAGGAGGGTCA	TGGGGTAAGGATAGG-A--G----------GGTCA	----------AT--GCACTGCCTCTTCCCTGG-C-	0.228571	0.025533	GAGG-GTCA	TCCCTGGC-	-0.277778	4.65366e-05
novel-mol-miR-n385	hsa-miR-12119	ATGCACTGCCTCTTCCCTGGC	TTCTGAGGGGACGGTAGATTTGGGG	TTCTGAGGG-G-ACGGTAGA--T-TTGG----GG-	-----A---TGCAC--T-G-CCTCTT--CCCTGGC	0.314286	0.35422	ATTTGGGG-	-TCCCTGGC	-0.111111	4.75249e-05
novel-mol-miR-n385	hsa-miR-4298	ATGCACTGCCTCTTCCCTGGC	CTGGGACAGGAGGAGGAGGCAG	C-TGGGACAGGAGGAG--GA----------GGCAG	-AT--G-C------A-CTG-CCTCTTCCCTGGC--	0.228571	0.373901	GGA--GGCAG	TCCCTGGC--	-0.25	5.81222e-05
novel-mol-miR-n385	hsa-miR-6759-5p	ATGCACTGCCTCTTCCCTGGC	TTGTGGGTGGGCAGAAGTCTGT	T-TG---TGGG--TGGGCAGAAGT-C--TGT--	-ATGCACT--GCCT---C-----TTCCCTG-GC	0.30303	0.0904235	AAGTCTGT-	-TCCCTGGC	-0.111111	0.000233878
novel-mol-miR-n385	hsa-miR-548y	ATGCACTGCCTCTTCCCTGGC	AAAAGTAATCACTGTTTTTGCC	AAAAGTAAT-CACTGT--T-TT---TGC-C	-------ATGCACTG-CCTCTTCCCTG-GC	0.433333	0.0312005	TTTTTGCC	TCCCTGGC	0.25	0.0030066
novel-mol-miR-n385	hsa-miR-6848-3p	ATGCACTGCCTCTTCCCTGGC	GTGGTCTCTTGGCCCCCAG	G-TGGTCT-CTTGGCC-C--CCA--G--	-AT-G-C-AC-T-GCCTCTTCC-CTGGC	0.428571	0.638841	GCCCCCAG-	-TCCCTGGC	0.0555556	0.0011695
novel-mol-miR-n385	hsa-miR-4507	ATGCACTGCCTCTTCCCTGGC	CTGGGTTGGGCTGGGCTGGG	C-TGGGT---TGGGC-TGGGCTG-----GG-	-AT--G-CACT--GCCT---CT-TCCCTGGC	0.322581	0.166525	GGGCTGGG	TCCCTGGC	0.25	0.185597
novel-mol-miR-n385	hsa-miR-548ao-5p	ATGCACTGCCTCTTCCCTGGC	AGAAGTAACTACGGTTTTTGCA	AGAAGTAA-CTACGGT---T-TT---TG-CA	---A-T--GC-AC--TGCCTCTTCCCTGGC-	0.387097	0.503262	TTTTTGCA	TCCCTGGC	0.0625	4.44688e-05
novel-mol-miR-n385	hsa-miR-3690	ATGCACTGCCTCTTCCCTGGC	ACCTGGACCCAGCGTAGACAAAG	A--C-CTGGACC-CAG--CG--TAGACAAAG-	ATGCACT-G-CCTC--TTC-CCT-G-----GC	0.375	0.16544	AGACAAAG-	-TCCCTGGC	-0.277778	4.81495e-05
novel-mol-miR-n385	hsa-miR-302b-3p	ATGCACTGCCTCTTCCCTGGC	TAAGTGCTTCCATGTTTTAGTAG	TAAGTGCTTCCA-TG--T-TT---TAGTAG-	--A-TG----CACTGCCTCTTCCCT-G--GC	0.419355	0.494424	TTTAGTAG-	-TCCCTGGC	-0.111111	7.31116e-05
novel-mol-miR-n385	hsa-miR-6759-3p	ATGCACTGCCTCTTCCCTGGC	TGACCTTTGCCTCTCCCCTCAG	-TGAC-CTTTGCCTCTC-CCCTCAG--	ATG-CAC--TGCCTCT-TCCCT--GGC	0.592593	0.0325709	CCCCTCAG-	TCCCT-GGC	0.222222	0.00180471
novel-mol-miR-n385	hsa-miR-3149	ATGCACTGCCTCTTCCCTGGC	TTTGTATGGATATGTGTGTGTAT	TT-TGT-A-TGGA--TA-TGTG---TGTGTAT-	--ATG-CACT-G-CCT-CT-T-CCCTG-G---C	0.333333	0.0968808	GTGTGTAT-	-TCCCTGGC	-0.277778	3.94752e-05
novel-mol-miR-n385	hsa-miR-146b-3p	ATGCACTGCCTCTTCCCTGGC	GCCCTGTGGACTCAGTTCTGGT	--GCC-CTGTGGAC-TCAGTTC--TGGT-	ATG-CAC--T-G-CCTC--TTCCCTGG-C	0.482759	0.00242514	GTTC-TGGT	-TCCCTGGC	0.222222	0.0216892
novel-mol-miR-n385	hsa-miR-6845-5p	ATGCACTGCCTCTTCCCTGGC	CGGGGCCAGAGCAGAGAGC	CGGGGCCAGA-GCA--GA----------GAGC	---------ATGCACTG-CCTCTTCCCTG-GC	0.25	0.0880764	-CAGAGAGC	TCCCTG-GC	0.0555556	0.00287778
novel-mol-miR-n385	hsa-miR-7848-3p	ATGCACTGCCTCTTCCCTGGC	CTACCCTCGGTCTGCTTACCACA	CTAC--C-CTCGGTC-TGCTTACCACA----	--A-TGCACT--G-CCT-CTT-CC-C-TGGC	0.419355	0.286609	TTACCACA-	-TCCCTGGC	-0.111111	0.000108697
novel-mol-miR-n385	hsa-miR-10400-3p	ATGCACTGCCTCTTCCCTGGC	CTGGGCTCCCGGACGAGGCGGG	C-TGG----GC-TC--CCGGACGA-GGCGGG	-AT-GCACTGCCTCTTCC---C--TGGC---	0.387097	0.45868	GAGGCGGG-	-TCCCTGGC	-0.111111	6.37591e-05
novel-mol-miR-n385	hsa-miR-548az-5p	ATGCACTGCCTCTTCCCTGGC	CAAAAGTGATTGTGGTTTTTGC	CAAAAGTG-ATTG-TGGT--T-TT---TG-C	----A-TGCA---CT-G-CCTCTTCCCTGGC	0.387097	0.447523	GTTTTTG-C	-TCCCTGGC	0.0555556	0
novel-mol-miR-n385	hsa-miR-4706	ATGCACTGCCTCTTCCCTGGC	AGCGGGGAGGAAGTGGGCGCTGCTT	A-GCGGGGAGGAAG-TGGGCGCTGCTT-------	ATGC--------A-CT--GC-CT-CTTCCCTGGC	0.352941	0.373901	-CGCTGCTT	TCCCTG-GC	0.0555556	4.05294e-05
novel-mol-miR-n385	hsa-miR-376a-3p	ATGCACTGCCTCTTCCCTGGC	ATCATAGAGGAAAATCCACGT	AT-CA-TAGAGGAAAA--TC--CACG-T---	ATGCACT----G----CCTCTTC-C-CTGGC	0.354839	0.751856	ATCCAC-GT-	-TCC-CTGGC	0.05	0.000143873
novel-mol-miR-n385	hsa-miR-4666a-5p	ATGCACTGCCTCTTCCCTGGC	ATACATGTCAGATTGTATGCC	ATA-CA-TGTCAGA-T-TGTA---TGC-C	AT-GCACTG-C---CTCT-T-CCCTG-GC	0.448276	0.015737	TGTATGCC	TCCCTGGC	0.25	0.239398
novel-mol-miR-n385	hsa-miR-4509	ATGCACTGCCTCTTCCCTGGC	ACTAAAGGATATAGAAGGTTTT	ACTAAAGGAT-A-TAGAAGG--T-TT---T---	A-T----G--CACT-----GCCTCTTCCCTGGC	0.30303	0.532844	AAGGTTTT	TCCCTGGC	-0.3125	1.70208e-06
novel-mol-miR-n385	hsa-miR-654-3p	ATGCACTGCCTCTTCCCTGGC	TATGTCTGCTGACCATCACCTT	TATGTCTG-CTGACCATCA--CCT-T---	-ATG-C--ACTG-CC-TC-TTCC-CTGGC	0.482759	0.206388	ATCACCTT--	-TC-CCTGGC	0.05	0.000143873
novel-mol-miR-n385	hsa-miR-548aa	ATGCACTGCCTCTTCCCTGGC	AAAAACCACAATTACTTTTGCACCA	AAAAAC--CACAATTA-CT-T-TTGCACCA----	----A-TGCAC---T-GC-CTCTT-C-CC-TGGC	0.352941	0.105311	TTGCACCA	TCCCTGGC	-0.125	9.41286e-05
novel-mol-miR-n385	hsa-miR-154-3p	ATGCACTGCCTCTTCCCTGGC	AATCATACACGGTTGACCTATT	AATCATA-CACGGTTGACCTA-TT-------	----AT-GCAC---TG-CCT-CTTCCCTGGC	0.387097	0.22619	GACCTATT	TCCCTGGC	0.0625	0.00453012
novel-mol-miR-n385	hsa-miR-6847-3p	ATGCACTGCCTCTTCCCTGGC	GGCTCATGTGTCTGTCCTCTTC	GGCTCATG---TG--TCTGTCCTCTT--C	-----ATGCACTGCCTCT-TCC-C-TGGC	0.482759	0.0130841	TCCTCTT-C	TCC-CTGGC	0.388889	0.177977
novel-mol-miR-n385	hsa-miR-146b-5p	ATGCACTGCCTCTTCCCTGGC	TGAGAACTGAATTCCATAGGCTG	TGA-GA-ACTGAA--T-T-CCA-TAGGCTG	--ATG-CACTG--CCTCTTCC-CT-GGC--	0.466667	0.00251142	ATAGGCTG--	-T-CCCTGGC	-0.1	0.000253188
novel-mol-miR-n385	hsa-miR-4664-3p	ATGCACTGCCTCTTCCCTGGC	CTTCCGGTCTGTGAGCCCCGTC	CT-T-C-CG-G--TCTGTGAGCCCCGT--C	--ATGCAC-TGCCTCT-T----CCC-TGGC	0.433333	0.955317	GCCCCGTC	TCCCTGGC	0.4375	0.00104854
novel-mol-miR-n385	hsa-miR-1268a	ATGCACTGCCTCTTCCCTGGC	CGGGCGTGGTGGTGGGGG	CGG--GCG--TGG--TGG-TGGG-----GG-	---ATGC-ACT-GCCT--CT---TCCCTGGC	0.258065	0.292843	GGTGGGGG	TCCCTGGC	-0.125	6.56238e-05
novel-mol-miR-n385	hsa-miR-1229-3p	ATGCACTGCCTCTTCCCTGGC	CTCTCACCACTGCCCTCCCACAG	CTCTCAC--CACTGCCCTC--CCACA-G--	-----A-TGCACTG-CCTCTTCC-C-TGGC	0.466667	0.205592	TCCCACAG-	TCCC-TGGC	0.222222	0.112893
novel-mol-miR-n385	hsa-miR-1229-5p	ATGCACTGCCTCTTCCCTGGC	GTGGGTAGGGTTTGGGGGAGAGCG	G-TGGGT-AGG--G--T-TTGGGGGA----GAGCG	-AT--G-CA--CTGCCTCTT------CCCTG-GC-	0.285714	0.672287	GGAGAGCG-	TCCCTG-GC	-0.277778	1.26185e-05
novel-mol-miR-n385	hsa-miR-939-5p	ATGCACTGCCTCTTCCCTGGC	TGGGGAGCTGAGGCTCTGGGGGTG	-TGGGG-AGCTGAGGC-TCTGGGGGT----G--	AT---GCA-CT---GCCTCT-----TCCCTGGC	0.363636	0.00737896	TGGGGGTG-	TCCCTG-GC	-0.111111	7.31116e-05
novel-mol-miR-n385	hsa-miR-25-3p	ATGCACTGCCTCTTCCCTGGC	CATTGCACTTGTCTCGGTCTGA	CATTGCACTTGTC-TCGGT-C--TGA--	-A-TGCAC-TG-CCTC--TTCCCTG-GC	0.535714	0.104787	CGGTCTGA-	-TCCCTGGC	-0.111111	0.000404188
novel-mol-miR-n385	hsa-miR-425-5p	ATGCACTGCCTCTTCCCTGGC	AATGACACGATCACTCCCGTTGA	AATGACACGAT-CACTC--CCGT-TGA--	-ATG-CAC--TGC-CTCTTCC--CTG-GC	0.517241	0.104777	CCCGTTGA	TCCCTGGC	0.25	0.0865716
novel-mol-miR-n385	hsa-miR-625-5p	ATGCACTGCCTCTTCCCTGGC	AGGGGGAAAGTTCTATAGTCC	AGGGG-GAA-AGT-T-C-TA-TAGTCC-----	A----TG--CA--CTGCCT-CT--TCCCTGGC	0.3125	0.0373895	TATAGTC-C	T-CCCTGGC	-0.111111	8.77831e-05
novel-mol-miR-n385	hsa-miR-369-3p	ATGCACTGCCTCTTCCCTGGC	AATAATACATGGTTGATCTTT	AATAATA-CATGGT-TGA--TCTT---T---	----AT-GCA----CTG-CCTCTTCCCTGGC	0.354839	0.177808	TGATCTTT-	T-CCCTGGC	-0.111111	6.92625e-05
novel-mol-miR-n385	hsa-miR-548h-5p	ATGCACTGCCTCTTCCCTGGC	AAAAGTAATCGCGGTTTTTGTC	AAAAGTA--ATC-GCGGT-T-TT---TGT-C	---A-T-GCA-CTGC---CTCTTCCCTG-GC	0.387097	0.192655	TTTTTGTC	TCCCTGGC	0.25	0.00777075
novel-mol-miR-n385	hsa-miR-142-3p	ATGCACTGCCTCTTCCCTGGC	TGTAGTGTTTCCTACTTTATGGA	-TGT-AG-TGTTTCCTACTTTA---TGGA-	ATG-CA-CTG---CCT-C-TT-CCCTGG-C	0.466667	0.0242321	TTTATGGA	TCCCTGGC	0.25	0.69574
novel-mol-miR-n385	hsa-miR-1205	ATGCACTGCCTCTTCCCTGGC	TCTGCAGGGTTTGCTTTGAG	TC-TGCAGGGTT-TGC-T-TT----GAG-	--ATGCA-----CTGCCTCTTCCCTG-GC	0.413793	0.0321444	GCTTTGAG-	TCCCTG-GC	0.0555556	0.00435454
novel-mol-miR-n385	hsa-miR-3649	ATGCACTGCCTCTTCCCTGGC	AGGGACCTGAGTGTCTAAG	AGG-GAC-CTGAG--TG-T-C--TAAG--	A--TG-CACT--GCCT-CTTCCCT--GGC	0.37931	0.0311531	TGTCTAAG-	TCCCT-GGC	0.0555556	0.00108192
novel-mol-miR-n385	hsa-miR-3118	ATGCACTGCCTCTTCCCTGGC	TGTGACTGCATTATGAAAATTCT	TG-TG-ACTGCATTA-TGAAAA-TTC--T---	--ATGCACTGC----CT-----CTTCCCTGGC	0.375	0.0295128	AAAATTCT	TCCCTGGC	-0.3125	1.44541e-05
novel-mol-miR-n385	hsa-miR-3173-3p	ATGCACTGCCTCTTCCCTGGC	AAAGGAGGAAATAGGCAGGCCA	AAAGGAG-GAA-A-TAGGCA---------GGCCA	-----A-TG--CACT--GC-CTCTTCCCTGG-C-	0.264706	0.322944	GCAG-GCCA	TCCCTGGC-	-0.111111	2.78865e-05
novel-mol-miR-n385	hsa-miR-4761-3p	ATGCACTGCCTCTTCCCTGGC	GAGGGCATGCGCACTTTGTCC	GAGG-GCA-TGCGCA-CTT---TGTC-C	-A--TGCACTGC-C-TCTTCCCTG--GC	0.5	0.0303751	-CTTTGTCC	TCCCTG-GC	0.0555556	4.05294e-05
novel-mol-miR-n385	hsa-miR-98-5p	ATGCACTGCCTCTTCCCTGGC	TGAGGTAGTAAGTTGTATTGTT	TGAGGTAGTA-AGT-TGTA--T-TGT---T---	--A--T-G--CA--CTG--CCTCT-TCCCTGGC	0.30303	0.959373	GTAT-TGTT	-TCCCTGGC	-0.111111	8.47848e-06
novel-mol-miR-n385	hsa-miR-3622b-5p	ATGCACTGCCTCTTCCCTGGC	AGGCATGGGAGGTCAGGTGA	AG-GCA-TGGGAGG--TCAGGT-----GA--	A-TGCACT-----GCCTC---TTCCCTG-GC	0.322581	0.197258	TCAGGTGA-	TC-CCTGGC	0.0555556	0.000662992
novel-mol-miR-n385	hsa-miR-302d-5p	ATGCACTGCCTCTTCCCTGGC	ACTTTAACATGGAGGCACTTGC	ACTTTAA-CA-TGGAGGCACT-T-----G-C	A---T--GCACT----GC-CTCTTCCCTGGC	0.387097	0.931738	GCACTTGC	TCCCTGGC	0.4375	0.00053411
novel-mol-miR-n385	hsa-miR-6778-3p	ATGCACTGCCTCTTCCCTGGC	TGCCTCCCTGACATTCCACAG	-TGC-CTC-CCTGACATTCCACA-G--	ATGCACT-GCCT--C-TTCC-C-TGGC	0.555556	0.0161301	TTCCACAG--	-TCC-CTGGC	0.05	0.000751205
novel-mol-miR-n385	hsa-miR-6719-3p	ATGCACTGCCTCTTCCCTGGC	TCTGACATCAGTGATTCTCCTG	TC-TGACATCAGTGAT--TCT-CC-TG--	--ATG-CA-C--TG--CCTCTTCCCTGGC	0.482759	0.913815	TTCTCCTG--	-TC-CCTGGC	0.2	0.000533392
novel-mol-miR-n385	hsa-miR-12127	ATGCACTGCCTCTTCCCTGGC	TAGAGGTTCTAATGGTCCAGGGTTA	TA-G-AGGT-T-C-TAA-TGGTCCAG--GGTTA-	-ATGCA---CTGCCT--CT--TCC--CTGG---C	0.352941	0.944268	-CAGGGTTA	TCCCTG-GC	-0.277778	6.7445e-05
novel-mol-miR-n385	hsa-miR-596	ATGCACTGCCTCTTCCCTGGC	AAGCCTGCCCGGCTCCTCGGG	AA-GC-CTGCCCGG-CT-CCTCG-GG-	-ATGCACTG-CC--TCTTCC-C-TGGC	0.555556	0.00794516	TCCTCGGG-	TCC-CTGGC	0.388889	0.0651814
novel-mol-miR-n385	hsa-miR-93-3p	ATGCACTGCCTCTTCCCTGGC	ACTGCTGAGCTAGCACTTCCCG	ACTGCTGAGCTAGCACT-T-CCC-G--	A-TGC--A-CT-GC-CTCTTCCCTGGC	0.592593	0.0133074	ACTTCCC-G--	---TCCCTGGC	-0.0909091	2.7223e-05
novel-mol-miR-n385	hsa-miR-636	ATGCACTGCCTCTTCCCTGGC	TGTGCTTGCTCGTCCCGCCCGCA	TG-TGCT--TGC-TCGT-CCC-GCCCGCA	--ATGC-ACTGCCTC-TTCCCTG---GC-	0.517241	0.0130841	CGCCC-GCA	-TCCCTGGC	0.0555556	0.000544728
novel-mol-miR-n385	hsa-miR-4708-5p	ATGCACTGCCTCTTCCCTGGC	AGAGATGCCGCCTTGCTCCTT	AGAGATGC-C-GCCTTGCT-CCT-T---	----ATGCACTGCC-T-CTTCC-CTGGC	0.5	0.0472191	TGCTCCTT--	T-C-CCTGGC	0.05	1.43524e-05
novel-mol-miR-n385	hsa-miR-7843-3p	ATGCACTGCCTCTTCCCTGGC	ATGAAGCCTTCTCTGCCTTACG	ATGA-A--GCCTTCTCTGCCTTAC-G--	ATG-CACTGCC-TCT-T-CC---CTGGC	0.535714	0.11523	GCCTTACG-	TCCCT-GGC	0.0555556	4.80051e-05
novel-mol-miR-n385	hsa-miR-4662a-3p	ATGCACTGCCTCTTCCCTGGC	AAAGATAGACAATTGGCTAAAT	AAA-G-A-TAGACAA-T-T-----GGCTAAAT	--ATGCACT-G-C--CTCTTCCCTGGC-----	0.34375	0.013337	GGCTAAAT	TCCCTGGC	-0.3125	4.46931e-05
novel-mol-miR-n385	hsa-miR-6849-5p	ATGCACTGCCTCTTCCCTGGC	GAGTGGATAGGGGAGTGTGTGGA	GAGTGG-A-TAGGGGAG--TG-TGT----GGA-	-A-T-GCACT------GCCT-CT-TCCCTGG-C	0.333333	0.0437202	TGTGTGGA	TCCCTGGC	0.25	0.190868
novel-mol-miR-n385	hsa-miR-4666a-3p	ATGCACTGCCTCTTCCCTGGC	CATACAATCTGACATGTATTT	CATA-CAATCTGACATG-TA-TT---T---	-AT-GC-A-CTG-C---CT-CTTCCCTGGC	0.4	0.0474845	ATGTATTT-	-TCCCTGGC	-0.277778	1.18032e-05
novel-mol-miR-n385	hsa-miR-3159	ATGCACTGCCTCTTCCCTGGC	TAGGATTACAAGTGTCGGCCAC	TAG-G-A-T---TACAAGTGTCGGCCA---C	-A-TGCACTGCCT-C---T-TC--CC-TGGC	0.387097	0.558402	TCGGCCA--C	TC--CCTGGC	0.05	0.00209123
novel-mol-miR-n386	hsa-miR-6515-3p	ATGCACTGCCTCTTCCCTGGC	TCTCTTCATCTACCCCCCAG	TCTCT-T-CATCTA-CC-C--CCCA-G--	-----ATGCA-CT-GCCTCTTCCC-TGGC	0.413793	0.102476	CCCCCCAG-	-TCCCTGGC	0.0555556	0.000258027
novel-mol-miR-n386	hsa-miR-23a-3p	ATGCACTGCCTCTTCCCTGGC	ATCACATTGCCAGGGATTTCC	AT-CACATTGCCAGGGAT-TTCC-----	ATGCAC--TGCC-----TCTTCCCTGGC	0.5	0.0472191	GGATTTCC	TCCCTGGC	-0.125	0.000122919
novel-mol-miR-n386	hsa-miR-146a-5p	ATGCACTGCCTCTTCCCTGGC	TGAGAACTGAATTCCATGGGTT	TGA-GA-ACTGAA--T-T-CCA-TGGGTT-	--ATG-CACTG--CCTCTTCC-CT-GG--C	0.433333	0.020474	-CATGGGTT	TCCCTGG-C	-0.111111	0
novel-mol-miR-n386	hsa-miR-425-3p	ATGCACTGCCTCTTCCCTGGC	ATCGGGAATGTCGTGTCCGCCC	ATCGGGA-A-TG--TCGTGTCCGCC---C	AT---G-CACTGCCTC-T-T-C-CCTGGC	0.482759	0.0767351	GTCCGCC--C	-TCC-CTGGC	0.05	0.00026035
novel-mol-miR-n386	hsa-miR-320c	ATGCACTGCCTCTTCCCTGGC	AAAAGCTGGGTTGAGAGGGT	AAAA-GC--TGGG--T-TGAGAG-----GGT-	---ATGCACT--GCCTCT-----TCCCTGG-C	0.28125	0.970372	GAGAGGGT	TCCCTGGC	-0.125	9.65065e-05
novel-mol-miR-n386	hsa-miR-487b-3p	ATGCACTGCCTCTTCCCTGGC	AATCGTACAGGGTCATCCACTT	AATCGTACAGG--G--TCAT-CCACTT---	-AT-G--CA--CTGCCTC-TTCC-C-TGGC	0.433333	0.191502	ATCCACTT--	-TCC-CTGGC	0.05	3.76873e-05
novel-mol-miR-n386	hsa-miR-4750-5p	ATGCACTGCCTCTTCCCTGGC	CTCGGGCGGAGGTGGTTGAGTG	C-TCGGGCGGAGG-TGG--T-TGAGT----G--	-AT---GC--A--CT-GCCTCT---TCCCTGGC	0.30303	0.203459	GTTGAGTG--	--TCCCTGGC	-0.25	5.36641e-05
novel-mol-miR-n386	hsa-miR-6778-5p	ATGCACTGCCTCTTCCCTGGC	AGTGGGAGGACAGGAGGCAGGT	AGTGGGAGGACAGGAG--GCA---------GGT-	A-T-----G-C---A-CTGC-CTCTTCCCTGG-C	0.264706	0.972113	AGGCAGGT	TCCCTGGC	0.0625	0.0030764
novel-mol-miR-n386	hsa-miR-4751	ATGCACTGCCTCTTCCCTGGC	AGAGGACCCGTAGCTGCTAGAAGG	AGAG-G-AC--CCGTAGCTG-C--TAGAAGG-	--A-TGCACTGCC-T--CT-TCCCT----GGC	0.40625	0.0180609	CTAGAAGG-	-TCCCTGGC	-0.111111	0.000142617
novel-mol-miR-n386	hsa-miR-8071	ATGCACTGCCTCTTCCCTGGC	CGGTGGACTGGAGTGGGTGG	CGG-TGG-ACTGGAG--TGGG-T-----GG-	---AT-GCACT---GCCT---CTTCCCTGGC	0.322581	0.0242523	GTGGGTGG-	-TCCCTGGC	0.0555556	0.00226157
novel-mol-miR-n386	hsa-miR-23a-5p	ATGCACTGCCTCTTCCCTGGC	GGGGTTCCTGGGGATGGGATTT	GGGGT-T-C-CTGGGGA--TGGGA-TT---T---	-----ATGCACT---G-CCT----CTTCCCTGGC	0.264706	0.000970082	TGGGATTT-	T-CCCTGGC	-0.277778	2.33353e-06
novel-mol-miR-n386	hsa-miR-6844	ATGCACTGCCTCTTCCCTGGC	TTCTTTGTTTTTAATTCACAG	T-T-CTT--TGTTTT--TAA-TTCACA--G--	-ATGC--ACTG----CCT--CTTC-C-CTGGC	0.3125	0.0223402	ATTCACAG--	--TCCCTGGC	-0.1	0.00022971
novel-mol-miR-n386	hsa-miR-302b-5p	ATGCACTGCCTCTTCCCTGGC	ACTTTAACATGGAAGTGCTTTC	ACTTTAA-CA-TGGAAG--TGCTT---T--C	A---T--GCACT----GCCT-CTTCCCTGGC	0.387097	0.969417	GTGCTTT-C	-TCCCTGGC	0.0555556	4.05294e-05
novel-mol-miR-n386	hsa-miR-9718	ATGCACTGCCTCTTCCCTGGC	TTGCTGACCTGGGTGGTGGT	T-TGC--TGACCTGGG-TGGT----GGT-	-ATGCACTG-CCT---CT--TCCCTGG-C	0.413793	0.0038896	GTGG-TGGT	-TCCCTGGC	0.0555556	0.000288521
novel-mol-miR-n386	hsa-miR-4664-5p	ATGCACTGCCTCTTCCCTGGC	TGGGGTGCCCACTCCGCAAGTT	-TGGGG---TGCCCA-CT-CCGCAAGTT---	AT---GCACTG-CC-TCTTCC-C----TGGC	0.387097	0.0787672	CGCAAGTT	TCCCTGGC	-0.125	4.28871e-05
novel-mol-miR-n386	hsa-miR-211-3p	ATGCACTGCCTCTTCCCTGGC	GCAGGGACAGCAAAGGGGTGC	GCAGG-GACAGCAAAGGG-G--T-------G-C	--A--TG-CA-C------TGCCTCTTCCCTGGC	0.272727	0.396479	AGGGGTG-C	-TCCCTGGC	-0.111111	2.78865e-05
novel-mol-miR-n386	hsa-miR-548h-3p	ATGCACTGCCTCTTCCCTGGC	CAAAAACCGCAATTACTTTTGCA	CAAAAACC-GCAAT-TA-C-T-TT---TG-CA	-----A--TGC-A-CT-GCCTCTTCCCTGGC-	0.375	0.737145	-CTTTTGCA	TCCCTGGC-	0.0555556	0.000349882
novel-mol-miR-n386	hsa-miR-6892-5p	ATGCACTGCCTCTTCCCTGGC	GTAAGGGACCGGAGAGTAGGA	GTAAGG-GACCGGAGA--G--TA-------GGA-	---A--TG--C----ACTGCCT-CTTCCCTGG-C	0.235294	0.177808	GAGTAGGA	TCCCTGGC	-0.125	1.20121e-05
novel-mol-miR-n386	hsa-miR-378i	ATGCACTGCCTCTTCCCTGGC	ACTGGACTAGGAGTCAGAAGG	ACTGG-ACTAGGAG--TCAGAA------GG-	A-T-GCACT----GCCTC----TTCCCTGGC	0.354839	0.0955324	TCAGAAGG-	TC-CCTGGC	0.0555556	0.00155255
novel-mol-miR-n386	hsa-miR-4508	ATGCACTGCCTCTTCCCTGGC	GCGGGGCTGGGCGCGCG	--GCGGGG-CTGGGCGCG-C------G--	ATGC----ACT--GC-C-TCTTCCCTGGC	0.310345	0.120733	GGCGCGCG-	-TCCCTGGC	-0.111111	4.93648e-05
novel-mol-miR-n386	hsa-miR-98-3p	ATGCACTGCCTCTTCCCTGGC	CTATACAACTTACTACTTTCCC	CTATA-CAACTTA-CTACT-TTCCC----	--AT-GC-AC-T-GC--CTCTTCCCTGGC	0.482759	0.654834	ACTTTCCC	TCCCTGGC	0.0625	5.28834e-05
novel-mol-miR-n386	hsa-miR-3972	ATGCACTGCCTCTTCCCTGGC	CTGCCAGCCCCGTTCCAGGGCA	C-TGCCAGC--CC-CGTTCCAG--GGCA	-ATG-CA-CTGCCTC-TTCC--CTGGC-	0.535714	0.0156199	-CCAGGGCA	TCCCTGGC-	0.222222	0.508729
novel-mol-miR-n386	hsa-miR-6881-3p	ATGCACTGCCTCTTCCCTGGC	ATCCTCTTTCGTCCTTCCCACT	AT-C-CT-CTTTCGTCCTTCCCACT---	ATGCACTGC---C-T-CTT-CC-CTGGC	0.535714	0.403823	TTCCCACT-	-TCCCTGGC	0.0555556	4.80051e-05
novel-mol-miR-n386	hsa-miR-4442	ATGCACTGCCTCTTCCCTGGC	GCCGGACAAGAGGGAGG	--GCCGGACAAGAGG-GA----------GG-	ATG-C--AC------TG-CCTCTTCCCTGGC	0.225806	0.0564621	GAGGGAGG-	-TCCCTGGC	-0.277778	1.01395e-06
novel-mol-miR-n386	hsa-miR-2053	ATGCACTGCCTCTTCCCTGGC	GTGTTAATTAAACCTCTATTTAC	G-TGTTA-AT-TAAA-CCTCTATT---TA--C	-ATG---CA-CT---GCCTC--TTCCCT-GGC	0.375	0.177808	CTATTTA-C	-TCCCTGGC	-0.111111	0.000204144
novel-mol-miR-n386	hsa-miR-548k	ATGCACTGCCTCTTCCCTGGC	AAAAGTACTTGCGGATTTTGCT	AAAAGT--ACTTGCGGA-T-TT---TG-CT	---A-TGCAC-TGC---CTCTTCCCTGGC-	0.433333	0.120302	ATTT-TGCT	-TCCCTGGC	-0.111111	2.24897e-05
novel-mol-miR-n386	hsa-miR-6068	ATGCACTGCCTCTTCCCTGGC	CCTGCGAGTCTCCGGCGGTGG	CC-TGCGA--G--TCT-CCGGCGGTGG-	--ATGC-ACTGCCTCTTCC--C--TGGC	0.5	0.13402	GGCGGTGG-	-TCCCTGGC	0.0555556	4.98098e-05
novel-mol-miR-n386	hsa-miR-7703	ATGCACTGCCTCTTCCCTGGC	TTGCACTCTGGCCTTCTCCCAGG	T-TGCACTCTGGCCTTCT-CCCA-GG-	-ATGCA--CT-GCC-TCTTCCC-TGGC	0.62963	0.000489649	CTCCCAGG-	-TCCCTGGC	0.388889	0.0453676
novel-mol-miR-n386	hsa-miR-376a-2-5p	ATGCACTGCCTCTTCCCTGGC	GGTAGATTTTCCTTCTATGGT	GGTA-G-A-T---T-TTCCTTCTATGGT-	---ATGCACTGCCTCTTCC--C--TGG-C	0.448276	0.10754	TCTATGGT	TCCCTGGC	0.4375	0.000336641
novel-mol-miR-n386	hsa-miR-6892-3p	ATGCACTGCCTCTTCCCTGGC	TCCCTCTCCCACCCCTTGCAG	-TCC-CT-CTC-CCA-C--CCCTTGCAG-	AT--GC-ACT-GCC-TCTTCCC-TG--GC	0.448276	0.669188	-CCTTGCAG-	TCCCTG--GC	0.05	3.76873e-05
novel-mol-miR-n386	hsa-miR-4469	ATGCACTGCCTCTTCCCTGGC	GCTCCCTCTAGGGTCGCTCGGA	--GCT-C--CCTCTAGGGTCGCTC-GGA-	ATGC-ACTGCCTCT----TC-C-CTGG-C	0.482759	0.875123	-CGCTCGGA	TCCCT-GGC	0.222222	0.0594702
novel-mol-miR-n386	hsa-miR-12123	ATGCACTGCCTCTTCCCTGGC	TTATTCATTCACAAAAGCTTTA	TTATT-CAT-T-CACAAAAG-CTT---TA---	--A-TGCA-CTGC-C-----TCTTCCCT-GGC	0.34375	0.933862	AAGCTTTA	TCCCTGGC	-0.125	6.24407e-05
novel-mol-miR-n386	hsa-miR-937-3p	ATGCACTGCCTCTTCCCTGGC	ATCCGCGCTCTGACTCTCTGCC	AT-C-C-GCGCTCTGACTCTC-TGC-C	ATGCACTGC-CTCT---TC-CCTG-GC	0.592593	0.0128886	TCTCTGCC	TCCCTGGC	0.625	3.38344e-05
novel-mol-miR-n386	hsa-miR-4688	ATGCACTGCCTCTTCCCTGGC	TAGGGGCAGCAGAGGACCTGGG	TAGGG-GCAGCAGAG-GACCTG-------GG-	-A---TGCA-C----TG-CCT-CTTCCCTGGC	0.34375	0.79731	GACCTGGG	TCCCTGGC	0.4375	0.000395286
novel-mol-miR-n386	hsa-miR-134-3p	ATGCACTGCCTCTTCCCTGGC	CCTGTGGGCCACCTAGTCACCAA	CC-TG---TGGGCCAC-CTAGTCACCAA----	--ATGCACT--G-C-CTCT--TC-CC--TGGC	0.375	0.210548	GTCACCAA--	-TC-CCTGGC	-0.1	4.82434e-06
novel-mol-miR-n386	hsa-miR-146a-3p	ATGCACTGCCTCTTCCCTGGC	CCTCTGAAATTCAGTTCTTCAG	CCTCTGAAATT-CAG-T---TCTTCA---G--	--------A-TGCA-CTGCCTCTTC-CCTGGC	0.34375	0.0784826	TTCTTCAG-	TCCCT-GGC	0.0555556	4.80051e-05
novel-mol-miR-n386	hsa-miR-5701	ATGCACTGCCTCTTCCCTGGC	TTATTGTCACGTTCTGATT	TTATTGTCACGT---TCTGAT---T---	--A-TG-CAC-TGCCTCT--TCCCTGGC	0.428571	0.0784349	TTC-TGATT	TCCCTG-GC	0.0555556	0.000349882
novel-mol-miR-n386	hsa-miR-6881-5p	ATGCACTGCCTCTTCCCTGGC	TGGGGTAAGGATAGGAGGGTCA	TGGGGTAAGGATAGG-A--G----------GGTCA	----------AT--GCACTGCCTCTTCCCTGG-C-	0.228571	0.424433	GAGG-GTCA	TCCCTGGC-	-0.277778	1.32092e-05
novel-mol-miR-n386	hsa-miR-12119	ATGCACTGCCTCTTCCCTGGC	TTCTGAGGGGACGGTAGATTTGGGG	TTCTGAGGG-G-ACGGTAGA--T-TTGG----GG-	-----A---TGCAC--T-G-CCTCTT--CCCTGGC	0.314286	0.707411	ATTTGGGG-	-TCCCTGGC	-0.111111	8.47848e-06
novel-mol-miR-n386	hsa-miR-4298	ATGCACTGCCTCTTCCCTGGC	CTGGGACAGGAGGAGGAGGCAG	C-TGGGACAGGAGGAG--GA----------GGCAG	-AT--G-C------A-CTG-CCTCTTCCCTGGC--	0.228571	0.454889	GGA--GGCAG	TCCCTGGC--	-0.25	1.63709e-05
novel-mol-miR-n386	hsa-miR-6759-5p	ATGCACTGCCTCTTCCCTGGC	TTGTGGGTGGGCAGAAGTCTGT	T-TG---TGGG--TGGGCAGAAGT-C--TGT--	-ATGCACT--GCCT---C-----TTCCCTG-GC	0.30303	0.524998	AAGTCTGT-	-TCCCTGGC	-0.111111	4.93648e-05
novel-mol-miR-n386	hsa-miR-548y	ATGCACTGCCTCTTCCCTGGC	AAAAGTAATCACTGTTTTTGCC	AAAAGTAAT-CACTGT--T-TT---TGC-C	-------ATGCACTG-CCTCTTCCCTG-GC	0.433333	0.0474845	TTTTTGCC	TCCCTGGC	0.25	0.00233376
novel-mol-miR-n386	hsa-miR-6848-3p	ATGCACTGCCTCTTCCCTGGC	GTGGTCTCTTGGCCCCCAG	G-TGGTCT-CTTGGCC-C--CCA--G--	-AT-G-C-AC-T-GCCTCTTCC-CTGGC	0.428571	0.346288	GCCCCCAG-	-TCCCTGGC	0.0555556	4.80051e-05
novel-mol-miR-n386	hsa-miR-4507	ATGCACTGCCTCTTCCCTGGC	CTGGGTTGGGCTGGGCTGGG	C-TGGGT---TGGGC-TGGGCTG-----GG-	-AT--G-CACT--GCCT---CT-TCCCTGGC	0.322581	0.0967351	GGGCTGGG	TCCCTGGC	0.25	0.974144
novel-mol-miR-n386	hsa-miR-548ao-5p	ATGCACTGCCTCTTCCCTGGC	AGAAGTAACTACGGTTTTTGCA	AGAAGTAA-CTACGGT---T-TT---TG-CA	---A-T--GC-AC--TGCCTCTTCCCTGGC-	0.387097	0.605891	TTTTTGCA	TCCCTGGC	0.0625	0.00186039
novel-mol-miR-n386	hsa-miR-3690	ATGCACTGCCTCTTCCCTGGC	ACCTGGACCCAGCGTAGACAAAG	A--C-CTGGACC-CAG--CG--TAGACAAAG-	ATGCACT-G-CCTC--TTC-CCT-G-----GC	0.375	0.0205202	AGACAAAG-	-TCCCTGGC	-0.277778	1.30302e-06
novel-mol-miR-n386	hsa-miR-302b-3p	ATGCACTGCCTCTTCCCTGGC	TAAGTGCTTCCATGTTTTAGTAG	TAAGTGCTTCCA-TG--T-TT---TAGTAG-	--A-TG----CACTGCCTCTTCCCT-G--GC	0.419355	0.0521152	TTTAGTAG-	-TCCCTGGC	-0.111111	5.70307e-05
novel-mol-miR-n386	hsa-miR-6759-3p	ATGCACTGCCTCTTCCCTGGC	TGACCTTTGCCTCTCCCCTCAG	-TGAC-CTTTGCCTCTC-CCCTCAG--	ATG-CAC--TGCCTCT-TCCCT--GGC	0.592593	0.00247323	CCCCTCAG-	TCCCT-GGC	0.222222	0.00140621
novel-mol-miR-n386	hsa-miR-3149	ATGCACTGCCTCTTCCCTGGC	TTTGTATGGATATGTGTGTGTAT	TT-TGT-A-TGGA--TA-TGTG---TGTGTAT-	--ATG-CACT-G-CCT-CT-T-CCCTG-G---C	0.333333	0.205799	GTGTGTAT-	-TCCCTGGC	-0.277778	1.41324e-05
novel-mol-miR-n386	hsa-miR-146b-3p	ATGCACTGCCTCTTCCCTGGC	GCCCTGTGGACTCAGTTCTGGT	--GCC-CTGTGGAC-TCAGTTC--TGGT-	ATG-CAC--T-G-CCTC--TTCCCTGG-C	0.482759	0.0242106	GTTC-TGGT	-TCCCTGGC	0.222222	0.00694209
novel-mol-miR-n386	hsa-miR-6845-5p	ATGCACTGCCTCTTCCCTGGC	CGGGGCCAGAGCAGAGAGC	CGGGGCCAGA-GCA--GA----------GAGC	---------ATGCACTG-CCTCTTCCCTG-GC	0.25	0.149573	-CAGAGAGC	TCCCTG-GC	0.0555556	0.00781203
novel-mol-miR-n386	hsa-miR-7848-3p	ATGCACTGCCTCTTCCCTGGC	CTACCCTCGGTCTGCTTACCACA	CTAC--C-CTCGGTC-TGCTTACCACA----	--A-TGCACT--G-CCT-CTT-CC-C-TGGC	0.419355	0.0362914	TTACCACA-	-TCCCTGGC	-0.111111	0.000849311
novel-mol-miR-n386	hsa-miR-10400-3p	ATGCACTGCCTCTTCCCTGGC	CTGGGCTCCCGGACGAGGCGGG	C-TGG----GC-TC--CCGGACGA-GGCGGG	-AT-GCACTGCCTCTTCC---C--TGGC---	0.387097	0.424018	GAGGCGGG-	-TCCCTGGC	-0.111111	0.000402837
novel-mol-miR-n386	hsa-miR-548az-5p	ATGCACTGCCTCTTCCCTGGC	CAAAAGTGATTGTGGTTTTTGC	CAAAAGTG-ATTG-TGGT--T-TT---TG-C	----A-TGCA---CT-G-CCTCTTCCCTGGC	0.387097	0.259745	GTTTTTG-C	-TCCCTGGC	0.0555556	4.05294e-05
novel-mol-miR-n386	hsa-miR-4706	ATGCACTGCCTCTTCCCTGGC	AGCGGGGAGGAAGTGGGCGCTGCTT	A-GCGGGGAGGAAG-TGGGCGCTGCTT-------	ATGC--------A-CT--GC-CT-CTTCCCTGGC	0.352941	0.153306	-CGCTGCTT	TCCCTG-GC	0.0555556	0.000544728
novel-mol-miR-n386	hsa-miR-376a-3p	ATGCACTGCCTCTTCCCTGGC	ATCATAGAGGAAAATCCACGT	AT-CA-TAGAGGAAAA--TC--CACG-T---	ATGCACT----G----CCTCTTC-C-CTGGC	0.354839	0.177808	ATCCAC-GT-	-TCC-CTGGC	0.05	6.30277e-05
novel-mol-miR-n386	hsa-miR-4666a-5p	ATGCACTGCCTCTTCCCTGGC	ATACATGTCAGATTGTATGCC	ATA-CA-TGTCAGA-T-TGTA---TGC-C	AT-GCACTG-C---CTCT-T-CCCTG-GC	0.448276	0.244824	TGTATGCC	TCCCTGGC	0.25	0.0737737
novel-mol-miR-n386	hsa-miR-4509	ATGCACTGCCTCTTCCCTGGC	ACTAAAGGATATAGAAGGTTTT	ACTAAAGGAT-A-TAGAAGG--T-TT---T---	A-T----G--CACT-----GCCTCTTCCCTGGC	0.30303	0.205799	AAGGTTTT	TCCCTGGC	-0.3125	6.26999e-05
novel-mol-miR-n386	hsa-miR-654-3p	ATGCACTGCCTCTTCCCTGGC	TATGTCTGCTGACCATCACCTT	TATGTCTG-CTGACCATCA--CCT-T---	-ATG-C--ACTG-CC-TC-TTCC-CTGGC	0.482759	0.00242514	ATCACCTT--	-TC-CCTGGC	0.05	4.16482e-05
novel-mol-miR-n386	hsa-miR-548aa	ATGCACTGCCTCTTCCCTGGC	AAAAACCACAATTACTTTTGCACCA	AAAAAC--CACAATTA-CT-T-TTGCACCA----	----A-TGCAC---T-GC-CTCTT-C-CC-TGGC	0.352941	0.454276	TTGCACCA	TCCCTGGC	-0.125	0.000562004
novel-mol-miR-n386	hsa-miR-154-3p	ATGCACTGCCTCTTCCCTGGC	AATCATACACGGTTGACCTATT	AATCATA-CACGGTTGACCTA-TT-------	----AT-GCAC---TG-CCT-CTTCCCTGGC	0.387097	0.717138	GACCTATT	TCCCTGGC	0.0625	9.46234e-05
novel-mol-miR-n386	hsa-miR-6847-3p	ATGCACTGCCTCTTCCCTGGC	GGCTCATGTGTCTGTCCTCTTC	GGCTCATG---TG--TCTGTCCTCTT--C	-----ATGCACTGCCTCT-TCC-C-TGGC	0.482759	0.308999	TCCTCTT-C	TCC-CTGGC	0.388889	0.0413215
novel-mol-miR-n386	hsa-miR-146b-5p	ATGCACTGCCTCTTCCCTGGC	TGAGAACTGAATTCCATAGGCTG	TGA-GA-ACTGAA--T-T-CCA-TAGGCTG	--ATG-CACTG--CCTCTTCC-CT-GGC--	0.466667	0.00722041	ATAGGCTG--	-T-CCCTGGC	-0.1	7.20711e-05
novel-mol-miR-n386	hsa-miR-4664-3p	ATGCACTGCCTCTTCCCTGGC	CTTCCGGTCTGTGAGCCCCGTC	CT-T-C-CG-G--TCTGTGAGCCCCGT--C	--ATGCAC-TGCCTCT-T----CCC-TGGC	0.433333	0.687005	GCCCCGTC	TCCCTGGC	0.4375	0.00359463
novel-mol-miR-n386	hsa-miR-1268a	ATGCACTGCCTCTTCCCTGGC	CGGGCGTGGTGGTGGGGG	CGG--GCG--TGG--TGG-TGGG-----GG-	---ATGC-ACT-GCCT--CT---TCCCTGGC	0.258065	0.286609	GGTGGGGG	TCCCTGGC	-0.125	1.20121e-05
novel-mol-miR-n386	hsa-miR-1229-3p	ATGCACTGCCTCTTCCCTGGC	CTCTCACCACTGCCCTCCCACAG	CTCTCAC--CACTGCCCTC--CCACA-G--	-----A-TGCACTG-CCTCTTCC-C-TGGC	0.466667	0.0322046	TCCCACAG-	TCCC-TGGC	0.222222	0.000985293
novel-mol-miR-n386	hsa-miR-1229-5p	ATGCACTGCCTCTTCCCTGGC	GTGGGTAGGGTTTGGGGGAGAGCG	G-TGGGT-AGG--G--T-TTGGGGGA----GAGCG	-AT--G-CA--CTGCCTCTT------CCCTG-GC-	0.285714	0.167682	GGAGAGCG-	TCCCTG-GC	-0.277778	6.41061e-06
novel-mol-miR-n386	hsa-miR-939-5p	ATGCACTGCCTCTTCCCTGGC	TGGGGAGCTGAGGCTCTGGGGGTG	-TGGGG-AGCTGAGGC-TCTGGGGGT----G--	AT---GCA-CT---GCCTCT-----TCCCTGGC	0.363636	0.163251	TGGGGGTG-	TCCCTG-GC	-0.111111	0.000141442
novel-mol-miR-n386	hsa-miR-25-3p	ATGCACTGCCTCTTCCCTGGC	CATTGCACTTGTCTCGGTCTGA	CATTGCACTTGTC-TCGGT-C--TGA--	-A-TGCAC-TG-CCTC--TTCCCTG-GC	0.535714	0.0204222	CGGTCTGA-	-TCCCTGGC	-0.111111	8.77831e-05
novel-mol-miR-n386	hsa-miR-425-5p	ATGCACTGCCTCTTCCCTGGC	AATGACACGATCACTCCCGTTGA	AATGACACGAT-CACTC--CCGT-TGA--	-ATG-CAC--TGC-CTCTTCC--CTG-GC	0.517241	0.0204489	CCCGTTGA	TCCCTGGC	0.25	0.124319
novel-mol-miR-n386	hsa-miR-625-5p	ATGCACTGCCTCTTCCCTGGC	AGGGGGAAAGTTCTATAGTCC	AGGGG-GAA-AGT-T-C-TA-TAGTCC-----	A----TG--CA--CTGCCT-CT--TCCCTGGC	0.3125	0.174891	TATAGTC-C	T-CCCTGGC	-0.111111	0.000739536
novel-mol-miR-n386	hsa-miR-369-3p	ATGCACTGCCTCTTCCCTGGC	AATAATACATGGTTGATCTTT	AATAATA-CATGGT-TGA--TCTT---T---	----AT-GCA----CTG-CCTCTTCCCTGGC	0.354839	0.324828	TGATCTTT-	T-CCCTGGC	-0.111111	4.76293e-06
novel-mol-miR-n386	hsa-miR-548h-5p	ATGCACTGCCTCTTCCCTGGC	AAAAGTAATCGCGGTTTTTGTC	AAAAGTA--ATC-GCGGT-T-TT---TGT-C	---A-T-GCA-CTGC---CTCTTCCCTG-GC	0.387097	0.070484	TTTTTGTC	TCCCTGGC	0.25	0.060745
novel-mol-miR-n386	hsa-miR-142-3p	ATGCACTGCCTCTTCCCTGGC	TGTAGTGTTTCCTACTTTATGGA	-TGT-AG-TGTTTCCTACTTTA---TGGA-	ATG-CA-CTG---CCT-C-TT-CCCTGG-C	0.466667	0.0312005	TTTATGGA	TCCCTGGC	0.25	0.323251
novel-mol-miR-n386	hsa-miR-1205	ATGCACTGCCTCTTCCCTGGC	TCTGCAGGGTTTGCTTTGAG	TC-TGCAGGGTT-TGC-T-TT----GAG-	--ATGCA-----CTGCCTCTTCCCTG-GC	0.413793	0.155426	GCTTTGAG-	TCCCTG-GC	0.0555556	0.000394552
novel-mol-miR-n386	hsa-miR-3649	ATGCACTGCCTCTTCCCTGGC	AGGGACCTGAGTGTCTAAG	AGG-GAC-CTGAG--TG-T-C--TAAG--	A--TG-CACT--GCCT-CTTCCCT--GGC	0.37931	0.373901	TGTCTAAG-	TCCCT-GGC	0.0555556	0.00226157
novel-mol-miR-n386	hsa-miR-3118	ATGCACTGCCTCTTCCCTGGC	TGTGACTGCATTATGAAAATTCT	TG-TG-ACTGCATTA-TGAAAA-TTC--T---	--ATGCACTGC----CT-----CTTCCCTGGC	0.375	0.0968101	AAAATTCT	TCCCTGGC	-0.3125	0.000506182
novel-mol-miR-n386	hsa-miR-3173-3p	ATGCACTGCCTCTTCCCTGGC	AAAGGAGGAAATAGGCAGGCCA	AAAGGAG-GAA-A-TAGGCA---------GGCCA	-----A-TG--CACT--GC-CTCTTCCCTGG-C-	0.264706	0.322944	GCAG-GCCA	TCCCTGGC-	-0.111111	0.000233878
novel-mol-miR-n386	hsa-miR-4761-3p	ATGCACTGCCTCTTCCCTGGC	GAGGGCATGCGCACTTTGTCC	GAGG-GCA-TGCGCA-CTT---TGTC-C	-A--TGCACTGC-C-TCTTCCCTG--GC	0.5	0.0311025	-CTTTGTCC	TCCCTG-GC	0.0555556	4.05294e-05
novel-mol-miR-n386	hsa-miR-98-5p	ATGCACTGCCTCTTCCCTGGC	TGAGGTAGTAAGTTGTATTGTT	TGAGGTAGTA-AGT-TGTA--T-TGT---T---	--A--T-G--CA--CTG--CCTCT-TCCCTGGC	0.30303	0.177808	GTAT-TGTT	-TCCCTGGC	-0.111111	7.92229e-05
novel-mol-miR-n386	hsa-miR-3622b-5p	ATGCACTGCCTCTTCCCTGGC	AGGCATGGGAGGTCAGGTGA	AG-GCA-TGGGAGG--TCAGGT-----GA--	A-TGCACT-----GCCTC---TTCCCTG-GC	0.322581	0.0322613	TCAGGTGA-	TC-CCTGGC	0.0555556	0.00046079
novel-mol-miR-n386	hsa-miR-302d-5p	ATGCACTGCCTCTTCCCTGGC	ACTTTAACATGGAGGCACTTGC	ACTTTAA-CA-TGGAGGCACT-T-----G-C	A---T--GCACT----GC-CTCTTCCCTGGC	0.387097	0.671376	GCACTTGC	TCCCTGGC	0.4375	0.00053411
novel-mol-miR-n386	hsa-miR-6778-3p	ATGCACTGCCTCTTCCCTGGC	TGCCTCCCTGACATTCCACAG	-TGC-CTC-CCTGACATTCCACA-G--	ATGCACT-GCCT--C-TTCC-C-TGGC	0.555556	0.00689535	TTCCACAG--	-TCC-CTGGC	0.05	0.00395699
novel-mol-miR-n386	hsa-miR-6719-3p	ATGCACTGCCTCTTCCCTGGC	TCTGACATCAGTGATTCTCCTG	TC-TGACATCAGTGAT--TCT-CC-TG--	--ATG-CA-C--TG--CCTCTTCCCTGGC	0.482759	0.104777	TTCTCCTG--	-TC-CCTGGC	0.2	0.000178658
novel-mol-miR-n386	hsa-miR-12127	ATGCACTGCCTCTTCCCTGGC	TAGAGGTTCTAATGGTCCAGGGTTA	TA-G-AGGT-T-C-TAA-TGGTCCAG--GGTTA-	-ATGCA---CTGCCT--CT--TCC--CTGG---C	0.352941	0.501225	-CAGGGTTA	TCCCTG-GC	-0.277778	2.28252e-06
novel-mol-miR-n386	hsa-miR-596	ATGCACTGCCTCTTCCCTGGC	AAGCCTGCCCGGCTCCTCGGG	AA-GC-CTGCCCGG-CT-CCTCG-GG-	-ATGCACTG-CC--TCTTCC-C-TGGC	0.555556	0.00194521	TCCTCGGG-	TCC-CTGGC	0.388889	0.0018612
novel-mol-miR-n386	hsa-miR-93-3p	ATGCACTGCCTCTTCCCTGGC	ACTGCTGAGCTAGCACTTCCCG	ACTGCTGAGCTAGCACT-T-CCC-G--	A-TGC--A-CT-GC-CTCTTCCCTGGC	0.592593	0.0104261	ACTTCCC-G--	---TCCCTGGC	-0.0909091	3.33213e-06
novel-mol-miR-n386	hsa-miR-636	ATGCACTGCCTCTTCCCTGGC	TGTGCTTGCTCGTCCCGCCCGCA	TG-TGCT--TGC-TCGT-CCC-GCCCGCA	--ATGC-ACTGCCTC-TTCCCTG---GC-	0.517241	0.10754	CGCCC-GCA	-TCCCTGGC	0.0555556	0.000258027
novel-mol-miR-n386	hsa-miR-4708-5p	ATGCACTGCCTCTTCCCTGGC	AGAGATGCCGCCTTGCTCCTT	AGAGATGC-C-GCCTTGCT-CCT-T---	----ATGCACTGCC-T-CTTCC-CTGGC	0.5	0.373901	TGCTCCTT--	T-C-CCTGGC	0.05	3.76873e-05
novel-mol-miR-n386	hsa-miR-7843-3p	ATGCACTGCCTCTTCCCTGGC	ATGAAGCCTTCTCTGCCTTACG	ATGA-A--GCCTTCTCTGCCTTAC-G--	ATG-CACTGCC-TCT-T-CC---CTGGC	0.535714	0.000436558	GCCTTACG-	TCCCT-GGC	0.0555556	0.00271351
novel-mol-miR-n386	hsa-miR-4662a-3p	ATGCACTGCCTCTTCCCTGGC	AAAGATAGACAATTGGCTAAAT	AAA-G-A-TAGACAA-T-T-----GGCTAAAT	--ATGCACT-G-C--CTCTTCCCTGGC-----	0.34375	0.0020641	GGCTAAAT	TCCCTGGC	-0.3125	1.15998e-05
novel-mol-miR-n386	hsa-miR-6849-5p	ATGCACTGCCTCTTCCCTGGC	GAGTGGATAGGGGAGTGTGTGGA	GAGTGG-A-TAGGGGAG--TG-TGT----GGA-	-A-T-GCACT------GCCT-CT-TCCCTGG-C	0.333333	0.00348831	TGTGTGGA	TCCCTGGC	0.25	0.974144
novel-mol-miR-n386	hsa-miR-4666a-3p	ATGCACTGCCTCTTCCCTGGC	CATACAATCTGACATGTATTT	CATA-CAATCTGACATG-TA-TT---T---	-AT-GC-A-CTG-C---CT-CTTCCCTGGC	0.4	0.00698444	ATGTATTT-	-TCCCTGGC	-0.277778	1.77704e-05
novel-mol-miR-n386	hsa-miR-3159	ATGCACTGCCTCTTCCCTGGC	TAGGATTACAAGTGTCGGCCAC	TAG-G-A-T---TACAAGTGTCGGCCA---C	-A-TGCACTGCCT-C---T-TC--CC-TGGC	0.387097	0.738239	TCGGCCA--C	TC--CCTGGC	0.05	0.000321379
novel-mol-miR-n387	hsa-miR-6515-3p	TTTGTTACAACTGTGAATAAAGGT	TCTCTTCATCTACCCCCCAG	TCTCT-T--CAT-CT---ACCCCCCA----G--	T-T-TGTTACA-ACTGTGA------ATAAAGGT	0.333333	0.646289	CCCCCCAG--	--ATAAAGGT	-0.4	3.33026e-07
novel-mol-miR-n387	hsa-miR-23a-3p	TTTGTTACAACTGTGAATAAAGGT	ATCACATTGCCAGGGATTTCC	ATCACATTGC---CAG---G-GAT-T-----TCC	-T----TTG-TTACA-ACTGTGA-ATAAAGGT--	0.323529	0.0903796	GGATTTCC	ATAAAGGT	-0.3125	7.77929e-06
novel-mol-miR-n387	hsa-miR-146a-5p	TTTGTTACAACTGTGAATAAAGGT	TGAGAACTGAATTCCATGGGTT	T--G--AG-AACTG--AATTCCATG--GGTT	TTTGTTA-CAACTGTGAA-T--A--AAGG-T	0.483871	0.000736896	CATGG-GTT	-ATAAAGGT	0.0555556	0.000280094
novel-mol-miR-n387	hsa-miR-425-3p	TTTGTTACAACTGTGAATAAAGGT	ATCGGGAATGTCGTGTCCGCCC	ATCGG--G--A-A--TGTCG--T---GTCCGCCC-	-T---TTGTTACAACTGT-GAATAAAG---G---T	0.314286	0.939508	GTCCGCCC	ATAAAGGT	-0.3125	4.58394e-05
novel-mol-miR-n387	hsa-miR-320c	TTTGTTACAACTGTGAATAAAGGT	AAAAGCTGGGTTGAGAGGGT	A------A-AAGCTGGGTTGAGAG----GGT	-TTTGTTACAA-CT--G-TGA-A-TAAAGGT	0.419355	0.205665	GAGAG-GGT	-ATAAAGGT	0.222222	0.00303161
novel-mol-miR-n387	hsa-miR-487b-3p	TTTGTTACAACTGTGAATAAAGGT	AATCGTACAGGGTCATCCACTT	AATC--GT-ACAGG---GTC-ATCCACT-----T	--T-TTGTTACA--ACTGT-GA---A-TAAAGGT	0.352941	0.586563	ATCCACTT	ATAAAGGT	0.25	0.3945
novel-mol-miR-n387	hsa-miR-4750-5p	TTTGTTACAACTGTGAATAAAGGT	CTCGGGCGGAGGTGGTTGAGTG	CTCGG--G---CGGAGG--TGGTTGAG-T---G--	-T---TTGTTAC--A--ACT-G-TGA-ATAAAGGT	0.314286	0.953106	GTTGAGTG-	ATAAAG-GT	0.0555556	0.000257303
novel-mol-miR-n387	hsa-miR-6778-5p	TTTGTTACAACTGTGAATAAAGGT	AGTGGGAGGACAGGAGGCAGGT	AGTGGGAG--G--ACAGGA--G-GCA-----GGT	--T-----TTGTTACA--ACTGTG-AATAAAGGT	0.352941	0.500821	AGGCAGGT	ATAAAGGT	0.4375	0.00163749
novel-mol-miR-n387	hsa-miR-4751	TTTGTTACAACTGTGAATAAAGGT	AGAGGACCCGTAGCTGCTAGAAGG	AGAG---G--ACC--CGTAGCTGC--TAGAAGG-	----TTTGTTA-CAAC-T-G-TG-AATA-AAGGT	0.411765	0.048215	CTAGAAGG-	ATA-AAGGT	0.388889	0
novel-mol-miR-n387	hsa-miR-8071	TTTGTTACAACTGTGAATAAAGGT	CGGTGGACTGGAGTGGGTGG	CGGTG--G--AC---TG-GAG-TG---GGTGG	---T-TTGTTACAACTGTGA-AT-AAAGGT--	0.375	0.0380147	GTGGGTGG-	AT-AAAGGT	-0.111111	7.36893e-06
novel-mol-miR-n387	hsa-miR-23a-5p	TTTGTTACAACTGTGAATAAAGGT	GGGGTTCCTGGGGATGGGATTT	GGG---GTT-C--CTGGG-GA-TG---GGATTT	---TTTGTTACAACT--GTGAAT-AAAGG---T	0.393939	0.838288	TGGGATTT	ATAAAGGT	-0.125	4.76365e-06
novel-mol-miR-n387	hsa-miR-6844	TTTGTTACAACTGTGAATAAAGGT	TTCTTTGTTTTTAATTCACAG	TTCTTTGTTT-----T-T-AATTCACA-G--	---TTTG-TTACAACTGTGAA-T-A-AAGGT	0.451613	0.00393307	ATTCACAG--	A-T-AAAGGT	0.05	0.000317853
novel-mol-miR-n387	hsa-miR-302b-5p	TTTGTTACAACTGTGAATAAAGGT	ACTTTAACATGGAAGTGCTTTC	ACTTTA---ACA--TG-GAAGT---GCTT-TC	--TTT-GTTACAACTGTGAA-TAAAG---GT-	0.4375	0.502396	GTGCTTTC	ATAAAGGT	-0.3125	4.37346e-05
novel-mol-miR-n387	hsa-miR-9718	TTTGTTACAACTGTGAATAAAGGT	TTGCTGACCTGGGTGGTGGT	TTGCTG--AC--CTGGGTGG--T---GGT	TT--TGTTACAACT--GT-GAATAAAGGT	0.517241	0.00047997	GTGGTGGT	ATAAAGGT	0.25	0.0171118
novel-mol-miR-n387	hsa-miR-4664-5p	TTTGTTACAACTGTGAATAAAGGT	TGGGGTGCCCACTCCGCAAGTT	TGGGGT-GCC---CA-CTCCGC--AAGT-----T	T----TTG--TTACAACT--G-TGAA-TAAAGGT	0.352941	0.926925	CGCAAGTT	ATAAAGGT	0.25	0.661401
novel-mol-miR-n387	hsa-miR-211-3p	TTTGTTACAACTGTGAATAAAGGT	GCAGGGACAGCAAAGGGGTGC	---G---CAG---G-GACAGC-AAAGGGGTGC	TTTGTTACA-ACTGTGA-A--TAAA--GGT--	0.40625	0.0436168	AGGGGTGC	ATAAAGGT	-0.125	0.000103602
novel-mol-miR-n387	hsa-miR-548h-3p	TTTGTTACAACTGTGAATAAAGGT	CAAAAACCGCAATTACTTTTGCA	CAA------A-AACC-GC--AATTACTTTTGCA----	---TTTGTTACAA-CTG-TGAA-TA-------AAGGT	0.27027	0.00138311	CTTTTGCA	ATAAAGGT	-0.125	1.92666e-06
novel-mol-miR-n387	hsa-miR-6892-5p	TTTGTTACAACTGTGAATAAAGGT	GTAAGGGACCGGAGAGTAGGA	---GT-A-AGGGACC-G-GAGAGTA--GGA-	TTTGTTACA---A-CTGTGA-A-TAAAGG-T	0.451613	0.0198429	GAGTA--GGA	-A-TAAAGGT	0.05	2.28526e-05
novel-mol-miR-n387	hsa-miR-378i	TTTGTTACAACTGTGAATAAAGGT	ACTGGACTAGGAGTCAGAAGG	ACTG--G--ACTA---G-GAG-TCAGAAGG-	--T-TTGTTAC-AACTGTGA-AT-A-AAGGT	0.451613	0.00393307	TCAGAAGG-	ATA-AAGGT	0.222222	0.303688
novel-mol-miR-n387	hsa-miR-4508	TTTGTTACAACTGTGAATAAAGGT	GCGGGGCTGGGCGCGCG	---G---CGGGG--CTGGGC-GC------GCG-	TTTGTTAC----AACT--G-TG-AATAAAG-GT	0.242424	0.373901	GGCGCGCG-	ATAAAG-GT	-0.277778	9.2198e-06
novel-mol-miR-n387	hsa-miR-98-3p	TTTGTTACAACTGTGAATAAAGGT	CTATACAACTTACTACTTTCCC	CTAT----ACAACT-T-ACTACTT-----TCCC	-T-TTGTTACAACTGTGA--A--TAAAGGT---	0.393939	0.177808	ACTTTCCC-	A-TAAAGGT	-0.277778	9.785e-06
novel-mol-miR-n387	hsa-miR-3972	TTTGTTACAACTGTGAATAAAGGT	CTGCCAGCCCCGTTCCAGGGCA	CT--GCC--AGCCC--C-GT---TCCAG--GGCA-	-TTTG--TTA---CAACTGTGAAT--A-AAGG--T	0.314286	0.0324578	CCAGGGCA	ATAAAGGT	-0.125	3.88489e-05
novel-mol-miR-n387	hsa-miR-6881-3p	TTTGTTACAACTGTGAATAAAGGT	ATCCTCTTTCGTCCTTCCCACT	ATCCTCTTTCGT--C--CT-TCCC-AC-T------	------TTT-GTTACAACTGT---GA-ATAAAGGT	0.314286	0.500104	TTCCCAC-T	AT-AAAGGT	-0.111111	6.08168e-05
novel-mol-miR-n387	hsa-miR-4442	TTTGTTACAACTGTGAATAAAGGT	GCCGGACAAGAGGGAGG	---G---C--C-G-GACA-AGAGGGAGG-	TTTGTTACAACTGTGA-ATA-A---AGGT	0.413793	0.00368187	GAGGGAGG-	-ATAAAGGT	0.0555556	0.00147447
novel-mol-miR-n387	hsa-miR-2053	TTTGTTACAACTGTGAATAAAGGT	GTGTTAATTAAACCTCTATTTAC	GTGTTAA-TTA-AACCTC-T-ATT-TAC-----	-T-TT--GTTACAA-CT-GTGA--ATA-AAGGT	0.424242	0.950271	CTATTTAC	ATAAAGGT	-0.125	3.18804e-05
novel-mol-miR-n387	hsa-miR-548k	TTTGTTACAACTGTGAATAAAGGT	AAAAGTACTTGCGGATTTTGCT	AAAAGTACTTG---CGGAT--T-T---T---GC-T	-----T--TTGTTAC--A-ACTGTGAATAAAG-GT	0.314286	0.00140802	ATTTTGCT	ATAAAGGT	0.25	0.0171118
novel-mol-miR-n387	hsa-miR-6068	TTTGTTACAACTGTGAATAAAGGT	CCTGCGAGTCTCCGGCGGTGG	CCTGCGA--GTCTC-CGG--C-G-G--T---GG-	--T----TTGT-T-AC--AACTGTGAATAAAGGT	0.323529	0.593537	GGCGGTGG-	-ATAAAGGT	-0.277778	1.77241e-05
novel-mol-miR-n387	hsa-miR-7703	TTTGTTACAACTGTGAATAAAGGT	TTGCACTCTGGCCTTCTCCCAGG	TT-GCACTCTGG-C--CT-TC---TCCCA--GG-	TTTG---T-T--ACAACTGT-GAAT---AAAGGT	0.382353	0.19166	CTCCCAGG-	AT-AAAGGT	0.0555556	0.0230241
novel-mol-miR-n387	hsa-miR-376a-2-5p	TTTGTTACAACTGTGAATAAAGGT	GGTAGATTTTCCTTCTATGGT	GGTAGATT-TT-C--CTTC-T-A-T---GGT	--T---TTGTTACAAC-T-GTGAATAAAGGT	0.451613	0.391282	TCTAT-GGT	-ATAAAGGT	0.222222	0.00823124
novel-mol-miR-n387	hsa-miR-6892-3p	TTTGTTACAACTGTGAATAAAGGT	TCCCTCTCCCACCCCTTGCAG	TCCCTCTCCC---ACCC--CT-TGCA-----G--	T---T-T---GTTA--CAACTGTG-AATAAAGGT	0.323529	0.0330122	CCTTGCAG--	--ATAAAGGT	-0.25	8.35513e-07
novel-mol-miR-n387	hsa-miR-4469	TTTGTTACAACTGTGAATAAAGGT	GCTCCCTCTAGGGTCGCTCGGA	GCTCCCTCTAGGGT--CG--CTCG-GA--------	--T---T-T---GTTAC-AACT-GTGAATAAAGGT	0.314286	0.80411	CGCTCGGA	ATAAAGGT	-0.125	3.92725e-05
novel-mol-miR-n387	hsa-miR-12123	TTTGTTACAACTGTGAATAAAGGT	TTATTCATTCACAAAAGCTTTA	TTAT-T--CA--T-TC-ACA-AAAGCTT-TA	TT-TGTTACAACTGT-GA-ATAAAG---GT-	0.483871	0.00727614	A-AGCTTTA	ATAAAGGT-	-0.111111	2.96677e-06
novel-mol-miR-n387	hsa-miR-937-3p	TTTGTTACAACTGTGAATAAAGGT	ATCCGCGCTCTGACTCTCTGCC	ATCCGCGCTCTG--ACT--CTC-TGCC---------	-T------T-TGTTAC-AACT-GTG--AATAAAGGT	0.277778	0.070484	TCTCT-GCC	-ATAAAGGT	-0.277778	4.82888e-05
novel-mol-miR-n387	hsa-miR-4688	TTTGTTACAACTGTGAATAAAGGT	TAGGGGCAGCAGAGGACCTGGG	TAGGG--GC--AGCAGA--G-GACC-TG---GG-	T----TTG-TTA-CA-ACTGTGA--AT-AAAGGT	0.352941	0.793066	GACCTGGG-	-ATAAAGGT	-0.111111	5.32019e-05
novel-mol-miR-n387	hsa-miR-134-3p	TTTGTTACAACTGTGAATAAAGGT	CCTGTGGGCCACCTAGTCACCAA	CCTGTGG-GCC--AC--CTAGTC-ACCA-A-----	--T-T--TG--TTACAACT-GT-GA--ATAAAGGT	0.342857	0.296504	GTCACCAA	ATAAAGGT	-0.125	7.80515e-05
novel-mol-miR-n387	hsa-miR-146a-3p	TTTGTTACAACTGTGAATAAAGGT	CCTCTGAAATTCAGTTCTTCAG	CCTCT-GAAATT-CAGTT-CT-TC-A-----G--	--T-TTG---TTACA---ACTGT-GAATAAAGGT	0.352941	0.593537	TTCTTCAG--	--ATAAAGGT	-0.25	1.86405e-06
novel-mol-miR-n387	hsa-miR-5701	TTTGTTACAACTGTGAATAAAGGT	TTATTGTCACGTTCTGATT	TTATTGT--CA-CGTTC-TGA-T-----T	-T-TTGTTACAAC--T-GTGAATAAAGGT	0.482759	0.170862	TTCTGAT-T	AT-AAAGGT	-0.111111	1.74205e-05
novel-mol-miR-n387	hsa-miR-6881-5p	TTTGTTACAACTGTGAATAAAGGT	TGGGGTAAGGATAGGAGGGTCA	TGGG--GT-A-A---G-GA-TAGGAG-GGTCA	T---TTGTTACAACTGTGAATA--A-AGGT--	0.4375	0.152951	G-AG-GGTCA	ATAAAGGT--	-0.1	4.39732e-05
novel-mol-miR-n387	hsa-miR-12119	TTTGTTACAACTGTGAATAAAGGT	TTCTGAGGGGACGGTAGATTTGGGG	TTCTG--AGGGG-A-CG-GTAGATT-TGG---GG-	TT-TGTTA----CAAC-TGT-GA--AT--AAAGGT	0.4	0.322391	ATTTGGGG	ATAAAGGT	0.25	0.0188995
novel-mol-miR-n387	hsa-miR-4298	TTTGTTACAACTGTGAATAAAGGT	CTGGGACAGGAGGAGGAGGCAG	CTGG--G--ACAGGA--G-GAGGAGGC-A--G--	-T--TTGTTACA--ACTGTGA--A---TAAAGGT	0.352941	0.95173	GGAGGCAG--	--ATAAAGGT	-0.25	1.0339e-05
novel-mol-miR-n387	hsa-miR-6759-5p	TTTGTTACAACTGTGAATAAAGGT	TTGTGGGTGGGCAGAAGTCTGT	TTGTGGGTGGGC-AG-AA--GTC---T---G-T	TT-T--GT----TA-CAACTGT-GAATAAAGGT	0.393939	0.399137	AAGTCTGT	ATAAAGGT	0.0625	8.08617e-05
novel-mol-miR-n387	hsa-miR-548y	TTTGTTACAACTGTGAATAAAGGT	AAAAGTAATCACTGTTTTTGCC	AAAA---GTAAT-CA-CTGTTTT---T---GCC--	----TTTGT--TACAACTG---TGAATAAAG--GT	0.314286	0.00560143	TTTTTGCC	ATAAAGGT	-0.125	4.60149e-05
novel-mol-miR-n387	hsa-miR-6848-3p	TTTGTTACAACTGTGAATAAAGGT	GTGGTCTCTTGGCCCCCAG	GTG--GTCT-CT---TG-GCCCCCA-----G--	-T-TTGT-TAC-AACTGTG-----AATAAAGGT	0.30303	0.70495	GCCCCCAG--	--ATAAAGGT	-0.4	7.04496e-07
novel-mol-miR-n387	hsa-miR-4507	TTTGTTACAACTGTGAATAAAGGT	CTGGGTTGGGCTGGGCTGGG	CTGGGTTGGG---C---TGGGCTG------GG-	-T---TT--GTTACAACT--G-TGAATAAAGGT	0.333333	0.152671	GGGCTGGG	ATAAAGGT	-0.125	3.14067e-06
novel-mol-miR-n387	hsa-miR-548ao-5p	TTTGTTACAACTGTGAATAAAGGT	AGAAGTAACTACGGTTTTTGCA	A---G--A-A---GT-AACTAC--GGTTTTTGCA	-TTTGTTACAACTGTGAA-TA-AAGG----T---	0.352941	0.0388658	TTTTTGCA	ATAAAGGT	-0.125	3.20764e-05
novel-mol-miR-n387	hsa-miR-3690	TTTGTTACAACTGTGAATAAAGGT	ACCTGGACCCAGCGTAGACAAAG	ACCTG--G--ACCCAG-C-GTAGACA-AA-G--	---T-TTGTTA--CA-ACTGT-GA-ATAAAGGT	0.424242	0.153675	AGACAAAG-	ATA-AAGGT	0.222222	0.0229999
novel-mol-miR-n387	hsa-miR-302b-3p	TTTGTTACAACTGTGAATAAAGGT	TAAGTGCTTCCATGTTTTAGTAG	TAAGT-GCTTC-CA--TGTTTTAG--TA--G--	T---TTG-TT-ACAACTG---T-GAATAAAGGT	0.424242	0.734708	TTTAGTAG--	-ATA-AAGGT	-0.1	4.12941e-05
novel-mol-miR-n387	hsa-miR-6759-3p	TTTGTTACAACTGTGAATAAAGGT	TGACCTTTGCCTCTCCCCTCAG	TGACCTTTGCCTCTCC-C--CTC---A-----G--	-----TTTG--T-T--ACAACT-GTGAATAAAGGT	0.314286	0.101896	CCCCTCA-G--	---ATAAAGGT	-0.363636	4.90327e-06
novel-mol-miR-n387	hsa-miR-3149	TTTGTTACAACTGTGAATAAAGGT	TTTGTATGGATATGTGTGTGTAT	TTTGTATGGAT-A--TGTG--T---GTGTAT	TTTGT-T--A-CAACTGTGAATAAAG-G--T	0.516129	0.00344907	GTGTGTAT	ATAAAGGT	-0.125	5.257e-06
novel-mol-miR-n387	hsa-miR-146b-3p	TTTGTTACAACTGTGAATAAAGGT	GCCCTGTGGACTCAGTTCTGGT	---GC---C--CTGTGGACTCAGTTCT---GGT	TTTG-TTACAACTGT-GA---A----TAAAGGT	0.393939	0.0323651	GTTCTGGT	ATAAAGGT	0.25	0.130296
novel-mol-miR-n387	hsa-miR-6845-5p	TTTGTTACAACTGTGAATAAAGGT	CGGGGCCAGAGCAGAGAGC	CGGG---GC---CAGAGCA-GA-GA-----GC--	----TTTG-TTACA-A-C-TG-TGAATAAAG-GT	0.264706	0.321016	CAGAGAGC-	-ATAAAGGT	0.0555556	0.000480297
novel-mol-miR-n387	hsa-miR-7848-3p	TTTGTTACAACTGTGAATAAAGGT	CTACCCTCGGTCTGCTTACCACA	CTACCCTCG-GT--C---TGCT---TACCACA---	-T----T--TGTTACAACTG-TGAATA--A-AGGT	0.342857	0.953106	TTACCACA-	ATA-AAGGT	-0.111111	3.6733e-05
novel-mol-miR-n387	hsa-miR-10400-3p	TTTGTTACAACTGTGAATAAAGGT	CTGGGCTCCCGGACGAGGCGGG	CTGG--GCTC--C--C-G-GACGAGGCG----GG-	-T--TTG-T-TACAACTGTGA--A----TAAAGGT	0.314286	0.00947909	GAGGCGGG-	-ATAAAGGT	-0.111111	4.61681e-05
novel-mol-miR-n387	hsa-miR-548az-5p	TTTGTTACAACTGTGAATAAAGGT	CAAAAGTGATTGTGGTTTTTGC	CA------A-AAG-TGATTG--T---GGTTTTTGC	--TTTGTTACAA-CTG--TGAATAAAGG----T--	0.314286	0.00552225	GTTTTTGC	ATAAAGGT	-0.125	5.9477e-05
novel-mol-miR-n387	hsa-miR-4706	TTTGTTACAACTGTGAATAAAGGT	AGCGGGGAGGAAGTGGGCGCTGCTT	A---G---CGGGGA---G-GAAGTGGGC---GCTGCTT	-TTTGTTAC----AACTGTGAA-T----AAAG--G--T	0.289474	0.396619	CGCTGCTT	ATAAAGGT	-0.3125	7.485e-05
novel-mol-miR-n387	hsa-miR-376a-3p	TTTGTTACAACTGTGAATAAAGGT	ATCATAGAGGAAAATCCACGT	ATCATA-G--A-----G-GAA-AATCCACG-T	-T--T-TGTTACAACTGTGAATAA---A-GGT	0.40625	0.970372	ATCCACGT	ATAAAGGT	0.4375	0.0002599
novel-mol-miR-n387	hsa-miR-4666a-5p	TTTGTTACAACTGTGAATAAAGGT	ATACATGTCAGATTGTATGCC	ATACAT-GT--CAGAT-TGT-A-T---GCC--	-T---TTGTTACA-A-CTGTGAATAAAG--GT	0.40625	0.0161301	TGTAT-GCC	-ATAAAGGT	-0.111111	1.74205e-05
novel-mol-miR-n387	hsa-miR-4509	TTTGTTACAACTGTGAATAAAGGT	ACTAAAGGATATAGAAGGTTTT	ACT-----A-AA--G-GATATAGAAGGTTTT	--TTTGTTACAACTGTGA-ATA-AAGG---T	0.483871	0.10501	AAGGTTTT	ATAAAGGT	-0.125	4.76365e-06
novel-mol-miR-n387	hsa-miR-654-3p	TTTGTTACAACTGTGAATAAAGGT	TATGTCTGCTGACCATCACCTT	TAT-GT--C---TGCTGACCATCACCT----T	T-TTGTTACAACTG-TGA--AT-A---AAGGT	0.4375	0.00934636	ATCACCTT	ATAAAGGT	0.25	0.449118
novel-mol-miR-n387	hsa-miR-548aa	TTTGTTACAACTGTGAATAAAGGT	AAAAACCACAATTACTTTTGCACCA	AAAAACC------ACAATTACTTT-TGCACCA-------	-------TTTGTTAC-A--AC--TGTG-A--ATAAAGGT	0.25641	0.00168691	TTGCACCA	ATAAAGGT	-0.125	0.000202415
novel-mol-miR-n387	hsa-miR-154-3p	TTTGTTACAACTGTGAATAAAGGT	AATCATACACGGTTGACCTATT	AATCAT----ACA-CGGT-TGACCTAT-----T	--T--TTGTTACAAC--TGTGA---ATAAAGGT	0.393939	0.323532	GACCTAT-T	-ATAAAGGT	-0.111111	0.000135508
novel-mol-miR-n387	hsa-miR-6847-3p	TTTGTTACAACTGTGAATAAAGGT	GGCTCATGTGTCTGTCCTCTTC	GGCTCATGTGTCTGT-C--CTC-T---TC------	---T--T-TG--T-TACAACT-GTGAAT-AAAGGT	0.314286	0.0161301	-TCCTCTTC	ATAAAGGT-	-0.277778	1.00216e-05
novel-mol-miR-n387	hsa-miR-146b-5p	TTTGTTACAACTGTGAATAAAGGT	TGAGAACTGAATTCCATAGGCTG	T--G--AG-AACTG--AATTCCATA-GGCTG	TTTGTTA-CAACTGTGAA-T--A-AAGG-T-	0.516129	0.00202943	ATAG-GCTG	ATAAAGGT-	0.222222	0.11973
novel-mol-miR-n387	hsa-miR-4664-3p	TTTGTTACAACTGTGAATAAAGGT	CTTCCGGTCTGTGAGCCCCGTC	CTTCCG-GT--C---TGTGA-----GCCCCGTC	-TT---TGTTACAACTGTGAATAAAG----GT-	0.393939	0.00348831	GCCCCGTC	ATAAAGGT	-0.3125	2.38157e-05
novel-mol-miR-n387	hsa-miR-1268a	TTTGTTACAACTGTGAATAAAGGT	CGGGCGTGGTGGTGGGGG	CGG---G---CG---TGGTGG--TGGG---GG-	---TTTGTTAC-AACT-GT-GAAT---AAAGGT	0.272727	0.501584	GGTGGGGG-	-ATAAAGGT	-0.111111	8.51132e-05
novel-mol-miR-n387	hsa-miR-1229-3p	TTTGTTACAACTGTGAATAAAGGT	CTCTCACCACTGCCCTCCCACAG	CTCTC----ACCA-CTGCCCTCCC-ACA----G--	-T-T-TGTTA-CAACTG---T---GA-ATAAAGGT	0.342857	0.149124	TCCCACAG--	--ATAAAGGT	-0.25	6.32877e-05
novel-mol-miR-n387	hsa-miR-1229-5p	TTTGTTACAACTGTGAATAAAGGT	GTGGGTAGGGTTTGGGGGAGAGCG	GTGGGTAGG-GTT-----TGGGG-GAGA----GCG-	-T---T---TGTTACAACT---GTGA-ATAAAG-GT	0.333333	0.230413	GGAGAGCG-	ATAAAG-GT	0.0555556	0.0028099
novel-mol-miR-n387	hsa-miR-939-5p	TTTGTTACAACTGTGAATAAAGGT	TGGGGAGCTGAGGCTCTGGGGGTG	TGGGGAGCT-G--AGGCT--CTGG-G------GGTG	T-------TTGTTA--C-AACT-GTGAATAAAGGT-	0.333333	0.954406	-TGGGGGTG	ATAAAGGT-	0.0555556	0.0028099
novel-mol-miR-n387	hsa-miR-25-3p	TTTGTTACAACTGTGAATAAAGGT	CATTGCACTTGTCTCGGTCTGA	CATT-G---CA-CTTGTC---TC---GGTCTGA	--TTTGTTACAAC-TGT-GAAT-AAAGG--T--	0.393939	0.740767	CGGTCTGA	ATAAAGGT	-0.3125	6.81882e-06
novel-mol-miR-n387	hsa-miR-425-5p	TTTGTTACAACTGTGAATAAAGGT	AATGACACGATCACTCCCGTTGA	AAT--GAC--ACGATCACTCCCGTTGA--------	--TTTG--TTAC-A--ACT---G-TGAATAAAGGT	0.342857	0.638677	CCCGTTGA	ATAAAGGT	-0.3125	6.81882e-06
novel-mol-miR-n387	hsa-miR-625-5p	TTTGTTACAACTGTGAATAAAGGT	AGGGGGAAAGTTCTATAGTCC	AGGGG---G--A-AAGTTCT---A-TA--G-TCC	-----TTTGTTACAA---CTGTGAATAAAGGT--	0.323529	0.0103316	-TATAGTCC	ATAAAG-GT	0.0555556	0.000594334
novel-mol-miR-n387	hsa-miR-369-3p	TTTGTTACAACTGTGAATAAAGGT	AATAATACATGGTTGATCTTT	AATAAT----ACA--TGGTTGATCT-T-----T	--T--TTGTTACAACT-G-TGA---ATAAAGGT	0.363636	0.000962362	TGATCTTT	ATAAAGGT	-0.125	1.51669e-05
novel-mol-miR-n387	hsa-miR-548h-5p	TTTGTTACAACTGTGAATAAAGGT	AAAAGTAATCGCGGTTTTTGTC	A------A-AA--GT-AATCGCG---GTTTTTGTC	-TTTGTTACAACTGTGAAT----AAAG-----GT-	0.314286	0.000184887	TTTTTGTC	ATAAAGGT	-0.125	5.257e-06
novel-mol-miR-n387	hsa-miR-142-3p	TTTGTTACAACTGTGAATAAAGGT	TGTAGTGTTTCCTACTTTATGGA	TGTAGTGTTTC-CTA-CTT-T-A-T---GGA-	T-T--TG-TT-AC-AAC-TGTGAATAAAGG-T	0.46875	0.152951	TTTATGGA	ATAAAGGT	0.25	0.0188995
novel-mol-miR-n387	hsa-miR-1205	TTTGTTACAACTGTGAATAAAGGT	TCTGCAGGGTTTGCTTTGAG	TCTGCAGGGT-TTG-CT---T-TGA-----G--	T-T------TGTT-AC-AACTGTGAATAAAGGT	0.333333	0.210466	GCTTTGAG--	--ATAAAGGT	-0.25	5.20422e-06
novel-mol-miR-n387	hsa-miR-3649	TTTGTTACAACTGTGAATAAAGGT	AGGGACCTGAGTGTCTAAG	AGG---G--AC--CTGAGTGTC--TAA-G--	---TTTGTTACAACT--GTG--AATAAAGGT	0.387097	0.0161301	TGTCTAAG--	-AT-AAAGGT	-0.1	6.68908e-06
novel-mol-miR-n387	hsa-miR-3118	TTTGTTACAACTGTGAATAAAGGT	TGTGACTGCATTATGAAAATTCT	TGTGACTGCATTA----TG--AA-AATTC---T	T-T---TG--TTACAACTGTGAATAA---AGGT	0.424242	0.177808	AAAATTCT	ATAAAGGT	0.25	0.0024265
novel-mol-miR-n387	hsa-miR-3173-3p	TTTGTTACAACTGTGAATAAAGGT	AAAGGAGGAAATAGGCAGGCCA	A------A-AGGA--G-GAAATAGGCA-GGCCA-	-TTTGTTACA--ACTGTG-AATA---AAGG---T	0.352941	0.167444	GCAGGCCA	ATAAAGGT	-0.3125	5.08182e-07
novel-mol-miR-n387	hsa-miR-4761-3p	TTTGTTACAACTGTGAATAAAGGT	GAGGGCATGCGCACTTTGTCC	---G--AGGGCATGCGCACT-T---T---G-TCC	TTTGTTA---CA-----ACTGTGAATAAAGGT--	0.323529	0.132027	CTTTGTCC	ATAAAGGT	-0.3125	1.31974e-05
novel-mol-miR-n387	hsa-miR-98-5p	TTTGTTACAACTGTGAATAAAGGT	TGAGGTAGTAAGTTGTATTGTT	TGAGGTA-GT-A-AGT--TGT-AT-T---GT-T	T----T-TGTTACA--ACTGTGA-ATAAAG-GT	0.393939	0.227094	GTATTGTT	ATAAAGGT	0.25	0.0171118
novel-mol-miR-n387	hsa-miR-3622b-5p	TTTGTTACAACTGTGAATAAAGGT	AGGCATGGGAGGTCAGGTGA	AG---G---CA--TGG-GAGG-TCA--GGTGA	--TTTGTTACAACT-GTGA--AT-AAAGGT--	0.375	0.0968101	-TCAGGTGA	ATAAAG-GT	0.0555556	0.000257303
novel-mol-miR-n387	hsa-miR-302d-5p	TTTGTTACAACTGTGAATAAAGGT	ACTTTAACATGGAGGCACTTGC	ACTTTA---ACA--TG-GAGGCACTT---GC--	--TTT-GTTACAACTGTGA---A--TAAAG-GT	0.393939	0.293055	GCACTTGC	ATAAAGGT	-0.125	7.27677e-05
novel-mol-miR-n387	hsa-miR-6778-3p	TTTGTTACAACTGTGAATAAAGGT	TGCCTCCCTGACATTCCACAG	T--GCCTC--C--CTG--ACATTCCACA-G--	TTTG--T-TACAACTGTGA-A-T--A-AAGGT	0.40625	0.0139823	TTCCACAG--	AT--AAAGGT	-0.1	5.10217e-05
novel-mol-miR-n387	hsa-miR-6719-3p	TTTGTTACAACTGTGAATAAAGGT	TCTGACATCAGTGATTCTCCTG	TCT-G--ACATCA--GTGATTCTCC-T---G--	T-TTGTTACA--ACTGTGA------ATAAAGGT	0.393939	0.768916	TTCTCCTG-	AT-AAAGGT	-0.277778	8.30497e-06
novel-mol-miR-n387	hsa-miR-12127	TTTGTTACAACTGTGAATAAAGGT	TAGAGGTTCTAATGGTCCAGGGTTA	TAGAG--GTT-CTAA-TG-G--TCCAG--GGTTA	T----TTGTTAC-AACTGTGAAT--A-AAGG-T-	0.441176	0.581997	C-AGGGTTA	ATAAAGGT-	-0.111111	3.97587e-05
novel-mol-miR-n387	hsa-miR-596	TTTGTTACAACTGTGAATAAAGGT	AAGCCTGCCCGGCTCCTCGGG	AAGCCTGCCCG--GCT--C--CTCG-G------G--	-----T-----TTG-TTACAACT-GTGAATAAAGGT	0.25	0.18808	TCCTCGGG	ATAAAGGT	-0.125	7.27677e-05
novel-mol-miR-n387	hsa-miR-93-3p	TTTGTTACAACTGTGAATAAAGGT	ACTGCTGAGCTAGCACTTCCCG	ACTGCTGA-GCT-AGCA-CT-TCCCG---------	--T--T--TG-TTA-CAACTGT---GAATAAAGGT	0.314286	0.506027	ACTTCCCG-	A-TAAAGGT	-0.111111	4.61681e-05
novel-mol-miR-n387	hsa-miR-636	TTTGTTACAACTGTGAATAAAGGT	TGTGCTTGCTCGTCCCGCCCGCA	TGTGCTTGCTCGTC-C--C-GCCC-GCA--------	--T--TTG-T--T-ACAACTG---TG-AATAAAGGT	0.305556	0.228271	CGCCCGCA	ATAAAGGT	-0.3125	1.11166e-05
novel-mol-miR-n387	hsa-miR-4708-5p	TTTGTTACAACTGTGAATAAAGGT	AGAGATGCCGCCTTGCTCCTT	AGAGATGCCGCCTTGCT--C--CT-T----------	-----T------TTG-TTACAACTGTGAATAAAGGT	0.25	0.00400044	TGCTCCTT	ATAAAGGT	-0.3125	6.30305e-05
novel-mol-miR-n387	hsa-miR-7843-3p	TTTGTTACAACTGTGAATAAAGGT	ATGAAGCCTTCTCTGCCTTACG	ATGAA--GCCTT-CT--CTGCCT---TAC--G--	-T---TTG--TTAC-AACTG--TGAATA-AAGGT	0.352941	0.714256	GCCTTACG--	--ATAAAGGT	-0.25	2.19762e-06
novel-mol-miR-n387	hsa-miR-4662a-3p	TTTGTTACAACTGTGAATAAAGGT	AAAGATAGACAATTGGCTAAAT	AAAGATA--G--ACAAT-TG-GC--TAAA--T	-----T-TTGTTACAA-CTGTG-AATAAAGGT	0.4375	0.0323147	GGCTAAA--T	--ATAAAGGT	0.05	6.34629e-05
novel-mol-miR-n387	hsa-miR-6849-5p	TTTGTTACAACTGTGAATAAAGGT	GAGTGGATAGGGGAGTGTGTGGA	GAGTG--GAT-AGGGG-AG--TGTG--T---GGA-	---T-TTG-TTA----CA-ACTGTGAATAAAGG-T	0.342857	0.210318	TGTGT-GGA	-ATAAAGGT	-0.111111	3.1233e-05
novel-mol-miR-n387	hsa-miR-4666a-3p	TTTGTTACAACTGTGAATAAAGGT	CATACAATCTGACATGTATTT	CATACAATCTG--ACA--TGT-AT-T-----T	--T----T-TGTTACAACTGTGA-ATAAAGGT	0.40625	0.177808	ATGTATTT	ATAAAGGT	0.25	0.0171118
novel-mol-miR-n387	hsa-miR-3159	TTTGTTACAACTGTGAATAAAGGT	TAGGATTACAAGTGTCGGCCAC	TAG--GATTACAA--GTG--TC---GGCCAC-	T--TTG-TTACAACTGTGAAT-AAAGG----T	0.4375	0.0877021	TCGGCCAC	ATAAAGGT	-0.5	1.19497e-05
novel-mol-miR-n388	hsa-miR-6515-3p	ATGAATTTTCTATAGTAGTTGGCC	TCTCTTCATCTACCCCCCAG	-TC---TCTT-C-ATC--TACCCC-----CCAG	AT-GAAT-TTTCTAT-AGTA----GTTGGCC--	0.333333	0.382619	CCCCCCAG	AGTTGGCC	-0.5	3.53809e-07
novel-mol-miR-n388	hsa-miR-23a-3p	ATGAATTTTCTATAGTAGTTGGCC	ATCACATTGCCAGGGATTTCC	ATC-ACATTGC--C-AGGG-A-T--TT--CC	AT-GA-ATT--TTCTA---TAGTAGTTGGCC	0.451613	0.116415	GGATTT-CC	AG-TTGGCC	0.222222	0.0229999
novel-mol-miR-n388	hsa-miR-146a-5p	ATGAATTTTCTATAGTAGTTGGCC	TGAGAACTGAATTCCATGGGTT	TGAGAACTGAATTC--C-ATG-G--GTT----	-----A-TGAATT-TTCTAT-AGTAGTTGGCC	0.4375	0.0312869	CA-TGGGTT	-AGTTGGCC	0.0555556	0.000594334
novel-mol-miR-n388	hsa-miR-425-3p	ATGAATTTTCTATAGTAGTTGGCC	ATCGGGAATGTCGTGTCCGCCC	ATCGGGAATGT--C----GT-GTCC-GC-CC	AT---GAAT-TTTCTATAGTAGT--TG-GCC	0.483871	0.000490743	-GTCCGCCC	AGT-TGGCC	0.222222	0.167462
novel-mol-miR-n388	hsa-miR-320c	ATGAATTTTCTATAGTAGTTGGCC	AAAAGCTGGGTTGAGAGGGT	AA--AAGCTGGGTTG---A--G-AG--GGT--	-ATGAA--T---TT-TCTATAGTAGTTGG-CC	0.375	0.210548	GAGAGGGT-	-AGTTGGCC	0.0555556	0.000156027
novel-mol-miR-n388	hsa-miR-487b-3p	ATGAATTTTCTATAGTAGTTGGCC	AATCGTACAGGGTCATCCACTT	A--A-T---CGTAC-AGGGTCA-TC---CACTT	ATGAATTTTC-TA-TA--GT-AGT-TGGC-C--	0.393939	0.399137	A-TCCACTT	AGTTGGC-C	-0.111111	0.000133195
novel-mol-miR-n388	hsa-miR-4750-5p	ATGAATTTTCTATAGTAGTTGGCC	CTCGGGCGGAGGTGGTTGAGTG	C-TCGGGCGGAGG-TGGTT------G-AGT-G---	-AT------GA--AT--TTTCTATAGTAGTTGGCC	0.314286	0.626633	-GTTGAGTG	AGTTG-GCC	0.222222	0.00303161
novel-mol-miR-n388	hsa-miR-6778-5p	ATGAATTTTCTATAGTAGTTGGCC	AGTGGGAGGACAGGAGGCAGGT	AGTGGGAGGA----C-AGG-AGGC-AGGT-----	A-T--GA--ATTTTCTA--TA-G-TA-GTTGGCC	0.352941	0.1241	AGGCAGGT-	A-GTTGGCC	0.0555556	0.00113392
novel-mol-miR-n388	hsa-miR-4751	ATGAATTTTCTATAGTAGTTGGCC	AGAGGACCCGTAGCTGCTAGAAGG	A-GAGGACC----CGTAGCT-GCTAGAA--GG--	ATGA--A--TTTTC-TA--TAG-TAG--TTGGCC	0.411765	0.0134836	CTAGAAGG--	--AGTTGGCC	-0.1	4.39732e-05
novel-mol-miR-n388	hsa-miR-8071	ATGAATTTTCTATAGTAGTTGGCC	CGGTGGACTGGAGTGGGTGG	CGG-TGGA-----CTGGAGTG-G--GT-GG--	---AT-GAATTTTCT--A-T-AGTAGTTGGCC	0.375	0.0436168	-GTGGGTGG	AGTTGG-CC	0.0555556	0.00143234
novel-mol-miR-n388	hsa-miR-23a-5p	ATGAATTTTCTATAGTAGTTGGCC	GGGGTTCCTGGGGATGGGATTT	GGG--G--TTC--CTGGGGATGGGA-T--TT----	---ATGAATT-TTCT----AT---AGTAGTTGGCC	0.314286	0.0903384	TGGGATTT	AGTTGGCC	-0.3125	1.14565e-06
novel-mol-miR-n388	hsa-miR-6844	ATGAATTTTCTATAGTAGTTGGCC	TTCTTTGTTTTTAATTCACAG	TTCTT-TG--TTTT-TA-A-T--T---CACAG	-----ATGAATTTTCTATAGTAGTTGGC-C--	0.40625	0.287136	A-TTCACAG	AGTTGGC-C	0.0555556	0.00110912
novel-mol-miR-n388	hsa-miR-302b-5p	ATGAATTTTCTATAGTAGTTGGCC	ACTTTAACATGGAAGTGCTTTC	ACTTT-AA----CATGGA-AGT-GCTTT--C-	A---TGAATTTTC-T--ATAGTAG--TTGGCC	0.4375	0.948721	GTGCTTT-C-	-AG-TTGGCC	-0.1	3.4902e-05
novel-mol-miR-n388	hsa-miR-9718	ATGAATTTTCTATAGTAGTTGGCC	TTGCTGACCTGGGTGGTGGT	T-TG------CTGACCTGG-GTG-GT-GGT--	-ATGAATTTTCT-A--T--AGT-AGTTGG-CC	0.375	0.0342684	GTGGTGGT-	-AGTTGGCC	0.0555556	0.000480297
novel-mol-miR-n388	hsa-miR-4664-5p	ATGAATTTTCTATAGTAGTTGGCC	TGGGGTGCCCACTCCGCAAGTT	-TGGGG--TGCC---C-ACTCCGCA--AGTT----	AT---GAAT---TTTCTA-T----AGTAGTTGGCC	0.314286	0.454889	CGCAAGTT	AGTTGGCC	-0.125	3.18804e-05
novel-mol-miR-n388	hsa-miR-211-3p	ATGAATTTTCTATAGTAGTTGGCC	GCAGGGACAGCAAAGGGGTGC	GCAGG-GACAG----CA-A-AGGG--GT-G-C-	--A--TGA-A-TTTTC-TATA--GTAGTTGGCC	0.363636	0.838288	AGGGGTGC-	AGTTG-GCC	0.222222	0.993219
novel-mol-miR-n388	hsa-miR-548h-3p	ATGAATTTTCTATAGTAGTTGGCC	CAAAAACCGCAATTACTTTTGCA	CAAAAACC-GCAATTA--CT-T--T--T-G-CA-	-----A--TG-AATT-TTCTATAGTAGTTGGC-C	0.382353	0.937736	CTTTTGCA	AGTTGGCC	0.25	0.0647072
novel-mol-miR-n388	hsa-miR-6892-5p	ATGAATTTTCTATAGTAGTTGGCC	GTAAGGGACCGGAGAGTAGGA	GTAAGG-GAC-----CGG-AG-AGTAG--GA---	---A--TGA-ATTTTC--TA-TAGTAGTTG-GCC	0.323529	0.227508	GAGTAGGA-	-AGTTGGCC	0.222222	0.0225226
novel-mol-miR-n388	hsa-miR-378i	ATGAATTTTCTATAGTAGTTGGCC	ACTGGACTAGGAGTCAGAAGG	ACTGGA-----CTAGG-AGTCAGAA--GG--	A-T-GAATTTTCTA--TAGT-AG--TTGGCC	0.451613	0.00344907	TCAGAAGG--	--AGTTGGCC	-0.1	5.99836e-05
novel-mol-miR-n388	hsa-miR-4508	ATGAATTTTCTATAGTAGTTGGCC	GCGGGGCTGGGCGCGCG	GCGGG--G------CT---G--G--GCGCGCG	-----ATGAATTTTCTATAGTAGTTG-GC-C-	0.28125	0.0161301	GGCGCGCG	AGTTGGCC	0.0625	0.000822402
novel-mol-miR-n388	hsa-miR-98-3p	ATGAATTTTCTATAGTAGTTGGCC	CTATACAACTTACTACTTTCCC	CTATAC-AACTTA--CTACT--T--TC---CC	--AT--GAA-TT-TTCTA-TAGTAGT-TGGCC	0.4375	0.00712789	ACTTTCCC	AGTTGGCC	0.4375	0.00065359
novel-mol-miR-n388	hsa-miR-3972	ATGAATTTTCTATAGTAGTTGGCC	CTGCCAGCCCCGTTCCAGGGCA	C-TGCCAGCCCCG-TTC--C-A--G--G--G-CA-	-ATG--A------ATT-TTCTATAGTAGTTGGC-C	0.314286	0.928498	CCAG--GGCA	--AGTTGGCC	0.05	7.67133e-05
novel-mol-miR-n388	hsa-miR-6881-3p	ATGAATTTTCTATAGTAGTTGGCC	ATCCTCTTTCGTCCTTCCCACT	ATCC---TCTTTC----GTCC--TTCC--CACT	AT--GAAT-TTTCTATAGT--AGTT--GGC-C-	0.393939	0.0851068	--TTCCCACT	AGTTGGC-C-	-0.1	5.80857e-05
novel-mol-miR-n388	hsa-miR-4442	ATGAATTTTCTATAGTAGTTGGCC	GCCGGACAAGAGGGAGG	GCCG--GA-----C-A-AG-AGGGA--GG--	----ATGAATTTTCTATAGTA--G-TTGGCC	0.322581	0.228805	GAGGGAGG--	-A-GTTGGCC	-0.1	2.48014e-05
novel-mol-miR-n388	hsa-miR-2053	ATGAATTTTCTATAGTAGTTGGCC	GTGTTAATTAAACCTCTATTTAC	G-TGTTAATTAAACCT-CTATT--TA-----C-	-ATG--AATT-----TTCTA-TAGTAGTTGGCC	0.424242	0.287633	CTATTTA-C-	--AGTTGGCC	-0.1	3.4902e-05
novel-mol-miR-n388	hsa-miR-548k	ATGAATTTTCTATAGTAGTTGGCC	AAAAGTACTTGCGGATTTTGCT	AA--AAGTACTTG-CGG-AT--T--TTG-CT-	-ATGAA-T--TT-TC--TATAGTAGTTGGC-C	0.4375	0.672371	ATTTTGCT	AGTTGGCC	0.4375	0.000422102
novel-mol-miR-n388	hsa-miR-6068	ATGAATTTTCTATAGTAGTTGGCC	CCTGCGAGTCTCCGGCGGTGG	CC-TGCGAG-TCTCCGG--C----G--GT-GG--	--AT--GA-AT-T----TTCTATAGTAGTTGGCC	0.323529	0.070484	GGCGGTGG--	--AGTTGGCC	-0.1	0.000154788
novel-mol-miR-n388	hsa-miR-7703	ATGAATTTTCTATAGTAGTTGGCC	TTGCACTCTGGCCTTCTCCCAGG	T-TGCAC-TCTGGCCTTCTCCCA--G--G------	-ATG-A-AT-T----TTCT---ATAGTAGTTGGCC	0.342857	0.00539083	CTCCCAGG--	--AGTTGGCC	-0.4	0
novel-mol-miR-n388	hsa-miR-376a-2-5p	ATGAATTTTCTATAGTAGTTGGCC	GGTAGATTTTCCTTCTATGGT	GGTA-GA-TTTTCCT-TC--TA-T-GGT--	---ATGAATTTT-CTAT-AGTAGTTGG-CC	0.5	0.813488	TCTATGGT-	AGT-TGGCC	0.0555556	3.97191e-05
novel-mol-miR-n388	hsa-miR-6892-3p	ATGAATTTTCTATAGTAGTTGGCC	TCCCTCTCCCACCCCTTGCAG	-TCCC---TCTCCCACCC--CT-T-GC-AG------	AT---GAAT-T-------TTCTATAG-TAGTTGGCC	0.25	0.383934	CCTTGCAG	AGTTGGCC	0.0625	0.000353434
novel-mol-miR-n388	hsa-miR-4469	ATGAATTTTCTATAGTAGTTGGCC	GCTCCCTCTAGGGTCGCTCGGA	--GC--TCCCT--CTAGG--GTC-GCTC-GGA--	ATG-AAT---TTTCTA--TAGT-AG-T-TGG-CC	0.352941	0.679229	CGCTCGGA-	AG-TTGGCC	0.0555556	0.000302042
novel-mol-miR-n388	hsa-miR-12123	ATGAATTTTCTATAGTAGTTGGCC	TTATTCATTCACAAAAGCTTTA	T-T-A-TTCATTCACAA-A-AGCT--TTA----	-ATGAATT--TT--C--TATAG-TAGTT-GGCC	0.393939	0.210466	AAGCTTTA--	-AG-TTGGCC	-0.1	5.99836e-05
novel-mol-miR-n388	hsa-miR-937-3p	ATGAATTTTCTATAGTAGTTGGCC	ATCCGCGCTCTGACTCTCTGCC	ATCCGCGC--T---CTGACTC--TC--T-G-CC	AT----G-AATTTTCT-A-T-AGT-AGTTGGCC	0.393939	0.00348831	TCTCTG-CC	AGT-TGGCC	0.222222	0.569728
novel-mol-miR-n388	hsa-miR-4688	ATGAATTTTCTATAGTAGTTGGCC	TAGGGGCAGCAGAGGACCTGGG	TAGGG-GCAG-----C-AG-AGGACCT-G--GG--	-A---TG-A-ATTTTCTA-TA-G---TAGTTGGCC	0.314286	0.972909	GACCTGGG-	-AGTTGGCC	0.0555556	0.00108496
novel-mol-miR-n388	hsa-miR-134-3p	ATGAATTTTCTATAGTAGTTGGCC	CCTGTGGGCCACCTAGTCACCAA	CC-TG--TGGGC---C-ACCTAGTCA-----CCAA	--ATGAAT----TTTCTA--TAGT-AGTTGGCC--	0.342857	0.961691	-GTCACCAA	AGTTGGC-C	-0.111111	0.000857204
novel-mol-miR-n388	hsa-miR-146a-3p	ATGAATTTTCTATAGTAGTTGGCC	CCTCTGAAATTCAGTTCTTCAG	CCTC-TGAAATTCAGTTCT-TCAG---------	----ATG-AATT---TTCTAT-AGTAGTTGGCC	0.393939	0.720722	TTCTTCAG--	-AGTT-GGCC	-0.25	5.20422e-06
novel-mol-miR-n388	hsa-miR-5701	ATGAATTTTCTATAGTAGTTGGCC	TTATTGTCACGTTCTGATT	TTATTGTCACG-TT--CT---G-A-TT----	--A-TG--A--ATTTTCTATAGTAGTTGGCC	0.387097	0.102256	TTCTGATT	AGTTGGCC	-0.125	2.59049e-06
novel-mol-miR-n388	hsa-miR-6881-5p	ATGAATTTTCTATAGTAGTTGGCC	TGGGGTAAGGATAGGAGGGTCA	-TGGGGTAAGG------ATAGG-AG--GGTCA-	AT---G-AA--TTTTCTATA-GTAGTTGG-C-C	0.393939	0.421215	GAGG-GTCA	-AGTTGGCC	0.0555556	8.57229e-05
novel-mol-miR-n388	hsa-miR-12119	ATGAATTTTCTATAGTAGTTGGCC	TTCTGAGGGGACGGTAGATTTGGGG	-T---T---CTGAGGGG-ACGGTAGATTTGGGG--	ATGAATTTTCT-A----TA--GTAG--TT--GGCC	0.4	0.861883	ATTTGGGG	AGTTGGCC	0.4375	0.000161377
novel-mol-miR-n388	hsa-miR-4298	ATGAATTTTCTATAGTAGTTGGCC	CTGGGACAGGAGGAGGAGGCAG	C-TGGGA-----C-AGG-AGG-AGGA--GGCAG-	-AT--GAATTTTCTA--TA-GTA-G-TTGGC--C	0.352941	0.00248095	GGA-GGCAG	AGTTGGC-C	0.0555556	0.000187902
novel-mol-miR-n388	hsa-miR-6759-5p	ATGAATTTTCTATAGTAGTTGGCC	TTGTGGGTGGGCAGAAGTCTGT	T-TG--TGGGTGGG--C-AG-A--AGTCTGT---	-ATGAAT---T---TTCTA-TAGTAGT-TG-GCC	0.352941	0.321016	AAGTCTGT--	-AGT-TGGCC	0.05	0.00108113
novel-mol-miR-n388	hsa-miR-548y	ATGAATTTTCTATAGTAGTTGGCC	AAAAGTAATCACTGTTTTTGCC	AAAAGT-AAT---C-ACT-GTTT--TTG-CC	---A-TGAATTTTCTA-TAG--TAGTTGGCC	0.483871	0	TTTTTGCC	AGTTGGCC	0.4375	0.000388911
novel-mol-miR-n388	hsa-miR-6848-3p	ATGAATTTTCTATAGTAGTTGGCC	GTGGTCTCTTGGCCCCCAG	G-TGG--TCT--CT-T-G--GCCC----CCAG	-AT-GAAT-TTTCTATAGTAG---TTGGCC--	0.34375	0.0904702	-GCCCCCAG	AGTTGGC-C	-0.277778	9.74884e-06
novel-mol-miR-n388	hsa-miR-4507	ATGAATTTTCTATAGTAGTTGGCC	CTGGGTTGGGCTGGGCTGGG	C-TGGG--TTGGG--CTGG---GCT-G--GG--	-AT--GAATT---TTCT--ATAG-TAGTTGGCC	0.333333	0.720722	GGGCTGGG-	-AGTTGGCC	0.0555556	0.000480297
novel-mol-miR-n388	hsa-miR-548ao-5p	ATGAATTTTCTATAGTAGTTGGCC	AGAAGTAACTACGGTTTTTGCA	A-GAAGTAACTA--CGGT-T--T--TTG-CA-	ATGAA-T---T-TTC--TATAGTAGTTGGC-C	0.4375	0.648217	TTTTTGCA	AGTTGGCC	0.25	0.0171118
novel-mol-miR-n388	hsa-miR-3690	ATGAATTTTCTATAGTAGTTGGCC	ACCTGGACCCAGCGTAGACAAAG	ACCTGGACCCAGCGTAGA---C-A-A--AG------	A--T-GA---A---T---TTTCTATAGTAGTTGGCC	0.305556	0.070484	AGACAAAG	AGTTGGCC	-0.125	5.71925e-06
novel-mol-miR-n388	hsa-miR-302b-3p	ATGAATTTTCTATAGTAGTTGGCC	TAAGTGCTTCCATGTTTTAGTAG	-T-AAGTGCTTC-C-AT-GTTTTAGTA-G---	ATGAA-T--TT-TCTATAG---TAGT-TGGCC	0.46875	0.948721	TTTAGTAG	AGTTGGCC	-0.125	4.76365e-06
novel-mol-miR-n388	hsa-miR-6759-3p	ATGAATTTTCTATAGTAGTTGGCC	TGACCTTTGCCTCTCCCCTCAG	-TGACC-TTTGCCTCTCCCC-TCAG---------	ATGA--ATTT---TCT----AT-AGTAGTTGGCC	0.352941	0.993745	CCCCTCAG--	--AGTTGGCC	-0.4	1.14515e-05
novel-mol-miR-n388	hsa-miR-3149	ATGAATTTTCTATAGTAGTTGGCC	TTTGTATGGATATGTGTGTGTAT	-T---TTGTATGGA-TAT-GT-GTGTGTAT---	ATGAATT-T-T---CTATAGTAGT-TG---GCC	0.424242	0.070484	-GTGTGTAT	AGT-TGGCC	0.0555556	7.05521e-05
novel-mol-miR-n388	hsa-miR-146b-3p	ATGAATTTTCTATAGTAGTTGGCC	GCCCTGTGGACTCAGTTCTGGT	GCCCTG-TGGAC-T---C-A--GT--TCTGGT--	------AT-GA-ATTTTCTATAGTAGT-TGG-CC	0.352941	0.070484	GTTCTGGT-	AGT-TGGCC	0.0555556	0.00110912
novel-mol-miR-n388	hsa-miR-6845-5p	ATGAATTTTCTATAGTAGTTGGCC	CGGGGCCAGAGCAGAGAGC	CGGGGCCA-GAG-----C-AG-AG-AG----C-	-------ATGA-ATTTTCTA-TAGTAGTTGGCC	0.30303	0.532844	CAGAGAGC-	-AGTTGGCC	0.0555556	7.05521e-05
novel-mol-miR-n388	hsa-miR-7848-3p	ATGAATTTTCTATAGTAGTTGGCC	CTACCCTCGGTCTGCTTACCACA	CTACCCTCGG--TCTG--CT-TACC--A-----CA-	--A---T--GAAT-T-TTCTATA--GTAGTTGGC-C	0.305556	0.0370881	--TTACCACA	AGTTGGC-C-	-0.1	0.000134805
novel-mol-miR-n388	hsa-miR-10400-3p	ATGAATTTTCTATAGTAGTTGGCC	CTGGGCTCCCGGACGAGGCGGG	C-TGGGC--TCC---CGG-ACG-AGGC--G--GG--	-AT--G-AAT--TTTC--TA--TA-G-TAGTTGGCC	0.277778	0.410232	GAGGCGGG-	-AGTTGGCC	0.0555556	0.00130456
novel-mol-miR-n388	hsa-miR-548az-5p	ATGAATTTTCTATAGTAGTTGGCC	CAAAAGTGATTGTGGTTTTTGC	CAAAAGTGA-TTGTGGT-T-T--T--T-G-C-	----A-TGAATT-T--TCTATAGTAGTTGGCC	0.4375	0.59184	GTTTTTGC-	-AGTTGGCC	0.0555556	0.000280094
novel-mol-miR-n388	hsa-miR-4706	ATGAATTTTCTATAGTAGTTGGCC	AGCGGGGAGGAAGTGGGCGCTGCTT	AGCGGG-GAGGA------AGT-G--G--GCGCTGCTT	A-----TGA--ATTTTCTA-TAGTAGTTG-GC--C--	0.324324	0.599704	CGCTGCTT	AGTTGGCC	0.0625	0.000584025
novel-mol-miR-n388	hsa-miR-376a-3p	ATGAATTTTCTATAGTAGTTGGCC	ATCATAGAGGAAAATCCACGT	AT-------C-ATAG-AGGAAAATC---CACGT	ATGAATTTTCTATAGTA-G----T-TGGC-C--	0.363636	0.399137	A-TCCACGT	AGTTGGC-C	-0.111111	3.87283e-05
novel-mol-miR-n388	hsa-miR-4666a-5p	ATGAATTTTCTATAGTAGTTGGCC	ATACATGTCAGATTGTATGCC	AT-ACATGT--CAGAT-T-GTA-T-G-CC	ATGA-AT-TTTC---TATAGTAGTTGGCC	0.551724	0.00256656	TGTATG-CC	AGT-TGGCC	0.388889	0.00332474
novel-mol-miR-n388	hsa-miR-4509	ATGAATTTTCTATAGTAGTTGGCC	ACTAAAGGATATAGAAGGTTTT	ACTAAAGGA-T-----ATAGA-AGGTTTT----	A-T----GAATTTTCTATAG-TA-G--TTGGCC	0.393939	0.406107	AAGGTTTT--	-A-GTTGGCC	-0.1	7.6444e-05
novel-mol-miR-n388	hsa-miR-654-3p	ATGAATTTTCTATAGTAGTTGGCC	TATGTCTGCTGACCATCACCTT	TATG--TCTG--CTGACC-A-TCACC-TT----	-ATGAAT-T-TTCT-A--TAGT-A--GTTGGCC	0.393939	0.651124	A-TCACCTT	AGTTGGC-C	-0.111111	0.000135508
novel-mol-miR-n388	hsa-miR-548aa	ATGAATTTTCTATAGTAGTTGGCC	AAAAACCACAATTACTTTTGCACCA	AAAAACCAC--AATTACTT-T-T-GC-A-----CCA	-------A-TGAATT--TTCTATAG-TAGTTGGCC-	0.361111	0.973661	--TTGCACCA	AGTTG-GCC-	0.05	7.67133e-05
novel-mol-miR-n388	hsa-miR-154-3p	ATGAATTTTCTATAGTAGTTGGCC	AATCATACACGGTTGACCTATT	A--A-T---CATAC-ACG--GTTGA-CCTATT	ATGAATTTTC-TA-TA-GTAGTTG-GCC----	0.4375	0.0877021	GACCTATT-	-AGTTGGCC	-0.277778	1.54856e-06
novel-mol-miR-n388	hsa-miR-6847-3p	ATGAATTTTCTATAGTAGTTGGCC	GGCTCATGTGTCTGTCCTCTTC	G--GC--T---C-AT-GT-GTCTGTCCT-CTTC	-ATG-AATTTTCTATAGTAGT-TG----GC--C	0.393939	0.311664	TCCTCTTC	AGTTGGCC	-0.125	0.000103602
novel-mol-miR-n388	hsa-miR-146b-5p	ATGAATTTTCTATAGTAGTTGGCC	TGAGAACTGAATTCCATAGGCTG	TGAGAACTGAATTC--C-ATAG--GCT-G---	-----A-TGAATT-TTCTATAGTAG-TTGGCC	0.46875	0.0327374	A-TAGGCTG	AGTTGGC-C	0.222222	0.0178935
novel-mol-miR-n388	hsa-miR-4664-3p	ATGAATTTTCTATAGTAGTTGGCC	CTTCCGGTCTGTGAGCCCCGTC	CT-TCCGG--T---CTG-TGAGCCCC--GT---C-	--AT---GAATTTTCT-AT-AG----TAGTTGGCC	0.314286	0.2279	GCCCCGTC	AGTTGGCC	-0.125	0.000315553
novel-mol-miR-n388	hsa-miR-1268a	ATGAATTTTCTATAGTAGTTGGCC	CGGGCGTGGTGGTGGGGG	CGG--G------CGTGG-TG-GTGG-G--GG--	---ATGAATTTTC-T--AT-AGT--AGTTGGCC	0.272727	0.651124	GGTGGGGG	AGTTGGCC	0.25	0.0140109
novel-mol-miR-n388	hsa-miR-1229-3p	ATGAATTTTCTATAGTAGTTGGCC	CTCTCACCACTGCCCTCCCACAG	C-TC---T---C-ACC-AC-T-GCCCTCC---CACAG	-AT-GAATTTTCTA--TA-GTAG---T--TGGC-C--	0.27027	0.000948593	TCCCACAG	AGTTGGCC	-0.5	6.7002e-06
novel-mol-miR-n388	hsa-miR-1229-5p	ATGAATTTTCTATAGTAGTTGGCC	GTGGGTAGGGTTTGGGGGAGAGCG	G-TGGGTAGGG-TTTGGGGG---A--G-AGC--G---	-AT--G-A---ATTT-----TCTATAGTAG-TTGGCC	0.297297	0.090263	GGAGAGCG	AGTTGGCC	0.0625	9.89236e-05
novel-mol-miR-n388	hsa-miR-939-5p	ATGAATTTTCTATAGTAGTTGGCC	TGGGGAGCTGAGGCTCTGGGGGTG	-TGGGGAG-----CTGA--G--GCTCTGGGGGTG--	AT---GA-ATTTTCT-ATAGTAG-T-T----G-GCC	0.333333	0.930473	TGGGGGTG	AGTTGGCC	0.0625	0.000556735
novel-mol-miR-n388	hsa-miR-25-3p	ATGAATTTTCTATAGTAGTTGGCC	CATTGCACTTGTCTCGGTCTGA	CATTGCAC-TTGTCTC----G--GTCTGA---	-A-TG-A-ATT-T-TCTATAGTAGT-TG-GCC	0.4375	0.795874	CGGTCTGA--	-AGT-TGGCC	-0.1	7.47257e-06
novel-mol-miR-n388	hsa-miR-425-5p	ATGAATTTTCTATAGTAGTTGGCC	AATGACACGATCACTCCCGTTGA	AATGACA----CG-ATCAC-TCCC-GTTGA---	-ATGA-ATTTTC-TAT-A-GT---AGTTG-GCC	0.424242	0.0697386	CCCGTTGA--	--AGTTGGCC	-0.1	2.48014e-05
novel-mol-miR-n388	hsa-miR-625-5p	ATGAATTTTCTATAGTAGTTGGCC	AGGGGGAAAGTTCTATAGTCC	AGGGG-GAAAGTT--CTATAGT------CC	A----TG-AA-TTTTCTATAGTAGTTGGCC	0.5	0.007043	TA-TAGTCC	-AGTTGGCC	0.222222	0.0606556
novel-mol-miR-n388	hsa-miR-369-3p	ATGAATTTTCTATAGTAGTTGGCC	AATAATACATGGTTGATCTTT	AAT-AATA---C-AT-G--GTTGAT-CTTT-	-ATGAAT-TTTCTATAGTAGTTG--GC---C	0.451613	0.163558	TGATCTTT	AGTTGGCC	-0.125	2.72978e-05
novel-mol-miR-n388	hsa-miR-548h-5p	ATGAATTTTCTATAGTAGTTGGCC	AAAAGTAATCGCGGTTTTTGTC	AAAAGT-AATCGCGGTTT-T-T-GT------C-	---A-TGAAT-----TTTCTATAGTAGTTGGCC	0.393939	0.287633	TTTTTGTC	AGTTGGCC	0.25	0.0980735
novel-mol-miR-n388	hsa-miR-142-3p	ATGAATTTTCTATAGTAGTTGGCC	TGTAGTGTTTCCTACTTTATGGA	-TGTAG-TGTTTCCTACTT--TA-T-GGA--	ATG-A-AT-TTT-CTA--TAGTAGTTGG-CC	0.516129	0.00393307	TTTATGGA-	AGT-TGGCC	0.0555556	0.000156027
novel-mol-miR-n388	hsa-miR-1205	ATGAATTTTCTATAGTAGTTGGCC	TCTGCAGGGTTTGCTTTGAG	TC-TGCAGGG-TTTGCT-T-T-G-AG------	--ATG-A---ATTT--TCTATAGTAGTTGGCC	0.375	0.137807	GCTTTGAG	AGTTGGCC	0.0625	5.26569e-05
novel-mol-miR-n388	hsa-miR-3649	ATGAATTTTCTATAGTAGTTGGCC	AGGGACCTGAGTGTCTAAG	AGG-GAC-----CTGA--GT-GTCTAAG---	A--TGA-ATTTTCT-ATAGTAGT-T--GGCC	0.387097	0.671376	TGTCTAAG--	AGT-T-GGCC	-0.1	6.68908e-06
novel-mol-miR-n388	hsa-miR-3118	ATGAATTTTCTATAGTAGTTGGCC	TGTGACTGCATTATGAAAATTCT	TGTGACTGCA-TTATGA---A-A--A-TT--CT-	----A-TG-AATT-T--TCTATAGTAGTTGGC-C	0.382353	0.132027	AAAATT--CT	--AGTTGGCC	-0.1	6.68908e-06
novel-mol-miR-n388	hsa-miR-3173-3p	ATGAATTTTCTATAGTAGTTGGCC	AAAGGAGGAAATAGGCAGGCCA	AAAGGAG-GAA------ATAGGC-AG--G-CCA	-----A-TGAATTTTCTATA-G-TAGTTGGCC-	0.393939	0.0313264	-GCAGGCCA	AGTTGGCC-	0.222222	0.135135
novel-mol-miR-n388	hsa-miR-4761-3p	ATGAATTTTCTATAGTAGTTGGCC	GAGGGCATGCGCACTTTGTCC	GAGGGCATGCGCA-----CT-T--T-GT---CC	------AT--G-AATTTTCTATAGTAGTTGGCC	0.363636	0.341066	CTTTGTCC	AGTTGGCC	0.4375	0.000643238
novel-mol-miR-n388	hsa-miR-98-5p	ATGAATTTTCTATAGTAGTTGGCC	TGAGGTAGTAAGTTGTATTGTT	TGAGGTAGTAAGTTGT---AT--T-GTT----	--A--T-G-AA-TT-TTCTATAGTAGTTGGCC	0.4375	0.970372	-GTATTGTT	AGT-TGGCC	0.0555556	3.97191e-05
novel-mol-miR-n388	hsa-miR-3622b-5p	ATGAATTTTCTATAGTAGTTGGCC	AGGCATGGGAGGTCAGGTGA	AG-G------C-ATGGGAGGTCAGGT-GA---	A-TGAATTTTCTAT---A-GT-A-GTTG-GCC	0.375	0.177808	TCAGGTGA--	--AGTTGGCC	-0.1	3.4902e-05
novel-mol-miR-n388	hsa-miR-302d-5p	ATGAATTTTCTATAGTAGTTGGCC	ACTTTAACATGGAGGCACTTGC	ACTTT-AA----C-ATGGAGGC-AC-TTG-C-	A---TGAATTTTCTAT--A-G-TA-GTTGGCC	0.4375	0.0477197	GCACTTG-C-	--AGTTGGCC	0.05	0.00708904
novel-mol-miR-n388	hsa-miR-6778-3p	ATGAATTTTCTATAGTAGTTGGCC	TGCCTCCCTGACATTCCACAG	-TGCC--TCC---CTGAC-A-T--TC---CACAG	ATG--AAT--TTTCT-A-TAGTAGT-TGGC-C--	0.323529	0.972113	T-TCCACAG	AGTTGGC-C	-0.277778	4.24629e-06
novel-mol-miR-n388	hsa-miR-6719-3p	ATGAATTTTCTATAGTAGTTGGCC	TCTGACATCAGTGATTCTCCTG	TC-TGACAT---C-AGTGA-T--TCT--CCTG	--ATGA-ATTTTCTA-T-AGTAGT-TGGCC--	0.4375	0.196957	--TTCTCCTG	AGTTGGCC--	-0.1	4.39732e-05
novel-mol-miR-n388	hsa-miR-12127	ATGAATTTTCTATAGTAGTTGGCC	TAGAGGTTCTAATGGTCCAGGGTTA	TA-GAGG-TT--CTAATG-GTCCAGGGTTA----	-ATGA--ATTTTCT-AT-AGT--A--GTT-GGCC	0.441176	0.735155	CAGG-GTTA	-AGTTGGCC	-0.111111	3.6733e-05
novel-mol-miR-n388	hsa-miR-596	ATGAATTTTCTATAGTAGTTGGCC	AAGCCTGCCCGGCTCCTCGGG	AAGCCTGCC------C----G--GCTCCTCGGG--	-A---TG--AATTTTCTATAGTAG-T--T--GGCC	0.285714	0.953106	TCCTCGGG-	-AGTTGGCC	-0.111111	0.000119666
novel-mol-miR-n388	hsa-miR-93-3p	ATGAATTTTCTATAGTAGTTGGCC	ACTGCTGAGCTAGCACTTCCCG	ACTG------CTGAGCTAGC-AC-TTC--CCG	A-TGAATTTTCT-A--TAG-TA-GTT-GGCC-	0.4375	0.0877021	ACTTCCCG	AGTTGGCC	0.25	0.652954
novel-mol-miR-n388	hsa-miR-636	ATGAATTTTCTATAGTAGTTGGCC	TGTGCTTGCTCGTCCCGCCCGCA	-TG--TG---CT-T-GCTC-GTCCC-GCCCGCA-	ATGAAT-TTTCTATAG-T-AGT---TG---GC-C	0.382353	0.600013	CGCCCGCA	AGTTGGCC	0.0625	0.00760691
novel-mol-miR-n388	hsa-miR-4708-5p	ATGAATTTTCTATAGTAGTTGGCC	AGAGATGCCGCCTTGCTCCTT	A-GAGATGCCGC---CT-T-GCTCC--TT----	ATGA-AT-----TTTCTATAG-T--AGTTGGCC	0.363636	0.942583	TGCTCCTT	AGTTGGCC	-0.125	5.257e-06
novel-mol-miR-n388	hsa-miR-7843-3p	ATGAATTTTCTATAGTAGTTGGCC	ATGAAGCCTTCTCTGCCTTACG	ATGAAGCCTTCTCTGCCT-TACG---------	ATGAA---TT-T-T--CTATA-GTAGTTGGCC	0.4375	0.00261808	GCCTTA-CG	-AGTTGGCC	-0.111111	0.000119666
novel-mol-miR-n388	hsa-miR-4662a-3p	ATGAATTTTCTATAGTAGTTGGCC	AAAGATAGACAATTGGCTAAAT	AAAGATAGACAATTGG--CTA-A--A-T-----	----AT-G--AATT--TTCTATAGTAGTTGGCC	0.393939	0.258609	GGCTAAAT	AGTTGGCC	-0.125	4.60149e-05
novel-mol-miR-n388	hsa-miR-6849-5p	ATGAATTTTCTATAGTAGTTGGCC	GAGTGGATAGGGGAGTGTGTGGA	GAGTGGA-T-----AGGGG-AGT-GTGTGGA--	-A-T-GAATTTTCTA----TAGTAGT-TGG-CC	0.424242	0.117545	TGTGTGGA-	AGT-TGGCC	0.222222	0.284877
novel-mol-miR-n388	hsa-miR-4666a-3p	ATGAATTTTCTATAGTAGTTGGCC	CATACAATCTGACATGTATTT	CATAC-AATCTGA--C-AT-GTAT-TT----	-AT--GAAT-T--TTCTATAGTA-GTTGGCC	0.451613	0.192655	ATGTATTT--	A-GT-TGGCC	-0.1	6.02496e-06
novel-mol-miR-n388	hsa-miR-3159	ATGAATTTTCTATAGTAGTTGGCC	TAGGATTACAAGTGTCGGCCAC	TAG-GA-TTA--C-A-AGT-GTC-GGCCAC	-A-TGAATT-TTCTATAGTAGT-TGG-C-C	0.533333	0.00629847	--TCGGCCAC	AGTTGG-C-C	0.05	0.00213376
novel-mol-miR-n389	hsa-miR-6515-3p	ATGAATTTTCTATAGTAGTTGGCC	TCTCTTCATCTACCCCCCAG	-TC---TCTT-C-ATC--TACCCC-----CCAG	AT-GAAT-TTTCTAT-AGTA----GTTGGCC--	0.333333	0.183891	CCCCCCAG	AGTTGGCC	-0.5	1.07996e-05
novel-mol-miR-n389	hsa-miR-23a-3p	ATGAATTTTCTATAGTAGTTGGCC	ATCACATTGCCAGGGATTTCC	ATC-ACATTGC--C-AGGG-A-T--TT--CC	AT-GA-ATT--TTCTA---TAGTAGTTGGCC	0.451613	0.177808	GGATTT-CC	AG-TTGGCC	0.222222	0.00234869
novel-mol-miR-n389	hsa-miR-146a-5p	ATGAATTTTCTATAGTAGTTGGCC	TGAGAACTGAATTCCATGGGTT	TGAGAACTGAATTC--C-ATG-G--GTT----	-----A-TGAATT-TTCTAT-AGTAGTTGGCC	0.4375	0.070484	CA-TGGGTT	-AGTTGGCC	0.0555556	2.50748e-05
novel-mol-miR-n389	hsa-miR-425-3p	ATGAATTTTCTATAGTAGTTGGCC	ATCGGGAATGTCGTGTCCGCCC	ATCGGGAATGT--C----GT-GTCC-GC-CC	AT---GAAT-TTTCTATAGTAGT--TG-GCC	0.483871	0.00675682	-GTCCGCCC	AGT-TGGCC	0.222222	0.00578794
novel-mol-miR-n389	hsa-miR-320c	ATGAATTTTCTATAGTAGTTGGCC	AAAAGCTGGGTTGAGAGGGT	AA--AAGCTGGGTTG---A--G-AG--GGT--	-ATGAA--T---TT-TCTATAGTAGTTGG-CC	0.375	0.0968101	GAGAGGGT-	-AGTTGGCC	0.0555556	0.000351045
novel-mol-miR-n389	hsa-miR-487b-3p	ATGAATTTTCTATAGTAGTTGGCC	AATCGTACAGGGTCATCCACTT	A--A-T---CGTAC-AGGGTCA-TC---CACTT	ATGAATTTTC-TA-TA--GT-AGT-TGGC-C--	0.393939	0.287633	A-TCCACTT	AGTTGGC-C	-0.111111	8.98508e-05
novel-mol-miR-n389	hsa-miR-4750-5p	ATGAATTTTCTATAGTAGTTGGCC	CTCGGGCGGAGGTGGTTGAGTG	C-TCGGGCGGAGG-TGGTT------G-AGT-G---	-AT------GA--AT--TTTCTATAGTAGTTGGCC	0.314286	0.0903384	-GTTGAGTG	AGTTG-GCC	0.222222	0.107912
novel-mol-miR-n389	hsa-miR-6778-5p	ATGAATTTTCTATAGTAGTTGGCC	AGTGGGAGGACAGGAGGCAGGT	AGTGGGAGGA----C-AGG-AGGC-AGGT-----	A-T--GA--ATTTTCTA--TA-G-TA-GTTGGCC	0.352941	0.20586	AGGCAGGT-	A-GTTGGCC	0.0555556	8.57229e-05
novel-mol-miR-n389	hsa-miR-4751	ATGAATTTTCTATAGTAGTTGGCC	AGAGGACCCGTAGCTGCTAGAAGG	A-GAGGACC----CGTAGCT-GCTAGAA--GG--	ATGA--A--TTTTC-TA--TAG-TAG--TTGGCC	0.411765	0.0330122	CTAGAAGG--	--AGTTGGCC	-0.1	1.95311e-05
novel-mol-miR-n389	hsa-miR-8071	ATGAATTTTCTATAGTAGTTGGCC	CGGTGGACTGGAGTGGGTGG	CGG-TGGA-----CTGGAGTG-G--GT-GG--	---AT-GAATTTTCT--A-T-AGTAGTTGGCC	0.375	0.00123501	-GTGGGTGG	AGTTGG-CC	0.0555556	0.000302042
novel-mol-miR-n389	hsa-miR-23a-5p	ATGAATTTTCTATAGTAGTTGGCC	GGGGTTCCTGGGGATGGGATTT	GGG--G--TTC--CTGGGGATGGGA-T--TT----	---ATGAATT-TTCT----AT---AGTAGTTGGCC	0.314286	0.0599642	TGGGATTT	AGTTGGCC	-0.3125	3.33831e-06
novel-mol-miR-n389	hsa-miR-6844	ATGAATTTTCTATAGTAGTTGGCC	TTCTTTGTTTTTAATTCACAG	TTCTT-TG--TTTT-TA-A-T--T---CACAG	-----ATGAATTTTCTATAGTAGTTGGC-C--	0.40625	0.452941	A-TTCACAG	AGTTGGC-C	0.0555556	0.000257303
novel-mol-miR-n389	hsa-miR-302b-5p	ATGAATTTTCTATAGTAGTTGGCC	ACTTTAACATGGAAGTGCTTTC	ACTTT-AA----CATGGA-AGT-GCTTT--C-	A---TGAATTTTC-T--ATAGTAG--TTGGCC	0.4375	0.958105	GTGCTTT-C-	-AG-TTGGCC	-0.1	1.95311e-05
novel-mol-miR-n389	hsa-miR-9718	ATGAATTTTCTATAGTAGTTGGCC	TTGCTGACCTGGGTGGTGGT	T-TG------CTGACCTGG-GTG-GT-GGT--	-ATGAATTTTCT-A--T--AGT-AGTTGG-CC	0.375	0.902357	GTGGTGGT-	-AGTTGGCC	0.0555556	2.62206e-05
novel-mol-miR-n389	hsa-miR-4664-5p	ATGAATTTTCTATAGTAGTTGGCC	TGGGGTGCCCACTCCGCAAGTT	-TGGGG--TGCC---C-ACTCCGCA--AGTT----	AT---GAAT---TTTCTA-T----AGTAGTTGGCC	0.314286	0.141035	CGCAAGTT	AGTTGGCC	-0.125	3.88489e-05
novel-mol-miR-n389	hsa-miR-211-3p	ATGAATTTTCTATAGTAGTTGGCC	GCAGGGACAGCAAAGGGGTGC	GCAGG-GACAG----CA-A-AGGG--GT-G-C-	--A--TGA-A-TTTTC-TATA--GTAGTTGGCC	0.363636	0.00323874	AGGGGTGC-	AGTTG-GCC	0.222222	0.203126
novel-mol-miR-n389	hsa-miR-548h-3p	ATGAATTTTCTATAGTAGTTGGCC	CAAAAACCGCAATTACTTTTGCA	CAAAAACC-GCAATTA--CT-T--T--T-G-CA-	-----A--TG-AATT-TTCTATAGTAGTTGGC-C	0.382353	0.50502	CTTTTGCA	AGTTGGCC	0.25	0.591773
novel-mol-miR-n389	hsa-miR-6892-5p	ATGAATTTTCTATAGTAGTTGGCC	GTAAGGGACCGGAGAGTAGGA	GTAAGG-GAC-----CGG-AG-AGTAG--GA---	---A--TGA-ATTTTC--TA-TAGTAGTTG-GCC	0.323529	0.037229	GAGTAGGA-	-AGTTGGCC	0.222222	0.0630026
novel-mol-miR-n389	hsa-miR-378i	ATGAATTTTCTATAGTAGTTGGCC	ACTGGACTAGGAGTCAGAAGG	ACTGGA-----CTAGG-AGTCAGAA--GG--	A-T-GAATTTTCTA--TAGT-AG--TTGGCC	0.451613	0.0132575	TCAGAAGG--	--AGTTGGCC	-0.1	1.95311e-05
novel-mol-miR-n389	hsa-miR-4508	ATGAATTTTCTATAGTAGTTGGCC	GCGGGGCTGGGCGCGCG	GCGGG--G------CT---G--G--GCGCGCG	-----ATGAATTTTCTATAGTAGTTG-GC-C-	0.28125	0.205734	GGCGCGCG	AGTTGGCC	0.0625	0.000353434
novel-mol-miR-n389	hsa-miR-98-3p	ATGAATTTTCTATAGTAGTTGGCC	CTATACAACTTACTACTTTCCC	CTATAC-AACTTA--CTACT--T--TC---CC	--AT--GAA-TT-TTCTA-TAGTAGT-TGGCC	0.4375	0.00712789	ACTTTCCC	AGTTGGCC	0.4375	0.000357711
novel-mol-miR-n389	hsa-miR-3972	ATGAATTTTCTATAGTAGTTGGCC	CTGCCAGCCCCGTTCCAGGGCA	C-TGCCAGCCCCG-TTC--C-A--G--G--G-CA-	-ATG--A------ATT-TTCTATAGTAGTTGGC-C	0.314286	0.861883	CCAG--GGCA	--AGTTGGCC	0.05	0.00012953
novel-mol-miR-n389	hsa-miR-6881-3p	ATGAATTTTCTATAGTAGTTGGCC	ATCCTCTTTCGTCCTTCCCACT	ATCC---TCTTTC----GTCC--TTCC--CACT	AT--GAAT-TTTCTATAGT--AGTT--GGC-C-	0.393939	0.070484	--TTCCCACT	AGTTGGC-C-	-0.1	0.000353029
novel-mol-miR-n389	hsa-miR-4442	ATGAATTTTCTATAGTAGTTGGCC	GCCGGACAAGAGGGAGG	GCCG--GA-----C-A-AG-AGGGA--GG--	----ATGAATTTTCTATAGTA--G-TTGGCC	0.322581	0.243798	GAGGGAGG--	-A-GTTGGCC	-0.1	4.16625e-06
novel-mol-miR-n389	hsa-miR-2053	ATGAATTTTCTATAGTAGTTGGCC	GTGTTAATTAAACCTCTATTTAC	G-TGTTAATTAAACCT-CTATT--TA-----C-	-ATG--AATT-----TTCTA-TAGTAGTTGGCC	0.424242	0.794427	CTATTTA-C-	--AGTTGGCC	-0.1	2.9898e-06
novel-mol-miR-n389	hsa-miR-548k	ATGAATTTTCTATAGTAGTTGGCC	AAAAGTACTTGCGGATTTTGCT	AA--AAGTACTTG-CGG-AT--T--TTG-CT-	-ATGAA-T--TT-TC--TATAGTAGTTGGC-C	0.4375	0.652075	ATTTTGCT	AGTTGGCC	0.4375	0.00278663
novel-mol-miR-n389	hsa-miR-6068	ATGAATTTTCTATAGTAGTTGGCC	CCTGCGAGTCTCCGGCGGTGG	CC-TGCGAG-TCTCCGG--C----G--GT-GG--	--AT--GA-AT-T----TTCTATAGTAGTTGGCC	0.323529	0.39837	GGCGGTGG--	--AGTTGGCC	-0.1	5.28012e-05
novel-mol-miR-n389	hsa-miR-7703	ATGAATTTTCTATAGTAGTTGGCC	TTGCACTCTGGCCTTCTCCCAGG	T-TGCAC-TCTGGCCTTCTCCCA--G--G------	-ATG-A-AT-T----TTCT---ATAGTAGTTGGCC	0.342857	0.379951	CTCCCAGG--	--AGTTGGCC	-0.4	4.3646e-06
novel-mol-miR-n389	hsa-miR-376a-2-5p	ATGAATTTTCTATAGTAGTTGGCC	GGTAGATTTTCCTTCTATGGT	GGTA-GA-TTTTCCT-TC--TA-T-GGT--	---ATGAATTTT-CTAT-AGTAGTTGG-CC	0.5	0.0474845	TCTATGGT-	AGT-TGGCC	0.0555556	0.000280094
novel-mol-miR-n389	hsa-miR-6892-3p	ATGAATTTTCTATAGTAGTTGGCC	TCCCTCTCCCACCCCTTGCAG	-TCCC---TCTCCCACCC--CT-T-GC-AG------	AT---GAAT-T-------TTCTATAG-TAGTTGGCC	0.25	0.288967	CCTTGCAG	AGTTGGCC	0.0625	0.00168967
novel-mol-miR-n389	hsa-miR-4469	ATGAATTTTCTATAGTAGTTGGCC	GCTCCCTCTAGGGTCGCTCGGA	--GC--TCCCT--CTAGG--GTC-GCTC-GGA--	ATG-AAT---TTTCTA--TAGT-AG-T-TGG-CC	0.352941	0.500821	CGCTCGGA-	AG-TTGGCC	0.0555556	0.000302042
novel-mol-miR-n389	hsa-miR-12123	ATGAATTTTCTATAGTAGTTGGCC	TTATTCATTCACAAAAGCTTTA	T-T-A-TTCATTCACAA-A-AGCT--TTA----	-ATGAATT--TT--C--TATAG-TAGTT-GGCC	0.393939	0.0995262	AAGCTTTA--	-AG-TTGGCC	-0.1	6.02496e-06
novel-mol-miR-n389	hsa-miR-937-3p	ATGAATTTTCTATAGTAGTTGGCC	ATCCGCGCTCTGACTCTCTGCC	ATCCGCGC--T---CTGACTC--TC--T-G-CC	AT----G-AATTTTCT-A-T-AGT-AGTTGGCC	0.393939	0.23703	TCTCTG-CC	AGT-TGGCC	0.222222	0.362262
novel-mol-miR-n389	hsa-miR-4688	ATGAATTTTCTATAGTAGTTGGCC	TAGGGGCAGCAGAGGACCTGGG	TAGGG-GCAG-----C-AG-AGGACCT-G--GG--	-A---TG-A-ATTTTCTA-TA-G---TAGTTGGCC	0.314286	0.0161301	GACCTGGG-	-AGTTGGCC	0.0555556	4.71864e-05
novel-mol-miR-n389	hsa-miR-134-3p	ATGAATTTTCTATAGTAGTTGGCC	CCTGTGGGCCACCTAGTCACCAA	CC-TG--TGGGC---C-ACCTAGTCA-----CCAA	--ATGAAT----TTTCTA--TAGT-AGTTGGCC--	0.342857	0.247215	-GTCACCAA	AGTTGGC-C	-0.111111	5.80074e-05
novel-mol-miR-n389	hsa-miR-146a-3p	ATGAATTTTCTATAGTAGTTGGCC	CCTCTGAAATTCAGTTCTTCAG	CCTC-TGAAATTCAGTTCT-TCAG---------	----ATG-AATT---TTCTAT-AGTAGTTGGCC	0.393939	0.287633	TTCTTCAG--	-AGTT-GGCC	-0.25	1.5106e-05
novel-mol-miR-n389	hsa-miR-5701	ATGAATTTTCTATAGTAGTTGGCC	TTATTGTCACGTTCTGATT	TTATTGTCACG-TT--CT---G-A-TT----	--A-TG--A--ATTTTCTATAGTAGTTGGCC	0.387097	0.144088	TTCTGATT	AGTTGGCC	-0.125	5.257e-06
novel-mol-miR-n389	hsa-miR-6881-5p	ATGAATTTTCTATAGTAGTTGGCC	TGGGGTAAGGATAGGAGGGTCA	-TGGGGTAAGG------ATAGG-AG--GGTCA-	AT---G-AA--TTTTCTATA-GTAGTTGG-C-C	0.393939	0.135135	GAGG-GTCA	-AGTTGGCC	0.0555556	0.00100136
novel-mol-miR-n389	hsa-miR-12119	ATGAATTTTCTATAGTAGTTGGCC	TTCTGAGGGGACGGTAGATTTGGGG	-T---T---CTGAGGGG-ACGGTAGATTTGGGG--	ATGAATTTTCT-A----TA--GTAG--TT--GGCC	0.4	0.0525308	ATTTGGGG	AGTTGGCC	0.4375	0.000422102
novel-mol-miR-n389	hsa-miR-4298	ATGAATTTTCTATAGTAGTTGGCC	CTGGGACAGGAGGAGGAGGCAG	C-TGGGA-----C-AGG-AGG-AGGA--GGCAG-	-AT--GAATTTTCTA--TA-GTA-G-TTGGC--C	0.352941	0.0035064	GGA-GGCAG	AGTTGGC-C	0.0555556	7.05521e-05
novel-mol-miR-n389	hsa-miR-6759-5p	ATGAATTTTCTATAGTAGTTGGCC	TTGTGGGTGGGCAGAAGTCTGT	T-TG--TGGGTGGG--C-AG-A--AGTCTGT---	-ATGAAT---T---TTCTA-TAGTAGT-TG-GCC	0.352941	0.454276	AAGTCTGT--	-AGT-TGGCC	0.05	0.000141768
novel-mol-miR-n389	hsa-miR-548y	ATGAATTTTCTATAGTAGTTGGCC	AAAAGTAATCACTGTTTTTGCC	AAAAGT-AAT---C-ACT-GTTT--TTG-CC	---A-TGAATTTTCTA-TAG--TAGTTGGCC	0.483871	0.0227268	TTTTTGCC	AGTTGGCC	0.4375	0.000100864
novel-mol-miR-n389	hsa-miR-6848-3p	ATGAATTTTCTATAGTAGTTGGCC	GTGGTCTCTTGGCCCCCAG	G-TGG--TCT--CT-T-G--GCCC----CCAG	-AT-GAAT-TTTCTATAGTAG---TTGGCC--	0.34375	0.307474	-GCCCCCAG	AGTTGGC-C	-0.277778	0.000186526
novel-mol-miR-n389	hsa-miR-4507	ATGAATTTTCTATAGTAGTTGGCC	CTGGGTTGGGCTGGGCTGGG	C-TGGG--TTGGG--CTGG---GCT-G--GG--	-AT--GAATT---TTCT--ATAG-TAGTTGGCC	0.333333	0.205799	GGGCTGGG-	-AGTTGGCC	0.0555556	0.000480297
novel-mol-miR-n389	hsa-miR-548ao-5p	ATGAATTTTCTATAGTAGTTGGCC	AGAAGTAACTACGGTTTTTGCA	A-GAAGTAACTA--CGGT-T--T--TTG-CA-	ATGAA-T---T-TTC--TATAGTAGTTGGC-C	0.4375	0.531234	TTTTTGCA	AGTTGGCC	0.25	0.0647072
novel-mol-miR-n389	hsa-miR-3690	ATGAATTTTCTATAGTAGTTGGCC	ACCTGGACCCAGCGTAGACAAAG	ACCTGGACCCAGCGTAGA---C-A-A--AG------	A--T-GA---A---T---TTTCTATAGTAGTTGGCC	0.305556	0.73339	AGACAAAG	AGTTGGCC	-0.125	5.71925e-06
novel-mol-miR-n389	hsa-miR-302b-3p	ATGAATTTTCTATAGTAGTTGGCC	TAAGTGCTTCCATGTTTTAGTAG	-T-AAGTGCTTC-C-AT-GTTTTAGTA-G---	ATGAA-T--TT-TCTATAG---TAGT-TGGCC	0.46875	9.07437e-61	TTTAGTAG	AGTTGGCC	-0.125	5.257e-06
novel-mol-miR-n389	hsa-miR-6759-3p	ATGAATTTTCTATAGTAGTTGGCC	TGACCTTTGCCTCTCCCCTCAG	-TGACC-TTTGCCTCTCCCC-TCAG---------	ATGA--ATTT---TCT----AT-AGTAGTTGGCC	0.352941	0.480021	CCCCTCAG--	--AGTTGGCC	-0.4	6.30848e-05
novel-mol-miR-n389	hsa-miR-3149	ATGAATTTTCTATAGTAGTTGGCC	TTTGTATGGATATGTGTGTGTAT	-T---TTGTATGGA-TAT-GT-GTGTGTAT---	ATGAATT-T-T---CTATAGTAGT-TG---GCC	0.424242	0.651124	-GTGTGTAT	AGT-TGGCC	0.0555556	0.000351045
novel-mol-miR-n389	hsa-miR-146b-3p	ATGAATTTTCTATAGTAGTTGGCC	GCCCTGTGGACTCAGTTCTGGT	GCCCTG-TGGAC-T---C-A--GT--TCTGGT--	------AT-GA-ATTTTCTATAGTAGT-TGG-CC	0.352941	0.836481	GTTCTGGT-	AGT-TGGCC	0.0555556	7.05521e-05
novel-mol-miR-n389	hsa-miR-6845-5p	ATGAATTTTCTATAGTAGTTGGCC	CGGGGCCAGAGCAGAGAGC	CGGGGCCA-GAG-----C-AG-AG-AG----C-	-------ATGA-ATTTTCTA-TAGTAGTTGGCC	0.30303	0.0323651	CAGAGAGC-	-AGTTGGCC	0.0555556	0.000480297
novel-mol-miR-n389	hsa-miR-7848-3p	ATGAATTTTCTATAGTAGTTGGCC	CTACCCTCGGTCTGCTTACCACA	CTACCCTCGG--TCTG--CT-TACC--A-----CA-	--A---T--GAAT-T-TTCTATA--GTAGTTGGC-C	0.305556	0.0939433	--TTACCACA	AGTTGGC-C-	-0.1	0.000755965
novel-mol-miR-n389	hsa-miR-10400-3p	ATGAATTTTCTATAGTAGTTGGCC	CTGGGCTCCCGGACGAGGCGGG	C-TGGGC--TCC---CGG-ACG-AGGC--G--GG--	-AT--G-AAT--TTTC--TA--TA-G-TAGTTGGCC	0.277778	0.228271	GAGGCGGG-	-AGTTGGCC	0.0555556	0.000302042
novel-mol-miR-n389	hsa-miR-548az-5p	ATGAATTTTCTATAGTAGTTGGCC	CAAAAGTGATTGTGGTTTTTGC	CAAAAGTGA-TTGTGGT-T-T--T--T-G-C-	----A-TGAATT-T--TCTATAGTAGTTGGCC	0.4375	0.948721	GTTTTTGC-	-AGTTGGCC	0.0555556	0.000257303
novel-mol-miR-n389	hsa-miR-4706	ATGAATTTTCTATAGTAGTTGGCC	AGCGGGGAGGAAGTGGGCGCTGCTT	AGCGGG-GAGGA------AGT-G--G--GCGCTGCTT	A-----TGA--ATTTTCTA-TAGTAGTTG-GC--C--	0.324324	0.456019	CGCTGCTT	AGTTGGCC	0.0625	0.000949257
novel-mol-miR-n389	hsa-miR-376a-3p	ATGAATTTTCTATAGTAGTTGGCC	ATCATAGAGGAAAATCCACGT	AT-------C-ATAG-AGGAAAATC---CACGT	ATGAATTTTCTATAGTA-G----T-TGGC-C--	0.363636	0.592714	A-TCCACGT	AGTTGGC-C	-0.111111	3.6733e-05
novel-mol-miR-n389	hsa-miR-4666a-5p	ATGAATTTTCTATAGTAGTTGGCC	ATACATGTCAGATTGTATGCC	AT-ACATGT--CAGAT-T-GTA-T-G-CC	ATGA-AT-TTTC---TATAGTAGTTGGCC	0.551724	0.00033099	TGTATG-CC	AGT-TGGCC	0.388889	0.000113319
novel-mol-miR-n389	hsa-miR-4509	ATGAATTTTCTATAGTAGTTGGCC	ACTAAAGGATATAGAAGGTTTT	ACTAAAGGA-T-----ATAGA-AGGTTTT----	A-T----GAATTTTCTATAG-TA-G--TTGGCC	0.393939	0.070484	AAGGTTTT--	-A-GTTGGCC	-0.1	6.02496e-06
novel-mol-miR-n389	hsa-miR-654-3p	ATGAATTTTCTATAGTAGTTGGCC	TATGTCTGCTGACCATCACCTT	TATG--TCTG--CTGACC-A-TCACC-TT----	-ATGAAT-T-TTCT-A--TAGT-A--GTTGGCC	0.393939	0.636275	A-TCACCTT	AGTTGGC-C	-0.111111	5.99912e-06
novel-mol-miR-n389	hsa-miR-548aa	ATGAATTTTCTATAGTAGTTGGCC	AAAAACCACAATTACTTTTGCACCA	AAAAACCAC--AATTACTT-T-T-GC-A-----CCA	-------A-TGAATT--TTCTATAG-TAGTTGGCC-	0.361111	0.499428	--TTGCACCA	AGTTG-GCC-	0.05	0.00141427
novel-mol-miR-n389	hsa-miR-154-3p	ATGAATTTTCTATAGTAGTTGGCC	AATCATACACGGTTGACCTATT	A--A-T---CATAC-ACG--GTTGA-CCTATT	ATGAATTTTC-TA-TA-GTAGTTG-GCC----	0.4375	0.92184	GACCTATT-	-AGTTGGCC	-0.277778	3.22006e-05
novel-mol-miR-n389	hsa-miR-6847-3p	ATGAATTTTCTATAGTAGTTGGCC	GGCTCATGTGTCTGTCCTCTTC	G--GC--T---C-AT-GT-GTCTGTCCT-CTTC	-ATG-AATTTTCTATAGTAGT-TG----GC--C	0.393939	0.592714	TCCTCTTC	AGTTGGCC	-0.125	0.00122579
novel-mol-miR-n389	hsa-miR-146b-5p	ATGAATTTTCTATAGTAGTTGGCC	TGAGAACTGAATTCCATAGGCTG	TGAGAACTGAATTC--C-ATAG--GCT-G---	-----A-TGAATT-TTCTATAGTAG-TTGGCC	0.46875	0.0775597	A-TAGGCTG	AGTTGGC-C	0.222222	0.00823124
novel-mol-miR-n389	hsa-miR-4664-3p	ATGAATTTTCTATAGTAGTTGGCC	CTTCCGGTCTGTGAGCCCCGTC	CT-TCCGG--T---CTG-TGAGCCCC--GT---C-	--AT---GAATTTTCT-AT-AG----TAGTTGGCC	0.314286	0.177808	GCCCCGTC	AGTTGGCC	-0.125	7.27677e-05
novel-mol-miR-n389	hsa-miR-1268a	ATGAATTTTCTATAGTAGTTGGCC	CGGGCGTGGTGGTGGGGG	CGG--G------CGTGG-TG-GTGG-G--GG--	---ATGAATTTTC-T--AT-AGT--AGTTGGCC	0.272727	0.865755	GGTGGGGG	AGTTGGCC	0.25	0.284891
novel-mol-miR-n389	hsa-miR-1229-3p	ATGAATTTTCTATAGTAGTTGGCC	CTCTCACCACTGCCCTCCCACAG	C-TC---T---C-ACC-AC-T-GCCCTCC---CACAG	-AT-GAATTTTCTA--TA-GTAG---T--TGGC-C--	0.27027	0.595745	TCCCACAG	AGTTGGCC	-0.5	2.12793e-06
novel-mol-miR-n389	hsa-miR-1229-5p	ATGAATTTTCTATAGTAGTTGGCC	GTGGGTAGGGTTTGGGGGAGAGCG	G-TGGGTAGGG-TTTGGGGG---A--G-AGC--G---	-AT--G-A---ATTT-----TCTATAGTAG-TTGGCC	0.297297	0.289366	GGAGAGCG	AGTTGGCC	0.0625	2.98797e-05
novel-mol-miR-n389	hsa-miR-939-5p	ATGAATTTTCTATAGTAGTTGGCC	TGGGGAGCTGAGGCTCTGGGGGTG	-TGGGGAG-----CTGA--G--GCTCTGGGGGTG--	AT---GA-ATTTTCT-ATAGTAG-T-T----G-GCC	0.333333	0.549018	TGGGGGTG	AGTTGGCC	0.0625	0.0017169
novel-mol-miR-n389	hsa-miR-25-3p	ATGAATTTTCTATAGTAGTTGGCC	CATTGCACTTGTCTCGGTCTGA	CATTGCAC-TTGTCTC----G--GTCTGA---	-A-TG-A-ATT-T-TCTATAGTAGT-TG-GCC	0.4375	0.0477197	CGGTCTGA--	-AGT-TGGCC	-0.1	1.95311e-05
novel-mol-miR-n389	hsa-miR-425-5p	ATGAATTTTCTATAGTAGTTGGCC	AATGACACGATCACTCCCGTTGA	AATGACA----CG-ATCAC-TCCC-GTTGA---	-ATGA-ATTTTC-TAT-A-GT---AGTTG-GCC	0.424242	0.0640376	CCCGTTGA--	--AGTTGGCC	-0.1	1.0905e-05
novel-mol-miR-n389	hsa-miR-625-5p	ATGAATTTTCTATAGTAGTTGGCC	AGGGGGAAAGTTCTATAGTCC	AGGGG-GAAAGTT--CTATAGT------CC	A----TG-AA-TTTTCTATAGTAGTTGGCC	0.5	0.007043	TA-TAGTCC	-AGTTGGCC	0.222222	0.189627
novel-mol-miR-n389	hsa-miR-369-3p	ATGAATTTTCTATAGTAGTTGGCC	AATAATACATGGTTGATCTTT	AAT-AATA---C-AT-G--GTTGAT-CTTT-	-ATGAAT-TTTCTATAGTAGTTG--GC---C	0.451613	0.653089	TGATCTTT	AGTTGGCC	-0.125	1.51669e-05
novel-mol-miR-n389	hsa-miR-548h-5p	ATGAATTTTCTATAGTAGTTGGCC	AAAAGTAATCGCGGTTTTTGTC	AAAAGT-AATCGCGGTTT-T-T-GT------C-	---A-TGAAT-----TTTCTATAGTAGTTGGCC	0.393939	0.662766	TTTTTGTC	AGTTGGCC	0.25	0.0089981
novel-mol-miR-n389	hsa-miR-142-3p	ATGAATTTTCTATAGTAGTTGGCC	TGTAGTGTTTCCTACTTTATGGA	-TGTAG-TGTTTCCTACTT--TA-T-GGA--	ATG-A-AT-TTT-CTA--TAGTAGTTGG-CC	0.516129	0.070484	TTTATGGA-	AGT-TGGCC	0.0555556	0.000257303
novel-mol-miR-n389	hsa-miR-1205	ATGAATTTTCTATAGTAGTTGGCC	TCTGCAGGGTTTGCTTTGAG	TC-TGCAGGG-TTTGCT-T-T-G-AG------	--ATG-A---ATTT--TCTATAGTAGTTGGCC	0.375	0.0146424	GCTTTGAG	AGTTGGCC	0.0625	0.000624785
novel-mol-miR-n389	hsa-miR-3649	ATGAATTTTCTATAGTAGTTGGCC	AGGGACCTGAGTGTCTAAG	AGG-GAC-----CTGA--GT-GTCTAAG---	A--TGA-ATTTTCT-ATAGTAGT-T--GGCC	0.387097	0.752829	TGTCTAAG--	AGT-T-GGCC	-0.1	4.07472e-05
novel-mol-miR-n389	hsa-miR-3118	ATGAATTTTCTATAGTAGTTGGCC	TGTGACTGCATTATGAAAATTCT	TGTGACTGCA-TTATGA---A-A--A-TT--CT-	----A-TG-AATT-T--TCTATAGTAGTTGGC-C	0.382353	0.175681	AAAATT--CT	--AGTTGGCC	-0.1	3.4902e-05
novel-mol-miR-n389	hsa-miR-3173-3p	ATGAATTTTCTATAGTAGTTGGCC	AAAGGAGGAAATAGGCAGGCCA	AAAGGAG-GAA------ATAGGC-AG--G-CCA	-----A-TGAATTTTCTATA-G-TAGTTGGCC-	0.393939	0.00716693	-GCAGGCCA	AGTTGGCC-	0.222222	0.362262
novel-mol-miR-n389	hsa-miR-4761-3p	ATGAATTTTCTATAGTAGTTGGCC	GAGGGCATGCGCACTTTGTCC	GAGGGCATGCGCA-----CT-T--T-GT---CC	------AT--G-AATTTTCTATAGTAGTTGGCC	0.363636	0.746081	CTTTGTCC	AGTTGGCC	0.4375	0.00183217
novel-mol-miR-n389	hsa-miR-98-5p	ATGAATTTTCTATAGTAGTTGGCC	TGAGGTAGTAAGTTGTATTGTT	TGAGGTAGTAAGTTGT---AT--T-GTT----	--A--T-G-AA-TT-TTCTATAGTAGTTGGCC	0.4375	0.373901	-GTATTGTT	AGT-TGGCC	0.0555556	0.000706872
novel-mol-miR-n389	hsa-miR-3622b-5p	ATGAATTTTCTATAGTAGTTGGCC	AGGCATGGGAGGTCAGGTGA	AG-G------C-ATGGGAGGTCAGGT-GA---	A-TGAATTTTCTAT---A-GT-A-GTTG-GCC	0.375	0.00246054	TCAGGTGA--	--AGTTGGCC	-0.1	3.31807e-06
novel-mol-miR-n389	hsa-miR-302d-5p	ATGAATTTTCTATAGTAGTTGGCC	ACTTTAACATGGAGGCACTTGC	ACTTT-AA----C-ATGGAGGC-AC-TTG-C-	A---TGAATTTTCTAT--A-G-TA-GTTGGCC	0.4375	0.0877021	GCACTTG-C-	--AGTTGGCC	0.05	0.00293351
novel-mol-miR-n389	hsa-miR-6778-3p	ATGAATTTTCTATAGTAGTTGGCC	TGCCTCCCTGACATTCCACAG	-TGCC--TCC---CTGAC-A-T--TC---CACAG	ATG--AAT--TTTCT-A-TAGTAGT-TGGC-C--	0.323529	0.663435	T-TCCACAG	AGTTGGC-C	-0.277778	8.30497e-06
novel-mol-miR-n389	hsa-miR-6719-3p	ATGAATTTTCTATAGTAGTTGGCC	TCTGACATCAGTGATTCTCCTG	TC-TGACAT---C-AGTGA-T--TCT--CCTG	--ATGA-ATTTTCTA-T-AGTAGT-TGGCC--	0.4375	0.399953	--TTCTCCTG	AGTTGGCC--	-0.1	0.000501013
novel-mol-miR-n389	hsa-miR-12127	ATGAATTTTCTATAGTAGTTGGCC	TAGAGGTTCTAATGGTCCAGGGTTA	TA-GAGG-TT--CTAATG-GTCCAGGGTTA----	-ATGA--ATTTTCT-AT-AGT--A--GTT-GGCC	0.441176	0.20586	CAGG-GTTA	-AGTTGGCC	-0.111111	0.000359611
novel-mol-miR-n389	hsa-miR-596	ATGAATTTTCTATAGTAGTTGGCC	AAGCCTGCCCGGCTCCTCGGG	AAGCCTGCC------C----G--GCTCCTCGGG--	-A---TG--AATTTTCTATAGTAG-T--T--GGCC	0.285714	0.282699	TCCTCGGG-	-AGTTGGCC	-0.111111	7.36893e-06
novel-mol-miR-n389	hsa-miR-93-3p	ATGAATTTTCTATAGTAGTTGGCC	ACTGCTGAGCTAGCACTTCCCG	ACTG------CTGAGCTAGC-AC-TTC--CCG	A-TGAATTTTCT-A--TAG-TA-GTT-GGCC-	0.4375	0.00261808	ACTTCCCG	AGTTGGCC	0.25	0.112693
novel-mol-miR-n389	hsa-miR-636	ATGAATTTTCTATAGTAGTTGGCC	TGTGCTTGCTCGTCCCGCCCGCA	-TG--TG---CT-T-GCTC-GTCCC-GCCCGCA-	ATGAAT-TTTCTATAG-T-AGT---TG---GC-C	0.382353	0.117389	CGCCCGCA	AGTTGGCC	0.0625	0.000174615
novel-mol-miR-n389	hsa-miR-4708-5p	ATGAATTTTCTATAGTAGTTGGCC	AGAGATGCCGCCTTGCTCCTT	A-GAGATGCCGC---CT-T-GCTCC--TT----	ATGA-AT-----TTTCTATAG-T--AGTTGGCC	0.363636	0.242906	TGCTCCTT	AGTTGGCC	-0.125	7.69464e-05
novel-mol-miR-n389	hsa-miR-7843-3p	ATGAATTTTCTATAGTAGTTGGCC	ATGAAGCCTTCTCTGCCTTACG	ATGAAGCCTTCTCTGCCT-TACG---------	ATGAA---TT-T-T--CTATA-GTAGTTGGCC	0.4375	0.215478	GCCTTA-CG	-AGTTGGCC	-0.111111	6.62062e-06
novel-mol-miR-n389	hsa-miR-4662a-3p	ATGAATTTTCTATAGTAGTTGGCC	AAAGATAGACAATTGGCTAAAT	AAAGATAGACAATTGG--CTA-A--A-T-----	----AT-G--AATT--TTCTATAGTAGTTGGCC	0.393939	0.601837	GGCTAAAT	AGTTGGCC	-0.125	7.69464e-05
novel-mol-miR-n389	hsa-miR-6849-5p	ATGAATTTTCTATAGTAGTTGGCC	GAGTGGATAGGGGAGTGTGTGGA	GAGTGGA-T-----AGGGG-AGT-GTGTGGA--	-A-T-GAATTTTCTA----TAGTAGT-TGG-CC	0.424242	0.00572928	TGTGTGGA-	AGT-TGGCC	0.222222	0.0342414
novel-mol-miR-n389	hsa-miR-4666a-3p	ATGAATTTTCTATAGTAGTTGGCC	CATACAATCTGACATGTATTT	CATAC-AATCTGA--C-AT-GTAT-TT----	-AT--GAAT-T--TTCTATAGTA-GTTGGCC	0.451613	0.373901	ATGTATTT--	A-GT-TGGCC	-0.1	6.02496e-06
novel-mol-miR-n389	hsa-miR-3159	ATGAATTTTCTATAGTAGTTGGCC	TAGGATTACAAGTGTCGGCCAC	TAG-GA-TTA--C-A-AGT-GTC-GGCCAC	-A-TGAATT-TTCTATAGTAGT-TGG-C-C	0.533333	0.000329378	--TCGGCCAC	AGTTGG-C-C	0.05	0.000615232
novel-mol-miR-n390	hsa-miR-6515-3p	CGGTTGGCTCGTCCCTACTGCCGGC	TCTCTTCATCTACCCCCCAG	TCTC--TT--CATC-TACCC--C--CCAG--	---CGGTTGGC-TCGT-CCCTACTGCC-GGC	0.451613	0.0322613	CCCCCCAG-	-CTGCCGGC	0.0555556	0.000156937
novel-mol-miR-n390	hsa-miR-23a-3p	CGGTTGGCTCGTCCCTACTGCCGGC	ATCACATTGCCAGGGATTTCC	ATCACA--TTG-C-CAGGGAT---T--T-CC---	----C-GGTTGGCTC---G-TCCCTACTGCCGGC	0.352941	0.0559929	GGATTTC--C	--CTGCCGGC	-0.25	1.56638e-06
novel-mol-miR-n390	hsa-miR-146a-5p	CGGTTGGCTCGTCCCTACTGCCGGC	TGAGAACTGAATTCCATGGGTT	---T-GAGAACT-GAATTCC--A-TG--GGTT-	CGGTTG-G--CTCG---TCCCTACTGCCGG--C	0.424242	0.00939302	CATGG-GTT	C-TGCCGGC	0.0555556	2.50653e-05
novel-mol-miR-n390	hsa-miR-425-3p	CGGTTGGCTCGTCCCTACTGCCGGC	ATCGGGAATGTCGTGTCCGCCC	ATCGGGAATGTCG--T-GTCC-----GCC--C	--C-GG--T-T-GGCTCGTCCCTACTGCCGGC	0.46875	0.0323147	GT-CCGCCC	CTGCCG-GC	0.222222	0
novel-mol-miR-n390	hsa-miR-320c	CGGTTGGCTCGTCCCTACTGCCGGC	AAAAGCTGGGTTGAGAGGGT	AAAAGCTGGGTTGAG---------A--G--GGT-	-----C--GGTTG-GCTCGTCCCTACTGCCGG-C	0.323529	0.070484	GAGAGGGT	CTGCCGGC	0.0625	0.000571768
novel-mol-miR-n390	hsa-miR-487b-3p	CGGTTGGCTCGTCCCTACTGCCGGC	AATCGTACAGGGTCATCCACTT	AATCGTACAG--GG-TCA-TCCACT--T------	---CG----GTTGGCTC-GTCC-CTACTGCCGGC	0.382353	0.577404	ATCCACTT-	CTGC-CGGC	-0.111111	6.13214e-06
novel-mol-miR-n390	hsa-miR-4750-5p	CGGTTGGCTCGTCCCTACTGCCGGC	CTCGGGCGGAGGTGGTTGAGTG	CTCGGGCGGA--GG-TG-GT---TGAG-TG-----	------CGG-TTGGCT-CGTCCCT-A-CTGCCGGC	0.342857	0.003247	GTTGAGTG-	-CTGCCGGC	-0.111111	2.73057e-06
novel-mol-miR-n390	hsa-miR-6778-5p	CGGTTGGCTCGTCCCTACTGCCGGC	AGTGGGAGGACAGGAGGCAGGT	AGTG-GGA--GGACAG--G-----AG--GCA-GGT-	----CGG-TTGG-C--TCGTCCCTA-CTGC-CGG-C	0.305556	0.973661	AGGCAGGT	CTGCCGGC	0.25	0.592121
novel-mol-miR-n390	hsa-miR-4751	CGGTTGGCTCGTCCCTACTGCCGGC	AGAGGACCCGTAGCTGCTAGAAGG	A-GAG--GAC-C-CGTAGCTGC-TA--GAA--GG-	-CG-GTTG--GCTCGT--C--CCTACTG--CCGGC	0.4	0.210003	CTAGAAGG-	CT-GCCGGC	0.222222	0.820813
novel-mol-miR-n390	hsa-miR-8071	CGGTTGGCTCGTCCCTACTGCCGGC	CGGTGGACTGGAGTGGGTGG	CGGT-GGACTG-G-----AG-TGGGT--GG-	CGGTTGG-CT-CGTCCCTA-CT--G-CCGGC	0.451613	0.00929702	GTGGGTGG-	CT-GCCGGC	0.0555556	3.97053e-05
novel-mol-miR-n390	hsa-miR-23a-5p	CGGTTGGCTCGTCCCTACTGCCGGC	GGGGTTCCTGGGGATGGGATTT	-GG--GG-T--TCC-TGGGGA-TG--GGATTT-	CGGTTGGCTCGTCCCT----ACTGCCGG----C	0.424242	0.356486	TGGGATTT	CTGCCGGC	-0.3125	5.18649e-07
novel-mol-miR-n390	hsa-miR-6844	CGGTTGGCTCGTCCCTACTGCCGGC	TTCTTTGTTTTTAATTCACAG	TTCTTTG-TT---T--T---TAAT-T-CACAG--	--C---GGTTGGCTCGTCCCT-A-CTGC-C-GGC	0.352941	0.258094	ATTCACAG-	CTGC-CGGC	0.0555556	0.00621878
novel-mol-miR-n390	hsa-miR-302b-5p	CGGTTGGCTCGTCCCTACTGCCGGC	ACTTTAACATGGAAGTGCTTTC	ACTT--TAACATGGAAG-TGC-T---T--T-C----	-C--GGT----T-G--GCT-CGTCCCTACTGCCGGC	0.305556	0	GTGCTTTC	CTGCCGGC	0.25	0
novel-mol-miR-n390	hsa-miR-9718	CGGTTGGCTCGTCCCTACTGCCGGC	TTGCTGACCTGGGTGGTGGT	---TTG-CT-GA-CC-TGGG--TGGT--GGT-	CGGTTGGCTCG-TCCCT---ACT-G-CCGG-C	0.40625	0.0373895	GTGGTGGT	CTGCCGGC	0.25	0.00414441
novel-mol-miR-n390	hsa-miR-4664-5p	CGGTTGGCTCGTCCCTACTGCCGGC	TGGGGTGCCCACTCCGCAAGTT	T-GG--GG-T-G-CCC-ACT-CCGCAAGTT-	-CGGTTGGCTCGTCCCTACTGCCG---G--C	0.516129	0.2814	C-GCAAGTT	CTGC-CGGC	0.0555556	0.000517141
novel-mol-miR-n390	hsa-miR-211-3p	CGGTTGGCTCGTCCCTACTGCCGGC	GCAGGGACAGCAAAGGGGTGC	GCAGG--GA-CA--G-CAA---AGG--G--GTGC	-C-GGTTG-GC-TCGTC--CCTA--CTGCCG-GC	0.352941	0.836481	AGGGGTGC	CTGCCGGC	0.0625	0.000571768
novel-mol-miR-n390	hsa-miR-548h-3p	CGGTTGGCTCGTCCCTACTGCCGGC	CAAAAACCGCAATTACTTTTGCA	CAAAAACCGCAA-TTA--CT--T---T--TGCA----	-------CG---GTT-GGCTCGTCCCTACTGC-CGGC	0.297297	0.0161301	CTTTTGCA	CTGCCGGC	0.0625	0.000178613
novel-mol-miR-n390	hsa-miR-6892-5p	CGGTTGGCTCGTCCCTACTGCCGGC	GTAAGGGACCGGAGAGTAGGA	-GTAAG--GGAC-CGGAGAGT----A--G--GA--	CG---GTTGG-CTC-----GTCCCTACTGCCG-GC	0.314286	0.961691	GAGTAGGA	CTGCCGGC	0.0625	0.000184454
novel-mol-miR-n390	hsa-miR-378i	CGGTTGGCTCGTCCCTACTGCCGGC	ACTGGACTAGGAGTCAGAAGG	ACTGGACTA-GGA---GTC---A--GAA--GG-	-C-GG--T-TGG-CTCGTCCCTACTG--CCGGC	0.393939	0.0877397	TCAGAAGG-	-CTGCCGGC	0.0555556	0.0135597
novel-mol-miR-n390	hsa-miR-4508	CGGTTGGCTCGTCCCTACTGCCGGC	GCGGGGCTGGGCGCGCG	GCGG--GGCTGGGCG-C------GC-G--	-CGGTTGGCT---CGTCCCTACTGCCGGC	0.448276	0.070484	G-GCGCGCG-	CTGC-CG-GC	0.05	0
novel-mol-miR-n390	hsa-miR-98-3p	CGGTTGGCTCGTCCCTACTGCCGGC	CTATACAACTTACTACTTTCCC	C--TATACAA--CT--TAC--TACTTT-CC--C	CGGT-T----GGCTCGT-CCCTAC--TGCCGGC	0.424242	0.249692	ACTTTCC--C	-C-TGCCGGC	0.05	3.63151e-05
novel-mol-miR-n390	hsa-miR-3972	CGGTTGGCTCGTCCCTACTGCCGGC	CTGCCAGCCCCGTTCCAGGGCA	C--T-G-C-CAGC-CCCGT--T-CCAGGGCA	CGGTTGGCTC-G-TCCC-TACTGCC--GGC-	0.516129	0.0521152	CCAG--GGCA	-CTGCCGGC-	0.05	0.000234995
novel-mol-miR-n390	hsa-miR-6881-3p	CGGTTGGCTCGTCCCTACTGCCGGC	ATCCTCTTTCGTCCTTCCCACT	ATCCTC--TT---TCGTCCT-T-C--CCA--CT	-----CGGTTGGCTCGTCC-CTACTGCC-GGC-	0.424242	0.592714	TTCCCACT	CTGCCGGC	0.0625	0.0013902
novel-mol-miR-n390	hsa-miR-4442	CGGTTGGCTCGTCCCTACTGCCGGC	GCCGGACAAGAGGGAGG	GCCGGACAAGA--GG---G-----A--G--G--	--C-G----G-TTGGCTCGTCCCTACTGCCGGC	0.272727	0.190793	GAGGGAGG-	-CTGCCGGC	-0.111111	0.000125906
novel-mol-miR-n390	hsa-miR-2053	CGGTTGGCTCGTCCCTACTGCCGGC	GTGTTAATTAAACCTCTATTTAC	-GTGTTAA---T--TAAACCTCTATT-TA-C----	CG-GTT--GGCTCGT---CC-CTA--CT-GCCGGC	0.371429	0.19617	CTATTTAC	CTGCCGGC	0.0625	0.0013902
novel-mol-miR-n390	hsa-miR-548k	CGGTTGGCTCGTCCCTACTGCCGGC	AAAAGTACTTGCGGATTTTGCT	AAAAGTAC--TTGCGGA-T--T---T--TGCT----	-------CGGTT--GG-CTCGTCCCTACTGC-CGGC	0.305556	0.284834	ATTTTGCT	CTGCCGGC	-0.125	1.39644e-05
novel-mol-miR-n390	hsa-miR-6068	CGGTTGGCTCGTCCCTACTGCCGGC	CCTGCGAGTCTCCGGCGGTGG	CCTGCGA--G--TC-TCCGGCGGT---G--G--	-C-G-G-TTGGCTCGTCC--C--TACTGCCGGC	0.393939	0.0103918	G-GCGGTGG	CTGCCG-GC	0.0555556	1.50921e-05
novel-mol-miR-n390	hsa-miR-7703	CGGTTGGCTCGTCCCTACTGCCGGC	TTGCACTCTGGCCTTCTCCCAGG	---TTGCA-CTCTGG-CCTTCT-C--CCAGG-	CGGTTG--GCTC--GTCC--CTACTGCC-GGC	0.5	0.259159	CTCCCAGG-	CTGCC-GGC	0.388889	0.00213349
novel-mol-miR-n390	hsa-miR-376a-2-5p	CGGTTGGCTCGTCCCTACTGCCGGC	GGTAGATTTTCCTTCTATGGT	G-GTAGATT---T--TCCTTCTA-TG--GT--	-CG--G-TTGGCTCGTCC--CTACTGCCG-GC	0.4375	0.00246054	TCTAT-GGT	-CTGCCGGC	0.0555556	0.000156937
novel-mol-miR-n390	hsa-miR-6892-3p	CGGTTGGCTCGTCCCTACTGCCGGC	TCCCTCTCCCACCCCTTGCAG	TCC------CTC-TCCC-ACCCCTTGCA-G--	--CGGTTGGCTCGTCCCTA---C-TGC-CGGC	0.4375	0.154069	CCTTGCAG--	-C-TGCCGGC	0.05	0.000234995
novel-mol-miR-n390	hsa-miR-4469	CGGTTGGCTCGTCCCTACTGCCGGC	GCTCCCTCTAGGGTCGCTCGGA	-G-----CTC--CCTCTAGGGTC-GCTCGGA-	CGGTTGGCTCGTCC-CTA----CTGC-CGG-C	0.46875	0.970372	C-GCTCGGA	CTGC-CGGC	0.388889	0
novel-mol-miR-n390	hsa-miR-12123	CGGTTGGCTCGTCCCTACTGCCGGC	TTATTCATTCACAAAAGCTTTA	---TTA---T--TCA--T--T-CACAAAAG-CTTTA	CGGTT-GGCTCGTC-CCTACTGC-C----GGC----	0.305556	0.578099	AAGCTTTA	CTGCCGGC	-0.125	2.88488e-06
novel-mol-miR-n390	hsa-miR-937-3p	CGGTTGGCTCGTCCCTACTGCCGGC	ATCCGCGCTCTGACTCTCTGCC	ATCCGCGCTCTGA-CTC-TC--T---GCC---	---CG-G-T-TG-GCTCGTCCCTACTGCCGGC	0.46875	0.795874	TCT-CTGCC	-CTGCCGGC	0.222222	0.00338195
novel-mol-miR-n390	hsa-miR-4688	CGGTTGGCTCGTCCCTACTGCCGGC	TAGGGGCAGCAGAGGACCTGGG	TA-GG--GGCAG-CAGAGGA-CC-T---G--GG-	--CGGTTGGC--TC----G-TCCCTACTGCCGGC	0.382353	0.373901	GACCTGGG	CTGCCGGC	0.0625	0.000363789
novel-mol-miR-n390	hsa-miR-134-3p	CGGTTGGCTCGTCCCTACTGCCGGC	CCTGTGGGCCACCTAGTCACCAA	CCTGTG--GGC-CA--CC-TAG-T-CAC--CAA	-C-G-GTTGGCTC-GTCCCTA-CTGC-CGGC--	0.454545	0.242906	GTCACCAA-	CT-GCCGGC	-0.111111	1.80267e-65
novel-mol-miR-n390	hsa-miR-146a-3p	CGGTTGGCTCGTCCCTACTGCCGGC	CCTCTGAAATTCAGTTCTTCAG	CC--TCTGAAAT--TCAGTTC--T--T-CA-G--	-CGGT-TG----GCTC-G-TCCCTACTGC-CGGC	0.382353	0.926405	TTCTTCAG--	--CTGCCGGC	-0.1	5.5867e-06
novel-mol-miR-n390	hsa-miR-5701	CGGTTGGCTCGTCCCTACTGCCGGC	TTATTGTCACGTTCTGATT	TTA---TTGT-CA-CGTTC--TGAT-T------	---CGGTTG-GC-TCG-TCCCT-A-CTGCCGGC	0.333333	0.503954	TT-CTGATT	CTGCCG-GC	-0.111111	1.6102e-05
novel-mol-miR-n390	hsa-miR-6881-5p	CGGTTGGCTCGTCCCTACTGCCGGC	TGGGGTAAGGATAGGAGGGTCA	TGG-GGTAA-GGA-TAG-G-----A--G--GGTCA	---CGGT--TGG-CT--CGTCCCTACTGCCGG-C-	0.342857	0.190848	GAGG-GTCA	CTGCCGGC-	-0.111111	6.13214e-06
novel-mol-miR-n390	hsa-miR-12119	CGGTTGGCTCGTCCCTACTGCCGGC	TTCTGAGGGGACGGTAGATTTGGGG	TTCTGAGG--GGACGGTA-GAT---T--TGG--GG-	--C---GGTTGG-C--T-CG-TCCCTACT-GCCGGC	0.388889	0.549962	ATTTGGGG	CTGCCGGC	0.0625	3.04558e-05
novel-mol-miR-n390	hsa-miR-4298	CGGTTGGCTCGTCCCTACTGCCGGC	CTGGGACAGGAGGAGGAGGCAG	CTGGGACAG--GAG---G-----AG--GA--GGCAG	C---G---GTTG-GCTCGTCCCTA-CTG-CCGGC--	0.305556	0.675808	GGAGGCAG-	-CTGCCGGC	-0.111111	0.000175238
novel-mol-miR-n390	hsa-miR-6759-5p	CGGTTGGCTCGTCCCTACTGCCGGC	TTGTGGGTGGGCAGAAGTCTGT	TTGTG-GGTG-GGCAGAA--GTC--TG--T------	-----CGGT-TGGC----TCGTCCCT-ACTGCCGGC	0.305556	0.0240827	AAGTCTGT	CTGCCGGC	0.0625	0.00887316
novel-mol-miR-n390	hsa-miR-548y	CGGTTGGCTCGTCCCTACTGCCGGC	AAAAGTAATCACTGTTTTTGCC	AAAA-G-TAATCA--CT-GTTT---T--TGCC---	----CGGT--T--GGCTCG--TCCCTACTGCCGGC	0.342857	0.500104	TTTTTGCC	CTGCCGGC	0.0625	1.68496e-05
novel-mol-miR-n390	hsa-miR-6848-3p	CGGTTGGCTCGTCCCTACTGCCGGC	GTGGTCTCTTGGCCCCCAG	-G-T-GGTCTCTTGG-CCC--C--CA-G--	CGGTTGG-CTC---GTCCCTACTGC-CGGC	0.466667	0.968399	GCCCCCAG-	-CTGCCGGC	0.0555556	4.69878e-05
novel-mol-miR-n390	hsa-miR-4507	CGGTTGGCTCGTCCCTACTGCCGGC	CTGGGTTGGGCTGGGCTGGG	CTGGGTTGGGCTGG-G-C--T---G--GG-	C--GGTT-GGCT--CGTCCCTACTGCCGGC	0.5	0.0241013	GGGCTGGG	CTGCCGGC	0.25	0.0335548
novel-mol-miR-n390	hsa-miR-548ao-5p	CGGTTGGCTCGTCCCTACTGCCGGC	AGAAGTAACTACGGTTTTTGCA	A-GAAGTAACTACGGT-T--T---T--TGCA----	-CG--GT---T--GG-CTCGTCCCTACTGC-CGGC	0.342857	0.712316	TTTTTGCA	CTGCCGGC	-0.125	4.38612e-06
novel-mol-miR-n390	hsa-miR-3690	CGGTTGGCTCGTCCCTACTGCCGGC	ACCTGGACCCAGCGTAGACAAAG	ACC--T-GGACC-CAG-CG--TA--GACAAA-G--	--CGGTTGG--CTC-GTC-CCTACTG-C---CGGC	0.371429	0.707411	AGACAAAG-	CTGC-CGGC	-0.277778	3.1784e-05
novel-mol-miR-n390	hsa-miR-302b-3p	CGGTTGGCTCGTCCCTACTGCCGGC	TAAGTGCTTCCATGTTTTAGTAG	TAA-G-T-G-CT--TCC--A-TGTTTTA--GTAG-	---CGGTTGGCTCGTCCCTACTG-----CCG--GC	0.371429	0.83478	TTTAGTAG--	-CT-GCCGGC	-0.25	3.39543e-05
novel-mol-miR-n390	hsa-miR-6759-3p	CGGTTGGCTCGTCCCTACTGCCGGC	TGACCTTTGCCTCTCCCCTCAG	TGACCT--TTGC-CTC-TCCC--CT-CA-G--	----C-GGTTG-GCTCGTCCCTACTGC-CGGC	0.46875	0.119527	CCCCTCAG-	CTGC-CGGC	0.0555556	4.69878e-05
novel-mol-miR-n390	hsa-miR-3149	CGGTTGGCTCGTCCCTACTGCCGGC	TTTGTATGGATATGTGTGTGTAT	TTTGTAT-GGATATGTG-T-GTG---TA-T------	-------CGG-T-TG-GCTCGT-CCCTACTGCCGGC	0.333333	0.373901	GTGTGTAT	CTGCCGGC	-0.125	2.51728e-05
novel-mol-miR-n390	hsa-miR-146b-3p	CGGTTGGCTCGTCCCTACTGCCGGC	GCCCTGTGGACTCAGTTCTGGT	GCCCTG-T-GGACTCAGT---T-CTG--GT--	---C-GGTTGG-CTC-GTCCCTACTGCCG-GC	0.46875	0.503438	GTTCTGGT	CTGCCGGC	0.25	0.0161854
novel-mol-miR-n390	hsa-miR-6845-5p	CGGTTGGCTCGTCCCTACTGCCGGC	CGGGGCCAGAGCAGAGAGC	CGG--GGC-CAGAG-C---A--GA--GAGC	CGGTTGGCTC---GTCCCTACTG-CCG-GC	0.466667	0.0161301	CAGAGAGC	CTGCCGGC	0.25	0.13172
novel-mol-miR-n390	hsa-miR-7848-3p	CGGTTGGCTCGTCCCTACTGCCGGC	CTACCCTCGGTCTGCTTACCACA	C--TACCCTCGGTCTGC-T---TAC--CACA---	CGGT----T-GG-CT-CGTCCCTACTGC-C-GGC	0.411765	0.350998	TTACCACA	CTGCCGGC	0.0625	0.00260133
novel-mol-miR-n390	hsa-miR-10400-3p	CGGTTGGCTCGTCCCTACTGCCGGC	CTGGGCTCCCGGACGAGGCGGG	CTGG--G-CTC--CCGGACG-AGGC-G--GG-	C-GGTTGGCTCGTCC---C-TA--CTGCCGGC	0.46875	0.0323147	GAGGCGGG	CTGCCGGC	0.25	0
novel-mol-miR-n390	hsa-miR-548az-5p	CGGTTGGCTCGTCCCTACTGCCGGC	CAAAAGTGATTGTGGTTTTTGC	CAAAAGTGATTGTGGT-T--T---T--TGC----	C----G-G--T-TGG-CTCGTCCCTACTGCCGGC	0.382353	0.972113	GTTTTTGC	CTGCCGGC	0.0625	5.29446e-05
novel-mol-miR-n390	hsa-miR-4706	CGGTTGGCTCGTCCCTACTGCCGGC	AGCGGGGAGGAAGTGGGCGCTGCTT	AGCGGG--GAG---GA-----AG-TGGGCGCTG-CTT	--C-GGTTG-GCTCG-TCCCTA-CT--GC-C-GGC--	0.351351	0.0447302	C-GCTGCTT	CTGCCG-GC	0.0555556	1.50921e-05
novel-mol-miR-n390	hsa-miR-376a-3p	CGGTTGGCTCGTCCCTACTGCCGGC	ATCATAGAGGAAAATCCACGT	ATCA--TA-GAG---GAAAATCC--ACGT------	--C-GGT-TG-GCTCG----TCCCTAC-TGCCGGC	0.314286	0.787664	ATCCACGT-	CTGC-CGGC	0.0555556	0.000353592
novel-mol-miR-n390	hsa-miR-4666a-5p	CGGTTGGCTCGTCCCTACTGCCGGC	ATACATGTCAGATTGTATGCC	ATACA--T-G--TCAGATTG---TA-TGCC---	---C-GGTTGGCTC-G--T-CCCTACTGCCGGC	0.393939	0.959373	-TGTATGCC	CTG-CCGGC	0.0555556	2.50653e-05
novel-mol-miR-n390	hsa-miR-4509	CGGTTGGCTCGTCCCTACTGCCGGC	ACTAAAGGATATAGAAGGTTTT	ACTAAAGGATATAGAAGG-T--T---T--T------	-C----GG-T-T----GGCTCGTCCCTACTGCCGGC	0.305556	0.771559	AAGGTTTT	CTGCCGGC	-0.3125	0
novel-mol-miR-n390	hsa-miR-654-3p	CGGTTGGCTCGTCCCTACTGCCGGC	TATGTCTGCTGACCATCACCTT	TAT-G-TCTG-CT-GA-CC--A-T-CAC--CTT	---CGGT-TGGCTCG-TCCCTACTGC-CGGC--	0.424242	0.105216	ATCACCTT-	CT-GCCGGC	-0.111111	3.39285e-05
novel-mol-miR-n390	hsa-miR-548aa	CGGTTGGCTCGTCCCTACTGCCGGC	AAAAACCACAATTACTTTTGCACCA	AAAAACCACAA--TTA--CT--T---T--TGCAC--CA	--------C--GGTT-GGCTCGTCCCTACTGC-CGGC-	0.315789	0.630339	TTGCACCA-	CTGC-CGGC	0.0555556	0.0134344
novel-mol-miR-n390	hsa-miR-154-3p	CGGTTGGCTCGTCCCTACTGCCGGC	AATCATACACGGTTGACCTATT	AATCATACACGGTTGA-C-C-TA---T--T------	---------CGGTTG-GCTCGT-CCCTACTGCCGGC	0.305556	0.392473	GACCTATT	CTGCCGGC	-0.3125	6.95732e-06
novel-mol-miR-n390	hsa-miR-6847-3p	CGGTTGGCTCGTCCCTACTGCCGGC	GGCTCATGTGTCTGTCCTCTTC	-GGCTCATGTGTCT-GTCCTCT--T-C----	CGG-T--TG-G-CTCGTCC-CTACTGCCGGC	0.516129	0.106953	-TCCTCTTC	CTGC-CGGC	0.0555556	1.50921e-05
novel-mol-miR-n390	hsa-miR-146b-5p	CGGTTGGCTCGTCCCTACTGCCGGC	TGAGAACTGAATTCCATAGGCTG	---T-GAGAACT-GAATTCCA-TAGGCTG-----	CGGTTG-G--CTCG---TCC-CTA--CTGCCGGC	0.411765	0.445542	ATAGGCTG-	CT-GCCGGC	0.0555556	0.00055124
novel-mol-miR-n390	hsa-miR-4664-3p	CGGTTGGCTCGTCCCTACTGCCGGC	CTTCCGGTCTGTGAGCCCCGTC	C--TTCCGGTCT-GTGAGCCC--CGT-C----	CGGTT--GG-CTCGT---CCCTAC-TGCCGGC	0.46875	0.502396	GCC-CCGTC	-CTGCCGGC	0.222222	0
novel-mol-miR-n390	hsa-miR-1268a	CGGTTGGCTCGTCCCTACTGCCGGC	CGGGCGTGGTGGTGGGGG	CGGGCGTGGTGG-TG-G--------G--GG-	C--G-GT--TGGCT-CGTCCCTACTGCCGGC	0.387097	0.650275	GGTGGGGG-	-CTGCCGGC	0.0555556	0
novel-mol-miR-n390	hsa-miR-1229-3p	CGGTTGGCTCGTCCCTACTGCCGGC	CTCTCACCACTGCCCTCCCACAG	C--TCTCACCA--CT-G-CCCTC-C--CACAG--	CGGT-T-----GGCTCGTCCCT-ACTGC-C-GGC	0.411765	0.070484	TCCCACAG-	-CTGCCGGC	-0.111111	0.000105606
novel-mol-miR-n390	hsa-miR-1229-5p	CGGTTGGCTCGTCCCTACTGCCGGC	GTGGGTAGGGTTTGGGGGAGAGCG	GTG-GGTA-GG---GT---T--TGGGGGA--GAGCG	---CGGT-TGGCTCGTCCCTACT----G-CCG-GC-	0.361111	0.499428	G-GAGAGCG	CTGCCGGC-	-0.111111	6.31421e-05
novel-mol-miR-n390	hsa-miR-939-5p	CGGTTGGCTCGTCCCTACTGCCGGC	TGGGGAGCTGAGGCTCTGGGGGTG	TG-GG--GAGCTGAG-G-C--T-CTGGGG--GTG-	--CGGTTG-GCT---CGTCCCTACT---GCCG-GC	0.4	0.243234	-TGGGGGTG	CTGCCGG-C	0.0555556	4.69878e-05
novel-mol-miR-n390	hsa-miR-25-3p	CGGTTGGCTCGTCCCTACTGCCGGC	CATTGCACTTGTCTCGGTCTGA	CA--TTGCA-CTT-GTCTCGG-T-CTGA-----	C-GGTTG--GC-TCGTC-C--CTACTG-CCGGC	0.424242	0.924193	CGGTCTGA	CTGCCGGC	0.25	0.0161854
novel-mol-miR-n390	hsa-miR-425-5p	CGGTTGGCTCGTCCCTACTGCCGGC	AATGACACGATCACTCCCGTTGA	AA---T-GA-CA-CGATCAC-T-C--CCGTTGA-	--CGGTTG-GC-TCG-TC-CCTACTGCCG--G-C	0.411765	0.116049	C--CCGTTGA	CTGCCG--GC	0.05	4.28146e-05
novel-mol-miR-n390	hsa-miR-625-5p	CGGTTGGCTCGTCCCTACTGCCGGC	AGGGGGAAAGTTCTATAGTCC	AGG-GG--GAAAG-T--TC--TA-TAGTCC---	---CGGTTG---GCTCGTCCCTACT-G-CCGGC	0.393939	0.177808	TATAGTC--C	-CT-GCCGGC	-0.1	4.7585e-05
novel-mol-miR-n390	hsa-miR-369-3p	CGGTTGGCTCGTCCCTACTGCCGGC	AATAATACATGGTTGATCTTT	AATAATACATGGTTGA--TC-T---T--T------	-------C--GGTTG-GCTCGTCCCTACTGCCGGC	0.314286	0.25761	-TGATCTTT	CTG-CCGGC	-0.111111	5.53367e-06
novel-mol-miR-n390	hsa-miR-548h-5p	CGGTTGGCTCGTCCCTACTGCCGGC	AAAAGTAATCGCGGTTTTTGTC	AAAA-G-TAATCGCGGT-T--T---T--TGTC----	----CGGT--T---GG-CTCGTCCCTACTG-CCGGC	0.305556	0.101819	TTTTTGTC	CTGCCGGC	0.0625	4.45181e-05
novel-mol-miR-n390	hsa-miR-142-3p	CGGTTGGCTCGTCCCTACTGCCGGC	TGTAGTGTTTCCTACTTTATGGA	T-GTAGTGT---T--TCCTACTTTA-TG--GA--	-CG--GT-TGGCTCGTCC--C--TACTGCCG-GC	0.411765	0.00264802	TTTATGGA	CTGCCGGC	0.0625	5.61388e-05
novel-mol-miR-n390	hsa-miR-1205	CGGTTGGCTCGTCCCTACTGCCGGC	TCTGCAGGGTTTGCTTTGAG	TCTGCAGGGTTTG-CT--T---TGA--G-----	----C--GG-TTGGCTCGTCCCT-ACTGCCGGC	0.363636	0.417635	GCTTTGAG-	-CTGCCGGC	-0.111111	3.39285e-05
novel-mol-miR-n390	hsa-miR-3649	CGGTTGGCTCGTCCCTACTGCCGGC	AGGGACCTGAGTGTCTAAG	AG-GGACCT-GAG-T-GTC--TAA--G-----	--CGG---TTG-GCTCGTCCCT-ACTGCCGGC	0.375	0.59184	-TGTCTAAG-	CTG-C-CGGC	-0.1	0.000257612
novel-mol-miR-n390	hsa-miR-3118	CGGTTGGCTCGTCCCTACTGCCGGC	TGTGACTGCATTATGAAAATTCT	T-G-T-GA-CTGCA-T---TA-TGAAAATTCT----	-CGGTTG-GCT-C-GTCCCTACTG------C-CGGC	0.333333	0.973661	AAAATTCT	CTGCCGGC	-0.5	6.51366e-05
novel-mol-miR-n390	hsa-miR-3173-3p	CGGTTGGCTCGTCCCTACTGCCGGC	AAAGGAGGAAATAGGCAGGCCA	AAA-GGA--GGAAA-TAG-G-C---AG--GCCA---	---CGG-TTGG---CT--CGTCCCTA-CTGCC-GGC	0.305556	0.241767	--GCAGGCCA	CTGCCGG-C-	0.05	0.00199789
novel-mol-miR-n390	hsa-miR-4761-3p	CGGTTGGCTCGTCCCTACTGCCGGC	GAGGGCATGCGCACTTTGTCC	-GAG--GGCATGCG-CACT-T--TGTCC---	CG-GTTGGC-T-CGTC-C-CTACTG-CCGGC	0.483871	0.227979	CTTTGTC--C	C--TGCCGGC	0.05	4.28146e-05
novel-mol-miR-n390	hsa-miR-98-5p	CGGTTGGCTCGTCCCTACTGCCGGC	TGAGGTAGTAAGTTGTATTGTT	TGA-GGTAGTAAGT--T-GTA---T--TGTT-----	---CGGT--T--G-GCTCGT-CCCTACTG--CCGGC	0.305556	0.228271	GTATTGTT	CTGCCGGC	-0.125	0.000108167
novel-mol-miR-n390	hsa-miR-3622b-5p	CGGTTGGCTCGTCCCTACTGCCGGC	AGGCATGGGAGGTCAGGTGA	AGGCATGG--GAG---GTC---A--G--GTGA-	---C--GGTTG-GCTCGTCCCTACTGCCG-G-C	0.363636	0.950271	TCAGGTGA-	-CTGCCGGC	-0.111111	6.81124e-06
novel-mol-miR-n390	hsa-miR-302d-5p	CGGTTGGCTCGTCCCTACTGCCGGC	ACTTTAACATGGAGGCACTTGC	ACTT--TAACATGGAG---G-CAC-T--TGC----	-C--GGT----T-G-GCTCGTC-CCTACTGCCGGC	0.342857	0.594314	GCA-CTTGC	-CTGCCGGC	0.0555556	0.000258586
novel-mol-miR-n390	hsa-miR-6778-3p	CGGTTGGCTCGTCCCTACTGCCGGC	TGCCTCCCTGACATTCCACAG	---T-G-C-C-TCCCTGACATTC-CACAG--	CGGTTGGCTCGTCCCT-AC--T-GC-C-GGC	0.483871	0.203587	TTCCACAG-	CTGC-CGGC	0.0555556	0.00100828
novel-mol-miR-n390	hsa-miR-6719-3p	CGGTTGGCTCGTCCCTACTGCCGGC	TCTGACATCAGTGATTCTCCTG	TC--T-GA-CATCAGTGAT---T-CT-CCTG--	-CGGTTG-GC-TC---G-TCCCTACTGCC-GGC	0.424242	0.187558	TTCT-CCTG-	--CTGCCGGC	0.05	0
novel-mol-miR-n390	hsa-miR-12127	CGGTTGGCTCGTCCCTACTGCCGGC	TAGAGGTTCTAATGGTCCAGGGTTA	TAGA-GGTT--CTAATG-GTCC--A--G--GGTTA-	----CGGTTGGC---T-CGTCCCTACTGCCGG---C	0.388889	0.578099	CAGGGTTA	CTGCCGGC	-0.125	3.06837e-05
novel-mol-miR-n390	hsa-miR-596	CGGTTGGCTCGTCCCTACTGCCGGC	AAGCCTGCCCGGCTCCTCGGG	AAGCC--T-GC-C-CGGCTCC-T-C-G--GG-	----CGGTTG-GCTC-G-TCCCTACTGCCGGC	0.4375	0.0362174	-TCCTCGGG	CTGC-CGGC	0.222222	0.00338195
novel-mol-miR-n390	hsa-miR-93-3p	CGGTTGGCTCGTCCCTACTGCCGGC	ACTGCTGAGCTAGCACTTCCCG	ACTGC-T-GAGCTA-G-CACT-T-C--CCG--	-C-G-GTTG-GCT-CGTC-C-CTACTGCCGGC	0.46875	0.652075	ACTTCCCG-	-CTGCCGGC	0.222222	0.00564293
novel-mol-miR-n390	hsa-miR-636	CGGTTGGCTCGTCCCTACTGCCGGC	TGTGCTTGCTCGTCCCGCCCGCA	T-GTGCTTG-CTCGTCCCG--C--CCG-CA	-CG-G-TTGGCTCGTCCC-TACTGCCGGC-	0.6	0.00698444	C-GCCCGCA	CTGCCGGC-	0.388889	0.00567974
novel-mol-miR-n390	hsa-miR-4708-5p	CGGTTGGCTCGTCCCTACTGCCGGC	AGAGATGCCGCCTTGCTCCTT	A-GAGAT-G-C-CG-CC-T--TGCTC--CTT	-CG-G-TTGGCTCGTCCCTACTGC-CGGC--	0.483871	0.749284	-TGCTCCTT	CTGC-CGGC	0.0555556	1.50921e-05
novel-mol-miR-n390	hsa-miR-7843-3p	CGGTTGGCTCGTCCCTACTGCCGGC	ATGAAGCCTTCTCTGCCTTACG	AT-GAAGCCTT--CTCTG-CCT-TAC-G-----	--CG--G--TTGGCTC-GTCC-CTACTGCCGGC	0.424242	0.621889	GCCTTACG--	--CTGCCGGC	-0.1	2.25121e-06
novel-mol-miR-n390	hsa-miR-4662a-3p	CGGTTGGCTCGTCCCTACTGCCGGC	AAAGATAGACAATTGGCTAAAT	AAA-GATAGACAATTGGCTAA-------A-T------	---CG---G----TTGGCT--CGTCCCTACTGCCGGC	0.27027	0.112327	G-GCTAAAT	CTGC-CGGC	-0.277778	0.00023502
novel-mol-miR-n390	hsa-miR-6849-5p	CGGTTGGCTCGTCCCTACTGCCGGC	GAGTGGATAGGGGAGTGTGTGGA	-GAGTGGATAGGGGAG-T-GTG---T---G--GA--	CG-GT---T----G-GCTCGT-CCCTACTGCCG-GC	0.333333	0.177808	TGTGT-GGA	-CTGCCGGC	0.0555556	7.14699e-05
novel-mol-miR-n390	hsa-miR-4666a-3p	CGGTTGGCTCGTCCCTACTGCCGGC	CATACAATCTGACATGTATTT	CATACAA--TCTGA-CAT-GTAT---T--T------	----C--GGT-TG-GC-TCG--TCCCTACTGCCGGC	0.277778	0.0711738	ATGTATTT	CTGCCGGC	-0.125	2.64315e-06
novel-mol-miR-n390	hsa-miR-3159	CGGTTGGCTCGTCCCTACTGCCGGC	TAGGATTACAAGTGTCGGCCAC	TA-GGATTACAAGTG-TCGG-CC--AC-------	--CGG-TT----G-GCTC-GTCCCTACTGCCGGC	0.382353	0.177808	TCGGCCA-C	-CTGCCGGC	0.222222	0.0257351
novel-mol-miR-n391	hsa-miR-6515-3p	TTGGTGATAGTGTTGATGAATTCT	TCTCTTCATCTACCCCCCAG	TCTC--T--TCA-TC-TACCCCCC--A-G------	T-T-GGTGAT-AGT-GT-------TGATGAATTCT	0.257143	0.177808	CCCCCCAG	TGAATTCT	-0.5	1.91125e-06
novel-mol-miR-n391	hsa-miR-23a-3p	TTGGTGATAGTGTTGATGAATTCT	ATCACATTGCCAGGGATTTCC	ATCACAT--TGCCA--G-G--GAT---TTCC-	-T----TGGTG--ATAGTGTTGATGAATT-CT	0.40625	0.854014	GGATTTCC	TGAATTCT	0.4375	0.000987034
novel-mol-miR-n391	hsa-miR-146a-5p	TTGGTGATAGTGTTGATGAATTCT	TGAGAACTGAATTCCATGGGTT	T-GAGAACTGAATTCCA-TG--G--G--TT--	TTG-G---TG-A-T--AGTGTTGATGAATTCT	0.4375	0.138542	CATGGGTT--	--TGAATTCT	-0.1	7.47257e-06
novel-mol-miR-n391	hsa-miR-425-3p	TTGGTGATAGTGTTGATGAATTCT	ATCGGGAATGTCGTGTCCGCCC	ATC-GG-GAAT-GTCGT-G-TCCGCC----C-	-T-TGGTG-ATAGT-GTTGAT--G--AATTCT	0.4375	0.0312869	GTCCGCCC-	-TGAATTCT	-0.277778	5.29194e-06
novel-mol-miR-n391	hsa-miR-320c	TTGGTGATAGTGTTGATGAATTCT	AAAAGCTGGGTTGAGAGGGT	AAAA--GC-TG---G-GTTGA-GAGGG-T---	----TTG-GTGATAGTGTTGATGA---ATTCT	0.375	0.59255	-GAGAGGGT	TGA-ATTCT	0.0555556	3.97191e-05
[truncated: 75,383 more rows]

## Sheet: MirCompare filtered
plant_miRNA	mammalian_miRNA	sequence_plant	sequence_mammalian	whole_alignment_plant	whole_alignment_mammalian	global_score	global_pvalue	seed_alignment_plant	seed_alignment_mammalian	seed_score	seed_pvalue
[truncated: 6 more rows]
