# Supplementary material for: The microRNA analysis portal is a next-generation tool for exploring and analyzing miRNA-focused data in the literature
Source: Sci Rep. 2021 Apr 26;11:9007. doi: 10.1038/s41598-021-88617-6 (PMC8076240; doi:10.1038/s41598-021-88617-6)
Supplement: Supplementary file 3 — Supplementary Table 3. [file 41598_2021_88617_MOESM3_ESM.xlsx]

## Sheet: Manuscript Details
Title	MAP, the microRNAs Analytics Portal. The next generation tool for exploring and analysing miRNA-focused literature data
Authors	Stefano Pirro, Ivana Matic, Vittorio Colizzi, Andrea Galgani
Abstract	microRNAs are a class of non-coding, small RNAs that are involved in the post-transcriptional regulation of many biological pathways. In recent years, microRNAs have been also associated to a cross-kingdom regulation, demonstrating that exogenous miRNAs act in a fashion of mammalian functional miRNAs. The growth of interest on microRNAs and the increasing amount of literature, molecular and biome…

## Sheet: Pred exp val targets
plant_miRNA	mammalian_miRNA	geneID	geneName	cellLine	tissue	category	expMethod	correlation	type_interaction	UP/DOWN
lc-mol-miR398_1	hsa-miR-636	ENSG00000007944	MYLIP	EF3DAGO2		Normal/Primary	PAR-CLIP	POSITIVE	DIRECT	DOWN
lc-mol-miR398_1	hsa-miR-636	ENSG00000060237	WNK1	EF3DAGO2		Normal/Primary	PAR-CLIP	POSITIVE	DIRECT	DOWN
lc-mol-miR398_1	hsa-miR-636	ENSG00000069399	BCL3	EF3DAGO2		Normal/Primary	PAR-CLIP	POSITIVE	DIRECT	DOWN
lc-mol-miR398_1	hsa-miR-636	ENSG00000076554	TPD52	EF3DAGO2		Normal/Primary	PAR-CLIP	POSITIVE	DIRECT	DOWN
lc-mol-miR398_1	hsa-miR-636	ENSG00000076641	PAG1	EF3DAGO2		Normal/Primary	PAR-CLIP	POSITIVE	DIRECT	DOWN
lc-mol-miR398_1	hsa-miR-636	ENSG00000091039	OSBPL8	LCLBACD3		Normal/Primary	PAR-CLIP	POSITIVE	DIRECT	DOWN
lc-mol-miR398_1	hsa-miR-636	ENSG00000108091	CCDC6	EF3DAGO2		Normal/Primary	PAR-CLIP	POSITIVE	DIRECT	DOWN
lc-mol-miR398_1	hsa-miR-636	ENSG00000109171	SLAIN2	EF3DAGO2		Normal/Primary	PAR-CLIP	POSITIVE	DIRECT	DOWN
lc-mol-miR398_1	hsa-miR-636	ENSG00000110344	UBE4A	EF3DAGO2		Normal/Primary	PAR-CLIP	POSITIVE	DIRECT	DOWN
lc-mol-miR398_1	hsa-miR-636	ENSG00000111481	COPZ1	EF3DAGO2		Normal/Primary	PAR-CLIP	POSITIVE	DIRECT	DOWN
lc-mol-miR398_1	hsa-miR-636	ENSG00000111540	RAB5B	EF3DAGO2		Normal/Primary	PAR-CLIP	POSITIVE	DIRECT	DOWN
lc-mol-miR398_1	hsa-miR-636	ENSG00000113328	CCNG1	EF3DAGO2		Normal/Primary	PAR-CLIP	POSITIVE	DIRECT	DOWN
lc-mol-miR398_1	hsa-miR-636	ENSG00000123575	FAM199X	EF3DAGO2		Normal/Primary	PAR-CLIP	POSITIVE	DIRECT	DOWN
lc-mol-miR398_1	hsa-miR-636	ENSG00000140262	TCF12	EF3DAGO2		Normal/Primary	PAR-CLIP	POSITIVE	DIRECT	DOWN
lc-mol-miR398_1	hsa-miR-636	ENSG00000144746	ARL6IP5	EF3DAGO2		Normal/Primary	PAR-CLIP	POSITIVE	DIRECT	DOWN
lc-mol-miR398_1	hsa-miR-636	ENSG00000151553	FAM160B1	EF3DAGO2		Normal/Primary	PAR-CLIP	POSITIVE	DIRECT	DOWN
lc-mol-miR398_1	hsa-miR-636	ENSG00000159388	BTG2	EF3DAGO2		Normal/Primary	PAR-CLIP	POSITIVE	DIRECT	DOWN
lc-mol-miR398_1	hsa-miR-636	ENSG00000166068	SPRED1	EF3DAGO2		Normal/Primary	PAR-CLIP	POSITIVE	DIRECT	DOWN
lc-mol-miR398_1	hsa-miR-636	ENSG00000166532	RIMKLB	HEK293	Kidney	Embryonic/Fetal	Chimeric fragments	POSITIVE	DIRECT	DOWN
lc-mol-miR398_1	hsa-miR-636	ENSG00000168310	IRF2	LCLBACD3		Normal/Primary	PAR-CLIP	POSITIVE	DIRECT	DOWN
lc-mol-miR398_1	hsa-miR-636	ENSG00000170144	HNRNPA3	EF3DAGO2		Normal/Primary	PAR-CLIP	POSITIVE	DIRECT	DOWN
lc-mol-miR398_1	hsa-miR-636	ENSG00000174574	AKIRIN1	EF3DAGO2		Normal/Primary	PAR-CLIP	POSITIVE	DIRECT	DOWN
lc-mol-miR398_1	hsa-miR-636	ENSG00000176018	LYSMD3	EF3DAGO2		Normal/Primary	PAR-CLIP	POSITIVE	DIRECT	DOWN
lc-mol-miR398_1	hsa-miR-636	ENSG00000176542	KIAA2018	LCLBACD3		Normal/Primary	PAR-CLIP	POSITIVE	DIRECT	DOWN
lc-mol-miR398_1	hsa-miR-636	ENSG00000196323	ZBTB44	EF3DAGO2		Normal/Primary	PAR-CLIP	POSITIVE	DIRECT	DOWN
lc-mol-miR398_1	hsa-miR-636	ENSG00000196865	NHLRC2	EF3DAGO2		Normal/Primary	PAR-CLIP	POSITIVE	DIRECT	DOWN
lc-mol-miR398_1	hsa-miR-636	ENSG00000277443	MARCKS	EF3DAGO2		Normal/Primary	PAR-CLIP	POSITIVE	DIRECT	DOWN
lc-mol-miR408-3p_1	hsa-miR-937-3p	ENSG00000061938	TNK2	293S	Kidney	Embryonic/Fetal	HITS-CLIP	POSITIVE	DIRECT	DOWN
lc-mol-miR408-3p_1	hsa-miR-937-3p	ENSG00000070882	OSBPL3	293S	Kidney	Embryonic/Fetal	HITS-CLIP	POSITIVE	DIRECT	DOWN
lc-mol-miR408-3p_1	hsa-miR-937-3p	ENSG00000075420	FNDC3B	293S	Kidney	Embryonic/Fetal	HITS-CLIP	POSITIVE	DIRECT	DOWN
lc-mol-miR408-3p_1	hsa-miR-937-3p	ENSG00000085872	CHERP	293S	Kidney	Embryonic/Fetal	HITS-CLIP	POSITIVE	DIRECT	DOWN
lc-mol-miR408-3p_1	hsa-miR-937-3p	ENSG00000087152	ATXN7L3	293S	Kidney	Embryonic/Fetal	HITS-CLIP	POSITIVE	DIRECT	DOWN
lc-mol-miR408-3p_1	hsa-miR-937-3p	ENSG00000089280	FUS	BT474	Mammary Gland	Cancer/Malignant	HITS-CLIP	POSITIVE	DIRECT	DOWN
lc-mol-miR408-3p_1	hsa-miR-937-3p	ENSG00000096696	DSP	BT474	Mammary Gland	Cancer/Malignant	HITS-CLIP	POSITIVE	DIRECT	DOWN
lc-mol-miR408-3p_1	hsa-miR-937-3p	ENSG00000099326	MZF1	293S	Kidney	Embryonic/Fetal	HITS-CLIP	POSITIVE	DIRECT	DOWN
lc-mol-miR408-3p_1	hsa-miR-937-3p	ENSG00000101224	CDC25B	293S	Kidney	Embryonic/Fetal	HITS-CLIP	POSITIVE	DIRECT	DOWN
lc-mol-miR408-3p_1	hsa-miR-937-3p	ENSG00000103495	MAZ	293S	Kidney	Embryonic/Fetal	HITS-CLIP	POSITIVE	DIRECT	DOWN
lc-mol-miR408-3p_1	hsa-miR-937-3p	ENSG00000104960	PTOV1	293S	Kidney	Embryonic/Fetal	HITS-CLIP	POSITIVE	DIRECT	DOWN
lc-mol-miR408-3p_1	hsa-miR-937-3p	ENSG00000106078	COBL	293S	Kidney	Embryonic/Fetal	HITS-CLIP	POSITIVE	DIRECT	DOWN
lc-mol-miR408-3p_1	hsa-miR-937-3p	ENSG00000115266	APC2	293S	Kidney	Embryonic/Fetal	HITS-CLIP	POSITIVE	DIRECT	DOWN
lc-mol-miR408-3p_1	hsa-miR-937-3p	ENSG00000116062	MSH6	293S	Kidney	Embryonic/Fetal	HITS-CLIP	POSITIVE	DIRECT	DOWN
lc-mol-miR408-3p_1	hsa-miR-937-3p	ENSG00000118971	CCND2	293S	Kidney	Embryonic/Fetal	HITS-CLIP	POSITIVE	DIRECT	DOWN
lc-mol-miR408-3p_1	hsa-miR-937-3p	ENSG00000120129	DUSP1	293S	Kidney	Embryonic/Fetal	HITS-CLIP	POSITIVE	DIRECT	DOWN
lc-mol-miR408-3p_1	hsa-miR-937-3p	ENSG00000122566	HNRNPA2B1	BT474	Mammary Gland	Cancer/Malignant	HITS-CLIP	POSITIVE	DIRECT	DOWN
lc-mol-miR408-3p_1	hsa-miR-937-3p	ENSG00000123066	MED13L	293S	Kidney	Embryonic/Fetal	HITS-CLIP	POSITIVE	DIRECT	DOWN
lc-mol-miR408-3p_1	hsa-miR-937-3p	ENSG00000127483	HP1BP3	BT474	Mammary Gland	Cancer/Malignant	HITS-CLIP	POSITIVE	DIRECT	DOWN
lc-mol-miR408-3p_1	hsa-miR-937-3p	ENSG00000132664	POLR3F	293S	Kidney	Embryonic/Fetal	HITS-CLIP	POSITIVE	DIRECT	DOWN
lc-mol-miR408-3p_1	hsa-miR-937-3p	ENSG00000133028	SCO1	BT474	Mammary Gland	Cancer/Malignant	HITS-CLIP	POSITIVE	DIRECT	DOWN
lc-mol-miR408-3p_1	hsa-miR-937-3p	ENSG00000133872	SARAF	293S	Kidney	Embryonic/Fetal	HITS-CLIP	POSITIVE	DIRECT	DOWN
lc-mol-miR408-3p_1	hsa-miR-937-3p	ENSG00000135387	CAPRIN1	293S	Kidney	Embryonic/Fetal	HITS-CLIP	POSITIVE	DIRECT	DOWN
lc-mol-miR408-3p_1	hsa-miR-937-3p	ENSG00000136238	RAC1	BC1	Pleura	Cancer/Malignant	PAR-CLIP	POSITIVE	DIRECT	DOWN
lc-mol-miR408-3p_1	hsa-miR-937-3p	ENSG00000136490	LIMD2	293S	Kidney	Embryonic/Fetal	HITS-CLIP	POSITIVE	DIRECT	DOWN
lc-mol-miR408-3p_1	hsa-miR-937-3p	ENSG00000143418	CERS2	293S	Kidney	Embryonic/Fetal	HITS-CLIP	POSITIVE	DIRECT	DOWN
lc-mol-miR408-3p_1	hsa-miR-937-3p	ENSG00000147050	KDM6A	BT474	Mammary Gland	Cancer/Malignant	HITS-CLIP	POSITIVE	DIRECT	DOWN
lc-mol-miR408-3p_1	hsa-miR-937-3p	ENSG00000152242	C18orf25	BT474	Mammary Gland	Cancer/Malignant	HITS-CLIP	POSITIVE	DIRECT	DOWN
lc-mol-miR408-3p_1	hsa-miR-937-3p	ENSG00000153208	MERTK	293S	Kidney	Embryonic/Fetal	HITS-CLIP	POSITIVE	DIRECT	DOWN
lc-mol-miR408-3p_1	hsa-miR-937-3p	ENSG00000155111	CDK19	BC1	Pleura	Cancer/Malignant	PAR-CLIP	POSITIVE	DIRECT	DOWN
lc-mol-miR408-3p_1	hsa-miR-937-3p	ENSG00000157837	SPPL3	293S	Kidney	Embryonic/Fetal	HITS-CLIP	POSITIVE	DIRECT	DOWN
lc-mol-miR408-3p_1	hsa-miR-937-3p	ENSG00000160014	CALM3	293S	Kidney	Embryonic/Fetal	HITS-CLIP	POSITIVE	DIRECT	DOWN
lc-mol-miR408-3p_1	hsa-miR-937-3p	ENSG00000162714	ZNF496	293S	Kidney	Embryonic/Fetal	HITS-CLIP	POSITIVE	DIRECT	DOWN
lc-mol-miR408-3p_1	hsa-miR-937-3p	ENSG00000164488	DACT2	293S	Kidney	Embryonic/Fetal	HITS-CLIP	POSITIVE	DIRECT	DOWN
lc-mol-miR408-3p_1	hsa-miR-937-3p	ENSG00000165280	VCP	BT474	Mammary Gland	Cancer/Malignant	HITS-CLIP	POSITIVE	DIRECT	DOWN
lc-mol-miR408-3p_1	hsa-miR-937-3p	ENSG00000169504	CLIC4	293S	Kidney	Embryonic/Fetal	HITS-CLIP	POSITIVE	DIRECT	DOWN
lc-mol-miR408-3p_1	hsa-miR-937-3p	ENSG00000172216	CEBPB	293S	Kidney	Embryonic/Fetal	HITS-CLIP	POSITIVE	DIRECT	DOWN
lc-mol-miR408-3p_1	hsa-miR-937-3p	ENSG00000173933	RBM4	BT474	Mammary Gland	Cancer/Malignant	HITS-CLIP	POSITIVE	DIRECT	DOWN
lc-mol-miR408-3p_1	hsa-miR-937-3p	ENSG00000174903	RAB1B	BT474	Mammary Gland	Cancer/Malignant	HITS-CLIP	POSITIVE	DIRECT	DOWN
lc-mol-miR408-3p_1	hsa-miR-937-3p	ENSG00000178252	WDR6	293S	Kidney	Embryonic/Fetal	HITS-CLIP	POSITIVE	DIRECT	DOWN
lc-mol-miR408-3p_1	hsa-miR-937-3p	ENSG00000183682	BMP8A	293S	Kidney	Embryonic/Fetal	HITS-CLIP	POSITIVE	DIRECT	DOWN
lc-mol-miR408-3p_1	hsa-miR-937-3p	ENSG00000184986	TMEM121	293S	Kidney	Embryonic/Fetal	HITS-CLIP	POSITIVE	DIRECT	DOWN
lc-mol-miR408-3p_1	hsa-miR-937-3p	ENSG00000185127	C6orf120	293S	Kidney	Embryonic/Fetal	HITS-CLIP	POSITIVE	DIRECT	DOWN
lc-mol-miR408-3p_1	hsa-miR-937-3p	ENSG00000185551	NR2F2	293S	Kidney	Embryonic/Fetal	HITS-CLIP	POSITIVE	DIRECT	DOWN
lc-mol-miR408-3p_1	hsa-miR-937-3p	ENSG00000189339	SLC35E2B	293S	Kidney	Embryonic/Fetal	HITS-CLIP	POSITIVE	DIRECT	DOWN
lc-mol-miR408-3p_1	hsa-miR-937-3p	ENSG00000196504	PRPF40A	BT474	Mammary Gland	Cancer/Malignant	HITS-CLIP	POSITIVE	DIRECT	DOWN
lc-mol-miR408-3p_1	hsa-miR-937-3p	ENSG00000197037	ZSCAN25	BT474	Mammary Gland	Cancer/Malignant	HITS-CLIP	POSITIVE	DIRECT	DOWN
lc-mol-miR408-3p_1	hsa-miR-937-3p	ENSG00000197136	PCNXL3	BT474	Mammary Gland	Cancer/Malignant	HITS-CLIP	POSITIVE	DIRECT	DOWN
lc-mol-miR408-3p_1	hsa-miR-937-3p	ENSG00000198055	GRK6	293S	Kidney	Embryonic/Fetal	HITS-CLIP	POSITIVE	DIRECT	DOWN
lc-mol-miR408-3p_1	hsa-miR-937-3p	ENSG00000198586	TLK1	293S	Kidney	Embryonic/Fetal	HITS-CLIP	POSITIVE	DIRECT	DOWN
lc-mol-miR408-3p_1	hsa-miR-937-3p	ENSG00000198909	MAP3K3	293S	Kidney	Embryonic/Fetal	HITS-CLIP	POSITIVE	DIRECT	DOWN
lc-mol-miR408-3p_1	hsa-miR-937-3p	ENSG00000203485	INF2	BT474	Mammary Gland	Cancer/Malignant	HITS-CLIP	POSITIVE	DIRECT	DOWN
lc-mol-miR408-3p_1	hsa-miR-937-3p	ENSG00000204388	HSPA1B	293S	Kidney	Embryonic/Fetal	HITS-CLIP	POSITIVE	DIRECT	DOWN
lc-mol-miR408-3p_1	hsa-miR-937-3p	ENSG00000204389	HSPA1A	293S	Kidney	Embryonic/Fetal	HITS-CLIP	POSITIVE	DIRECT	DOWN
lc-mol-miR408-3p_1	hsa-miR-937-3p	ENSG00000205730	ITPRIPL2	293S	Kidney	Embryonic/Fetal	HITS-CLIP	POSITIVE	DIRECT	DOWN
lc-mol-miR408-3p_1	hsa-miR-937-3p	ENSG00000236287	ZBED5	BT474	Mammary Gland	Cancer/Malignant	HITS-CLIP	POSITIVE	DIRECT	DOWN
lc-mol-miR408-3p_1	hsa-miR-937-3p	ENSG00000244486	SCARF2	293S	Kidney	Embryonic/Fetal	HITS-CLIP	POSITIVE	DIRECT	DOWN
novel-mol-miR-n264	hsa-miR-25-3p	ENSG00000001629	ANKIB1	FLPIN_TREX_293	Kidney	Normal/Primary	CLASH	POSITIVE	DIRECT	DOWN
novel-mol-miR-n264	hsa-miR-25-3p	ENSG00000001629	ANKIB1	HEK293	Kidney	Embryonic/Fetal	PAR-CLIP	POSITIVE	DIRECT	DOWN
novel-mol-miR-n264	hsa-miR-25-3p	ENSG00000001631	KRIT1	BETA Cells	Pancreas	Normal/Primary	HITS-CLIP	POSITIVE	DIRECT	DOWN
novel-mol-miR-n264	hsa-miR-25-3p	ENSG00000003989	SLC7A2	MCF7	Mammary Gland	Cancer/Malignant	HITS-CLIP	POSITIVE	DIRECT	DOWN
novel-mol-miR-n264	hsa-miR-25-3p	ENSG00000004700	RECQL	HEK293	Kidney	Embryonic/Fetal	PAR-CLIP	POSITIVE	DIRECT	DOWN
novel-mol-miR-n264	hsa-miR-25-3p	ENSG00000004897	CDC27	HS5	Bone Marrow	Normal/Primary	HITS-CLIP	POSITIVE	DIRECT	DOWN
novel-mol-miR-n264	hsa-miR-25-3p	ENSG00000004897	CDC27	HEK293	Kidney	Embryonic/Fetal	PAR-CLIP	POSITIVE	DIRECT	DOWN
novel-mol-miR-n264	hsa-miR-25-3p	ENSG00000004897	CDC27	BT474	Mammary Gland	Cancer/Malignant	HITS-CLIP	POSITIVE	DIRECT	DOWN
novel-mol-miR-n264	hsa-miR-25-3p	ENSG00000004897	CDC27	MCF7	Mammary Gland	Cancer/Malignant	HITS-CLIP	POSITIVE	DIRECT	DOWN
novel-mol-miR-n264	hsa-miR-25-3p	ENSG00000005339	CREBBP	HS5	Bone Marrow	Normal/Primary	HITS-CLIP	POSITIVE	DIRECT	DOWN
novel-mol-miR-n264	hsa-miR-25-3p	ENSG00000005339	CREBBP	BETA Cells	Pancreas	Normal/Primary	HITS-CLIP	POSITIVE	DIRECT	DOWN
novel-mol-miR-n264	hsa-miR-25-3p	ENSG00000005339	CREBBP	MCF7	Mammary Gland	Cancer/Malignant	HITS-CLIP	POSITIVE	DIRECT	DOWN
novel-mol-miR-n264	hsa-miR-25-3p	ENSG00000005700	IBTK	293S	Kidney	Embryonic/Fetal	HITS-CLIP	POSITIVE	DIRECT	DOWN
novel-mol-miR-n264	hsa-miR-25-3p	ENSG00000005700	IBTK	HEK293	Kidney	Embryonic/Fetal	PAR-CLIP	POSITIVE	DIRECT	DOWN
novel-mol-miR-n264	hsa-miR-25-3p	ENSG00000005700	IBTK	BT474	Mammary Gland	Cancer/Malignant	HITS-CLIP	POSITIVE	DIRECT	DOWN
novel-mol-miR-n264	hsa-miR-25-3p	ENSG00000005700	IBTK	MCF7	Mammary Gland	Cancer/Malignant	HITS-CLIP	POSITIVE	DIRECT	DOWN
novel-mol-miR-n264	hsa-miR-25-3p	ENSG00000005700	IBTK	MDAMB231	Mammary Gland	Cancer/Malignant	HITS-CLIP	POSITIVE	DIRECT	DOWN
novel-mol-miR-n264	hsa-miR-25-3p	ENSG00000005882	PDK2	FLPIN_TREX_293	Kidney	Normal/Primary	CLASH	POSITIVE	DIRECT	DOWN
novel-mol-miR-n264	hsa-miR-25-3p	ENSG00000006042	TMEM98	HEK293	Kidney	Embryonic/Fetal	PAR-CLIP	POSITIVE	DIRECT	DOWN
novel-mol-miR-n264	hsa-miR-25-3p	ENSG00000006576	PHTF2	293S	Kidney	Embryonic/Fetal	HITS-CLIP	POSITIVE	DIRECT	DOWN
novel-mol-miR-n264	hsa-miR-25-3p	ENSG00000006634	DBF4	HEK293	Kidney	Embryonic/Fetal	PAR-CLIP	POSITIVE	DIRECT	DOWN
novel-mol-miR-n264	hsa-miR-25-3p	ENSG00000006715	VPS41	293S	Kidney	Embryonic/Fetal	HITS-CLIP	POSITIVE	DIRECT	DOWN
novel-mol-miR-n264	hsa-miR-25-3p	ENSG00000006715	VPS41	BT474	Mammary Gland	Cancer/Malignant	HITS-CLIP	POSITIVE	DIRECT	DOWN
novel-mol-miR-n264	hsa-miR-25-3p	ENSG00000006715	VPS41	MCF7	Mammary Gland	Cancer/Malignant	HITS-CLIP	POSITIVE	DIRECT	DOWN
novel-mol-miR-n264	hsa-miR-25-3p	ENSG00000006715	VPS41	HELA	Cervix	Cancer/Malignant	HITS-CLIP	POSITIVE	DIRECT	DOWN
novel-mol-miR-n264	hsa-miR-25-3p	ENSG00000006744	ELAC2	MCF7	Mammary Gland	Cancer/Malignant	HITS-CLIP	POSITIVE	DIRECT	DOWN
novel-mol-miR-n264	hsa-miR-25-3p	ENSG00000007168	PAFAH1B1	HEK293	Kidney	Embryonic/Fetal	PAR-CLIP	POSITIVE	DIRECT	DOWN
novel-mol-miR-n264	hsa-miR-25-3p	ENSG00000007944	MYLIP	BCBL1	Bone Marrow	Cancer/Malignant	HITS-CLIP	POSITIVE	DIRECT	DOWN
novel-mol-miR-n264	hsa-miR-25-3p	ENSG00000007944	MYLIP	293S	Kidney	Embryonic/Fetal	HITS-CLIP	POSITIVE	DIRECT	DOWN
novel-mol-miR-n264	hsa-miR-25-3p	ENSG00000008018	PSMB1	HEK293	Kidney	Embryonic/Fetal	PAR-CLIP	POSITIVE	DIRECT	DOWN
novel-mol-miR-n264	hsa-miR-25-3p	ENSG00000008018	PSMB1	LCLBACD1		Normal/Primary	PAR-CLIP	POSITIVE	DIRECT	DOWN
novel-mol-miR-n264	hsa-miR-25-3p	ENSG00000008083	JARID2	293S	Kidney	Embryonic/Fetal	HITS-CLIP	POSITIVE	DIRECT	DOWN
novel-mol-miR-n264	hsa-miR-25-3p	ENSG00000008083	JARID2	HEK293	Kidney	Embryonic/Fetal	PAR-CLIP	POSITIVE	DIRECT	DOWN
novel-mol-miR-n264	hsa-miR-25-3p	ENSG00000008282	SYPL1	293S	Kidney	Embryonic/Fetal	HITS-CLIP	POSITIVE	DIRECT	DOWN
novel-mol-miR-n264	hsa-miR-25-3p	ENSG00000008300	CELSR3	TZMBL	Cervix	Cancer/Malignant	PAR-CLIP	POSITIVE	DIRECT	DOWN
novel-mol-miR-n264	hsa-miR-25-3p	ENSG00000009307	CSDE1	293S	Kidney	Embryonic/Fetal	HITS-CLIP	POSITIVE	DIRECT	DOWN
novel-mol-miR-n264	hsa-miR-25-3p	ENSG00000009307	CSDE1	HEK293	Kidney	Embryonic/Fetal	PAR-CLIP	POSITIVE	DIRECT	DOWN
novel-mol-miR-n264	hsa-miR-25-3p	ENSG00000009413	REV3L	293S	Kidney	Embryonic/Fetal	HITS-CLIP	POSITIVE	DIRECT	DOWN
novel-mol-miR-n264	hsa-miR-25-3p	ENSG00000009413	REV3L	HEK293	Kidney	Embryonic/Fetal	PAR-CLIP	POSITIVE	DIRECT	DOWN
novel-mol-miR-n264	hsa-miR-25-3p	ENSG00000010539	ZNF200	BT474	Mammary Gland	Cancer/Malignant	HITS-CLIP	POSITIVE	DIRECT	DOWN
novel-mol-miR-n264	hsa-miR-25-3p	ENSG00000010810	FYN	HEK293	Kidney	Embryonic/Fetal	PAR-CLIP	POSITIVE	DIRECT	DOWN
novel-mol-miR-n264	hsa-miR-25-3p	ENSG00000011007	TCEB3	HEK293	Kidney	Embryonic/Fetal	PAR-CLIP	POSITIVE	DIRECT	DOWN
novel-mol-miR-n264	hsa-miR-25-3p	ENSG00000011198	ABHD5	HEK293	Kidney	Embryonic/Fetal	PAR-CLIP	POSITIVE	DIRECT	DOWN
novel-mol-miR-n264	hsa-miR-25-3p	ENSG00000011198	ABHD5	HEK293	Kidney	Embryonic/Fetal	Chimeric fragments	POSITIVE	DIRECT	DOWN
novel-mol-miR-n264	hsa-miR-25-3p	ENSG00000011304	PTBP1	BT474	Mammary Gland	Cancer/Malignant	HITS-CLIP	POSITIVE	DIRECT	DOWN
novel-mol-miR-n264	hsa-miR-25-3p	ENSG00000011405	PIK3C2A	TZMBL	Cervix	Cancer/Malignant	PAR-CLIP	POSITIVE	DIRECT	DOWN
novel-mol-miR-n264	hsa-miR-25-3p	ENSG00000011566	MAP4K3	BC3	Pleura	Cancer/Malignant	PAR-CLIP	POSITIVE	DIRECT	DOWN
novel-mol-miR-n264	hsa-miR-25-3p	ENSG00000011566	MAP4K3	HEK293	Kidney	Embryonic/Fetal	PAR-CLIP	POSITIVE	DIRECT	DOWN
novel-mol-miR-n264	hsa-miR-25-3p	ENSG00000011566	MAP4K3	C8166	Bone Marrow	Cancer/Malignant	PAR-CLIP	POSITIVE	DIRECT	DOWN
novel-mol-miR-n264	hsa-miR-25-3p	ENSG00000011566	MAP4K3	TZMBL	Cervix	Cancer/Malignant	PAR-CLIP	POSITIVE	DIRECT	DOWN
novel-mol-miR-n264	hsa-miR-25-3p	ENSG00000013275	PSMC4	MCF7	Mammary Gland	Cancer/Malignant	HITS-CLIP	POSITIVE	DIRECT	DOWN
novel-mol-miR-n264	hsa-miR-25-3p	ENSG00000013297	CLDN11	BC3	Pleura	Cancer/Malignant	PAR-CLIP	POSITIVE	DIRECT	DOWN
novel-mol-miR-n264	hsa-miR-25-3p	ENSG00000014257	ACPP	MCF7	Mammary Gland	Cancer/Malignant	HITS-CLIP	POSITIVE	DIRECT	DOWN
novel-mol-miR-n264	hsa-miR-25-3p	ENSG00000014641	MDH1	MCF7	Mammary Gland	Cancer/Malignant	HITS-CLIP	POSITIVE	DIRECT	DOWN
novel-mol-miR-n264	hsa-miR-25-3p	ENSG00000015532	XYLT2	293S	Kidney	Embryonic/Fetal	HITS-CLIP	POSITIVE	DIRECT	DOWN
novel-mol-miR-n264	hsa-miR-25-3p	ENSG00000015532	XYLT2	HEK293	Kidney	Embryonic/Fetal	PAR-CLIP	POSITIVE	DIRECT	DOWN
novel-mol-miR-n264	hsa-miR-25-3p	ENSG00000021645	NRXN3	HEK293	Kidney	Embryonic/Fetal	PAR-CLIP	POSITIVE	DIRECT	DOWN
novel-mol-miR-n264	hsa-miR-25-3p	ENSG00000021645	NRXN3	HELA	Cervix	Cancer/Malignant	HITS-CLIP	POSITIVE	DIRECT	DOWN
novel-mol-miR-n264	hsa-miR-25-3p	ENSG00000023171	GRAMD1B	HEK293	Kidney	Embryonic/Fetal	PAR-CLIP	POSITIVE	DIRECT	DOWN
novel-mol-miR-n264	hsa-miR-25-3p	ENSG00000023287	RB1CC1	293S	Kidney	Embryonic/Fetal	HITS-CLIP	POSITIVE	DIRECT	DOWN
novel-mol-miR-n264	hsa-miR-25-3p	ENSG00000023287	RB1CC1	MCF7	Mammary Gland	Cancer/Malignant	HITS-CLIP	POSITIVE	DIRECT	DOWN
novel-mol-miR-n264	hsa-miR-25-3p	ENSG00000023608	SNAPC1	293S	Kidney	Embryonic/Fetal	HITS-CLIP	POSITIVE	DIRECT	DOWN
novel-mol-miR-n264	hsa-miR-25-3p	ENSG00000024048	UBR2	MCF7	Mammary Gland	Cancer/Malignant	HITS-CLIP	POSITIVE	DIRECT	DOWN
novel-mol-miR-n264	hsa-miR-25-3p	ENSG00000024526	DEPDC1	293S	Kidney	Embryonic/Fetal	HITS-CLIP	POSITIVE	DIRECT	DOWN
novel-mol-miR-n264	hsa-miR-25-3p	ENSG00000025800	KPNA6	MCF7	Mammary Gland	Cancer/Malignant	HITS-CLIP	POSITIVE	DIRECT	DOWN
novel-mol-miR-n264	hsa-miR-25-3p	ENSG00000026508	CD44	HEK293	Kidney	Embryonic/Fetal	PAR-CLIP	POSITIVE	DIRECT	DOWN
novel-mol-miR-n264	hsa-miR-25-3p	ENSG00000026508	CD44	TZMBL	Cervix	Cancer/Malignant	PAR-CLIP	POSITIVE	DIRECT	DOWN
novel-mol-miR-n264	hsa-miR-25-3p	ENSG00000028203	VEZT	293S	Kidney	Embryonic/Fetal	HITS-CLIP	POSITIVE	DIRECT	DOWN
novel-mol-miR-n264	hsa-miR-25-3p	ENSG00000028203	VEZT	TZMBL	Cervix	Cancer/Malignant	PAR-CLIP	POSITIVE	DIRECT	DOWN
novel-mol-miR-n264	hsa-miR-25-3p	ENSG00000029153	ARNTL2	BC1	Pleura	Cancer/Malignant	PAR-CLIP	POSITIVE	DIRECT	DOWN
novel-mol-miR-n264	hsa-miR-25-3p	ENSG00000029153	ARNTL2	BC3	Pleura	Cancer/Malignant	PAR-CLIP	POSITIVE	DIRECT	DOWN
novel-mol-miR-n264	hsa-miR-25-3p	ENSG00000029153	ARNTL2	HEK293	Kidney	Embryonic/Fetal	PAR-CLIP	POSITIVE	DIRECT	DOWN
novel-mol-miR-n264	hsa-miR-25-3p	ENSG00000029153	ARNTL2	ESC	Embryo	Embryonic/Fetal,Stem/Progenitor	PAR-CLIP	POSITIVE	DIRECT	DOWN
novel-mol-miR-n264	hsa-miR-25-3p	ENSG00000029725	RABEP1	HEK293	Kidney	Embryonic/Fetal	PAR-CLIP	POSITIVE	DIRECT	DOWN
novel-mol-miR-n264	hsa-miR-25-3p	ENSG00000029725	RABEP1	EF3DAGO2		Normal/Primary	PAR-CLIP	POSITIVE	DIRECT	DOWN
novel-mol-miR-n264	hsa-miR-25-3p	ENSG00000029725	RABEP1	TZMBL	Cervix	Cancer/Malignant	PAR-CLIP	POSITIVE	DIRECT	DOWN
novel-mol-miR-n264	hsa-miR-25-3p	ENSG00000030419	IKZF2	LCLBACD3		Normal/Primary	PAR-CLIP	POSITIVE	DIRECT	DOWN
novel-mol-miR-n264	hsa-miR-25-3p	ENSG00000033050	ABCF2	MCF7	Mammary Gland	Cancer/Malignant	PAR-CLIP	POSITIVE	DIRECT	DOWN
novel-mol-miR-n264	hsa-miR-25-3p	ENSG00000033050	ABCF2	TZMBL	Cervix	Cancer/Malignant	PAR-CLIP	POSITIVE	DIRECT	DOWN
novel-mol-miR-n264	hsa-miR-25-3p	ENSG00000035499	DEPDC1B	HELA	Cervix	Cancer/Malignant	HITS-CLIP	POSITIVE	DIRECT	DOWN
novel-mol-miR-n264	hsa-miR-25-3p	ENSG00000036549	ZZZ3	TZMBL	Cervix	Cancer/Malignant	PAR-CLIP	POSITIVE	DIRECT	DOWN
novel-mol-miR-n264	hsa-miR-25-3p	ENSG00000038382	TRIO	HS5	Bone Marrow	Normal/Primary	HITS-CLIP	POSITIVE	DIRECT	DOWN
novel-mol-miR-n264	hsa-miR-25-3p	ENSG00000038382	TRIO	HEK293	Kidney	Embryonic/Fetal	PAR-CLIP	POSITIVE	DIRECT	DOWN
novel-mol-miR-n264	hsa-miR-25-3p	ENSG00000038382	TRIO	BT474	Mammary Gland	Cancer/Malignant	HITS-CLIP	POSITIVE	DIRECT	DOWN
novel-mol-miR-n264	hsa-miR-25-3p	ENSG00000038382	TRIO	HELA	Cervix	Cancer/Malignant	HITS-CLIP	POSITIVE	DIRECT	DOWN
novel-mol-miR-n264	hsa-miR-25-3p	ENSG00000039068	CDH1	MCF7	Mammary Gland	Cancer/Malignant	HITS-CLIP	POSITIVE	DIRECT	DOWN
novel-mol-miR-n264	hsa-miR-25-3p	ENSG00000040199	PHLPP2	BT474	Mammary Gland	Cancer/Malignant	HITS-CLIP	POSITIVE	DIRECT	DOWN
novel-mol-miR-n264	hsa-miR-25-3p	ENSG00000043039	BARX2	MCF7	Mammary Gland	Cancer/Malignant	HITS-CLIP	POSITIVE	DIRECT	DOWN
novel-mol-miR-n264	hsa-miR-25-3p	ENSG00000043591	ADRB1	BC3	Pleura	Cancer/Malignant	HITS-CLIP	POSITIVE	DIRECT	DOWN
novel-mol-miR-n264	hsa-miR-25-3p	ENSG00000043591	ADRB1	BCBL1	Bone Marrow	Cancer/Malignant	HITS-CLIP	POSITIVE	DIRECT	DOWN
novel-mol-miR-n264	hsa-miR-25-3p	ENSG00000043591	ADRB1	293S	Kidney	Embryonic/Fetal	HITS-CLIP	POSITIVE	DIRECT	DOWN
novel-mol-miR-n264	hsa-miR-25-3p	ENSG00000043591	ADRB1	HEK293	Kidney	Embryonic/Fetal	PAR-CLIP	POSITIVE	DIRECT	DOWN
novel-mol-miR-n264	hsa-miR-25-3p	ENSG00000046604	DSG2	HEK293	Kidney	Embryonic/Fetal	Chimeric fragments	POSITIVE	DIRECT	DOWN
novel-mol-miR-n264	hsa-miR-25-3p	ENSG00000047056	WDR37	MCF7	Mammary Gland	Cancer/Malignant	HITS-CLIP	POSITIVE	DIRECT	DOWN
novel-mol-miR-n264	hsa-miR-25-3p	ENSG00000047315	POLR2B	BT474	Mammary Gland	Cancer/Malignant	HITS-CLIP	POSITIVE	DIRECT	DOWN
novel-mol-miR-n264	hsa-miR-25-3p	ENSG00000048028	USP28	BC1	Pleura	Cancer/Malignant	PAR-CLIP	POSITIVE	DIRECT	DOWN
novel-mol-miR-n264	hsa-miR-25-3p	ENSG00000048028	USP28	HEK293	Kidney	Embryonic/Fetal	PAR-CLIP	POSITIVE	DIRECT	DOWN
novel-mol-miR-n264	hsa-miR-25-3p	ENSG00000048028	USP28	HEK293	Kidney	Embryonic/Fetal	Chimeric fragments	POSITIVE	DIRECT	DOWN
novel-mol-miR-n264	hsa-miR-25-3p	ENSG00000048828	FAM120A	BCBL1	Bone Marrow	Cancer/Malignant	HITS-CLIP	POSITIVE	DIRECT	DOWN
novel-mol-miR-n264	hsa-miR-25-3p	ENSG00000048828	FAM120A	BT474	Mammary Gland	Cancer/Malignant	HITS-CLIP	POSITIVE	DIRECT	DOWN
novel-mol-miR-n264	hsa-miR-25-3p	ENSG00000048828	FAM120A	MCF7	Mammary Gland	Cancer/Malignant	HITS-CLIP	POSITIVE	DIRECT	DOWN
novel-mol-miR-n264	hsa-miR-25-3p	ENSG00000049618	ARID1B	TZMBL	Cervix	Cancer/Malignant	PAR-CLIP	POSITIVE	DIRECT	DOWN
novel-mol-miR-n264	hsa-miR-25-3p	ENSG00000049759	NEDD4L	BT474	Mammary Gland	Cancer/Malignant	HITS-CLIP	POSITIVE	DIRECT	DOWN
novel-mol-miR-n264	hsa-miR-25-3p	ENSG00000050130	JKAMP	293S	Kidney	Embryonic/Fetal	HITS-CLIP	POSITIVE	DIRECT	DOWN
novel-mol-miR-n264	hsa-miR-25-3p	ENSG00000050393	MCUR1	TZMBL	Cervix	Cancer/Malignant	PAR-CLIP	POSITIVE	DIRECT	DOWN
novel-mol-miR-n264	hsa-miR-25-3p	ENSG00000050438	SLC4A8	HEK293	Kidney	Embryonic/Fetal	Chimeric fragments	POSITIVE	DIRECT	DOWN
novel-mol-miR-n264	hsa-miR-25-3p	ENSG00000051382	PIK3CB	BETA Cells	Pancreas	Normal/Primary	HITS-CLIP	POSITIVE	DIRECT	DOWN
novel-mol-miR-n264	hsa-miR-25-3p	ENSG00000051382	PIK3CB	BT474	Mammary Gland	Cancer/Malignant	HITS-CLIP	POSITIVE	DIRECT	DOWN
novel-mol-miR-n264	hsa-miR-25-3p	ENSG00000052795	FNIP2	293S	Kidney	Embryonic/Fetal	HITS-CLIP	POSITIVE	DIRECT	DOWN
novel-mol-miR-n264	hsa-miR-25-3p	ENSG00000052795	FNIP2	HEK293	Kidney	Embryonic/Fetal	PAR-CLIP	POSITIVE	DIRECT	DOWN
novel-mol-miR-n264	hsa-miR-25-3p	ENSG00000052841	TTC17	293S	Kidney	Embryonic/Fetal	HITS-CLIP	POSITIVE	DIRECT	DOWN
novel-mol-miR-n264	hsa-miR-25-3p	ENSG00000052841	TTC17	TZMBL	Cervix	Cancer/Malignant	PAR-CLIP	POSITIVE	DIRECT	DOWN
novel-mol-miR-n264	hsa-miR-25-3p	ENSG00000053770	AP5M1	BT474	Mammary Gland	Cancer/Malignant	HITS-CLIP	POSITIVE	DIRECT	DOWN
novel-mol-miR-n264	hsa-miR-25-3p	ENSG00000054219	LY75	LCL	Peripheral Blood	Normal/Primary	Luciferase Reporter Assay	NEGATIVE	DIRECT
novel-mol-miR-n264	hsa-miR-25-3p	ENSG00000054523	KIF1B	HELA	Cervix	Cancer/Malignant	HITS-CLIP	POSITIVE	DIRECT	DOWN
novel-mol-miR-n264	hsa-miR-25-3p	ENSG00000055483	USP36	293S	Kidney	Embryonic/Fetal	HITS-CLIP	POSITIVE	DIRECT	DOWN
novel-mol-miR-n264	hsa-miR-25-3p	ENSG00000055609	KMT2C	MCF7	Mammary Gland	Cancer/Malignant	HITS-CLIP	POSITIVE	DIRECT	DOWN
novel-mol-miR-n264	hsa-miR-25-3p	ENSG00000055917	PUM2	293S	Kidney	Embryonic/Fetal	HITS-CLIP	POSITIVE	DIRECT	DOWN
novel-mol-miR-n264	hsa-miR-25-3p	ENSG00000055917	PUM2	BT474	Mammary Gland	Cancer/Malignant	HITS-CLIP	POSITIVE	DIRECT	DOWN
novel-mol-miR-n264	hsa-miR-25-3p	ENSG00000055917	PUM2	MCF7	Mammary Gland	Cancer/Malignant	HITS-CLIP	POSITIVE	DIRECT	DOWN
novel-mol-miR-n264	hsa-miR-25-3p	ENSG00000057608	GDI2	BT474	Mammary Gland	Cancer/Malignant	HITS-CLIP	POSITIVE	DIRECT	DOWN
novel-mol-miR-n264	hsa-miR-25-3p	ENSG00000057663	ATG5	HEK293	Kidney	Embryonic/Fetal	PAR-CLIP	POSITIVE	DIRECT	DOWN
novel-mol-miR-n264	hsa-miR-25-3p	ENSG00000058272	PPP1R12A	HEK293	Kidney	Embryonic/Fetal	PAR-CLIP	POSITIVE	DIRECT	DOWN
novel-mol-miR-n264	hsa-miR-25-3p	ENSG00000058272	PPP1R12A	TZMBL	Cervix	Cancer/Malignant	PAR-CLIP	POSITIVE	DIRECT	DOWN
novel-mol-miR-n264	hsa-miR-25-3p	ENSG00000058804	NDC1	HEK293	Kidney	Embryonic/Fetal	PAR-CLIP	POSITIVE	DIRECT	DOWN
novel-mol-miR-n264	hsa-miR-25-3p	ENSG00000060339	CCAR1	BC1	Pleura	Cancer/Malignant	PAR-CLIP	POSITIVE	DIRECT	DOWN
novel-mol-miR-n264	hsa-miR-25-3p	ENSG00000060339	CCAR1	HEK293	Kidney	Embryonic/Fetal	PAR-CLIP	POSITIVE	DIRECT	DOWN
novel-mol-miR-n264	hsa-miR-25-3p	ENSG00000060749	QSER1	BT474	Mammary Gland	Cancer/Malignant	HITS-CLIP	POSITIVE	DIRECT	DOWN
novel-mol-miR-n264	hsa-miR-25-3p	ENSG00000060971	ACAA1	293S	Kidney	Embryonic/Fetal	HITS-CLIP	POSITIVE	DIRECT	DOWN
novel-mol-miR-n264	hsa-miR-25-3p	ENSG00000060982	BCAT1	293S	Kidney	Embryonic/Fetal	HITS-CLIP	POSITIVE	DIRECT	DOWN
novel-mol-miR-n264	hsa-miR-25-3p	ENSG00000061676	NCKAP1	BETA Cells	Pancreas	Normal/Primary	HITS-CLIP	POSITIVE	DIRECT	DOWN
novel-mol-miR-n264	hsa-miR-25-3p	ENSG00000061676	NCKAP1	MCF7	Mammary Gland	Cancer/Malignant	HITS-CLIP	POSITIVE	DIRECT	DOWN
novel-mol-miR-n264	hsa-miR-25-3p	ENSG00000061794	MRPS35	HEK293	Kidney	Embryonic/Fetal	PAR-CLIP	POSITIVE	DIRECT	DOWN
novel-mol-miR-n264	hsa-miR-25-3p	ENSG00000062194	GPBP1	HS5	Bone Marrow	Normal/Primary	HITS-CLIP	POSITIVE	DIRECT	DOWN
novel-mol-miR-n264	hsa-miR-25-3p	ENSG00000062194	GPBP1	BC1	Pleura	Cancer/Malignant	PAR-CLIP	POSITIVE	DIRECT	DOWN
novel-mol-miR-n264	hsa-miR-25-3p	ENSG00000062194	GPBP1	MCF7	Mammary Gland	Cancer/Malignant	HITS-CLIP	POSITIVE	DIRECT	DOWN
novel-mol-miR-n264	hsa-miR-25-3p	ENSG00000062194	GPBP1	TZMBL	Cervix	Cancer/Malignant	PAR-CLIP	POSITIVE	DIRECT	DOWN
novel-mol-miR-n264	hsa-miR-25-3p	ENSG00000063601	MTMR1	BC1	Pleura	Cancer/Malignant	PAR-CLIP	POSITIVE	DIRECT	DOWN
novel-mol-miR-n264	hsa-miR-25-3p	ENSG00000063978	RNF4	293S	Kidney	Embryonic/Fetal	HITS-CLIP	POSITIVE	DIRECT	DOWN
novel-mol-miR-n264	hsa-miR-25-3p	ENSG00000065135	GNAI3	293S	Kidney	Embryonic/Fetal	HITS-CLIP	POSITIVE	DIRECT	DOWN
novel-mol-miR-n264	hsa-miR-25-3p	ENSG00000065308	TRAM2	BC1	Pleura	Cancer/Malignant	PAR-CLIP	POSITIVE	DIRECT	DOWN
novel-mol-miR-n264	hsa-miR-25-3p	ENSG00000065308	TRAM2	BC3	Pleura	Cancer/Malignant	PAR-CLIP	POSITIVE	DIRECT	DOWN
novel-mol-miR-n264	hsa-miR-25-3p	ENSG00000065308	TRAM2	HEK293	Kidney	Embryonic/Fetal	PAR-CLIP	POSITIVE	DIRECT	DOWN
novel-mol-miR-n264	hsa-miR-25-3p	ENSG00000065308	TRAM2	ESC	Embryo	Embryonic/Fetal,Stem/Progenitor	PAR-CLIP	POSITIVE	DIRECT	DOWN
novel-mol-miR-n264	hsa-miR-25-3p	ENSG00000065308	TRAM2	LCL35		Normal/Primary	PAR-CLIP	POSITIVE	DIRECT	DOWN
novel-mol-miR-n264	hsa-miR-25-3p	ENSG00000065308	TRAM2	LCLBACD1		Normal/Primary	PAR-CLIP	POSITIVE	DIRECT	DOWN
novel-mol-miR-n264	hsa-miR-25-3p	ENSG00000065308	TRAM2	LCLBAC		Normal/Primary	PAR-CLIP	POSITIVE	DIRECT	DOWN
novel-mol-miR-n264	hsa-miR-25-3p	ENSG00000065308	TRAM2	TZMBL	Cervix	Cancer/Malignant	PAR-CLIP	POSITIVE	DIRECT	DOWN
novel-mol-miR-n264	hsa-miR-25-3p	ENSG00000065518	NDUFB4	TZMBL	Cervix	Cancer/Malignant	PAR-CLIP	POSITIVE	DIRECT	DOWN
novel-mol-miR-n264	hsa-miR-25-3p	ENSG00000065559	MAP2K4	BC1	Pleura	Cancer/Malignant	PAR-CLIP	POSITIVE	DIRECT	DOWN
novel-mol-miR-n264	hsa-miR-25-3p	ENSG00000065559	MAP2K4	HEK293	Kidney	Embryonic/Fetal	Chimeric fragments	POSITIVE	DIRECT	DOWN
novel-mol-miR-n264	hsa-miR-25-3p	ENSG00000065883	CDK13	HELA	Cervix	Cancer/Malignant	HITS-CLIP	POSITIVE	DIRECT	DOWN
novel-mol-miR-n264	hsa-miR-25-3p	ENSG00000065911	MTHFD2	HS27A	Bone Marrow	Normal/Primary	HITS-CLIP	POSITIVE	DIRECT	DOWN
novel-mol-miR-n264	hsa-miR-25-3p	ENSG00000065911	MTHFD2	BETA Cells	Pancreas	Normal/Primary	HITS-CLIP	POSITIVE	DIRECT	DOWN
novel-mol-miR-n264	hsa-miR-25-3p	ENSG00000065911	MTHFD2	TZMBL	Cervix	Cancer/Malignant	PAR-CLIP	POSITIVE	DIRECT	DOWN
novel-mol-miR-n264	hsa-miR-25-3p	ENSG00000065923	SLC9A7	BT474	Mammary Gland	Cancer/Malignant	HITS-CLIP	POSITIVE	DIRECT	DOWN
novel-mol-miR-n264	hsa-miR-25-3p	ENSG00000065923	SLC9A7	HEK293	Kidney	Embryonic/Fetal	Chimeric fragments	POSITIVE	DIRECT	DOWN
novel-mol-miR-n264	hsa-miR-25-3p	ENSG00000065978	YBX1	FLPIN_TREX_293	Kidney	Normal/Primary	CLASH	POSITIVE	DIRECT	DOWN
novel-mol-miR-n264	hsa-miR-25-3p	ENSG00000066279	ASPM	293S	Kidney	Embryonic/Fetal	HITS-CLIP	POSITIVE	DIRECT	DOWN
novel-mol-miR-n264	hsa-miR-25-3p	ENSG00000066382	MPPED2	BT474	Mammary Gland	Cancer/Malignant	HITS-CLIP	POSITIVE	DIRECT	DOWN
novel-mol-miR-n264	hsa-miR-25-3p	ENSG00000066427	ATXN3	HEK293	Kidney	Embryonic/Fetal	PAR-CLIP	POSITIVE	DIRECT	DOWN
novel-mol-miR-n264	hsa-miR-25-3p	ENSG00000067048	DDX3Y	BC1	Pleura	Cancer/Malignant	PAR-CLIP	POSITIVE	DIRECT	DOWN
novel-mol-miR-n264	hsa-miR-25-3p	ENSG00000067082	KLF6	BC3	Pleura	Cancer/Malignant	HITS-CLIP	POSITIVE	DIRECT	DOWN
novel-mol-miR-n264	hsa-miR-25-3p	ENSG00000067082	KLF6	BETA Cells	Pancreas	Normal/Primary	HITS-CLIP	POSITIVE	DIRECT	DOWN
novel-mol-miR-n264	hsa-miR-25-3p	ENSG00000067082	KLF6	HEK293	Kidney	Embryonic/Fetal	PAR-CLIP	POSITIVE	DIRECT	DOWN
novel-mol-miR-n264	hsa-miR-25-3p	ENSG00000067082	KLF6	BT474	Mammary Gland	Cancer/Malignant	HITS-CLIP	POSITIVE	DIRECT	DOWN
novel-mol-miR-n264	hsa-miR-25-3p	ENSG00000067141	NEO1	HEK293	Kidney	Embryonic/Fetal	Chimeric fragments	POSITIVE	DIRECT	DOWN
novel-mol-miR-n264	hsa-miR-25-3p	ENSG00000067208	EVI5	HEK293	Kidney	Embryonic/Fetal	PAR-CLIP	POSITIVE	DIRECT	DOWN
novel-mol-miR-n264	hsa-miR-25-3p	ENSG00000067704	IARS2	293S	Kidney	Embryonic/Fetal	HITS-CLIP	POSITIVE	DIRECT	DOWN
novel-mol-miR-n264	hsa-miR-25-3p	ENSG00000067704	IARS2	BT474	Mammary Gland	Cancer/Malignant	HITS-CLIP	POSITIVE	DIRECT	DOWN
novel-mol-miR-n264	hsa-miR-25-3p	ENSG00000067715	SYT1	BC1	Pleura	Cancer/Malignant	PAR-CLIP	POSITIVE	DIRECT	DOWN
novel-mol-miR-n264	hsa-miR-25-3p	ENSG00000067829	IDH3G	293S	Kidney	Embryonic/Fetal	HITS-CLIP	POSITIVE	DIRECT	DOWN
novel-mol-miR-n264	hsa-miR-25-3p	ENSG00000068489	PRR11	MCF7	Mammary Gland	Cancer/Malignant	HITS-CLIP	POSITIVE	DIRECT	DOWN
novel-mol-miR-n264	hsa-miR-25-3p	ENSG00000068654	POLR1A	TZMBL	Cervix	Cancer/Malignant	PAR-CLIP	POSITIVE	DIRECT	DOWN
novel-mol-miR-n264	hsa-miR-25-3p	ENSG00000068697	LAPTM4A	BC3	Pleura	Cancer/Malignant	HITS-CLIP	POSITIVE	DIRECT	DOWN
novel-mol-miR-n264	hsa-miR-25-3p	ENSG00000069020	MAST4	293S	Kidney	Embryonic/Fetal	HITS-CLIP	POSITIVE	DIRECT	DOWN
novel-mol-miR-n264	hsa-miR-25-3p	ENSG00000069020	MAST4	HEK293	Kidney	Embryonic/Fetal	PAR-CLIP	POSITIVE	DIRECT	DOWN
novel-mol-miR-n264	hsa-miR-25-3p	ENSG00000069275	NUCKS1	HEK293	Kidney	Embryonic/Fetal	PAR-CLIP	POSITIVE	DIRECT	DOWN
novel-mol-miR-n264	hsa-miR-25-3p	ENSG00000069275	NUCKS1	TZMBL	Cervix	Cancer/Malignant	PAR-CLIP	POSITIVE	DIRECT	DOWN
novel-mol-miR-n264	hsa-miR-25-3p	ENSG00000069667	RORA	BC1	Pleura	Cancer/Malignant	PAR-CLIP	POSITIVE	DIRECT	DOWN
novel-mol-miR-n264	hsa-miR-25-3p	ENSG00000069667	RORA	BC3	Pleura	Cancer/Malignant	PAR-CLIP	POSITIVE	DIRECT	DOWN
novel-mol-miR-n264	hsa-miR-25-3p	ENSG00000069667	RORA	BCBL1	Bone Marrow	Cancer/Malignant	HITS-CLIP	POSITIVE	DIRECT	DOWN
novel-mol-miR-n264	hsa-miR-25-3p	ENSG00000069667	RORA	HEK293	Kidney	Embryonic/Fetal	PAR-CLIP	POSITIVE	DIRECT	DOWN
novel-mol-miR-n264	hsa-miR-25-3p	ENSG00000069667	RORA	ESC	Embryo	Embryonic/Fetal,Stem/Progenitor	PAR-CLIP	POSITIVE	DIRECT	DOWN
novel-mol-miR-n264	hsa-miR-25-3p	ENSG00000069956	MAPK6	293S	Kidney	Embryonic/Fetal	HITS-CLIP	POSITIVE	DIRECT	DOWN
novel-mol-miR-n264	hsa-miR-25-3p	ENSG00000070367	EXOC5	HEK293	Kidney	Embryonic/Fetal	PAR-CLIP	POSITIVE	DIRECT	DOWN
novel-mol-miR-n264	hsa-miR-25-3p	ENSG00000070367	EXOC5	HELA	Cervix	Cancer/Malignant	HITS-CLIP	POSITIVE	DIRECT	DOWN
novel-mol-miR-n264	hsa-miR-25-3p	ENSG00000070669	ASNS	HEK293	Kidney	Embryonic/Fetal	PAR-CLIP	POSITIVE	DIRECT	DOWN
novel-mol-miR-n264	hsa-miR-25-3p	ENSG00000070669	ASNS	BT474	Mammary Gland	Cancer/Malignant	HITS-CLIP	POSITIVE	DIRECT	DOWN
novel-mol-miR-n264	hsa-miR-25-3p	ENSG00000071073	MGAT4A	293S	Kidney	Embryonic/Fetal	HITS-CLIP	POSITIVE	DIRECT	DOWN
novel-mol-miR-n264	hsa-miR-25-3p	ENSG00000071189	SNX13	BC1	Pleura	Cancer/Malignant	PAR-CLIP	POSITIVE	DIRECT	DOWN
novel-mol-miR-n264	hsa-miR-25-3p	ENSG00000071189	SNX13	LCL35		Normal/Primary	PAR-CLIP	POSITIVE	DIRECT	DOWN
novel-mol-miR-n264	hsa-miR-25-3p	ENSG00000071537	SEL1L	HS5	Bone Marrow	Normal/Primary	HITS-CLIP	POSITIVE	DIRECT	DOWN
novel-mol-miR-n264	hsa-miR-25-3p	ENSG00000072274	TFRC	LCL35		Normal/Primary	PAR-CLIP	POSITIVE	DIRECT	DOWN
novel-mol-miR-n264	hsa-miR-25-3p	ENSG00000072364	AFF4	MCF7	Mammary Gland	Cancer/Malignant	HITS-CLIP	POSITIVE	DIRECT	DOWN
novel-mol-miR-n264	hsa-miR-25-3p	ENSG00000072401	UBE2D1	HEK293	Kidney	Embryonic/Fetal	PAR-CLIP	POSITIVE	DIRECT	DOWN
novel-mol-miR-n264	hsa-miR-25-3p	ENSG00000072736	NFATC3	HEK293	Kidney	Embryonic/Fetal	PAR-CLIP	POSITIVE	DIRECT	DOWN
novel-mol-miR-n264	hsa-miR-25-3p	ENSG00000072864	NDE1	FLPIN_TREX_293	Kidney	Normal/Primary	CLASH	POSITIVE	DIRECT	DOWN
novel-mol-miR-n264	hsa-miR-25-3p	ENSG00000073111	MCM2	HEK293	Kidney	Embryonic/Fetal	PAR-CLIP	POSITIVE	DIRECT	DOWN
novel-mol-miR-n264	hsa-miR-25-3p	ENSG00000073969	NSF	293S	Kidney	Embryonic/Fetal	HITS-CLIP	POSITIVE	DIRECT	DOWN
novel-mol-miR-n264	hsa-miR-25-3p	ENSG00000073969	NSF	HEK293	Kidney	Embryonic/Fetal	PAR-CLIP	POSITIVE	DIRECT	DOWN
novel-mol-miR-n264	hsa-miR-25-3p	ENSG00000073969	NSF	BT474	Mammary Gland	Cancer/Malignant	HITS-CLIP	POSITIVE	DIRECT	DOWN
novel-mol-miR-n264	hsa-miR-25-3p	ENSG00000073969	NSF	MCF7	Mammary Gland	Cancer/Malignant	HITS-CLIP	POSITIVE	DIRECT	DOWN
novel-mol-miR-n264	hsa-miR-25-3p	ENSG00000074356	C17orf85	HEK293	Kidney	Embryonic/Fetal	Chimeric fragments	POSITIVE	DIRECT	DOWN
novel-mol-miR-n264	hsa-miR-25-3p	ENSG00000074527	NTN4	HS5	Bone Marrow	Normal/Primary	HITS-CLIP	POSITIVE	DIRECT	DOWN
novel-mol-miR-n264	hsa-miR-25-3p	ENSG00000074696	PTPLAD1	BT474	Mammary Gland	Cancer/Malignant	HITS-CLIP	POSITIVE	DIRECT	DOWN
novel-mol-miR-n264	hsa-miR-25-3p	ENSG00000074696	PTPLAD1	HEK293	Kidney	Embryonic/Fetal	Chimeric fragments	POSITIVE	DIRECT	DOWN
novel-mol-miR-n264	hsa-miR-25-3p	ENSG00000075420	FNDC3B	HS27A	Bone Marrow	Normal/Primary	HITS-CLIP	POSITIVE	DIRECT	DOWN
novel-mol-miR-n264	hsa-miR-25-3p	ENSG00000075420	FNDC3B	HS5	Bone Marrow	Normal/Primary	HITS-CLIP	POSITIVE	DIRECT	DOWN
novel-mol-miR-n264	hsa-miR-25-3p	ENSG00000075420	FNDC3B	BC1	Pleura	Cancer/Malignant	PAR-CLIP	POSITIVE	DIRECT	DOWN
novel-mol-miR-n264	hsa-miR-25-3p	ENSG00000075420	FNDC3B	BC3	Pleura	Cancer/Malignant	PAR-CLIP	POSITIVE	DIRECT	DOWN
novel-mol-miR-n264	hsa-miR-25-3p	ENSG00000075420	FNDC3B	HEK293	Kidney	Embryonic/Fetal	PAR-CLIP	POSITIVE	DIRECT	DOWN
novel-mol-miR-n264	hsa-miR-25-3p	ENSG00000075420	FNDC3B	FLPIN_TREX_293	Kidney	Normal/Primary	CLASH	POSITIVE	DIRECT	DOWN
novel-mol-miR-n264	hsa-miR-25-3p	ENSG00000075420	FNDC3B	BETA Cells	Pancreas	Normal/Primary	HITS-CLIP	POSITIVE	DIRECT	DOWN
novel-mol-miR-n264	hsa-miR-25-3p	ENSG00000075420	FNDC3B	293S	Kidney	Embryonic/Fetal	HITS-CLIP	POSITIVE	DIRECT	DOWN
novel-mol-miR-n264	hsa-miR-25-3p	ENSG00000075420	FNDC3B	ESC	Embryo	Embryonic/Fetal,Stem/Progenitor	PAR-CLIP	POSITIVE	DIRECT	DOWN
novel-mol-miR-n264	hsa-miR-25-3p	ENSG00000075624	ACTB	HMSC	Bone Marrow	Stem/Progenitor	HITS-CLIP	POSITIVE	DIRECT	DOWN
novel-mol-miR-n264	hsa-miR-25-3p	ENSG00000075624	ACTB	TZMBL	Cervix	Cancer/Malignant	PAR-CLIP	POSITIVE	DIRECT	DOWN
novel-mol-miR-n264	hsa-miR-25-3p	ENSG00000075785	RAB7A	293S	Kidney	Embryonic/Fetal	HITS-CLIP	POSITIVE	DIRECT	DOWN
novel-mol-miR-n264	hsa-miR-25-3p	ENSG00000075785	RAB7A	BT474	Mammary Gland	Cancer/Malignant	HITS-CLIP	POSITIVE	DIRECT	DOWN
novel-mol-miR-n264	hsa-miR-25-3p	ENSG00000075785	RAB7A	HELA	Cervix	Cancer/Malignant	HITS-CLIP	POSITIVE	DIRECT	DOWN
novel-mol-miR-n264	hsa-miR-25-3p	ENSG00000076108	BAZ2A	BC1	Pleura	Cancer/Malignant	PAR-CLIP	POSITIVE	DIRECT	DOWN
novel-mol-miR-n264	hsa-miR-25-3p	ENSG00000077147	TM9SF3	BT474	Mammary Gland	Cancer/Malignant	HITS-CLIP	POSITIVE	DIRECT	DOWN
novel-mol-miR-n264	hsa-miR-25-3p	ENSG00000077147	TM9SF3	MCF7	Mammary Gland	Cancer/Malignant	HITS-CLIP	POSITIVE	DIRECT	DOWN
novel-mol-miR-n264	hsa-miR-25-3p	ENSG00000077254	USP33	293S	Kidney	Embryonic/Fetal	HITS-CLIP	POSITIVE	DIRECT	DOWN
novel-mol-miR-n264	hsa-miR-25-3p	ENSG00000077684	JADE1	BC3	Pleura	Cancer/Malignant	PAR-CLIP	POSITIVE	DIRECT	DOWN
novel-mol-miR-n264	hsa-miR-25-3p	ENSG00000077684	JADE1	HEK293	Kidney	Embryonic/Fetal	PAR-CLIP	POSITIVE	DIRECT	DOWN
novel-mol-miR-n264	hsa-miR-25-3p	ENSG00000077943	ITGA8	HEK293	Kidney	Embryonic/Fetal	PAR-CLIP	POSITIVE	DIRECT	DOWN
novel-mol-miR-n264	hsa-miR-25-3p	ENSG00000078177	N4BP2	293S	Kidney	Embryonic/Fetal	HITS-CLIP	POSITIVE	DIRECT	DOWN
novel-mol-miR-n264	hsa-miR-25-3p	ENSG00000078304	PPP2R5C	BT474	Mammary Gland	Cancer/Malignant	HITS-CLIP	POSITIVE	DIRECT	DOWN
novel-mol-miR-n264	hsa-miR-25-3p	ENSG00000078687	TNRC6C	HEK293	Kidney	Embryonic/Fetal	PAR-CLIP	POSITIVE	DIRECT	DOWN
novel-mol-miR-n264	hsa-miR-25-3p	ENSG00000078687	TNRC6C	MCF7	Mammary Gland	Cancer/Malignant	PAR-CLIP	POSITIVE	DIRECT	DOWN
novel-mol-miR-n264	hsa-miR-25-3p	ENSG00000078687	TNRC6C	LCLBACD1		Normal/Primary	PAR-CLIP	POSITIVE	DIRECT	DOWN
novel-mol-miR-n264	hsa-miR-25-3p	ENSG00000078687	TNRC6C	LCLBAC		Normal/Primary	PAR-CLIP	POSITIVE	DIRECT	DOWN
novel-mol-miR-n264	hsa-miR-25-3p	ENSG00000078687	TNRC6C	C8166	Bone Marrow	Cancer/Malignant	PAR-CLIP	POSITIVE	DIRECT	DOWN
novel-mol-miR-n264	hsa-miR-25-3p	ENSG00000078687	TNRC6C	TZMBL	Cervix	Cancer/Malignant	PAR-CLIP	POSITIVE	DIRECT	DOWN
novel-mol-miR-n264	hsa-miR-25-3p	ENSG00000079102	RUNX1T1	HEK293	Kidney	Embryonic/Fetal	Chimeric fragments	POSITIVE	DIRECT	DOWN
novel-mol-miR-n264	hsa-miR-25-3p	ENSG00000079134	THOC1	HEK293	Kidney	Embryonic/Fetal	PAR-CLIP	POSITIVE	DIRECT	DOWN
novel-mol-miR-n264	hsa-miR-25-3p	ENSG00000079246	XRCC5	HMSC	Bone Marrow	Stem/Progenitor	HITS-CLIP	POSITIVE	DIRECT	DOWN
novel-mol-miR-n264	hsa-miR-25-3p	ENSG00000079313	REXO1	BC1	Pleura	Cancer/Malignant	PAR-CLIP	POSITIVE	DIRECT	DOWN
novel-mol-miR-n264	hsa-miR-25-3p	ENSG00000079313	REXO1	BC3	Pleura	Cancer/Malignant	PAR-CLIP	POSITIVE	DIRECT	DOWN
novel-mol-miR-n264	hsa-miR-25-3p	ENSG00000079313	REXO1	BCBL1	Bone Marrow	Cancer/Malignant	HITS-CLIP	POSITIVE	DIRECT	DOWN
novel-mol-miR-n264	hsa-miR-25-3p	ENSG00000079313	REXO1	HEK293	Kidney	Embryonic/Fetal	PAR-CLIP	POSITIVE	DIRECT	DOWN
novel-mol-miR-n264	hsa-miR-25-3p	ENSG00000079313	REXO1	HEK293	Kidney	Embryonic/Fetal	Chimeric fragments	POSITIVE	DIRECT	DOWN
novel-mol-miR-n264	hsa-miR-25-3p	ENSG00000079432	CIC	MCF7	Mammary Gland	Cancer/Malignant	PAR-CLIP	POSITIVE	DIRECT	DOWN
novel-mol-miR-n264	hsa-miR-25-3p	ENSG00000079432	CIC	BCBL1	Bone Marrow	Cancer/Malignant	HITS-CLIP	POSITIVE	DIRECT	DOWN
novel-mol-miR-n264	hsa-miR-25-3p	ENSG00000079432	CIC	293S	Kidney	Embryonic/Fetal	HITS-CLIP	POSITIVE	DIRECT	DOWN
novel-mol-miR-n264	hsa-miR-25-3p	ENSG00000079432	CIC	HEK293	Kidney	Embryonic/Fetal	PAR-CLIP	POSITIVE	DIRECT	DOWN
novel-mol-miR-n264	hsa-miR-25-3p	ENSG00000079432	CIC	BT474	Mammary Gland	Cancer/Malignant	HITS-CLIP	POSITIVE	DIRECT	DOWN
novel-mol-miR-n264	hsa-miR-25-3p	ENSG00000079432	CIC	MCF7	Mammary Gland	Cancer/Malignant	HITS-CLIP	POSITIVE	DIRECT	DOWN
novel-mol-miR-n264	hsa-miR-25-3p	ENSG00000079432	CIC	TZMBL	Cervix	Cancer/Malignant	PAR-CLIP	POSITIVE	DIRECT	DOWN
novel-mol-miR-n264	hsa-miR-25-3p	ENSG00000079432	CIC	HELA	Cervix	Cancer/Malignant	HITS-CLIP	POSITIVE	DIRECT	DOWN
novel-mol-miR-n264	hsa-miR-25-3p	ENSG00000079432	CIC	HEK293	Kidney	Embryonic/Fetal	Chimeric fragments	POSITIVE	DIRECT	DOWN
novel-mol-miR-n264	hsa-miR-25-3p	ENSG00000080371	RAB21	HEK293	Kidney	Embryonic/Fetal	PAR-CLIP	POSITIVE	DIRECT	DOWN
novel-mol-miR-n264	hsa-miR-25-3p	ENSG00000080493	SLC4A4	BETA Cells	Pancreas	Normal/Primary	HITS-CLIP	POSITIVE	DIRECT	DOWN
novel-mol-miR-n264	hsa-miR-25-3p	ENSG00000081019	RSBN1	MCF7	Mammary Gland	Cancer/Malignant	PAR-CLIP	POSITIVE	DIRECT	DOWN
novel-mol-miR-n264	hsa-miR-25-3p	ENSG00000081019	RSBN1	BC1	Pleura	Cancer/Malignant	PAR-CLIP	POSITIVE	DIRECT	DOWN
novel-mol-miR-n264	hsa-miR-25-3p	ENSG00000081019	RSBN1	BC3	Pleura	Cancer/Malignant	PAR-CLIP	POSITIVE	DIRECT	DOWN
novel-mol-miR-n264	hsa-miR-25-3p	ENSG00000081019	RSBN1	293S	Kidney	Embryonic/Fetal	HITS-CLIP	POSITIVE	DIRECT	DOWN
novel-mol-miR-n264	hsa-miR-25-3p	ENSG00000081019	RSBN1	ESC	Embryo	Embryonic/Fetal,Stem/Progenitor	PAR-CLIP	POSITIVE	DIRECT	DOWN
novel-mol-miR-n264	hsa-miR-25-3p	ENSG00000081019	RSBN1	HEK293	Kidney	Embryonic/Fetal	PAR-CLIP	POSITIVE	DIRECT	DOWN
novel-mol-miR-n264	hsa-miR-25-3p	ENSG00000081019	RSBN1	EF3DAGO2		Normal/Primary	PAR-CLIP	POSITIVE	DIRECT	DOWN
novel-mol-miR-n264	hsa-miR-25-3p	ENSG00000081019	RSBN1	LCL35		Normal/Primary	PAR-CLIP	POSITIVE	DIRECT	DOWN
novel-mol-miR-n264	hsa-miR-25-3p	ENSG00000081019	RSBN1	LCLBACD1		Normal/Primary	PAR-CLIP	POSITIVE	DIRECT	DOWN
novel-mol-miR-n264	hsa-miR-25-3p	ENSG00000081087	OSTM1	HEK293	Kidney	Embryonic/Fetal	PAR-CLIP	POSITIVE	DIRECT	DOWN
novel-mol-miR-n264	hsa-miR-25-3p	ENSG00000081721	DUSP12	HEK293	Kidney	Embryonic/Fetal	PAR-CLIP	POSITIVE	DIRECT	DOWN
novel-mol-miR-n264	hsa-miR-25-3p	ENSG00000081923	ATP8B1	BT474	Mammary Gland	Cancer/Malignant	HITS-CLIP	POSITIVE	DIRECT	DOWN
novel-mol-miR-n264	hsa-miR-25-3p	ENSG00000082269	FAM135A	HEK293	Kidney	Embryonic/Fetal	PAR-CLIP	POSITIVE	DIRECT	DOWN
novel-mol-miR-n264	hsa-miR-25-3p	ENSG00000082269	FAM135A	LCL35		Normal/Primary	PAR-CLIP	POSITIVE	DIRECT	DOWN
novel-mol-miR-n264	hsa-miR-25-3p	ENSG00000082269	FAM135A	LCLBACD1		Normal/Primary	PAR-CLIP	POSITIVE	DIRECT	DOWN
novel-mol-miR-n264	hsa-miR-25-3p	ENSG00000082269	FAM135A	HEK293	Kidney	Embryonic/Fetal	Chimeric fragments	POSITIVE	DIRECT	DOWN
novel-mol-miR-n264	hsa-miR-25-3p	ENSG00000082516	GEMIN5	MCF7	Mammary Gland	Cancer/Malignant	HITS-CLIP	POSITIVE	DIRECT	DOWN
novel-mol-miR-n264	hsa-miR-25-3p	ENSG00000082701	GSK3B	MCF7	Mammary Gland	Cancer/Malignant	HITS-CLIP	POSITIVE	DIRECT	DOWN
novel-mol-miR-n264	hsa-miR-25-3p	ENSG00000082701	GSK3B	HELA	Cervix	Cancer/Malignant	HITS-CLIP	POSITIVE	DIRECT	DOWN
novel-mol-miR-n264	hsa-miR-25-3p	ENSG00000082898	XPO1	MCF7	Mammary Gland	Cancer/Malignant	HITS-CLIP	POSITIVE	DIRECT	DOWN
novel-mol-miR-n264	hsa-miR-25-3p	ENSG00000083844	ZNF264	HEK293	Kidney	Embryonic/Fetal	PAR-CLIP	POSITIVE	DIRECT	DOWN
novel-mol-miR-n264	hsa-miR-25-3p	ENSG00000083844	ZNF264	ESC	Embryo	Embryonic/Fetal,Stem/Progenitor	PAR-CLIP	POSITIVE	DIRECT	DOWN
novel-mol-miR-n264	hsa-miR-25-3p	ENSG00000084112	SSH1	HEK293	Kidney	Embryonic/Fetal	PAR-CLIP	POSITIVE	DIRECT	DOWN
novel-mol-miR-n264	hsa-miR-25-3p	ENSG00000084112	SSH1	TZMBL	Cervix	Cancer/Malignant	PAR-CLIP	POSITIVE	DIRECT	DOWN
novel-mol-miR-n264	hsa-miR-25-3p	ENSG00000084234	APLP2	HMSC	Bone Marrow	Stem/Progenitor	HITS-CLIP	POSITIVE	DIRECT	DOWN
novel-mol-miR-n264	hsa-miR-25-3p	ENSG00000084234	APLP2	HEK293	Kidney	Embryonic/Fetal	PAR-CLIP	POSITIVE	DIRECT	DOWN
novel-mol-miR-n264	hsa-miR-25-3p	ENSG00000084234	APLP2	MCF7	Mammary Gland	Cancer/Malignant	HITS-CLIP	POSITIVE	DIRECT	DOWN
novel-mol-miR-n264	hsa-miR-25-3p	ENSG00000084652	TXLNA	TZMBL	Cervix	Cancer/Malignant	PAR-CLIP	POSITIVE	DIRECT	DOWN
novel-mol-miR-n264	hsa-miR-25-3p	ENSG00000085063	CD59	BETA Cells	Pancreas	Normal/Primary	HITS-CLIP	POSITIVE	DIRECT	DOWN
novel-mol-miR-n264	hsa-miR-25-3p	ENSG00000085382	HACE1	BC1	Pleura	Cancer/Malignant	PAR-CLIP	POSITIVE	DIRECT	DOWN
novel-mol-miR-n264	hsa-miR-25-3p	ENSG00000085719	CPNE3	BC1	Pleura	Cancer/Malignant	PAR-CLIP	POSITIVE	DIRECT	DOWN
novel-mol-miR-n264	hsa-miR-25-3p	ENSG00000085721	RRN3	BC1	Pleura	Cancer/Malignant	PAR-CLIP	POSITIVE	DIRECT	DOWN
novel-mol-miR-n264	hsa-miR-25-3p	ENSG00000085721	RRN3	BT474	Mammary Gland	Cancer/Malignant	HITS-CLIP	POSITIVE	DIRECT	DOWN
novel-mol-miR-n264	hsa-miR-25-3p	ENSG00000085721	RRN3	MCF7	Mammary Gland	Cancer/Malignant	HITS-CLIP	POSITIVE	DIRECT	DOWN
novel-mol-miR-n264	hsa-miR-25-3p	ENSG00000085788	DDHD2	HEK293	Kidney	Embryonic/Fetal	Chimeric fragments	POSITIVE	DIRECT	DOWN
novel-mol-miR-n264	hsa-miR-25-3p	ENSG00000086712	TXLNG	TZMBL	Cervix	Cancer/Malignant	PAR-CLIP	POSITIVE	DIRECT	DOWN
novel-mol-miR-n264	hsa-miR-25-3p	ENSG00000087095	NLK	TZMBL	Cervix	Cancer/Malignant	PAR-CLIP	POSITIVE	DIRECT	DOWN
novel-mol-miR-n264	hsa-miR-25-3p	ENSG00000087206	UIMC1	MCF7	Mammary Gland	Cancer/Malignant	HITS-CLIP	POSITIVE	DIRECT	DOWN
novel-mol-miR-n264	hsa-miR-25-3p	ENSG00000087502	ERGIC2	HEK293	Kidney	Embryonic/Fetal	PAR-CLIP	POSITIVE	DIRECT	DOWN
novel-mol-miR-n264	hsa-miR-25-3p	ENSG00000087502	ERGIC2	MCF7	Mammary Gland	Cancer/Malignant	PAR-CLIP	POSITIVE	DIRECT	DOWN
novel-mol-miR-n264	hsa-miR-25-3p	ENSG00000087502	ERGIC2	BC1	Pleura	Cancer/Malignant	PAR-CLIP	POSITIVE	DIRECT	DOWN
novel-mol-miR-n264	hsa-miR-25-3p	ENSG00000087502	ERGIC2	BC3	Pleura	Cancer/Malignant	PAR-CLIP	POSITIVE	DIRECT	DOWN
novel-mol-miR-n264	hsa-miR-25-3p	ENSG00000087502	ERGIC2	ESC	Embryo	Embryonic/Fetal,Stem/Progenitor	PAR-CLIP	POSITIVE	DIRECT	DOWN
novel-mol-miR-n264	hsa-miR-25-3p	ENSG00000087502	ERGIC2	EF3DAGO2		Normal/Primary	PAR-CLIP	POSITIVE	DIRECT	DOWN
novel-mol-miR-n264	hsa-miR-25-3p	ENSG00000087502	ERGIC2	LCL35		Normal/Primary	PAR-CLIP	POSITIVE	DIRECT	DOWN
novel-mol-miR-n264	hsa-miR-25-3p	ENSG00000087502	ERGIC2	LCLBACD1		Normal/Primary	PAR-CLIP	POSITIVE	DIRECT	DOWN
novel-mol-miR-n264	hsa-miR-25-3p	ENSG00000087502	ERGIC2	LCLBACD3		Normal/Primary	PAR-CLIP	POSITIVE	DIRECT	DOWN
novel-mol-miR-n264	hsa-miR-25-3p	ENSG00000087586	AURKA	HEK293	Kidney	Embryonic/Fetal	PAR-CLIP	POSITIVE	DIRECT	DOWN
novel-mol-miR-n264	hsa-miR-25-3p	ENSG00000087586	AURKA	MCF7	Mammary Gland	Cancer/Malignant	HITS-CLIP	POSITIVE	DIRECT	DOWN
novel-mol-miR-n264	hsa-miR-25-3p	ENSG00000087586	AURKA	LCLBACD3		Normal/Primary	PAR-CLIP	POSITIVE	DIRECT	DOWN
novel-mol-miR-n264	hsa-miR-25-3p	ENSG00000087586	AURKA	TZMBL	Cervix	Cancer/Malignant	PAR-CLIP	POSITIVE	DIRECT	DOWN
novel-mol-miR-n264	hsa-miR-25-3p	ENSG00000088387	DOCK9	293S	Kidney	Embryonic/Fetal	HITS-CLIP	POSITIVE	DIRECT	DOWN
novel-mol-miR-n264	hsa-miR-25-3p	ENSG00000088387	DOCK9	HEK293	Kidney	Embryonic/Fetal	PAR-CLIP	POSITIVE	DIRECT	DOWN
novel-mol-miR-n264	hsa-miR-25-3p	ENSG00000088682	COQ9	BT474	Mammary Gland	Cancer/Malignant	HITS-CLIP	POSITIVE	DIRECT	DOWN
novel-mol-miR-n264	hsa-miR-25-3p	ENSG00000088832	FKBP1A	HEK293	Kidney	Embryonic/Fetal	Chimeric fragments	POSITIVE	DIRECT	DOWN
novel-mol-miR-n264	hsa-miR-25-3p	ENSG00000089009	RPL6	HEK293	Kidney	Embryonic/Fetal	PAR-CLIP	POSITIVE	DIRECT	DOWN
novel-mol-miR-n264	hsa-miR-25-3p	ENSG00000089009	RPL6	BC1	Pleura	Cancer/Malignant	PAR-CLIP	POSITIVE	DIRECT	DOWN
novel-mol-miR-n264	hsa-miR-25-3p	ENSG00000089009	RPL6	EF3DAGO2		Normal/Primary	PAR-CLIP	POSITIVE	DIRECT	DOWN
novel-mol-miR-n264	hsa-miR-25-3p	ENSG00000089009	RPL6	LCLBACD1		Normal/Primary	PAR-CLIP	POSITIVE	DIRECT	DOWN
novel-mol-miR-n264	hsa-miR-25-3p	ENSG00000089009	RPL6	TZMBL	Cervix	Cancer/Malignant	PAR-CLIP	POSITIVE	DIRECT	DOWN
novel-mol-miR-n264	hsa-miR-25-3p	ENSG00000089597	GANAB	HELA	Cervix	Cancer/Malignant	HITS-CLIP	POSITIVE	DIRECT	DOWN
novel-mol-miR-n264	hsa-miR-25-3p	ENSG00000089818	NECAP1	HS5	Bone Marrow	Normal/Primary	HITS-CLIP	POSITIVE	DIRECT	DOWN
novel-mol-miR-n264	hsa-miR-25-3p	ENSG00000089818	NECAP1	BC3	Pleura	Cancer/Malignant	HITS-CLIP	POSITIVE	DIRECT	DOWN
novel-mol-miR-n264	hsa-miR-25-3p	ENSG00000089818	NECAP1	BCBL1	Bone Marrow	Cancer/Malignant	HITS-CLIP	POSITIVE	DIRECT	DOWN
novel-mol-miR-n264	hsa-miR-25-3p	ENSG00000089818	NECAP1	BETA Cells	Pancreas	Normal/Primary	HITS-CLIP	POSITIVE	DIRECT	DOWN
novel-mol-miR-n264	hsa-miR-25-3p	ENSG00000089818	NECAP1	HELA	Cervix	Cancer/Malignant	HITS-CLIP	POSITIVE	DIRECT	DOWN
novel-mol-miR-n264	hsa-miR-25-3p	ENSG00000090530	LEPREL1	TZMBL	Cervix	Cancer/Malignant	PAR-CLIP	POSITIVE	DIRECT	DOWN
novel-mol-miR-n264	hsa-miR-25-3p	ENSG00000090615	GOLGA3	HS5	Bone Marrow	Normal/Primary	HITS-CLIP	POSITIVE	DIRECT	DOWN
novel-mol-miR-n264	hsa-miR-25-3p	ENSG00000090615	GOLGA3	MCF7	Mammary Gland	Cancer/Malignant	PAR-CLIP	POSITIVE	DIRECT	DOWN
novel-mol-miR-n264	hsa-miR-25-3p	ENSG00000090615	GOLGA3	BC1	Pleura	Cancer/Malignant	PAR-CLIP	POSITIVE	DIRECT	DOWN
novel-mol-miR-n264	hsa-miR-25-3p	ENSG00000090615	GOLGA3	BC3	Pleura	Cancer/Malignant	PAR-CLIP	POSITIVE	DIRECT	DOWN
novel-mol-miR-n264	hsa-miR-25-3p	ENSG00000090615	GOLGA3	HEK293	Kidney	Embryonic/Fetal	PAR-CLIP	POSITIVE	DIRECT	DOWN
novel-mol-miR-n264	hsa-miR-25-3p	ENSG00000090615	GOLGA3	293S	Kidney	Embryonic/Fetal	HITS-CLIP	POSITIVE	DIRECT	DOWN
novel-mol-miR-n264	hsa-miR-25-3p	ENSG00000090615	GOLGA3	ESC	Embryo	Embryonic/Fetal,Stem/Progenitor	PAR-CLIP	POSITIVE	DIRECT	DOWN
novel-mol-miR-n264	hsa-miR-25-3p	ENSG00000090615	GOLGA3	BT474	Mammary Gland	Cancer/Malignant	HITS-CLIP	POSITIVE	DIRECT	DOWN
novel-mol-miR-n264	hsa-miR-25-3p	ENSG00000090615	GOLGA3	EF3DAGO2		Normal/Primary	PAR-CLIP	POSITIVE	DIRECT	DOWN
novel-mol-miR-n264	hsa-miR-25-3p	ENSG00000090615	GOLGA3	LCL35		Normal/Primary	PAR-CLIP	POSITIVE	DIRECT	DOWN
novel-mol-miR-n264	hsa-miR-25-3p	ENSG00000090615	GOLGA3	LCLBACD1		Normal/Primary	PAR-CLIP	POSITIVE	DIRECT	DOWN
novel-mol-miR-n264	hsa-miR-25-3p	ENSG00000090615	GOLGA3	LCLBACD3		Normal/Primary	PAR-CLIP	POSITIVE	DIRECT	DOWN
novel-mol-miR-n264	hsa-miR-25-3p	ENSG00000090615	GOLGA3	LCLBAC		Normal/Primary	PAR-CLIP	POSITIVE	DIRECT	DOWN
novel-mol-miR-n264	hsa-miR-25-3p	ENSG00000090615	GOLGA3	TZMBL	Cervix	Cancer/Malignant	PAR-CLIP	POSITIVE	DIRECT	DOWN
novel-mol-miR-n264	hsa-miR-25-3p	ENSG00000090861	AARS	BC3	Pleura	Cancer/Malignant	HITS-CLIP	POSITIVE	DIRECT	DOWN
novel-mol-miR-n264	hsa-miR-25-3p	ENSG00000090861	AARS	BCBL1	Bone Marrow	Cancer/Malignant	HITS-CLIP	POSITIVE	DIRECT	DOWN
novel-mol-miR-n264	hsa-miR-25-3p	ENSG00000090861	AARS	BETA Cells	Pancreas	Normal/Primary	HITS-CLIP	POSITIVE	DIRECT	DOWN
novel-mol-miR-n264	hsa-miR-25-3p	ENSG00000090861	AARS	HEK293	Kidney	Embryonic/Fetal	PAR-CLIP	POSITIVE	DIRECT	DOWN
novel-mol-miR-n264	hsa-miR-25-3p	ENSG00000090861	AARS	BT474	Mammary Gland	Cancer/Malignant	HITS-CLIP	POSITIVE	DIRECT	DOWN
novel-mol-miR-n264	hsa-miR-25-3p	ENSG00000090861	AARS	MCF7	Mammary Gland	Cancer/Malignant	HITS-CLIP	POSITIVE	DIRECT	DOWN
novel-mol-miR-n264	hsa-miR-25-3p	ENSG00000090863	GLG1	BCBL1	Bone Marrow	Cancer/Malignant	HITS-CLIP	POSITIVE	DIRECT	DOWN
novel-mol-miR-n264	hsa-miR-25-3p	ENSG00000090975	PITPNM2	BT474	Mammary Gland	Cancer/Malignant	HITS-CLIP	POSITIVE	DIRECT	DOWN
novel-mol-miR-n264	hsa-miR-25-3p	ENSG00000090975	PITPNM2	MCF7	Mammary Gland	Cancer/Malignant	HITS-CLIP	POSITIVE	DIRECT	DOWN
novel-mol-miR-n264	hsa-miR-25-3p	ENSG00000091009	RBM27	FLPIN_TREX_293	Kidney	Normal/Primary	CLASH	POSITIVE	DIRECT	DOWN
novel-mol-miR-n264	hsa-miR-25-3p	ENSG00000091039	OSBPL8	BC1	Pleura	Cancer/Malignant	PAR-CLIP	POSITIVE	DIRECT	DOWN
novel-mol-miR-n264	hsa-miR-25-3p	ENSG00000091039	OSBPL8	293S	Kidney	Embryonic/Fetal	HITS-CLIP	POSITIVE	DIRECT	DOWN
novel-mol-miR-n264	hsa-miR-25-3p	ENSG00000091127	PUS7	293S	Kidney	Embryonic/Fetal	HITS-CLIP	POSITIVE	DIRECT	DOWN
novel-mol-miR-n264	hsa-miR-25-3p	ENSG00000091129	NRCAM	MCF7	Mammary Gland	Cancer/Malignant	HITS-CLIP	POSITIVE	DIRECT	DOWN
novel-mol-miR-n264	hsa-miR-25-3p	ENSG00000091136	LAMB1	BETA Cells	Pancreas	Normal/Primary	HITS-CLIP	POSITIVE	DIRECT	DOWN
novel-mol-miR-n264	hsa-miR-25-3p	ENSG00000091409	ITGA6	BC1	Pleura	Cancer/Malignant	PAR-CLIP	POSITIVE	DIRECT	DOWN
novel-mol-miR-n264	hsa-miR-25-3p	ENSG00000091409	ITGA6	293S	Kidney	Embryonic/Fetal	HITS-CLIP	POSITIVE	DIRECT	DOWN
novel-mol-miR-n264	hsa-miR-25-3p	ENSG00000091409	ITGA6	HELA	Cervix	Cancer/Malignant	HITS-CLIP	POSITIVE	DIRECT	DOWN
novel-mol-miR-n264	hsa-miR-25-3p	ENSG00000091483	FH	MCF7	Mammary Gland	Cancer/Malignant	HITS-CLIP	POSITIVE	DIRECT	DOWN
novel-mol-miR-n264	hsa-miR-25-3p	ENSG00000091527	CDV3	MCF7	Mammary Gland	Cancer/Malignant	HITS-CLIP	POSITIVE	DIRECT	DOWN
novel-mol-miR-n264	hsa-miR-25-3p	ENSG00000092148	HECTD1	BCBL1	Bone Marrow	Cancer/Malignant	HITS-CLIP	POSITIVE	DIRECT	DOWN
novel-mol-miR-n264	hsa-miR-25-3p	ENSG00000092148	HECTD1	MCF7	Mammary Gland	Cancer/Malignant	HITS-CLIP	POSITIVE	DIRECT	DOWN
novel-mol-miR-n264	hsa-miR-25-3p	ENSG00000092148	HECTD1	HELA	Cervix	Cancer/Malignant	HITS-CLIP	POSITIVE	DIRECT	DOWN
novel-mol-miR-n264	hsa-miR-25-3p	ENSG00000094880	CDC23	293S	Kidney	Embryonic/Fetal	HITS-CLIP	POSITIVE	DIRECT	DOWN
novel-mol-miR-n264	hsa-miR-25-3p	ENSG00000094916	CBX5	BT474	Mammary Gland	Cancer/Malignant	HITS-CLIP	POSITIVE	DIRECT	DOWN
novel-mol-miR-n264	hsa-miR-25-3p	ENSG00000095574	IKZF5	293S	Kidney	Embryonic/Fetal	HITS-CLIP	POSITIVE	DIRECT	DOWN
novel-mol-miR-n264	hsa-miR-25-3p	ENSG00000095627	TDRD1	MCF7	Mammary Gland	Cancer/Malignant	HITS-CLIP	POSITIVE	DIRECT	DOWN
novel-mol-miR-n264	hsa-miR-25-3p	ENSG00000095951	HIVEP1	293S	Kidney	Embryonic/Fetal	HITS-CLIP	POSITIVE	DIRECT	DOWN
novel-mol-miR-n264	hsa-miR-25-3p	ENSG00000095951	HIVEP1	MCF7	Mammary Gland	Cancer/Malignant	HITS-CLIP	POSITIVE	DIRECT	DOWN
novel-mol-miR-n264	hsa-miR-25-3p	ENSG00000095951	HIVEP1	TZMBL	Cervix	Cancer/Malignant	PAR-CLIP	POSITIVE	DIRECT	DOWN
novel-mol-miR-n264	hsa-miR-25-3p	ENSG00000095951	HIVEP1	HEK293	Kidney	Embryonic/Fetal	Chimeric fragments	POSITIVE	DIRECT	DOWN
novel-mol-miR-n264	hsa-miR-25-3p	ENSG00000096654	ZNF184	HEK293	Kidney	Embryonic/Fetal	PAR-CLIP	POSITIVE	DIRECT	DOWN
novel-mol-miR-n264	hsa-miR-25-3p	ENSG00000097096	SYDE2	HEK293	Kidney	Embryonic/Fetal	Chimeric fragments	POSITIVE	DIRECT	DOWN
novel-mol-miR-n264	hsa-miR-25-3p	ENSG00000099783	HNRNPM	HEK293	Kidney	Embryonic/Fetal	PAR-CLIP	POSITIVE	DIRECT	DOWN
novel-mol-miR-n264	hsa-miR-25-3p	ENSG00000099814	CEP170B	BT474	Mammary Gland	Cancer/Malignant	HITS-CLIP	POSITIVE	DIRECT	DOWN
novel-mol-miR-n264	hsa-miR-25-3p	ENSG00000099814	CEP170B	MCF7	Mammary Gland	Cancer/Malignant	HITS-CLIP	POSITIVE	DIRECT	DOWN
novel-mol-miR-n264	hsa-miR-25-3p	ENSG00000099822	HCN2	293S	Kidney	Embryonic/Fetal	HITS-CLIP	POSITIVE	DIRECT	DOWN
novel-mol-miR-n264	hsa-miR-25-3p	ENSG00000099822	HCN2	TZMBL	Cervix	Cancer/Malignant	PAR-CLIP	POSITIVE	DIRECT	DOWN
novel-mol-miR-n264	hsa-miR-25-3p	ENSG00000099822	HCN2	HEK293	Kidney	Embryonic/Fetal	Chimeric fragments	POSITIVE	DIRECT	DOWN
novel-mol-miR-n264	hsa-miR-25-3p	ENSG00000099942	CRKL	293S	Kidney	Embryonic/Fetal	HITS-CLIP	POSITIVE	DIRECT	DOWN
novel-mol-miR-n264	hsa-miR-25-3p	ENSG00000099942	CRKL	MCF7	Mammary Gland	Cancer/Malignant	HITS-CLIP	POSITIVE	DIRECT	DOWN
novel-mol-miR-n264	hsa-miR-25-3p	ENSG00000099942	CRKL	TZMBL	Cervix	Cancer/Malignant	PAR-CLIP	POSITIVE	DIRECT	DOWN
novel-mol-miR-n264	hsa-miR-25-3p	ENSG00000100033	PRODH	MCF7	Mammary Gland	Cancer/Malignant	HITS-CLIP	POSITIVE	DIRECT	DOWN
novel-mol-miR-n264	hsa-miR-25-3p	ENSG00000100207	TCF20	ESC	Embryo	Embryonic/Fetal,Stem/Progenitor	PAR-CLIP	POSITIVE	DIRECT	DOWN
novel-mol-miR-n264	hsa-miR-25-3p	ENSG00000100219	XBP1	HEK293	Kidney	Embryonic/Fetal	PAR-CLIP	POSITIVE	DIRECT	DOWN
novel-mol-miR-n264	hsa-miR-25-3p	ENSG00000100241	SBF1	MCF7	Mammary Gland	Cancer/Malignant	HITS-CLIP	POSITIVE	DIRECT	DOWN
novel-mol-miR-n264	hsa-miR-25-3p	ENSG00000100285	NEFH	ESC	Embryo	Embryonic/Fetal,Stem/Progenitor	PAR-CLIP	POSITIVE	DIRECT	DOWN
novel-mol-miR-n264	hsa-miR-25-3p	ENSG00000100345	MYH9	293S	Kidney	Embryonic/Fetal	HITS-CLIP	POSITIVE	DIRECT	DOWN
novel-mol-miR-n264	hsa-miR-25-3p	ENSG00000100393	EP300	BT474	Mammary Gland	Cancer/Malignant	HITS-CLIP	POSITIVE	DIRECT	DOWN
novel-mol-miR-n264	hsa-miR-25-3p	ENSG00000100393	EP300	MCF7	Mammary Gland	Cancer/Malignant	HITS-CLIP	POSITIVE	DIRECT	DOWN
novel-mol-miR-n264	hsa-miR-25-3p	ENSG00000100422	CERK	TZMBL	Cervix	Cancer/Malignant	PAR-CLIP	POSITIVE	DIRECT	DOWN
novel-mol-miR-n264	hsa-miR-25-3p	ENSG00000100528	CNIH1	BC3	Pleura	Cancer/Malignant	HITS-CLIP	POSITIVE	DIRECT	DOWN
novel-mol-miR-n264	hsa-miR-25-3p	ENSG00000100528	CNIH1	HEK293	Kidney	Embryonic/Fetal	PAR-CLIP	POSITIVE	DIRECT	DOWN
novel-mol-miR-n264	hsa-miR-25-3p	ENSG00000100528	CNIH1	ESC	Embryo	Embryonic/Fetal,Stem/Progenitor	PAR-CLIP	POSITIVE	DIRECT	DOWN
novel-mol-miR-n264	hsa-miR-25-3p	ENSG00000100528	CNIH1	BT474	Mammary Gland	Cancer/Malignant	HITS-CLIP	POSITIVE	DIRECT	DOWN
novel-mol-miR-n264	hsa-miR-25-3p	ENSG00000100528	CNIH1	MCF7	Mammary Gland	Cancer/Malignant	HITS-CLIP	POSITIVE	DIRECT	DOWN
novel-mol-miR-n264	hsa-miR-25-3p	ENSG00000100528	CNIH1	EF3DAGO2		Normal/Primary	PAR-CLIP	POSITIVE	DIRECT	DOWN
novel-mol-miR-n264	hsa-miR-25-3p	ENSG00000100528	CNIH1	LCLBACD3		Normal/Primary	PAR-CLIP	POSITIVE	DIRECT	DOWN
novel-mol-miR-n264	hsa-miR-25-3p	ENSG00000100528	CNIH1	TZMBL	Cervix	Cancer/Malignant	PAR-CLIP	POSITIVE	DIRECT	DOWN
novel-mol-miR-n264	hsa-miR-25-3p	ENSG00000100528	CNIH1	HEK293	Kidney	Embryonic/Fetal	Chimeric fragments	POSITIVE	DIRECT	DOWN
novel-mol-miR-n264	hsa-miR-25-3p	ENSG00000100567	PSMA3	HEK293	Kidney	Embryonic/Fetal	PAR-CLIP	POSITIVE	DIRECT	DOWN
novel-mol-miR-n264	hsa-miR-25-3p	ENSG00000100567	PSMA3	TZMBL	Cervix	Cancer/Malignant	PAR-CLIP	POSITIVE	DIRECT	DOWN
novel-mol-miR-n264	hsa-miR-25-3p	ENSG00000100596	SPTLC2	293S	Kidney	Embryonic/Fetal	HITS-CLIP	POSITIVE	DIRECT	DOWN
novel-mol-miR-n264	hsa-miR-25-3p	ENSG00000100612	DHRS7	C8166	Bone Marrow	Cancer/Malignant	PAR-CLIP	POSITIVE	DIRECT	DOWN
novel-mol-miR-n264	hsa-miR-25-3p	ENSG00000100612	DHRS7	TZMBL	Cervix	Cancer/Malignant	PAR-CLIP	POSITIVE	DIRECT	DOWN
novel-mol-miR-n264	hsa-miR-25-3p	ENSG00000100614	PPM1A	293S	Kidney	Embryonic/Fetal	HITS-CLIP	POSITIVE	DIRECT	DOWN
novel-mol-miR-n264	hsa-miR-25-3p	ENSG00000100614	PPM1A	BT474	Mammary Gland	Cancer/Malignant	HITS-CLIP	POSITIVE	DIRECT	DOWN
novel-mol-miR-n264	hsa-miR-25-3p	ENSG00000100625	SIX4	HEK293	Kidney	Embryonic/Fetal	Chimeric fragments	POSITIVE	DIRECT	DOWN
novel-mol-miR-n264	hsa-miR-25-3p	ENSG00000100697	DICER1	293S	Kidney	Embryonic/Fetal	HITS-CLIP	POSITIVE	DIRECT	DOWN
novel-mol-miR-n264	hsa-miR-25-3p	ENSG00000100697	DICER1	HEK293	Kidney	Embryonic/Fetal	PAR-CLIP	POSITIVE	DIRECT	DOWN
novel-mol-miR-n264	hsa-miR-25-3p	ENSG00000100711	ZFYVE21	BC1	Pleura	Cancer/Malignant	PAR-CLIP	POSITIVE	DIRECT	DOWN
novel-mol-miR-n264	hsa-miR-25-3p	ENSG00000100711	ZFYVE21	HEK293	Kidney	Embryonic/Fetal	PAR-CLIP	POSITIVE	DIRECT	DOWN
novel-mol-miR-n264	hsa-miR-25-3p	ENSG00000100711	ZFYVE21	MCF7	Mammary Gland	Cancer/Malignant	HITS-CLIP	POSITIVE	DIRECT	DOWN
novel-mol-miR-n264	hsa-miR-25-3p	ENSG00000100711	ZFYVE21	TZMBL	Cervix	Cancer/Malignant	PAR-CLIP	POSITIVE	DIRECT	DOWN
novel-mol-miR-n264	hsa-miR-25-3p	ENSG00000100711	ZFYVE21	HELA	Cervix	Cancer/Malignant	HITS-CLIP	POSITIVE	DIRECT	DOWN
novel-mol-miR-n264	hsa-miR-25-3p	ENSG00000100711	ZFYVE21	HEK293	Kidney	Embryonic/Fetal	Chimeric fragments	POSITIVE	DIRECT	DOWN
novel-mol-miR-n264	hsa-miR-25-3p	ENSG00000100916	BRMS1L	BC1	Pleura	Cancer/Malignant	PAR-CLIP	POSITIVE	DIRECT	DOWN
novel-mol-miR-n264	hsa-miR-25-3p	ENSG00000100916	BRMS1L	HEK293	Kidney	Embryonic/Fetal	PAR-CLIP	POSITIVE	DIRECT	DOWN
novel-mol-miR-n264	hsa-miR-25-3p	ENSG00000100916	BRMS1L	MCF7	Mammary Gland	Cancer/Malignant	HITS-CLIP	POSITIVE	DIRECT	DOWN
novel-mol-miR-n264	hsa-miR-25-3p	ENSG00000100934	SEC23A	HS5	Bone Marrow	Normal/Primary	HITS-CLIP	POSITIVE	DIRECT	DOWN
novel-mol-miR-n264	hsa-miR-25-3p	ENSG00000101350	KIF3B	BC3	Pleura	Cancer/Malignant	PAR-CLIP	POSITIVE	DIRECT	DOWN
novel-mol-miR-n264	hsa-miR-25-3p	ENSG00000101361	NOP56	293S	Kidney	Embryonic/Fetal	HITS-CLIP	POSITIVE	DIRECT	DOWN
novel-mol-miR-n264	hsa-miR-25-3p	ENSG00000101544	ADNP2	BT474	Mammary Gland	Cancer/Malignant	HITS-CLIP	POSITIVE	DIRECT	DOWN
novel-mol-miR-n264	hsa-miR-25-3p	ENSG00000101665	SMAD7	BCBL1	Bone Marrow	Cancer/Malignant	HITS-CLIP	POSITIVE	DIRECT	DOWN
novel-mol-miR-n264	hsa-miR-25-3p	ENSG00000101665	SMAD7	HEK293	Kidney	Embryonic/Fetal	PAR-CLIP	POSITIVE	DIRECT	DOWN
novel-mol-miR-n264	hsa-miR-25-3p	ENSG00000101665	SMAD7	HELA	Cervix	Cancer/Malignant	HITS-CLIP	POSITIVE	DIRECT	DOWN
novel-mol-miR-n264	hsa-miR-25-3p	ENSG00000101782	RIOK3	EF3DAGO2		Normal/Primary	PAR-CLIP	POSITIVE	DIRECT	DOWN
novel-mol-miR-n264	hsa-miR-25-3p	ENSG00000101811	CSTF2	BT474	Mammary Gland	Cancer/Malignant	HITS-CLIP	POSITIVE	DIRECT	DOWN
novel-mol-miR-n264	hsa-miR-25-3p	ENSG00000101856	PGRMC1	FLPIN_TREX_293	Kidney	Normal/Primary	CLASH	POSITIVE	DIRECT	DOWN
novel-mol-miR-n264	hsa-miR-25-3p	ENSG00000101972	STAG2	HELA	Cervix	Cancer/Malignant	HITS-CLIP	POSITIVE	DIRECT	DOWN
novel-mol-miR-n264	hsa-miR-25-3p	ENSG00000102007	PLP2	TZMBL	Cervix	Cancer/Malignant	PAR-CLIP	POSITIVE	DIRECT	DOWN
novel-mol-miR-n264	hsa-miR-25-3p	ENSG00000102218	RP2	HS5	Bone Marrow	Normal/Primary	HITS-CLIP	POSITIVE	DIRECT	DOWN
novel-mol-miR-n264	hsa-miR-25-3p	ENSG00000102225	CDK16	293S	Kidney	Embryonic/Fetal	HITS-CLIP	POSITIVE	DIRECT	DOWN
novel-mol-miR-n264	hsa-miR-25-3p	ENSG00000102225	CDK16	HEK293	Kidney	Embryonic/Fetal	PAR-CLIP	POSITIVE	DIRECT	DOWN
novel-mol-miR-n264	hsa-miR-25-3p	ENSG00000102226	USP11	HEK293	Kidney	Embryonic/Fetal	PAR-CLIP	POSITIVE	DIRECT	DOWN
novel-mol-miR-n264	hsa-miR-25-3p	ENSG00000102471	NDFIP2	HEK293	Kidney	Embryonic/Fetal	PAR-CLIP	POSITIVE	DIRECT	DOWN
novel-mol-miR-n264	hsa-miR-25-3p	ENSG00000102554	KLF5	HEK293	Kidney	Embryonic/Fetal	Chimeric fragments	POSITIVE	DIRECT	DOWN
novel-mol-miR-n264	hsa-miR-25-3p	ENSG00000102580	DNAJC3	MCF7	Mammary Gland	Cancer/Malignant	HITS-CLIP	POSITIVE	DIRECT	DOWN
novel-mol-miR-n264	hsa-miR-25-3p	ENSG00000102908	NFAT5	MCF7	Mammary Gland	Cancer/Malignant	HITS-CLIP	POSITIVE	DIRECT	DOWN
novel-mol-miR-n264	hsa-miR-25-3p	ENSG00000102974	CTCF	BCBL1	Bone Marrow	Cancer/Malignant	HITS-CLIP	POSITIVE	DIRECT	DOWN
novel-mol-miR-n264	hsa-miR-25-3p	ENSG00000102974	CTCF	MCF7	Mammary Gland	Cancer/Malignant	HITS-CLIP	POSITIVE	DIRECT	DOWN
novel-mol-miR-n264	hsa-miR-25-3p	ENSG00000102996	MMP15	HEK293	Kidney	Embryonic/Fetal	PAR-CLIP	POSITIVE	DIRECT	DOWN
novel-mol-miR-n264	hsa-miR-25-3p	ENSG00000103404	USP31	HEK293	Kidney	Embryonic/Fetal	PAR-CLIP	POSITIVE	DIRECT	DOWN
novel-mol-miR-n264	hsa-miR-25-3p	ENSG00000103404	USP31	TZMBL	Cervix	Cancer/Malignant	PAR-CLIP	POSITIVE	DIRECT	DOWN
novel-mol-miR-n264	hsa-miR-25-3p	ENSG00000103479	RBL2	BT474	Mammary Gland	Cancer/Malignant	HITS-CLIP	POSITIVE	DIRECT	DOWN
novel-mol-miR-n264	hsa-miR-25-3p	ENSG00000103544	C16orf62	HELA	Cervix	Cancer/Malignant	HITS-CLIP	POSITIVE	DIRECT	DOWN
novel-mol-miR-n264	hsa-miR-25-3p	ENSG00000103657	HERC1	HEK293	Kidney	Embryonic/Fetal	PAR-CLIP	POSITIVE	DIRECT	DOWN
novel-mol-miR-n264	hsa-miR-25-3p	ENSG00000103978	TMEM87A	MCF7	Mammary Gland	Cancer/Malignant	HITS-CLIP	POSITIVE	DIRECT	DOWN
novel-mol-miR-n264	hsa-miR-25-3p	ENSG00000104067	TJP1	MCF7	Mammary Gland	Cancer/Malignant	HITS-CLIP	POSITIVE	DIRECT	DOWN
novel-mol-miR-n264	hsa-miR-25-3p	ENSG00000104177	MYEF2	293S	Kidney	Embryonic/Fetal	HITS-CLIP	POSITIVE	DIRECT	DOWN
novel-mol-miR-n264	hsa-miR-25-3p	ENSG00000104205	SGK3	MCF7	Mammary Gland	Cancer/Malignant	PAR-CLIP	POSITIVE	DIRECT	DOWN
novel-mol-miR-n264	hsa-miR-25-3p	ENSG00000104205	SGK3	BC1	Pleura	Cancer/Malignant	PAR-CLIP	POSITIVE	DIRECT	DOWN
novel-mol-miR-n264	hsa-miR-25-3p	ENSG00000104205	SGK3	HEK293	Kidney	Embryonic/Fetal	PAR-CLIP	POSITIVE	DIRECT	DOWN
novel-mol-miR-n264	hsa-miR-25-3p	ENSG00000104205	SGK3	293S	Kidney	Embryonic/Fetal	HITS-CLIP	POSITIVE	DIRECT	DOWN
novel-mol-miR-n264	hsa-miR-25-3p	ENSG00000104205	SGK3	EF3DAGO2		Normal/Primary	PAR-CLIP	POSITIVE	DIRECT	DOWN
novel-mol-miR-n264	hsa-miR-25-3p	ENSG00000104343	UBE2W	HS5	Bone Marrow	Normal/Primary	HITS-CLIP	POSITIVE	DIRECT	DOWN
novel-mol-miR-n264	hsa-miR-25-3p	ENSG00000104343	UBE2W	BC1	Pleura	Cancer/Malignant	PAR-CLIP	POSITIVE	DIRECT	DOWN
novel-mol-miR-n264	hsa-miR-25-3p	ENSG00000104343	UBE2W	293S	Kidney	Embryonic/Fetal	HITS-CLIP	POSITIVE	DIRECT	DOWN
novel-mol-miR-n264	hsa-miR-25-3p	ENSG00000104343	UBE2W	HEK293	Kidney	Embryonic/Fetal	PAR-CLIP	POSITIVE	DIRECT	DOWN
novel-mol-miR-n264	hsa-miR-25-3p	ENSG00000104343	UBE2W	ESC	Embryo	Embryonic/Fetal,Stem/Progenitor	PAR-CLIP	POSITIVE	DIRECT	DOWN
novel-mol-miR-n264	hsa-miR-25-3p	ENSG00000104343	UBE2W	BT474	Mammary Gland	Cancer/Malignant	HITS-CLIP	POSITIVE	DIRECT	DOWN
novel-mol-miR-n264	hsa-miR-25-3p	ENSG00000104343	UBE2W	HEK293	Kidney	Embryonic/Fetal	Chimeric fragments	POSITIVE	DIRECT	DOWN
novel-mol-miR-n264	hsa-miR-25-3p	ENSG00000104343	UBE2W	B lymphocyte	Pleura	Cancer/Malignant	Chimeric fragments	POSITIVE	DIRECT	DOWN
novel-mol-miR-n264	hsa-miR-25-3p	ENSG00000104371	DKK4	FLPIN_TREX_293	Kidney	Normal/Primary	CLASH	POSITIVE	DIRECT	DOWN
novel-mol-miR-n264	hsa-miR-25-3p	ENSG00000104442	ARMC1	BT474	Mammary Gland	Cancer/Malignant	HITS-CLIP	POSITIVE	DIRECT	DOWN
novel-mol-miR-n264	hsa-miR-25-3p	ENSG00000104447	TRPS1	BT474	Mammary Gland	Cancer/Malignant	HITS-CLIP	POSITIVE	DIRECT	DOWN
novel-mol-miR-n264	hsa-miR-25-3p	ENSG00000104643	MTMR9	BC3	Pleura	Cancer/Malignant	PAR-CLIP	POSITIVE	DIRECT	DOWN
novel-mol-miR-n264	hsa-miR-25-3p	ENSG00000104643	MTMR9	HEK293	Kidney	Embryonic/Fetal	PAR-CLIP	POSITIVE	DIRECT	DOWN
novel-mol-miR-n264	hsa-miR-25-3p	ENSG00000104643	MTMR9	ESC	Embryo	Embryonic/Fetal,Stem/Progenitor	PAR-CLIP	POSITIVE	DIRECT	DOWN
novel-mol-miR-n264	hsa-miR-25-3p	ENSG00000104728	ARHGEF10	HS5	Bone Marrow	Normal/Primary	HITS-CLIP	POSITIVE	DIRECT	DOWN
novel-mol-miR-n264	hsa-miR-25-3p	ENSG00000104866	PPP1R37	293S	Kidney	Embryonic/Fetal	HITS-CLIP	POSITIVE	DIRECT	DOWN
novel-mol-miR-n264	hsa-miR-25-3p	ENSG00000104866	PPP1R37	HEK293	Kidney	Embryonic/Fetal	PAR-CLIP	POSITIVE	DIRECT	DOWN
novel-mol-miR-n264	hsa-miR-25-3p	ENSG00000104897	SF3A2	293S	Kidney	Embryonic/Fetal	HITS-CLIP	POSITIVE	DIRECT	DOWN
novel-mol-miR-n264	hsa-miR-25-3p	ENSG00000104904	OAZ1	HEK293	Kidney	Embryonic/Fetal	Chimeric fragments	POSITIVE	DIRECT	DOWN
novel-mol-miR-n264	hsa-miR-25-3p	ENSG00000105011	ASF1B	HEK293	Kidney	Embryonic/Fetal	PAR-CLIP	POSITIVE	DIRECT	DOWN
novel-mol-miR-n264	hsa-miR-25-3p	ENSG00000105011	ASF1B	TZMBL	Cervix	Cancer/Malignant	PAR-CLIP	POSITIVE	DIRECT	DOWN
novel-mol-miR-n264	hsa-miR-25-3p	ENSG00000105281	SLC1A5	HEK293	Kidney	Embryonic/Fetal	Chimeric fragments	POSITIVE	DIRECT	DOWN
novel-mol-miR-n264	hsa-miR-25-3p	ENSG00000105429	MEGF8	293S	Kidney	Embryonic/Fetal	HITS-CLIP	POSITIVE	DIRECT	DOWN
novel-mol-miR-n264	hsa-miR-25-3p	ENSG00000105518	TMEM205	BT474	Mammary Gland	Cancer/Malignant	HITS-CLIP	POSITIVE	DIRECT	DOWN
novel-mol-miR-n264	hsa-miR-25-3p	ENSG00000105518	TMEM205	TZMBL	Cervix	Cancer/Malignant	PAR-CLIP	POSITIVE	DIRECT	DOWN
novel-mol-miR-n264	hsa-miR-25-3p	ENSG00000105552	BCAT2	BC1	Pleura	Cancer/Malignant	PAR-CLIP	POSITIVE	DIRECT	DOWN
novel-mol-miR-n264	hsa-miR-25-3p	ENSG00000105552	BCAT2	HEK293	Kidney	Embryonic/Fetal	PAR-CLIP	POSITIVE	DIRECT	DOWN
novel-mol-miR-n264	hsa-miR-25-3p	ENSG00000105552	BCAT2	TZMBL	Cervix	Cancer/Malignant	PAR-CLIP	POSITIVE	DIRECT	DOWN
novel-mol-miR-n264	hsa-miR-25-3p	ENSG00000105576	TNPO2	FLPIN_TREX_293	Kidney	Normal/Primary	CLASH	POSITIVE	DIRECT	DOWN
novel-mol-miR-n264	hsa-miR-25-3p	ENSG00000105576	TNPO2	MCF7	Mammary Gland	Cancer/Malignant	HITS-CLIP	POSITIVE	DIRECT	DOWN
novel-mol-miR-n264	hsa-miR-25-3p	ENSG00000105810	CDK6	TZMBL	Cervix	Cancer/Malignant	PAR-CLIP	POSITIVE	DIRECT	DOWN
novel-mol-miR-n264	hsa-miR-25-3p	ENSG00000105887	MTPN	HS27A	Bone Marrow	Normal/Primary	HITS-CLIP	POSITIVE	DIRECT	DOWN
novel-mol-miR-n264	hsa-miR-25-3p	ENSG00000105887	MTPN	MCF7	Mammary Gland	Cancer/Malignant	HITS-CLIP	POSITIVE	DIRECT	DOWN
novel-mol-miR-n264	hsa-miR-25-3p	ENSG00000105968	H2AFV	293S	Kidney	Embryonic/Fetal	HITS-CLIP	POSITIVE	DIRECT	DOWN
novel-mol-miR-n264	hsa-miR-25-3p	ENSG00000105983	LMBR1	BC1	Pleura	Cancer/Malignant	PAR-CLIP	POSITIVE	DIRECT	DOWN
novel-mol-miR-n264	hsa-miR-25-3p	ENSG00000105983	LMBR1	HEK293	Kidney	Embryonic/Fetal	PAR-CLIP	POSITIVE	DIRECT	DOWN
novel-mol-miR-n264	hsa-miR-25-3p	ENSG00000106261	ZKSCAN1	MCF7	Mammary Gland	Cancer/Malignant	HITS-CLIP	POSITIVE	DIRECT	DOWN
novel-mol-miR-n264	hsa-miR-25-3p	ENSG00000106348	IMPDH1	HEK293	Kidney	Embryonic/Fetal	Chimeric fragments	POSITIVE	DIRECT	DOWN
novel-mol-miR-n264	hsa-miR-25-3p	ENSG00000106459	NRF1	HEK293	Kidney	Embryonic/Fetal	PAR-CLIP	POSITIVE	DIRECT	DOWN
novel-mol-miR-n264	hsa-miR-25-3p	ENSG00000106546	AHR	HELA	Cervix	Cancer/Malignant	HITS-CLIP	POSITIVE	DIRECT	DOWN
novel-mol-miR-n264	hsa-miR-25-3p	ENSG00000106723	SPIN1	BT474	Mammary Gland	Cancer/Malignant	HITS-CLIP	POSITIVE	DIRECT	DOWN
novel-mol-miR-n264	hsa-miR-25-3p	ENSG00000106799	TGFBR1	HEK293	Kidney	Embryonic/Fetal	PAR-CLIP	POSITIVE	DIRECT	DOWN
novel-mol-miR-n264	hsa-miR-25-3p	ENSG00000107036	RIC1	BC1	Pleura	Cancer/Malignant	PAR-CLIP	POSITIVE	DIRECT	DOWN
novel-mol-miR-n264	hsa-miR-25-3p	ENSG00000107036	RIC1	HEK293	Kidney	Embryonic/Fetal	PAR-CLIP	POSITIVE	DIRECT	DOWN
novel-mol-miR-n264	hsa-miR-25-3p	ENSG00000107036	RIC1	LCL35		Normal/Primary	PAR-CLIP	POSITIVE	DIRECT	DOWN
novel-mol-miR-n264	hsa-miR-25-3p	ENSG00000107290	SETX	BT474	Mammary Gland	Cancer/Malignant	HITS-CLIP	POSITIVE	DIRECT	DOWN
novel-mol-miR-n264	hsa-miR-25-3p	ENSG00000107372	ZFAND5	HEK293	Kidney	Embryonic/Fetal	PAR-CLIP	POSITIVE	DIRECT	DOWN
novel-mol-miR-n264	hsa-miR-25-3p	ENSG00000107643	MAPK8	HEK293	Kidney	Embryonic/Fetal	Chimeric fragments	POSITIVE	DIRECT	DOWN
novel-mol-miR-n264	hsa-miR-25-3p	ENSG00000107643	MAPK8	B lymphocyte	Pleura	Cancer/Malignant	Chimeric fragments	POSITIVE	DIRECT	DOWN
novel-mol-miR-n264	hsa-miR-25-3p	ENSG00000107679	PLEKHA1	HEK293	Kidney	Embryonic/Fetal	PAR-CLIP	POSITIVE	DIRECT	DOWN
novel-mol-miR-n264	hsa-miR-25-3p	ENSG00000107679	PLEKHA1	HEK293	Kidney	Embryonic/Fetal	Chimeric fragments	POSITIVE	DIRECT	DOWN
novel-mol-miR-n264	hsa-miR-25-3p	ENSG00000107771	CCSER2	HEK293	Kidney	Embryonic/Fetal	Chimeric fragments	POSITIVE	DIRECT	DOWN
novel-mol-miR-n264	hsa-miR-25-3p	ENSG00000107854	TNKS2	HEK293	Kidney	Embryonic/Fetal	PAR-CLIP	POSITIVE	DIRECT	DOWN
novel-mol-miR-n264	hsa-miR-25-3p	ENSG00000107864	CPEB3	BETA Cells	Pancreas	Normal/Primary	HITS-CLIP	POSITIVE	DIRECT	DOWN
novel-mol-miR-n264	hsa-miR-25-3p	ENSG00000107864	CPEB3	HEK293	Kidney	Embryonic/Fetal	PAR-CLIP	POSITIVE	DIRECT	DOWN
novel-mol-miR-n264	hsa-miR-25-3p	ENSG00000107864	CPEB3	BT474	Mammary Gland	Cancer/Malignant	HITS-CLIP	POSITIVE	DIRECT	DOWN
novel-mol-miR-n264	hsa-miR-25-3p	ENSG00000107938	EDRF1	BT474	Mammary Gland	Cancer/Malignant	HITS-CLIP	POSITIVE	DIRECT	DOWN
novel-mol-miR-n264	hsa-miR-25-3p	ENSG00000107957	SH3PXD2A	BCBL1	Bone Marrow	Cancer/Malignant	HITS-CLIP	POSITIVE	DIRECT	DOWN
novel-mol-miR-n264	hsa-miR-25-3p	ENSG00000107957	SH3PXD2A	BETA Cells	Pancreas	Normal/Primary	HITS-CLIP	POSITIVE	DIRECT	DOWN
novel-mol-miR-n264	hsa-miR-25-3p	ENSG00000107957	SH3PXD2A	HEK293	Kidney	Embryonic/Fetal	PAR-CLIP	POSITIVE	DIRECT	DOWN
novel-mol-miR-n264	hsa-miR-25-3p	ENSG00000107957	SH3PXD2A	EF3DAGO2		Normal/Primary	PAR-CLIP	POSITIVE	DIRECT	DOWN
novel-mol-miR-n264	hsa-miR-25-3p	ENSG00000107957	SH3PXD2A	TZMBL	Cervix	Cancer/Malignant	PAR-CLIP	POSITIVE	DIRECT	DOWN
novel-mol-miR-n264	hsa-miR-25-3p	ENSG00000107984	DKK1	TZMBL	Cervix	Cancer/Malignant	PAR-CLIP	POSITIVE	DIRECT	DOWN
novel-mol-miR-n264	hsa-miR-25-3p	ENSG00000108061	SHOC2	HELA	Cervix	Cancer/Malignant	HITS-CLIP	POSITIVE	DIRECT	DOWN
novel-mol-miR-n264	hsa-miR-25-3p	ENSG00000108256	NUFIP2	HEK293	Kidney	Embryonic/Fetal	PAR-CLIP	POSITIVE	DIRECT	DOWN
novel-mol-miR-n264	hsa-miR-25-3p	ENSG00000108256	NUFIP2	TZMBL	Cervix	Cancer/Malignant	PAR-CLIP	POSITIVE	DIRECT	DOWN
novel-mol-miR-n264	hsa-miR-25-3p	ENSG00000108424	KPNB1	HELA	Cervix	Cancer/Malignant	HITS-CLIP	POSITIVE	DIRECT	DOWN
novel-mol-miR-n264	hsa-miR-25-3p	ENSG00000108469	RECQL5	TZMBL	Cervix	Cancer/Malignant	PAR-CLIP	POSITIVE	DIRECT	DOWN
novel-mol-miR-n264	hsa-miR-25-3p	ENSG00000108588	CCDC47	293S	Kidney	Embryonic/Fetal	HITS-CLIP	POSITIVE	DIRECT	DOWN
novel-mol-miR-n264	hsa-miR-25-3p	ENSG00000108590	MED31	HEK293	Kidney	Embryonic/Fetal	PAR-CLIP	POSITIVE	DIRECT	DOWN
novel-mol-miR-n264	hsa-miR-25-3p	ENSG00000108679	LGALS3BP	HEK293	Kidney	Embryonic/Fetal	PAR-CLIP	POSITIVE	DIRECT	DOWN
novel-mol-miR-n264	hsa-miR-25-3p	ENSG00000108679	LGALS3BP	TZMBL	Cervix	Cancer/Malignant	PAR-CLIP	POSITIVE	DIRECT	DOWN
novel-mol-miR-n264	hsa-miR-25-3p	ENSG00000108828	VAT1	HS5	Bone Marrow	Normal/Primary	HITS-CLIP	POSITIVE	DIRECT	DOWN
novel-mol-miR-n264	hsa-miR-25-3p	ENSG00000108848	LUC7L3	BT474	Mammary Gland	Cancer/Malignant	HITS-CLIP	POSITIVE	DIRECT	DOWN
novel-mol-miR-n264	hsa-miR-25-3p	ENSG00000108946	PRKAR1A	MCF7	Mammary Gland	Cancer/Malignant	HITS-CLIP	POSITIVE	DIRECT	DOWN
novel-mol-miR-n264	hsa-miR-25-3p	ENSG00000108960	MMD	LCL35		Normal/Primary	PAR-CLIP	POSITIVE	DIRECT	DOWN
novel-mol-miR-n264	hsa-miR-25-3p	ENSG00000108960	MMD	LCLBAC		Normal/Primary	PAR-CLIP	POSITIVE	DIRECT	DOWN
novel-mol-miR-n264	hsa-miR-25-3p	ENSG00000109046	WSB1	BT474	Mammary Gland	Cancer/Malignant	HITS-CLIP	POSITIVE	DIRECT	DOWN
novel-mol-miR-n264	hsa-miR-25-3p	ENSG00000109171	SLAIN2	HEK293	Kidney	Embryonic/Fetal	PAR-CLIP	POSITIVE	DIRECT	DOWN
novel-mol-miR-n264	hsa-miR-25-3p	ENSG00000109171	SLAIN2	ESC	Embryo	Embryonic/Fetal,Stem/Progenitor	PAR-CLIP	POSITIVE	DIRECT	DOWN
novel-mol-miR-n264	hsa-miR-25-3p	ENSG00000109171	SLAIN2	MCF7	Mammary Gland	Cancer/Malignant	HITS-CLIP	POSITIVE	DIRECT	DOWN
novel-mol-miR-n264	hsa-miR-25-3p	ENSG00000109180	OCIAD1	BETA Cells	Pancreas	Normal/Primary	HITS-CLIP	POSITIVE	DIRECT	DOWN
novel-mol-miR-n264	hsa-miR-25-3p	ENSG00000109332	UBE2D3	HEK293	Kidney	Embryonic/Fetal	PAR-CLIP	POSITIVE	DIRECT	DOWN
novel-mol-miR-n264	hsa-miR-25-3p	ENSG00000109586	GALNT7	HEK293	Kidney	Embryonic/Fetal	PAR-CLIP	POSITIVE	DIRECT	DOWN
novel-mol-miR-n264	hsa-miR-25-3p	ENSG00000109670	FBXW7	BC1	Pleura	Cancer/Malignant	PAR-CLIP	POSITIVE	DIRECT	DOWN
novel-mol-miR-n264	hsa-miR-25-3p	ENSG00000109670	FBXW7	BC3	Pleura	Cancer/Malignant	PAR-CLIP	POSITIVE	DIRECT	DOWN
novel-mol-miR-n264	hsa-miR-25-3p	ENSG00000109670	FBXW7	HEK293	Kidney	Embryonic/Fetal	PAR-CLIP	POSITIVE	DIRECT	DOWN
novel-mol-miR-n264	hsa-miR-25-3p	ENSG00000109670	FBXW7	ESC	Embryo	Embryonic/Fetal,Stem/Progenitor	PAR-CLIP	POSITIVE	DIRECT	DOWN
novel-mol-miR-n264	hsa-miR-25-3p	ENSG00000109670	FBXW7	EF3DAGO2		Normal/Primary	PAR-CLIP	POSITIVE	DIRECT	DOWN
novel-mol-miR-n264	hsa-miR-25-3p	ENSG00000109670	FBXW7	LCL35		Normal/Primary	PAR-CLIP	POSITIVE	DIRECT	DOWN
novel-mol-miR-n264	hsa-miR-25-3p	ENSG00000109670	FBXW7	LCLBAC		Normal/Primary	PAR-CLIP	POSITIVE	DIRECT	DOWN
novel-mol-miR-n264	hsa-miR-25-3p	ENSG00000109670	FBXW7	TZMBL	Cervix	Cancer/Malignant	PAR-CLIP	POSITIVE	DIRECT	DOWN
novel-mol-miR-n264	hsa-miR-25-3p	ENSG00000109670	FBXW7	HGC27	Gastric	Cancer/Malignant	Luciferase Reporter Assay	POSITIVE	DIRECT	DOWN
novel-mol-miR-n264	hsa-miR-25-3p	ENSG00000109670	FBXW7	SGC7901	Gastric	Cancer/Malignant	Luciferase Reporter Assay	POSITIVE	DIRECT	DOWN
novel-mol-miR-n264	hsa-miR-25-3p	ENSG00000109686	SH3D19	293S	Kidney	Embryonic/Fetal	HITS-CLIP	POSITIVE	DIRECT	DOWN
novel-mol-miR-n264	hsa-miR-25-3p	ENSG00000109762	SNX25	HELA	Cervix	Cancer/Malignant	HITS-CLIP	POSITIVE	DIRECT	DOWN
novel-mol-miR-n264	hsa-miR-25-3p	ENSG00000109787	KLF3	MCF7	Mammary Gland	Cancer/Malignant	HITS-CLIP	POSITIVE	DIRECT	DOWN
novel-mol-miR-n264	hsa-miR-25-3p	ENSG00000110066	SUV420H1	BC1	Pleura	Cancer/Malignant	PAR-CLIP	POSITIVE	DIRECT	DOWN
novel-mol-miR-n264	hsa-miR-25-3p	ENSG00000110066	SUV420H1	293S	Kidney	Embryonic/Fetal	HITS-CLIP	POSITIVE	DIRECT	DOWN
novel-mol-miR-n264	hsa-miR-25-3p	ENSG00000110066	SUV420H1	HEK293	Kidney	Embryonic/Fetal	PAR-CLIP	POSITIVE	DIRECT	DOWN
novel-mol-miR-n264	hsa-miR-25-3p	ENSG00000110092	CCND1	293S	Kidney	Embryonic/Fetal	HITS-CLIP	POSITIVE	DIRECT	DOWN
novel-mol-miR-n264	hsa-miR-25-3p	ENSG00000110315	RNF141	BC1	Pleura	Cancer/Malignant	PAR-CLIP	POSITIVE	DIRECT	DOWN
novel-mol-miR-n264	hsa-miR-25-3p	ENSG00000110315	RNF141	BCBL1	Bone Marrow	Cancer/Malignant	HITS-CLIP	POSITIVE	DIRECT	DOWN
novel-mol-miR-n264	hsa-miR-25-3p	ENSG00000110315	RNF141	HEK293	Kidney	Embryonic/Fetal	PAR-CLIP	POSITIVE	DIRECT	DOWN
novel-mol-miR-n264	hsa-miR-25-3p	ENSG00000110321	EIF4G2	HS5	Bone Marrow	Normal/Primary	HITS-CLIP	POSITIVE	DIRECT	DOWN
novel-mol-miR-n264	hsa-miR-25-3p	ENSG00000110367	DDX6	MCF7	Mammary Gland	Cancer/Malignant	HITS-CLIP	POSITIVE	DIRECT	DOWN
novel-mol-miR-n264	hsa-miR-25-3p	ENSG00000110422	HIPK3	HS27A	Bone Marrow	Normal/Primary	HITS-CLIP	POSITIVE	DIRECT	DOWN
novel-mol-miR-n264	hsa-miR-25-3p	ENSG00000110422	HIPK3	293S	Kidney	Embryonic/Fetal	HITS-CLIP	POSITIVE	DIRECT	DOWN
novel-mol-miR-n264	hsa-miR-25-3p	ENSG00000110422	HIPK3	HEK293	Kidney	Embryonic/Fetal	PAR-CLIP	POSITIVE	DIRECT	DOWN
novel-mol-miR-n264	hsa-miR-25-3p	ENSG00000110422	HIPK3	BT474	Mammary Gland	Cancer/Malignant	HITS-CLIP	POSITIVE	DIRECT	DOWN
novel-mol-miR-n264	hsa-miR-25-3p	ENSG00000110422	HIPK3	MCF7	Mammary Gland	Cancer/Malignant	HITS-CLIP	POSITIVE	DIRECT	DOWN
novel-mol-miR-n264	hsa-miR-25-3p	ENSG00000110422	HIPK3	MDAMB231	Mammary Gland	Cancer/Malignant	HITS-CLIP	POSITIVE	DIRECT	DOWN
novel-mol-miR-n264	hsa-miR-25-3p	ENSG00000110422	HIPK3	HEK293	Kidney	Embryonic/Fetal	Chimeric fragments	POSITIVE	DIRECT	DOWN
novel-mol-miR-n264	hsa-miR-25-3p	ENSG00000110514	MADD	TZMBL	Cervix	Cancer/Malignant	PAR-CLIP	POSITIVE	DIRECT	DOWN
novel-mol-miR-n264	hsa-miR-25-3p	ENSG00000110721	CHKA	HEK293	Kidney	Embryonic/Fetal	PAR-CLIP	POSITIVE	DIRECT	DOWN
novel-mol-miR-n264	hsa-miR-25-3p	ENSG00000110811	LEPREL2	293S	Kidney	Embryonic/Fetal	HITS-CLIP	POSITIVE	DIRECT	DOWN
novel-mol-miR-n264	hsa-miR-25-3p	ENSG00000110848	CD69	EF3DAGO2		Normal/Primary	PAR-CLIP	POSITIVE	DIRECT	DOWN
novel-mol-miR-n264	hsa-miR-25-3p	ENSG00000110848	CD69	LCL35		Normal/Primary	PAR-CLIP	POSITIVE	DIRECT	DOWN
novel-mol-miR-n264	hsa-miR-25-3p	ENSG00000110848	CD69	LCLBACD1		Normal/Primary	PAR-CLIP	POSITIVE	DIRECT	DOWN
novel-mol-miR-n264	hsa-miR-25-3p	ENSG00000110848	CD69	LCLBACD3		Normal/Primary	PAR-CLIP	POSITIVE	DIRECT	DOWN
novel-mol-miR-n264	hsa-miR-25-3p	ENSG00000110848	CD69	LCLBAC		Normal/Primary	PAR-CLIP	POSITIVE	DIRECT	DOWN
novel-mol-miR-n264	hsa-miR-25-3p	ENSG00000110851	PRDM4	HEK293	Kidney	Embryonic/Fetal	PAR-CLIP	POSITIVE	DIRECT	DOWN
novel-mol-miR-n264	hsa-miR-25-3p	ENSG00000110880	CORO1C	HMSC	Bone Marrow	Stem/Progenitor	HITS-CLIP	POSITIVE	DIRECT	DOWN
novel-mol-miR-n264	hsa-miR-25-3p	ENSG00000110880	CORO1C	HS5	Bone Marrow	Normal/Primary	HITS-CLIP	POSITIVE	DIRECT	DOWN
novel-mol-miR-n264	hsa-miR-25-3p	ENSG00000110880	CORO1C	HEK293	Kidney	Embryonic/Fetal	PAR-CLIP	POSITIVE	DIRECT	DOWN
novel-mol-miR-n264	hsa-miR-25-3p	ENSG00000110880	CORO1C	HELA	Cervix	Cancer/Malignant	HITS-CLIP	POSITIVE	DIRECT	DOWN
novel-mol-miR-n264	hsa-miR-25-3p	ENSG00000111266	DUSP16	BT474	Mammary Gland	Cancer/Malignant	HITS-CLIP	POSITIVE	DIRECT	DOWN
novel-mol-miR-n264	hsa-miR-25-3p	ENSG00000111276	CDKN1B	293S	Kidney	Embryonic/Fetal	HITS-CLIP	POSITIVE	DIRECT	DOWN
novel-mol-miR-n264	hsa-miR-25-3p	ENSG00000111276	CDKN1B	MCF7	Mammary Gland	Cancer/Malignant	HITS-CLIP	POSITIVE	DIRECT	DOWN
novel-mol-miR-n264	hsa-miR-25-3p	ENSG00000111276	CDKN1B	HELA	Cervix	Cancer/Malignant	HITS-CLIP	POSITIVE	DIRECT	DOWN
novel-mol-miR-n264	hsa-miR-25-3p	ENSG00000111276	CDKN1B	HEK293	Kidney	Embryonic/Fetal	PAR-CLIP	POSITIVE	DIRECT	DOWN
novel-mol-miR-n264	hsa-miR-25-3p	ENSG00000111364	DDX55	HEK293	Kidney	Embryonic/Fetal	PAR-CLIP	POSITIVE	DIRECT	DOWN
novel-mol-miR-n264	hsa-miR-25-3p	ENSG00000111371	SLC38A1	MCF7	Mammary Gland	Cancer/Malignant	HITS-CLIP	POSITIVE	DIRECT	DOWN
novel-mol-miR-n264	hsa-miR-25-3p	ENSG00000111412	C12orf49	MCF7	Mammary Gland	Cancer/Malignant	HITS-CLIP	POSITIVE	DIRECT	DOWN
novel-mol-miR-n264	hsa-miR-25-3p	ENSG00000111530	CAND1	293S	Kidney	Embryonic/Fetal	HITS-CLIP	POSITIVE	DIRECT	DOWN
novel-mol-miR-n264	hsa-miR-25-3p	ENSG00000111530	CAND1	HEK293	Kidney	Embryonic/Fetal	Chimeric fragments	POSITIVE	DIRECT	DOWN
novel-mol-miR-n264	hsa-miR-25-3p	ENSG00000111642	CHD4	HEK293	Kidney	Embryonic/Fetal	PAR-CLIP	POSITIVE	DIRECT	DOWN
novel-mol-miR-n264	hsa-miR-25-3p	ENSG00000111731	C2CD5	FLPIN_TREX_293	Kidney	Normal/Primary	CLASH	POSITIVE	DIRECT	DOWN
novel-mol-miR-n264	hsa-miR-25-3p	ENSG00000111790	FGFR1OP2	HEK293	Kidney	Embryonic/Fetal	Chimeric fragments	POSITIVE	DIRECT	DOWN
novel-mol-miR-n264	hsa-miR-25-3p	ENSG00000111799	COL12A1	HMSC	Bone Marrow	Stem/Progenitor	HITS-CLIP	POSITIVE	DIRECT	DOWN
novel-mol-miR-n264	hsa-miR-25-3p	ENSG00000112078	KCTD20	HELA	Cervix	Cancer/Malignant	HITS-CLIP	POSITIVE	DIRECT	DOWN
novel-mol-miR-n264	hsa-miR-25-3p	ENSG00000112079	STK38	HELA	Cervix	Cancer/Malignant	HITS-CLIP	POSITIVE	DIRECT	DOWN
novel-mol-miR-n264	hsa-miR-25-3p	ENSG00000112159	MDN1	HEK293	Kidney	Embryonic/Fetal	PAR-CLIP	POSITIVE	DIRECT	DOWN
novel-mol-miR-n264	hsa-miR-25-3p	ENSG00000112159	MDN1	MCF7	Mammary Gland	Cancer/Malignant	HITS-CLIP	POSITIVE	DIRECT	DOWN
novel-mol-miR-n264	hsa-miR-25-3p	ENSG00000112210	RAB23	HEK293	Kidney	Embryonic/Fetal	PAR-CLIP	POSITIVE	DIRECT	DOWN
novel-mol-miR-n264	hsa-miR-25-3p	ENSG00000112242	E2F3	HS5	Bone Marrow	Normal/Primary	HITS-CLIP	POSITIVE	DIRECT	DOWN
novel-mol-miR-n264	hsa-miR-25-3p	ENSG00000112242	E2F3	BC3	Pleura	Cancer/Malignant	PAR-CLIP	POSITIVE	DIRECT	DOWN
novel-mol-miR-n264	hsa-miR-25-3p	ENSG00000112242	E2F3	BT474	Mammary Gland	Cancer/Malignant	HITS-CLIP	POSITIVE	DIRECT	DOWN
novel-mol-miR-n264	hsa-miR-25-3p	ENSG00000112242	E2F3	MCF7	Mammary Gland	Cancer/Malignant	HITS-CLIP	POSITIVE	DIRECT	DOWN
novel-mol-miR-n264	hsa-miR-25-3p	ENSG00000112242	E2F3	HEK293	Kidney	Embryonic/Fetal	Chimeric fragments	POSITIVE	DIRECT	DOWN
novel-mol-miR-n264	hsa-miR-25-3p	ENSG00000112282	MED23	BT474	Mammary Gland	Cancer/Malignant	HITS-CLIP	POSITIVE	DIRECT	DOWN
novel-mol-miR-n264	hsa-miR-25-3p	ENSG00000112308	C6orf62	BC1	Pleura	Cancer/Malignant	PAR-CLIP	POSITIVE	DIRECT	DOWN
novel-mol-miR-n264	hsa-miR-25-3p	ENSG00000112308	C6orf62	293S	Kidney	Embryonic/Fetal	HITS-CLIP	POSITIVE	DIRECT	DOWN
novel-mol-miR-n264	hsa-miR-25-3p	ENSG00000112308	C6orf62	HEK293	Kidney	Embryonic/Fetal	PAR-CLIP	POSITIVE	DIRECT	DOWN
novel-mol-miR-n264	hsa-miR-25-3p	ENSG00000112308	C6orf62	BT474	Mammary Gland	Cancer/Malignant	HITS-CLIP	POSITIVE	DIRECT	DOWN
novel-mol-miR-n264	hsa-miR-25-3p	ENSG00000112308	C6orf62	MCF7	Mammary Gland	Cancer/Malignant	HITS-CLIP	POSITIVE	DIRECT	DOWN
novel-mol-miR-n264	hsa-miR-25-3p	ENSG00000112319	EYA4	HEK293	Kidney	Embryonic/Fetal	PAR-CLIP	POSITIVE	DIRECT	DOWN
novel-mol-miR-n264	hsa-miR-25-3p	ENSG00000112320	SOBP	293S	Kidney	Embryonic/Fetal	HITS-CLIP	POSITIVE	DIRECT	DOWN
novel-mol-miR-n264	hsa-miR-25-3p	ENSG00000112335	SNX3	BT474	Mammary Gland	Cancer/Malignant	HITS-CLIP	POSITIVE	DIRECT	DOWN
novel-mol-miR-n264	hsa-miR-25-3p	ENSG00000112335	SNX3	MCF7	Mammary Gland	Cancer/Malignant	HITS-CLIP	POSITIVE	DIRECT	DOWN
novel-mol-miR-n264	hsa-miR-25-3p	ENSG00000112378	PERP	MCF7	Mammary Gland	Cancer/Malignant	HITS-CLIP	POSITIVE	DIRECT	DOWN
novel-mol-miR-n264	hsa-miR-25-3p	ENSG00000112414	GPR126	MCF7	Mammary Gland	Cancer/Malignant	HITS-CLIP	POSITIVE	DIRECT	DOWN
novel-mol-miR-n264	hsa-miR-25-3p	ENSG00000112773	FAM46A	HEK293	Kidney	Embryonic/Fetal	PAR-CLIP	POSITIVE	DIRECT	DOWN
novel-mol-miR-n264	hsa-miR-25-3p	ENSG00000112773	FAM46A	MCF7	Mammary Gland	Cancer/Malignant	HITS-CLIP	POSITIVE	DIRECT	DOWN
novel-mol-miR-n264	hsa-miR-25-3p	ENSG00000112773	FAM46A	TZMBL	Cervix	Cancer/Malignant	PAR-CLIP	POSITIVE	DIRECT	DOWN
novel-mol-miR-n264	hsa-miR-25-3p	ENSG00000112893	MAN2A1	BETA Cells	Pancreas	Normal/Primary	HITS-CLIP	POSITIVE	DIRECT	DOWN
novel-mol-miR-n264	hsa-miR-25-3p	ENSG00000112893	MAN2A1	293S	Kidney	Embryonic/Fetal	HITS-CLIP	POSITIVE	DIRECT	DOWN
novel-mol-miR-n264	hsa-miR-25-3p	ENSG00000112941	PAPD7	BC3	Pleura	Cancer/Malignant	PAR-CLIP	POSITIVE	DIRECT	DOWN
novel-mol-miR-n264	hsa-miR-25-3p	ENSG00000112941	PAPD7	HEK293	Kidney	Embryonic/Fetal	PAR-CLIP	POSITIVE	DIRECT	DOWN
novel-mol-miR-n264	hsa-miR-25-3p	ENSG00000112941	PAPD7	HELA	Cervix	Cancer/Malignant	HITS-CLIP	POSITIVE	DIRECT	DOWN
novel-mol-miR-n264	hsa-miR-25-3p	ENSG00000112941	PAPD7	HEK293	Kidney	Embryonic/Fetal	Chimeric fragments	POSITIVE	DIRECT	DOWN
novel-mol-miR-n264	hsa-miR-25-3p	ENSG00000112984	KIF20A	HEK293	Kidney	Embryonic/Fetal	PAR-CLIP	POSITIVE	DIRECT	DOWN
novel-mol-miR-n264	hsa-miR-25-3p	ENSG00000113140	SPARC	HMSC	Bone Marrow	Stem/Progenitor	HITS-CLIP	POSITIVE	DIRECT	DOWN
novel-mol-miR-n264	hsa-miR-25-3p	ENSG00000113161	HMGCR	BT474	Mammary Gland	Cancer/Malignant	HITS-CLIP	POSITIVE	DIRECT	DOWN
novel-mol-miR-n264	hsa-miR-25-3p	ENSG00000113161	HMGCR	HELA	Cervix	Cancer/Malignant	HITS-CLIP	POSITIVE	DIRECT	DOWN
novel-mol-miR-n264	hsa-miR-25-3p	ENSG00000113328	CCNG1	MCF7	Mammary Gland	Cancer/Malignant	HITS-CLIP	POSITIVE	DIRECT	DOWN
novel-mol-miR-n264	hsa-miR-25-3p	ENSG00000113369	ARRDC3	HS5	Bone Marrow	Normal/Primary	HITS-CLIP	POSITIVE	DIRECT	DOWN
novel-mol-miR-n264	hsa-miR-25-3p	ENSG00000113369	ARRDC3	BC1	Pleura	Cancer/Malignant	PAR-CLIP	POSITIVE	DIRECT	DOWN
novel-mol-miR-n264	hsa-miR-25-3p	ENSG00000113369	ARRDC3	BCBL1	Bone Marrow	Cancer/Malignant	HITS-CLIP	POSITIVE	DIRECT	DOWN
novel-mol-miR-n264	hsa-miR-25-3p	ENSG00000113369	ARRDC3	HEK293	Kidney	Embryonic/Fetal	PAR-CLIP	POSITIVE	DIRECT	DOWN
novel-mol-miR-n264	hsa-miR-25-3p	ENSG00000113407	TARS	HEK293	Kidney	Embryonic/Fetal	Chimeric fragments	POSITIVE	DIRECT	DOWN
novel-mol-miR-n264	hsa-miR-25-3p	ENSG00000113441	LNPEP	TZMBL	Cervix	Cancer/Malignant	PAR-CLIP	POSITIVE	DIRECT	DOWN
novel-mol-miR-n264	hsa-miR-25-3p	ENSG00000113552	GNPDA1	BETA Cells	Pancreas	Normal/Primary	HITS-CLIP	POSITIVE	DIRECT	DOWN
novel-mol-miR-n264	hsa-miR-25-3p	ENSG00000113552	GNPDA1	293S	Kidney	Embryonic/Fetal	HITS-CLIP	POSITIVE	DIRECT	DOWN
novel-mol-miR-n264	hsa-miR-25-3p	ENSG00000113552	GNPDA1	TZMBL	Cervix	Cancer/Malignant	PAR-CLIP	POSITIVE	DIRECT	DOWN
novel-mol-miR-n264	hsa-miR-25-3p	ENSG00000113580	NR3C1	BC1	Pleura	Cancer/Malignant	PAR-CLIP	POSITIVE	DIRECT	DOWN
novel-mol-miR-n264	hsa-miR-25-3p	ENSG00000113580	NR3C1	HEK293	Kidney	Embryonic/Fetal	PAR-CLIP	POSITIVE	DIRECT	DOWN
novel-mol-miR-n264	hsa-miR-25-3p	ENSG00000113580	NR3C1	MCF7	Mammary Gland	Cancer/Malignant	HITS-CLIP	POSITIVE	DIRECT	DOWN
novel-mol-miR-n264	hsa-miR-25-3p	ENSG00000113580	NR3C1	TZMBL	Cervix	Cancer/Malignant	PAR-CLIP	POSITIVE	DIRECT	DOWN
novel-mol-miR-n264	hsa-miR-25-3p	ENSG00000113643	RARS	BETA Cells	Pancreas	Normal/Primary	HITS-CLIP	POSITIVE	DIRECT	DOWN
novel-mol-miR-n264	hsa-miR-25-3p	ENSG00000113643	RARS	BT474	Mammary Gland	Cancer/Malignant	HITS-CLIP	POSITIVE	DIRECT	DOWN
novel-mol-miR-n264	hsa-miR-25-3p	ENSG00000113658	SMAD5	BC1	Pleura	Cancer/Malignant	PAR-CLIP	POSITIVE	DIRECT	DOWN
novel-mol-miR-n264	hsa-miR-25-3p	ENSG00000113742	CPEB4	BC1	Pleura	Cancer/Malignant	PAR-CLIP	POSITIVE	DIRECT	DOWN
novel-mol-miR-n264	hsa-miR-25-3p	ENSG00000113916	BCL6	MCF7	Mammary Gland	Cancer/Malignant	HITS-CLIP	POSITIVE	DIRECT	DOWN
novel-mol-miR-n264	hsa-miR-25-3p	ENSG00000114120	SLC25A36	HEK293	Kidney	Embryonic/Fetal	PAR-CLIP	POSITIVE	DIRECT	DOWN
novel-mol-miR-n264	hsa-miR-25-3p	ENSG00000114120	SLC25A36	MCF7	Mammary Gland	Cancer/Malignant	HITS-CLIP	POSITIVE	DIRECT	DOWN
novel-mol-miR-n264	hsa-miR-25-3p	ENSG00000114127	XRN1	293S	Kidney	Embryonic/Fetal	HITS-CLIP	POSITIVE	DIRECT	DOWN
novel-mol-miR-n264	hsa-miR-25-3p	ENSG00000114127	XRN1	BT474	Mammary Gland	Cancer/Malignant	HITS-CLIP	POSITIVE	DIRECT	DOWN
novel-mol-miR-n264	hsa-miR-25-3p	ENSG00000114166	KAT2B	MM Cells	Bone Marrow	Cancer/Malignant	Luciferase Reporter Assay	POSITIVE	DIRECT	DOWN
novel-mol-miR-n264	hsa-miR-25-3p	ENSG00000114209	PDCD10	HEK293	Kidney	Embryonic/Fetal	Chimeric fragments	POSITIVE	DIRECT	DOWN
novel-mol-miR-n264	hsa-miR-25-3p	ENSG00000114416	FXR1	HEK293	Kidney	Embryonic/Fetal	PAR-CLIP	POSITIVE	DIRECT	DOWN
novel-mol-miR-n264	hsa-miR-25-3p	ENSG00000115020	PIKFYVE	BT474	Mammary Gland	Cancer/Malignant	HITS-CLIP	POSITIVE	DIRECT	DOWN
novel-mol-miR-n264	hsa-miR-25-3p	ENSG00000115053	NCL	HEK293	Kidney	Embryonic/Fetal	Chimeric fragments	POSITIVE	DIRECT	DOWN
novel-mol-miR-n264	hsa-miR-25-3p	ENSG00000115107	STEAP3	HEK293	Kidney	Embryonic/Fetal	PAR-CLIP	POSITIVE	DIRECT	DOWN
novel-mol-miR-n264	hsa-miR-25-3p	ENSG00000115107	STEAP3	TZMBL	Cervix	Cancer/Malignant	PAR-CLIP	POSITIVE	DIRECT	DOWN
novel-mol-miR-n264	hsa-miR-25-3p	ENSG00000115137	DNAJC27	BCBL1	Bone Marrow	Cancer/Malignant	HITS-CLIP	POSITIVE	DIRECT	DOWN
novel-mol-miR-n264	hsa-miR-25-3p	ENSG00000115137	DNAJC27	293S	Kidney	Embryonic/Fetal	HITS-CLIP	POSITIVE	DIRECT	DOWN
novel-mol-miR-n264	hsa-miR-25-3p	ENSG00000115137	DNAJC27	BT474	Mammary Gland	Cancer/Malignant	HITS-CLIP	POSITIVE	DIRECT	DOWN
novel-mol-miR-n264	hsa-miR-25-3p	ENSG00000115137	DNAJC27	MCF7	Mammary Gland	Cancer/Malignant	HITS-CLIP	POSITIVE	DIRECT	DOWN
novel-mol-miR-n264	hsa-miR-25-3p	ENSG00000115207	GTF3C2	HEK293	Kidney	Embryonic/Fetal	PAR-CLIP	POSITIVE	DIRECT	DOWN
novel-mol-miR-n264	hsa-miR-25-3p	ENSG00000115239	GPR75-ASB3	HEK293	Kidney	Embryonic/Fetal	Chimeric fragments	POSITIVE	DIRECT	DOWN
novel-mol-miR-n264	hsa-miR-25-3p	ENSG00000115267	IFIH1	BC1	Pleura	Cancer/Malignant	PAR-CLIP	POSITIVE	DIRECT	DOWN
novel-mol-miR-n264	hsa-miR-25-3p	ENSG00000115310	RTN4	HS27A	Bone Marrow	Normal/Primary	HITS-CLIP	POSITIVE	DIRECT	DOWN
novel-mol-miR-n264	hsa-miR-25-3p	ENSG00000115310	RTN4	BT474	Mammary Gland	Cancer/Malignant	HITS-CLIP	POSITIVE	DIRECT	DOWN
novel-mol-miR-n264	hsa-miR-25-3p	ENSG00000115504	EHBP1	ESC	Embryo	Embryonic/Fetal,Stem/Progenitor	PAR-CLIP	POSITIVE	DIRECT	DOWN
novel-mol-miR-n264	hsa-miR-25-3p	ENSG00000115616	SLC9A2	HEK293	Kidney	Embryonic/Fetal	Chimeric fragments	POSITIVE	DIRECT	DOWN
novel-mol-miR-n264	hsa-miR-25-3p	ENSG00000115641	FHL2	HEK293	Kidney	Embryonic/Fetal	PAR-CLIP	POSITIVE	DIRECT	DOWN
novel-mol-miR-n264	hsa-miR-25-3p	ENSG00000115641	FHL2	TZMBL	Cervix	Cancer/Malignant	PAR-CLIP	POSITIVE	DIRECT	DOWN
novel-mol-miR-n264	hsa-miR-25-3p	ENSG00000115641	FHL2	HELA	Cervix	Cancer/Malignant	HITS-CLIP	POSITIVE	DIRECT	DOWN
novel-mol-miR-n264	hsa-miR-25-3p	ENSG00000115641	FHL2	HEK293	Kidney	Embryonic/Fetal	Chimeric fragments	POSITIVE	DIRECT	DOWN
novel-mol-miR-n264	hsa-miR-25-3p	ENSG00000115762	PLEKHB2	MCF7	Mammary Gland	Cancer/Malignant	PAR-CLIP	POSITIVE	DIRECT	DOWN
novel-mol-miR-n264	hsa-miR-25-3p	ENSG00000115762	PLEKHB2	TZMBL	Cervix	Cancer/Malignant	PAR-CLIP	POSITIVE	DIRECT	DOWN
novel-mol-miR-n264	hsa-miR-25-3p	ENSG00000115808	STRN	MCF7	Mammary Gland	Cancer/Malignant	HITS-CLIP	POSITIVE	DIRECT	DOWN
novel-mol-miR-n264	hsa-miR-25-3p	ENSG00000115816	CEBPZ	MCF7	Mammary Gland	Cancer/Malignant	HITS-CLIP	POSITIVE	DIRECT	DOWN
novel-mol-miR-n264	hsa-miR-25-3p	ENSG00000115904	SOS1	HS27A	Bone Marrow	Normal/Primary	HITS-CLIP	POSITIVE	DIRECT	DOWN
novel-mol-miR-n264	hsa-miR-25-3p	ENSG00000115904	SOS1	HS5	Bone Marrow	Normal/Primary	HITS-CLIP	POSITIVE	DIRECT	DOWN
novel-mol-miR-n264	hsa-miR-25-3p	ENSG00000115966	ATF2	HEK293	Kidney	Embryonic/Fetal	PAR-CLIP	POSITIVE	DIRECT	DOWN
novel-mol-miR-n264	hsa-miR-25-3p	ENSG00000116044	NFE2L2	MCF7	Mammary Gland	Cancer/Malignant	HITS-CLIP	POSITIVE	DIRECT	DOWN
novel-mol-miR-n264	hsa-miR-25-3p	ENSG00000116044	NFE2L2	HEK293	Kidney	Embryonic/Fetal	Chimeric fragments	POSITIVE	DIRECT	DOWN
novel-mol-miR-n264	hsa-miR-25-3p	ENSG00000116106	EPHA4	MCF7	Mammary Gland	Cancer/Malignant	HITS-CLIP	POSITIVE	DIRECT	DOWN
novel-mol-miR-n264	hsa-miR-25-3p	ENSG00000116459	ATP5F1	BC3	Pleura	Cancer/Malignant	PAR-CLIP	POSITIVE	DIRECT	DOWN
novel-mol-miR-n264	hsa-miR-25-3p	ENSG00000116459	ATP5F1	TZMBL	Cervix	Cancer/Malignant	PAR-CLIP	POSITIVE	DIRECT	DOWN
novel-mol-miR-n264	hsa-miR-25-3p	ENSG00000116539	ASH1L	BC1	Pleura	Cancer/Malignant	PAR-CLIP	POSITIVE	DIRECT	DOWN
novel-mol-miR-n264	hsa-miR-25-3p	ENSG00000116539	ASH1L	HEK293	Kidney	Embryonic/Fetal	PAR-CLIP	POSITIVE	DIRECT	DOWN
novel-mol-miR-n264	hsa-miR-25-3p	ENSG00000116539	ASH1L	BT474	Mammary Gland	Cancer/Malignant	HITS-CLIP	POSITIVE	DIRECT	DOWN
novel-mol-miR-n264	hsa-miR-25-3p	ENSG00000116539	ASH1L	MCF7	Mammary Gland	Cancer/Malignant	HITS-CLIP	POSITIVE	DIRECT	DOWN
novel-mol-miR-n264	hsa-miR-25-3p	ENSG00000116539	ASH1L	EF3DAGO2		Normal/Primary	PAR-CLIP	POSITIVE	DIRECT	DOWN
novel-mol-miR-n264	hsa-miR-25-3p	ENSG00000116539	ASH1L	LCL35		Normal/Primary	PAR-CLIP	POSITIVE	DIRECT	DOWN
novel-mol-miR-n264	hsa-miR-25-3p	ENSG00000116539	ASH1L	LCLBACD1		Normal/Primary	PAR-CLIP	POSITIVE	DIRECT	DOWN
novel-mol-miR-n264	hsa-miR-25-3p	ENSG00000116539	ASH1L	TZMBL	Cervix	Cancer/Malignant	PAR-CLIP	POSITIVE	DIRECT	DOWN
novel-mol-miR-n264	hsa-miR-25-3p	ENSG00000116604	MEF2D	BCBL1	Bone Marrow	Cancer/Malignant	HITS-CLIP	POSITIVE	DIRECT	DOWN
novel-mol-miR-n264	hsa-miR-25-3p	ENSG00000116604	MEF2D	HELA	Cervix	Cancer/Malignant	HITS-CLIP	POSITIVE	DIRECT	DOWN
novel-mol-miR-n264	hsa-miR-25-3p	ENSG00000116698	SMG7	HEK293	Kidney	Embryonic/Fetal	PAR-CLIP	POSITIVE	DIRECT	DOWN
novel-mol-miR-n264	hsa-miR-25-3p	ENSG00000116698	SMG7	TZMBL	Cervix	Cancer/Malignant	PAR-CLIP	POSITIVE	DIRECT	DOWN
novel-mol-miR-n264	hsa-miR-25-3p	ENSG00000116747	TROVE2	MCF7	Mammary Gland	Cancer/Malignant	HITS-CLIP	POSITIVE	DIRECT	DOWN
novel-mol-miR-n264	hsa-miR-25-3p	ENSG00000116750	UCHL5	HEK293	Kidney	Embryonic/Fetal	PAR-CLIP	POSITIVE	DIRECT	DOWN
novel-mol-miR-n264	hsa-miR-25-3p	ENSG00000116793	PHTF1	TZMBL	Cervix	Cancer/Malignant	PAR-CLIP	POSITIVE	DIRECT	DOWN
novel-mol-miR-n264	hsa-miR-25-3p	ENSG00000116863	ADPRHL2	293S	Kidney	Embryonic/Fetal	HITS-CLIP	POSITIVE	DIRECT	DOWN
novel-mol-miR-n264	hsa-miR-25-3p	ENSG00000116984	MTR	HS5	Bone Marrow	Normal/Primary	HITS-CLIP	POSITIVE	DIRECT	DOWN
novel-mol-miR-n264	hsa-miR-25-3p	ENSG00000116984	MTR	BETA Cells	Pancreas	Normal/Primary	HITS-CLIP	POSITIVE	DIRECT	DOWN
novel-mol-miR-n264	hsa-miR-25-3p	ENSG00000116984	MTR	293S	Kidney	Embryonic/Fetal	HITS-CLIP	POSITIVE	DIRECT	DOWN
novel-mol-miR-n264	hsa-miR-25-3p	ENSG00000117000	RLF	MCF7	Mammary Gland	Cancer/Malignant	HITS-CLIP	POSITIVE	DIRECT	DOWN
novel-mol-miR-n264	hsa-miR-25-3p	ENSG00000117000	RLF	TZMBL	Cervix	Cancer/Malignant	PAR-CLIP	POSITIVE	DIRECT	DOWN
novel-mol-miR-n264	hsa-miR-25-3p	ENSG00000117280	RAB29	EF3DAGO2		Normal/Primary	PAR-CLIP	POSITIVE	DIRECT	DOWN
novel-mol-miR-n264	hsa-miR-25-3p	ENSG00000117280	RAB29	LCLBACD1		Normal/Primary	PAR-CLIP	POSITIVE	DIRECT	DOWN
novel-mol-miR-n264	hsa-miR-25-3p	ENSG00000117280	RAB29	HEK293	Kidney	Embryonic/Fetal	PAR-CLIP	POSITIVE	DIRECT	DOWN
novel-mol-miR-n264	hsa-miR-25-3p	ENSG00000117394	SLC2A1	MCF7	Mammary Gland	Cancer/Malignant	PAR-CLIP	POSITIVE	DIRECT	DOWN
novel-mol-miR-n264	hsa-miR-25-3p	ENSG00000117448	AKR1A1	BC1	Pleura	Cancer/Malignant	PAR-CLIP	POSITIVE	DIRECT	DOWN
novel-mol-miR-n264	hsa-miR-25-3p	ENSG00000117523	PRRC2C	HEK293	Kidney	Embryonic/Fetal	PAR-CLIP	POSITIVE	DIRECT	DOWN
novel-mol-miR-n264	hsa-miR-25-3p	ENSG00000117593	DARS2	HEK293	Kidney	Embryonic/Fetal	Chimeric fragments	POSITIVE	DIRECT	DOWN
novel-mol-miR-n264	hsa-miR-25-3p	ENSG00000117625	RCOR3	BC3	Pleura	Cancer/Malignant	PAR-CLIP	POSITIVE	DIRECT	DOWN
novel-mol-miR-n264	hsa-miR-25-3p	ENSG00000117724	CENPF	293S	Kidney	Embryonic/Fetal	HITS-CLIP	POSITIVE	DIRECT	DOWN
novel-mol-miR-n264	hsa-miR-25-3p	ENSG00000117983	MUC5B	MCF7	Mammary Gland	Cancer/Malignant	HITS-CLIP	POSITIVE	DIRECT	DOWN
novel-mol-miR-n264	hsa-miR-25-3p	ENSG00000118007	STAG1	FLPIN_TREX_293	Kidney	Normal/Primary	CLASH	POSITIVE	DIRECT	DOWN
novel-mol-miR-n264	hsa-miR-25-3p	ENSG00000118007	STAG1	BT474	Mammary Gland	Cancer/Malignant	HITS-CLIP	POSITIVE	DIRECT	DOWN
novel-mol-miR-n264	hsa-miR-25-3p	ENSG00000118322	ATP10B	293S	Kidney	Embryonic/Fetal	HITS-CLIP	POSITIVE	DIRECT	DOWN
novel-mol-miR-n264	hsa-miR-25-3p	ENSG00000118482	PHF3	HEK293	Kidney	Embryonic/Fetal	Chimeric fragments	POSITIVE	DIRECT	DOWN
novel-mol-miR-n264	hsa-miR-25-3p	ENSG00000118495	PLAGL1	BC1	Pleura	Cancer/Malignant	PAR-CLIP	POSITIVE	DIRECT	DOWN
novel-mol-miR-n264	hsa-miR-25-3p	ENSG00000118495	PLAGL1	HEK293	Kidney	Embryonic/Fetal	PAR-CLIP	POSITIVE	DIRECT	DOWN
novel-mol-miR-n264	hsa-miR-25-3p	ENSG00000118495	PLAGL1	TZMBL	Cervix	Cancer/Malignant	PAR-CLIP	POSITIVE	DIRECT	DOWN
novel-mol-miR-n264	hsa-miR-25-3p	ENSG00000118515	SGK1	HELA	Cervix	Cancer/Malignant	HITS-CLIP	POSITIVE	DIRECT	DOWN
novel-mol-miR-n264	hsa-miR-25-3p	ENSG00000118523	CTGF	HMSC	Bone Marrow	Stem/Progenitor	HITS-CLIP	POSITIVE	DIRECT	DOWN
novel-mol-miR-n264	hsa-miR-25-3p	ENSG00000118564	FBXL5	HEK293	Kidney	Embryonic/Fetal	PAR-CLIP	POSITIVE	DIRECT	DOWN
novel-mol-miR-n264	hsa-miR-25-3p	ENSG00000118620	ZNF430	HELA	Cervix	Cancer/Malignant	HITS-CLIP	POSITIVE	DIRECT	DOWN
novel-mol-miR-n264	hsa-miR-25-3p	ENSG00000118804	FAM47E-STBD1	BT474	Mammary Gland	Cancer/Malignant	HITS-CLIP	POSITIVE	DIRECT	DOWN
novel-mol-miR-n264	hsa-miR-25-3p	ENSG00000118971	CCND2	BC1	Pleura	Cancer/Malignant	PAR-CLIP	POSITIVE	DIRECT	DOWN
novel-mol-miR-n264	hsa-miR-25-3p	ENSG00000118971	CCND2	293S	Kidney	Embryonic/Fetal	HITS-CLIP	POSITIVE	DIRECT	DOWN
novel-mol-miR-n264	hsa-miR-25-3p	ENSG00000118971	CCND2	HEK293	Kidney	Embryonic/Fetal	PAR-CLIP	POSITIVE	DIRECT	DOWN
novel-mol-miR-n264	hsa-miR-25-3p	ENSG00000118971	CCND2	HEK293	Kidney	Embryonic/Fetal	Chimeric fragments	POSITIVE	DIRECT	DOWN
novel-mol-miR-n264	hsa-miR-25-3p	ENSG00000119042	SATB2	HEK293	Kidney	Embryonic/Fetal	PAR-CLIP	POSITIVE	DIRECT	DOWN
novel-mol-miR-n264	hsa-miR-25-3p	ENSG00000119314	PTBP3	BC1	Pleura	Cancer/Malignant	PAR-CLIP	POSITIVE	DIRECT	DOWN
novel-mol-miR-n264	hsa-miR-25-3p	ENSG00000119314	PTBP3	HEK293	Kidney	Embryonic/Fetal	PAR-CLIP	POSITIVE	DIRECT	DOWN
novel-mol-miR-n264	hsa-miR-25-3p	ENSG00000119314	PTBP3	LCL35		Normal/Primary	PAR-CLIP	POSITIVE	DIRECT	DOWN
novel-mol-miR-n264	hsa-miR-25-3p	ENSG00000119314	PTBP3	TZMBL	Cervix	Cancer/Malignant	PAR-CLIP	POSITIVE	DIRECT	DOWN
novel-mol-miR-n264	hsa-miR-25-3p	ENSG00000119487	MAPKAP1	HMSC	Bone Marrow	Stem/Progenitor	HITS-CLIP	POSITIVE	DIRECT	DOWN
novel-mol-miR-n264	hsa-miR-25-3p	ENSG00000119541	VPS4B	TZMBL	Cervix	Cancer/Malignant	PAR-CLIP	POSITIVE	DIRECT	DOWN
novel-mol-miR-n264	hsa-miR-25-3p	ENSG00000119638	NEK9	BCBL1	Bone Marrow	Cancer/Malignant	HITS-CLIP	POSITIVE	DIRECT	DOWN
novel-mol-miR-n264	hsa-miR-25-3p	ENSG00000119688	ABCD4	293S	Kidney	Embryonic/Fetal	HITS-CLIP	POSITIVE	DIRECT	DOWN
novel-mol-miR-n264	hsa-miR-25-3p	ENSG00000119689	DLST	BT474	Mammary Gland	Cancer/Malignant	HITS-CLIP	POSITIVE	DIRECT	DOWN
novel-mol-miR-n264	hsa-miR-25-3p	ENSG00000119866	BCL11A	BC1	Pleura	Cancer/Malignant	PAR-CLIP	POSITIVE	DIRECT	DOWN
novel-mol-miR-n264	hsa-miR-25-3p	ENSG00000119866	BCL11A	293S	Kidney	Embryonic/Fetal	HITS-CLIP	POSITIVE	DIRECT	DOWN
novel-mol-miR-n264	hsa-miR-25-3p	ENSG00000119866	BCL11A	HEK293	Kidney	Embryonic/Fetal	PAR-CLIP	POSITIVE	DIRECT	DOWN
novel-mol-miR-n264	hsa-miR-25-3p	ENSG00000119866	BCL11A	ESC	Embryo	Embryonic/Fetal,Stem/Progenitor	PAR-CLIP	POSITIVE	DIRECT	DOWN
novel-mol-miR-n264	hsa-miR-25-3p	ENSG00000119866	BCL11A	LCLBACD3		Normal/Primary	PAR-CLIP	POSITIVE	DIRECT	DOWN
novel-mol-miR-n264	hsa-miR-25-3p	ENSG00000119866	BCL11A	TZMBL	Cervix	Cancer/Malignant	PAR-CLIP	POSITIVE	DIRECT	DOWN
novel-mol-miR-n264	hsa-miR-25-3p	ENSG00000119888	EPCAM	BETA Cells	Pancreas	Normal/Primary	HITS-CLIP	POSITIVE	DIRECT	DOWN
novel-mol-miR-n264	hsa-miR-25-3p	ENSG00000119927	GPAM	TZMBL	Cervix	Cancer/Malignant	PAR-CLIP	POSITIVE	DIRECT	DOWN
novel-mol-miR-n264	hsa-miR-25-3p	ENSG00000120063	GNA13	HEK293	Kidney	Embryonic/Fetal	PAR-CLIP	POSITIVE	DIRECT	DOWN
novel-mol-miR-n264	hsa-miR-25-3p	ENSG00000120063	GNA13	TZMBL	Cervix	Cancer/Malignant	PAR-CLIP	POSITIVE	DIRECT	DOWN
novel-mol-miR-n264	hsa-miR-25-3p	ENSG00000120137	PANK3	293S	Kidney	Embryonic/Fetal	HITS-CLIP	POSITIVE	DIRECT	DOWN
novel-mol-miR-n264	hsa-miR-25-3p	ENSG00000120137	PANK3	BT474	Mammary Gland	Cancer/Malignant	HITS-CLIP	POSITIVE	DIRECT	DOWN
novel-mol-miR-n264	hsa-miR-25-3p	ENSG00000120253	NUP43	BC1	Pleura	Cancer/Malignant	PAR-CLIP	POSITIVE	DIRECT	DOWN
novel-mol-miR-n264	hsa-miR-25-3p	ENSG00000120253	NUP43	293S	Kidney	Embryonic/Fetal	HITS-CLIP	POSITIVE	DIRECT	DOWN
novel-mol-miR-n264	hsa-miR-25-3p	ENSG00000120253	NUP43	HEK293	Kidney	Embryonic/Fetal	PAR-CLIP	POSITIVE	DIRECT	DOWN
novel-mol-miR-n264	hsa-miR-25-3p	ENSG00000120526	NUDCD1	MCF7	Mammary Gland	Cancer/Malignant	HITS-CLIP	POSITIVE	DIRECT	DOWN
novel-mol-miR-n264	hsa-miR-25-3p	ENSG00000120742	SERP1	MCF7	Mammary Gland	Cancer/Malignant	HITS-CLIP	POSITIVE	DIRECT	DOWN
novel-mol-miR-n264	hsa-miR-25-3p	ENSG00000120784	ZFP30	293S	Kidney	Embryonic/Fetal	HITS-CLIP	POSITIVE	DIRECT	DOWN
novel-mol-miR-n264	hsa-miR-25-3p	ENSG00000120837	NFYB	HEK293	Kidney	Embryonic/Fetal	Chimeric fragments	POSITIVE	DIRECT	DOWN
novel-mol-miR-n264	hsa-miR-25-3p	ENSG00000120948	TARDBP	BC3	Pleura	Cancer/Malignant	HITS-CLIP	POSITIVE	DIRECT	DOWN
novel-mol-miR-n264	hsa-miR-25-3p	ENSG00000120948	TARDBP	293S	Kidney	Embryonic/Fetal	HITS-CLIP	POSITIVE	DIRECT	DOWN
novel-mol-miR-n264	hsa-miR-25-3p	ENSG00000120948	TARDBP	BT474	Mammary Gland	Cancer/Malignant	HITS-CLIP	POSITIVE	DIRECT	DOWN
novel-mol-miR-n264	hsa-miR-25-3p	ENSG00000121039	RDH10	TZMBL	Cervix	Cancer/Malignant	PAR-CLIP	POSITIVE	DIRECT	DOWN
novel-mol-miR-n264	hsa-miR-25-3p	ENSG00000121274	PAPD5	HEK293	Kidney	Embryonic/Fetal	PAR-CLIP	POSITIVE	DIRECT	DOWN
novel-mol-miR-n264	hsa-miR-25-3p	ENSG00000121274	PAPD5	BT474	Mammary Gland	Cancer/Malignant	HITS-CLIP	POSITIVE	DIRECT	DOWN
novel-mol-miR-n264	hsa-miR-25-3p	ENSG00000121274	PAPD5	MCF7	Mammary Gland	Cancer/Malignant	HITS-CLIP	POSITIVE	DIRECT	DOWN
novel-mol-miR-n264	hsa-miR-25-3p	ENSG00000121417	ZNF211	BETA Cells	Pancreas	Normal/Primary	HITS-CLIP	POSITIVE	DIRECT	DOWN
novel-mol-miR-n264	hsa-miR-25-3p	ENSG00000122034	GTF3A	HEK293	Kidney	Embryonic/Fetal	PAR-CLIP	POSITIVE	DIRECT	DOWN
novel-mol-miR-n264	hsa-miR-25-3p	ENSG00000122140	MRPS2	HEK293	Kidney	Embryonic/Fetal	PAR-CLIP	POSITIVE	DIRECT	DOWN
novel-mol-miR-n264	hsa-miR-25-3p	ENSG00000122140	MRPS2	TZMBL	Cervix	Cancer/Malignant	PAR-CLIP	POSITIVE	DIRECT	DOWN
novel-mol-miR-n264	hsa-miR-25-3p	ENSG00000122335	SERAC1	293S	Kidney	Embryonic/Fetal	HITS-CLIP	POSITIVE	DIRECT	DOWN
novel-mol-miR-n264	hsa-miR-25-3p	ENSG00000122557	HERPUD2	HELA	Cervix	Cancer/Malignant	HITS-CLIP	POSITIVE	DIRECT	DOWN
novel-mol-miR-n264	hsa-miR-25-3p	ENSG00000122912	SLC25A16	HEK293	Kidney	Embryonic/Fetal	Chimeric fragments	POSITIVE	DIRECT	DOWN
novel-mol-miR-n264	hsa-miR-25-3p	ENSG00000122958	VPS26A	HS5	Bone Marrow	Normal/Primary	HITS-CLIP	POSITIVE	DIRECT	DOWN
novel-mol-miR-n264	hsa-miR-25-3p	ENSG00000122958	VPS26A	BT474	Mammary Gland	Cancer/Malignant	HITS-CLIP	POSITIVE	DIRECT	DOWN
novel-mol-miR-n264	hsa-miR-25-3p	ENSG00000122958	VPS26A	MCF7	Mammary Gland	Cancer/Malignant	HITS-CLIP	POSITIVE	DIRECT	DOWN
novel-mol-miR-n264	hsa-miR-25-3p	ENSG00000123066	MED13L	MCF7	Mammary Gland	Cancer/Malignant	HITS-CLIP	POSITIVE	DIRECT	DOWN
novel-mol-miR-n264	hsa-miR-25-3p	ENSG00000123091	RNF11	293S	Kidney	Embryonic/Fetal	HITS-CLIP	POSITIVE	DIRECT	DOWN
novel-mol-miR-n264	hsa-miR-25-3p	ENSG00000123091	RNF11	BT474	Mammary Gland	Cancer/Malignant	HITS-CLIP	POSITIVE	DIRECT	DOWN
novel-mol-miR-n264	hsa-miR-25-3p	ENSG00000123200	ZC3H13	BETA Cells	Pancreas	Normal/Primary	HITS-CLIP	POSITIVE	DIRECT	DOWN
novel-mol-miR-n264	hsa-miR-25-3p	ENSG00000123411	IKZF4	HEK293	Kidney	Embryonic/Fetal	Chimeric fragments	POSITIVE	DIRECT	DOWN
novel-mol-miR-n264	hsa-miR-25-3p	ENSG00000123505	AMD1	HEK293	Kidney	Embryonic/Fetal	PAR-CLIP	POSITIVE	DIRECT	DOWN
novel-mol-miR-n264	hsa-miR-25-3p	ENSG00000123552	USP45	LCL35		Normal/Primary	PAR-CLIP	POSITIVE	DIRECT	DOWN
novel-mol-miR-n264	hsa-miR-25-3p	ENSG00000123575	FAM199X	293S	Kidney	Embryonic/Fetal	HITS-CLIP	POSITIVE	DIRECT	DOWN
novel-mol-miR-n264	hsa-miR-25-3p	ENSG00000123575	FAM199X	MCF7	Mammary Gland	Cancer/Malignant	HITS-CLIP	POSITIVE	DIRECT	DOWN
novel-mol-miR-n264	hsa-miR-25-3p	ENSG00000123636	BAZ2B	BC1	Pleura	Cancer/Malignant	PAR-CLIP	POSITIVE	DIRECT	DOWN
novel-mol-miR-n264	hsa-miR-25-3p	ENSG00000123636	BAZ2B	HEK293	Kidney	Embryonic/Fetal	PAR-CLIP	POSITIVE	DIRECT	DOWN
novel-mol-miR-n264	hsa-miR-25-3p	ENSG00000123843	C4BPB	HELA	Cervix	Cancer/Malignant	HITS-CLIP	POSITIVE	DIRECT	DOWN
novel-mol-miR-n264	hsa-miR-25-3p	ENSG00000124140	SLC12A5	MCF7	Mammary Gland	Cancer/Malignant	PAR-CLIP	POSITIVE	DIRECT	DOWN
novel-mol-miR-n264	hsa-miR-25-3p	ENSG00000124151	NCOA3	293S	Kidney	Embryonic/Fetal	HITS-CLIP	POSITIVE	DIRECT	DOWN
novel-mol-miR-n264	hsa-miR-25-3p	ENSG00000124151	NCOA3	MDAMB231	Mammary Gland	Cancer/Malignant	HITS-CLIP	POSITIVE	DIRECT	DOWN
novel-mol-miR-n264	hsa-miR-25-3p	ENSG00000124198	ARFGEF2	HS5	Bone Marrow	Normal/Primary	HITS-CLIP	POSITIVE	DIRECT	DOWN
novel-mol-miR-n264	hsa-miR-25-3p	ENSG00000124459	ZNF45	HEK293	Kidney	Embryonic/Fetal	PAR-CLIP	POSITIVE	DIRECT	DOWN
novel-mol-miR-n264	hsa-miR-25-3p	ENSG00000124486	USP9X	HS5	Bone Marrow	Normal/Primary	HITS-CLIP	POSITIVE	DIRECT	DOWN
novel-mol-miR-n264	hsa-miR-25-3p	ENSG00000124486	USP9X	BETA Cells	Pancreas	Normal/Primary	HITS-CLIP	POSITIVE	DIRECT	DOWN
novel-mol-miR-n264	hsa-miR-25-3p	ENSG00000124486	USP9X	293S	Kidney	Embryonic/Fetal	HITS-CLIP	POSITIVE	DIRECT	DOWN
novel-mol-miR-n264	hsa-miR-25-3p	ENSG00000124486	USP9X	MCF7	Mammary Gland	Cancer/Malignant	HITS-CLIP	POSITIVE	DIRECT	DOWN
novel-mol-miR-n264	hsa-miR-25-3p	ENSG00000124486	USP9X	TZMBL	Cervix	Cancer/Malignant	PAR-CLIP	POSITIVE	DIRECT	DOWN
novel-mol-miR-n264	hsa-miR-25-3p	ENSG00000124532	MRS2	HEK293	Kidney	Embryonic/Fetal	PAR-CLIP	POSITIVE	DIRECT	DOWN
novel-mol-miR-n264	hsa-miR-25-3p	ENSG00000124535	WRNIP1	HEK293	Kidney	Embryonic/Fetal	PAR-CLIP	POSITIVE	DIRECT	DOWN
novel-mol-miR-n264	hsa-miR-25-3p	ENSG00000124762	CDKN1A	LCL	Peripheral Blood	Normal/Primary	Luciferase Reporter Assay	POSITIVE	DIRECT	DOWN
novel-mol-miR-n264	hsa-miR-25-3p	ENSG00000124766	SOX4	HEK293	Kidney	Embryonic/Fetal	PAR-CLIP	POSITIVE	DIRECT	DOWN
novel-mol-miR-n264	hsa-miR-25-3p	ENSG00000124766	SOX4	293S	Kidney	Embryonic/Fetal	HITS-CLIP	POSITIVE	DIRECT	DOWN
novel-mol-miR-n264	hsa-miR-25-3p	ENSG00000124766	SOX4	ESC	Embryo	Embryonic/Fetal,Stem/Progenitor	PAR-CLIP	POSITIVE	DIRECT	DOWN
novel-mol-miR-n264	hsa-miR-25-3p	ENSG00000124766	SOX4	BT474	Mammary Gland	Cancer/Malignant	HITS-CLIP	POSITIVE	DIRECT	DOWN
novel-mol-miR-n264	hsa-miR-25-3p	ENSG00000124766	SOX4	LCL35		Normal/Primary	PAR-CLIP	POSITIVE	DIRECT	DOWN
novel-mol-miR-n264	hsa-miR-25-3p	ENSG00000124766	SOX4	LCLBAC		Normal/Primary	PAR-CLIP	POSITIVE	DIRECT	DOWN
novel-mol-miR-n264	hsa-miR-25-3p	ENSG00000124766	SOX4	C8166	Bone Marrow	Cancer/Malignant	PAR-CLIP	POSITIVE	DIRECT	DOWN
novel-mol-miR-n264	hsa-miR-25-3p	ENSG00000124766	SOX4	HELA	Cervix	Cancer/Malignant	HITS-CLIP	POSITIVE	DIRECT	DOWN
novel-mol-miR-n264	hsa-miR-25-3p	ENSG00000124766	SOX4	HEK293	Kidney	Embryonic/Fetal	Chimeric fragments	POSITIVE	DIRECT	DOWN
novel-mol-miR-n264	hsa-miR-25-3p	ENSG00000124786	SLC35B3	BETA Cells	Pancreas	Normal/Primary	HITS-CLIP	POSITIVE	DIRECT	DOWN
novel-mol-miR-n264	hsa-miR-25-3p	ENSG00000124788	ATXN1	HEK293	Kidney	Embryonic/Fetal	PAR-CLIP	POSITIVE	DIRECT	DOWN
novel-mol-miR-n264	hsa-miR-25-3p	ENSG00000124942	AHNAK	MCF7	Mammary Gland	Cancer/Malignant	HITS-CLIP	POSITIVE	DIRECT	DOWN
novel-mol-miR-n264	hsa-miR-25-3p	ENSG00000125107	CNOT1	BC3	Pleura	Cancer/Malignant	HITS-CLIP	POSITIVE	DIRECT	DOWN
novel-mol-miR-n264	hsa-miR-25-3p	ENSG00000125107	CNOT1	HEK293	Kidney	Embryonic/Fetal	PAR-CLIP	POSITIVE	DIRECT	DOWN
novel-mol-miR-n264	hsa-miR-25-3p	ENSG00000125166	GOT2	MCF7	Mammary Gland	Cancer/Malignant	HITS-CLIP	POSITIVE	DIRECT	DOWN
novel-mol-miR-n264	hsa-miR-25-3p	ENSG00000125347	IRF1	293S	Kidney	Embryonic/Fetal	HITS-CLIP	POSITIVE	DIRECT	DOWN
novel-mol-miR-n264	hsa-miR-25-3p	ENSG00000125356	NDUFA1	HELA	Cervix	Cancer/Malignant	HITS-CLIP	POSITIVE	DIRECT	DOWN
novel-mol-miR-n264	hsa-miR-25-3p	ENSG00000125484	GTF3C4	293S	Kidney	Embryonic/Fetal	HITS-CLIP	POSITIVE	DIRECT	DOWN
novel-mol-miR-n264	hsa-miR-25-3p	ENSG00000125484	GTF3C4	BT474	Mammary Gland	Cancer/Malignant	HITS-CLIP	POSITIVE	DIRECT	DOWN
novel-mol-miR-n264	hsa-miR-25-3p	ENSG00000125503	PPP1R12C	293S	Kidney	Embryonic/Fetal	HITS-CLIP	POSITIVE	DIRECT	DOWN
novel-mol-miR-n264	hsa-miR-25-3p	ENSG00000125629	INSIG2	BC1	Pleura	Cancer/Malignant	PAR-CLIP	POSITIVE	DIRECT	DOWN
novel-mol-miR-n264	hsa-miR-25-3p	ENSG00000125629	INSIG2	HEK293	Kidney	Embryonic/Fetal	PAR-CLIP	POSITIVE	DIRECT	DOWN
novel-mol-miR-n264	hsa-miR-25-3p	ENSG00000125656	CLPP	TZMBL	Cervix	Cancer/Malignant	PAR-CLIP	POSITIVE	DIRECT	DOWN
novel-mol-miR-n264	hsa-miR-25-3p	ENSG00000125676	THOC2	HEK293	Kidney	Embryonic/Fetal	PAR-CLIP	POSITIVE	DIRECT	DOWN
novel-mol-miR-n264	hsa-miR-25-3p	ENSG00000125676	THOC2	BT474	Mammary Gland	Cancer/Malignant	HITS-CLIP	POSITIVE	DIRECT	DOWN
novel-mol-miR-n264	hsa-miR-25-3p	ENSG00000125827	TMX4	BETA Cells	Pancreas	Normal/Primary	HITS-CLIP	POSITIVE	DIRECT	DOWN
novel-mol-miR-n264	hsa-miR-25-3p	ENSG00000125834	STK35	HEK293	Kidney	Embryonic/Fetal	PAR-CLIP	POSITIVE	DIRECT	DOWN
novel-mol-miR-n264	hsa-miR-25-3p	ENSG00000125834	STK35	C8166	Bone Marrow	Cancer/Malignant	PAR-CLIP	POSITIVE	DIRECT	DOWN
novel-mol-miR-n264	hsa-miR-25-3p	ENSG00000125844	RRBP1	BETA Cells	Pancreas	Normal/Primary	HITS-CLIP	POSITIVE	DIRECT	DOWN
novel-mol-miR-n264	hsa-miR-25-3p	ENSG00000125863	MKKS	HEK293	Kidney	Embryonic/Fetal	Chimeric fragments	POSITIVE	DIRECT	DOWN
novel-mol-miR-n264	hsa-miR-25-3p	ENSG00000125868	DSTN	HS27A	Bone Marrow	Normal/Primary	HITS-CLIP	POSITIVE	DIRECT	DOWN
novel-mol-miR-n264	hsa-miR-25-3p	ENSG00000126216	TUBGCP3	HEK293	Kidney	Embryonic/Fetal	PAR-CLIP	POSITIVE	DIRECT	DOWN
novel-mol-miR-n264	hsa-miR-25-3p	ENSG00000126768	TIMM17B	HEK293	Kidney	Embryonic/Fetal	PAR-CLIP	POSITIVE	DIRECT	DOWN
novel-mol-miR-n264	hsa-miR-25-3p	ENSG00000126821	SGPP1	HEK293	Kidney	Embryonic/Fetal	PAR-CLIP	POSITIVE	DIRECT	DOWN
novel-mol-miR-n264	hsa-miR-25-3p	ENSG00000126822	PLEKHG3	ESC	Embryo	Embryonic/Fetal,Stem/Progenitor	PAR-CLIP	POSITIVE	DIRECT	DOWN
novel-mol-miR-n264	hsa-miR-25-3p	ENSG00000127022	CANX	BCBL1	Bone Marrow	Cancer/Malignant	HITS-CLIP	POSITIVE	DIRECT	DOWN
novel-mol-miR-n264	hsa-miR-25-3p	ENSG00000127022	CANX	HEK293	Kidney	Embryonic/Fetal	PAR-CLIP	POSITIVE	DIRECT	DOWN
novel-mol-miR-n264	hsa-miR-25-3p	ENSG00000127022	CANX	BT474	Mammary Gland	Cancer/Malignant	HITS-CLIP	POSITIVE	DIRECT	DOWN
novel-mol-miR-n264	hsa-miR-25-3p	ENSG00000127022	CANX	MCF7	Mammary Gland	Cancer/Malignant	HITS-CLIP	POSITIVE	DIRECT	DOWN
novel-mol-miR-n264	hsa-miR-25-3p	ENSG00000127125	PPCS	BC1	Pleura	Cancer/Malignant	PAR-CLIP	POSITIVE	DIRECT	DOWN
novel-mol-miR-n264	hsa-miR-25-3p	ENSG00000127125	PPCS	BCBL1	Bone Marrow	Cancer/Malignant	HITS-CLIP	POSITIVE	DIRECT	DOWN
novel-mol-miR-n264	hsa-miR-25-3p	ENSG00000127125	PPCS	293S	Kidney	Embryonic/Fetal	HITS-CLIP	POSITIVE	DIRECT	DOWN
novel-mol-miR-n264	hsa-miR-25-3p	ENSG00000127125	PPCS	HEK293	Kidney	Embryonic/Fetal	PAR-CLIP	POSITIVE	DIRECT	DOWN
novel-mol-miR-n264	hsa-miR-25-3p	ENSG00000127152	BCL11B	MCF7	Mammary Gland	Cancer/Malignant	PAR-CLIP	POSITIVE	DIRECT	DOWN
novel-mol-miR-n264	hsa-miR-25-3p	ENSG00000127334	DYRK2	HEK293	Kidney	Embryonic/Fetal	PAR-CLIP	POSITIVE	DIRECT	DOWN
novel-mol-miR-n264	hsa-miR-25-3p	ENSG00000127481	UBR4	BCBL1	Bone Marrow	Cancer/Malignant	HITS-CLIP	POSITIVE	DIRECT	DOWN
novel-mol-miR-n264	hsa-miR-25-3p	ENSG00000127528	KLF2	BCBL1	Bone Marrow	Cancer/Malignant	HITS-CLIP	POSITIVE	DIRECT	DOWN
novel-mol-miR-n264	hsa-miR-25-3p	ENSG00000127528	KLF2	HEK293	Kidney	Embryonic/Fetal	PAR-CLIP	POSITIVE	DIRECT	DOWN
novel-mol-miR-n264	hsa-miR-25-3p	ENSG00000127603	MACF1	MCF7	Mammary Gland	Cancer/Malignant	HITS-CLIP	POSITIVE	DIRECT	DOWN
novel-mol-miR-n264	hsa-miR-25-3p	ENSG00000127995	CASD1	293S	Kidney	Embryonic/Fetal	HITS-CLIP	POSITIVE	DIRECT	DOWN
novel-mol-miR-n264	hsa-miR-25-3p	ENSG00000127995	CASD1	HEK293	Kidney	Embryonic/Fetal	PAR-CLIP	POSITIVE	DIRECT	DOWN
novel-mol-miR-n264	hsa-miR-25-3p	ENSG00000127995	CASD1	BT474	Mammary Gland	Cancer/Malignant	HITS-CLIP	POSITIVE	DIRECT	DOWN
novel-mol-miR-n264	hsa-miR-25-3p	ENSG00000128059	PPAT	293S	Kidney	Embryonic/Fetal	HITS-CLIP	POSITIVE	DIRECT	DOWN
novel-mol-miR-n264	hsa-miR-25-3p	ENSG00000128059	PPAT	BT474	Mammary Gland	Cancer/Malignant	HITS-CLIP	POSITIVE	DIRECT	DOWN
novel-mol-miR-n264	hsa-miR-25-3p	ENSG00000128245	YWHAH	HMSC	Bone Marrow	Stem/Progenitor	HITS-CLIP	POSITIVE	DIRECT	DOWN
novel-mol-miR-n264	hsa-miR-25-3p	ENSG00000128245	YWHAH	HS5	Bone Marrow	Normal/Primary	HITS-CLIP	POSITIVE	DIRECT	DOWN
novel-mol-miR-n264	hsa-miR-25-3p	ENSG00000128245	YWHAH	MCF7	Mammary Gland	Cancer/Malignant	PAR-CLIP	POSITIVE	DIRECT	DOWN
novel-mol-miR-n264	hsa-miR-25-3p	ENSG00000128245	YWHAH	HEK293	Kidney	Embryonic/Fetal	PAR-CLIP	POSITIVE	DIRECT	DOWN
novel-mol-miR-n264	hsa-miR-25-3p	ENSG00000128245	YWHAH	BT474	Mammary Gland	Cancer/Malignant	HITS-CLIP	POSITIVE	DIRECT	DOWN
novel-mol-miR-n264	hsa-miR-25-3p	ENSG00000128245	YWHAH	TZMBL	Cervix	Cancer/Malignant	PAR-CLIP	POSITIVE	DIRECT	DOWN
novel-mol-miR-n264	hsa-miR-25-3p	ENSG00000128272	ATF4	293S	Kidney	Embryonic/Fetal	HITS-CLIP	POSITIVE	DIRECT	DOWN
novel-mol-miR-n264	hsa-miR-25-3p	ENSG00000128590	DNAJB9	MCF7	Mammary Gland	Cancer/Malignant	PAR-CLIP	POSITIVE	DIRECT	DOWN
novel-mol-miR-n264	hsa-miR-25-3p	ENSG00000128590	DNAJB9	BC1	Pleura	Cancer/Malignant	PAR-CLIP	POSITIVE	DIRECT	DOWN
novel-mol-miR-n264	hsa-miR-25-3p	ENSG00000128590	DNAJB9	BCBL1	Bone Marrow	Cancer/Malignant	HITS-CLIP	POSITIVE	DIRECT	DOWN
novel-mol-miR-n264	hsa-miR-25-3p	ENSG00000128590	DNAJB9	HEK293	Kidney	Embryonic/Fetal	PAR-CLIP	POSITIVE	DIRECT	DOWN
novel-mol-miR-n264	hsa-miR-25-3p	ENSG00000128590	DNAJB9	EF3DAGO2		Normal/Primary	PAR-CLIP	POSITIVE	DIRECT	DOWN
novel-mol-miR-n264	hsa-miR-25-3p	ENSG00000128590	DNAJB9	LCL35		Normal/Primary	PAR-CLIP	POSITIVE	DIRECT	DOWN
novel-mol-miR-n264	hsa-miR-25-3p	ENSG00000128590	DNAJB9	LCLBACD1		Normal/Primary	PAR-CLIP	POSITIVE	DIRECT	DOWN
novel-mol-miR-n264	hsa-miR-25-3p	ENSG00000128590	DNAJB9	LCLBAC		Normal/Primary	PAR-CLIP	POSITIVE	DIRECT	DOWN
novel-mol-miR-n264	hsa-miR-25-3p	ENSG00000128590	DNAJB9	TZMBL	Cervix	Cancer/Malignant	PAR-CLIP	POSITIVE	DIRECT	DOWN
novel-mol-miR-n264	hsa-miR-25-3p	ENSG00000128590	DNAJB9	HELA	Cervix	Cancer/Malignant	HITS-CLIP	POSITIVE	DIRECT	DOWN
novel-mol-miR-n264	hsa-miR-25-3p	ENSG00000128590	DNAJB9	HEK293	Kidney	Embryonic/Fetal	Chimeric fragments	POSITIVE	DIRECT	DOWN
novel-mol-miR-n264	hsa-miR-25-3p	ENSG00000128595	CALU	HELA	Cervix	Cancer/Malignant	HITS-CLIP	POSITIVE	DIRECT	DOWN
novel-mol-miR-n264	hsa-miR-25-3p	ENSG00000128607	KLHDC10	BC1	Pleura	Cancer/Malignant	PAR-CLIP	POSITIVE	DIRECT	DOWN
novel-mol-miR-n264	hsa-miR-25-3p	ENSG00000128607	KLHDC10	BC3	Pleura	Cancer/Malignant	PAR-CLIP	POSITIVE	DIRECT	DOWN
novel-mol-miR-n264	hsa-miR-25-3p	ENSG00000128607	KLHDC10	HEK293	Kidney	Embryonic/Fetal	PAR-CLIP	POSITIVE	DIRECT	DOWN
novel-mol-miR-n264	hsa-miR-25-3p	ENSG00000128607	KLHDC10	BT474	Mammary Gland	Cancer/Malignant	HITS-CLIP	POSITIVE	DIRECT	DOWN
novel-mol-miR-n264	hsa-miR-25-3p	ENSG00000128607	KLHDC10	HEK293	Kidney	Embryonic/Fetal	Chimeric fragments	POSITIVE	DIRECT	DOWN
novel-mol-miR-n264	hsa-miR-25-3p	ENSG00000128641	MYO1B	HEK293	Kidney	Embryonic/Fetal	PAR-CLIP	POSITIVE	DIRECT	DOWN
novel-mol-miR-n264	hsa-miR-25-3p	ENSG00000128833	MYO5C	BT474	Mammary Gland	Cancer/Malignant	HITS-CLIP	POSITIVE	DIRECT	DOWN
novel-mol-miR-n264	hsa-miR-25-3p	ENSG00000129055	ANAPC13	293S	Kidney	Embryonic/Fetal	HITS-CLIP	POSITIVE	DIRECT	DOWN
novel-mol-miR-n264	hsa-miR-25-3p	ENSG00000129055	ANAPC13	BT474	Mammary Gland	Cancer/Malignant	HITS-CLIP	POSITIVE	DIRECT	DOWN
novel-mol-miR-n264	hsa-miR-25-3p	ENSG00000129116	PALLD	BETA Cells	Pancreas	Normal/Primary	HITS-CLIP	POSITIVE	DIRECT	DOWN
novel-mol-miR-n264	hsa-miR-25-3p	ENSG00000129128	SPCS3	HEK293	Kidney	Embryonic/Fetal	Chimeric fragments	POSITIVE	DIRECT	DOWN
novel-mol-miR-n264	hsa-miR-25-3p	ENSG00000129245	FXR2	MCF7	Mammary Gland	Cancer/Malignant	HITS-CLIP	POSITIVE	DIRECT	DOWN
novel-mol-miR-n264	hsa-miR-25-3p	ENSG00000129514	FOXA1	HEK293	Kidney	Embryonic/Fetal	Chimeric fragments	POSITIVE	DIRECT	DOWN
novel-mol-miR-n264	hsa-miR-25-3p	ENSG00000129757	CDKN1C		Gastric	Cancer/Malignant	Luciferase Reporter Assay	POSITIVE	DIRECT	DOWN
novel-mol-miR-n264	hsa-miR-25-3p	ENSG00000130024	PHF10	TZMBL	Cervix	Cancer/Malignant	PAR-CLIP	POSITIVE	DIRECT	DOWN
novel-mol-miR-n264	hsa-miR-25-3p	ENSG00000130147	SH3BP4	BT474	Mammary Gland	Cancer/Malignant	HITS-CLIP	POSITIVE	DIRECT	DOWN
novel-mol-miR-n264	hsa-miR-25-3p	ENSG00000130147	SH3BP4	MCF7	Mammary Gland	Cancer/Malignant	HITS-CLIP	POSITIVE	DIRECT	DOWN
novel-mol-miR-n264	hsa-miR-25-3p	ENSG00000130338	TULP4	BCBL1	Bone Marrow	Cancer/Malignant	HITS-CLIP	POSITIVE	DIRECT	DOWN
novel-mol-miR-n264	hsa-miR-25-3p	ENSG00000130338	TULP4	HEK293	Kidney	Embryonic/Fetal	PAR-CLIP	POSITIVE	DIRECT	DOWN
novel-mol-miR-n264	hsa-miR-25-3p	ENSG00000130338	TULP4	TZMBL	Cervix	Cancer/Malignant	PAR-CLIP	POSITIVE	DIRECT	DOWN
novel-mol-miR-n264	hsa-miR-25-3p	ENSG00000130695	CEP85	FLPIN_TREX_293	Kidney	Normal/Primary	CLASH	POSITIVE	DIRECT	DOWN
novel-mol-miR-n264	hsa-miR-25-3p	ENSG00000130695	CEP85	293S	Kidney	Embryonic/Fetal	HITS-CLIP	POSITIVE	DIRECT	DOWN
novel-mol-miR-n264	hsa-miR-25-3p	ENSG00000130723	PRRC2B	HEK293	Kidney	Embryonic/Fetal	PAR-CLIP	POSITIVE	DIRECT	DOWN
novel-mol-miR-n264	hsa-miR-25-3p	ENSG00000130779	CLIP1	LCL	Peripheral Blood	Normal/Primary	Luciferase Reporter Assay	NEGATIVE	DIRECT
novel-mol-miR-n264	hsa-miR-25-3p	ENSG00000130779	CLIP1	BETA Cells	Pancreas	Normal/Primary	HITS-CLIP	POSITIVE	DIRECT	DOWN
novel-mol-miR-n264	hsa-miR-25-3p	ENSG00000130779	CLIP1	BT474	Mammary Gland	Cancer/Malignant	HITS-CLIP	POSITIVE	DIRECT	DOWN
novel-mol-miR-n264	hsa-miR-25-3p	ENSG00000130779	CLIP1	MCF7	Mammary Gland	Cancer/Malignant	HITS-CLIP	POSITIVE	DIRECT	DOWN
novel-mol-miR-n264	hsa-miR-25-3p	ENSG00000130826	DKC1	MCF7	Mammary Gland	Cancer/Malignant	HITS-CLIP	POSITIVE	DIRECT	DOWN
novel-mol-miR-n264	hsa-miR-25-3p	ENSG00000131023	LATS1	HEK293	Kidney	Embryonic/Fetal	Chimeric fragments	POSITIVE	DIRECT	DOWN
novel-mol-miR-n264	hsa-miR-25-3p	ENSG00000131323	TRAF3	HEK293	Kidney	Embryonic/Fetal	PAR-CLIP	POSITIVE	DIRECT	DOWN
novel-mol-miR-n264	hsa-miR-25-3p	ENSG00000131323	TRAF3	LCL35		Normal/Primary	PAR-CLIP	POSITIVE	DIRECT	DOWN
novel-mol-miR-n264	hsa-miR-25-3p	ENSG00000131374	TBC1D5	HUH7.5	Liver	Cancer/Malignant	CLEAR-CLIP	POSITIVE	DIRECT	DOWN
novel-mol-miR-n264	hsa-miR-25-3p	ENSG00000131459	GFPT2	HS5	Bone Marrow	Normal/Primary	HITS-CLIP	POSITIVE	DIRECT	DOWN
novel-mol-miR-n264	hsa-miR-25-3p	ENSG00000131459	GFPT2	BETA Cells	Pancreas	Normal/Primary	HITS-CLIP	POSITIVE	DIRECT	DOWN
novel-mol-miR-n264	hsa-miR-25-3p	ENSG00000131459	GFPT2	293S	Kidney	Embryonic/Fetal	HITS-CLIP	POSITIVE	DIRECT	DOWN
novel-mol-miR-n264	hsa-miR-25-3p	ENSG00000131503	ANKHD1	HELA	Cervix	Cancer/Malignant	HITS-CLIP	POSITIVE	DIRECT	DOWN
novel-mol-miR-n264	hsa-miR-25-3p	ENSG00000131711	MAP1B	HS5	Bone Marrow	Normal/Primary	HITS-CLIP	POSITIVE	DIRECT	DOWN
novel-mol-miR-n264	hsa-miR-25-3p	ENSG00000131711	MAP1B	293S	Kidney	Embryonic/Fetal	HITS-CLIP	POSITIVE	DIRECT	DOWN
novel-mol-miR-n264	hsa-miR-25-3p	ENSG00000131711	MAP1B	HEK293	Kidney	Embryonic/Fetal	Chimeric fragments	POSITIVE	DIRECT	DOWN
novel-mol-miR-n264	hsa-miR-25-3p	ENSG00000131941	RHPN2	HEK293	Kidney	Embryonic/Fetal	Chimeric fragments	POSITIVE	DIRECT	DOWN
novel-mol-miR-n264	hsa-miR-25-3p	ENSG00000131943	C19orf12	BC1	Pleura	Cancer/Malignant	PAR-CLIP	POSITIVE	DIRECT	DOWN
novel-mol-miR-n264	hsa-miR-25-3p	ENSG00000131943	C19orf12	HEK293	Kidney	Embryonic/Fetal	PAR-CLIP	POSITIVE	DIRECT	DOWN
novel-mol-miR-n264	hsa-miR-25-3p	ENSG00000131943	C19orf12	ESC	Embryo	Embryonic/Fetal,Stem/Progenitor	PAR-CLIP	POSITIVE	DIRECT	DOWN
novel-mol-miR-n264	hsa-miR-25-3p	ENSG00000131943	C19orf12	C8166	Bone Marrow	Cancer/Malignant	PAR-CLIP	POSITIVE	DIRECT	DOWN
novel-mol-miR-n264	hsa-miR-25-3p	ENSG00000131943	C19orf12	TZMBL	Cervix	Cancer/Malignant	PAR-CLIP	POSITIVE	DIRECT	DOWN
novel-mol-miR-n264	hsa-miR-25-3p	ENSG00000131943	C19orf12	HEK293	Kidney	Embryonic/Fetal	Chimeric fragments	POSITIVE	DIRECT	DOWN
novel-mol-miR-n264	hsa-miR-25-3p	ENSG00000132005	HGNC:9982	HEK293	Kidney	Embryonic/Fetal	PAR-CLIP	POSITIVE	DIRECT	DOWN
novel-mol-miR-n264	hsa-miR-25-3p	ENSG00000132005	HGNC:9982	HEK293	Kidney	Embryonic/Fetal	Chimeric fragments	POSITIVE	DIRECT	DOWN
novel-mol-miR-n264	hsa-miR-25-3p	ENSG00000132294	EFR3A	LCLBACD1		Normal/Primary	PAR-CLIP	POSITIVE	DIRECT	DOWN
novel-mol-miR-n264	hsa-miR-25-3p	ENSG00000132326	PER2	MCF7	Mammary Gland	Cancer/Malignant	PAR-CLIP	POSITIVE	DIRECT	DOWN
novel-mol-miR-n264	hsa-miR-25-3p	ENSG00000132326	PER2	BC1	Pleura	Cancer/Malignant	PAR-CLIP	POSITIVE	DIRECT	DOWN
novel-mol-miR-n264	hsa-miR-25-3p	ENSG00000132326	PER2	HEK293	Kidney	Embryonic/Fetal	PAR-CLIP	POSITIVE	DIRECT	DOWN
novel-mol-miR-n264	hsa-miR-25-3p	ENSG00000132326	PER2	BT474	Mammary Gland	Cancer/Malignant	HITS-CLIP	POSITIVE	DIRECT	DOWN
novel-mol-miR-n264	hsa-miR-25-3p	ENSG00000132341	RAN	BT474	Mammary Gland	Cancer/Malignant	HITS-CLIP	POSITIVE	DIRECT	DOWN
novel-mol-miR-n264	hsa-miR-25-3p	ENSG00000132341	RAN	HELA	Cervix	Cancer/Malignant	HITS-CLIP	POSITIVE	DIRECT	DOWN
novel-mol-miR-n264	hsa-miR-25-3p	ENSG00000132383	RPA1	MCF7	Mammary Gland	Cancer/Malignant	HITS-CLIP	POSITIVE	DIRECT	DOWN
novel-mol-miR-n264	hsa-miR-25-3p	ENSG00000132388	UBE2G1	HEK293	Kidney	Embryonic/Fetal	PAR-CLIP	POSITIVE	DIRECT	DOWN
novel-mol-miR-n264	hsa-miR-25-3p	ENSG00000132424	PNISR	BC3	Pleura	Cancer/Malignant	PAR-CLIP	POSITIVE	DIRECT	DOWN
novel-mol-miR-n264	hsa-miR-25-3p	ENSG00000132424	PNISR	HEK293	Kidney	Embryonic/Fetal	PAR-CLIP	POSITIVE	DIRECT	DOWN
novel-mol-miR-n264	hsa-miR-25-3p	ENSG00000132424	PNISR	ESC	Embryo	Embryonic/Fetal,Stem/Progenitor	PAR-CLIP	POSITIVE	DIRECT	DOWN
novel-mol-miR-n264	hsa-miR-25-3p	ENSG00000132424	PNISR	TZMBL	Cervix	Cancer/Malignant	PAR-CLIP	POSITIVE	DIRECT	DOWN
novel-mol-miR-n264	hsa-miR-25-3p	ENSG00000132466	ANKRD17	MCF7	Mammary Gland	Cancer/Malignant	HITS-CLIP	POSITIVE	DIRECT	DOWN
novel-mol-miR-n264	hsa-miR-25-3p	ENSG00000132475	H3F3B	HEK293	Kidney	Embryonic/Fetal	PAR-CLIP	POSITIVE	DIRECT	DOWN
novel-mol-miR-n264	hsa-miR-25-3p	ENSG00000132475	H3F3B	MCF7	Mammary Gland	Cancer/Malignant	HITS-CLIP	POSITIVE	DIRECT	DOWN
novel-mol-miR-n264	hsa-miR-25-3p	ENSG00000132561	MATN2	HEK293	Kidney	Embryonic/Fetal	Chimeric fragments	POSITIVE	DIRECT	DOWN
novel-mol-miR-n264	hsa-miR-25-3p	ENSG00000132646	PCNA	BC1	Pleura	Cancer/Malignant	PAR-CLIP	POSITIVE	DIRECT	DOWN
novel-mol-miR-n264	hsa-miR-25-3p	ENSG00000132646	PCNA	BC3	Pleura	Cancer/Malignant	PAR-CLIP	POSITIVE	DIRECT	DOWN
novel-mol-miR-n264	hsa-miR-25-3p	ENSG00000132646	PCNA	HEK293	Kidney	Embryonic/Fetal	PAR-CLIP	POSITIVE	DIRECT	DOWN
novel-mol-miR-n264	hsa-miR-25-3p	ENSG00000132646	PCNA	TZMBL	Cervix	Cancer/Malignant	PAR-CLIP	POSITIVE	DIRECT	DOWN
novel-mol-miR-n264	hsa-miR-25-3p	ENSG00000132842	AP3B1	MCF7	Mammary Gland	Cancer/Malignant	HITS-CLIP	POSITIVE	DIRECT	DOWN
novel-mol-miR-n264	hsa-miR-25-3p	ENSG00000133059	DSTYK	BETA Cells	Pancreas	Normal/Primary	HITS-CLIP	POSITIVE	DIRECT	DOWN
novel-mol-miR-n264	hsa-miR-25-3p	ENSG00000133059	DSTYK	BT474	Mammary Gland	Cancer/Malignant	HITS-CLIP	POSITIVE	DIRECT	DOWN
novel-mol-miR-n264	hsa-miR-25-3p	ENSG00000133124	IRS4	293S	Kidney	Embryonic/Fetal	HITS-CLIP	POSITIVE	DIRECT	DOWN
novel-mol-miR-n264	hsa-miR-25-3p	ENSG00000133135	RNF128	293S	Kidney	Embryonic/Fetal	HITS-CLIP	POSITIVE	DIRECT	DOWN
novel-mol-miR-n264	hsa-miR-25-3p	ENSG00000133193	FAM104A	HEK293	Kidney	Embryonic/Fetal	PAR-CLIP	POSITIVE	DIRECT	DOWN
novel-mol-miR-n264	hsa-miR-25-3p	ENSG00000133193	FAM104A	293S	Kidney	Embryonic/Fetal	HITS-CLIP	POSITIVE	DIRECT	DOWN
novel-mol-miR-n264	hsa-miR-25-3p	ENSG00000133193	FAM104A	HEK293	Kidney	Embryonic/Fetal	Chimeric fragments	POSITIVE	DIRECT	DOWN
novel-mol-miR-n264	hsa-miR-25-3p	ENSG00000133243	BTBD2	HEK293	Kidney	Embryonic/Fetal	PAR-CLIP	POSITIVE	DIRECT	DOWN
novel-mol-miR-n264	hsa-miR-25-3p	ENSG00000133657	ATP13A3	BC3	Pleura	Cancer/Malignant	HITS-CLIP	POSITIVE	DIRECT	DOWN
novel-mol-miR-n264	hsa-miR-25-3p	ENSG00000133657	ATP13A3	BT474	Mammary Gland	Cancer/Malignant	HITS-CLIP	POSITIVE	DIRECT	DOWN
novel-mol-miR-n264	hsa-miR-25-3p	ENSG00000133657	ATP13A3	MCF7	Mammary Gland	Cancer/Malignant	HITS-CLIP	POSITIVE	DIRECT	DOWN
novel-mol-miR-n264	hsa-miR-25-3p	ENSG00000133657	ATP13A3	TZMBL	Cervix	Cancer/Malignant	PAR-CLIP	POSITIVE	DIRECT	DOWN
novel-mol-miR-n264	hsa-miR-25-3p	ENSG00000133703	KRAS	BETA Cells	Pancreas	Normal/Primary	HITS-CLIP	POSITIVE	DIRECT	DOWN
novel-mol-miR-n264	hsa-miR-25-3p	ENSG00000133703	KRAS	293S	Kidney	Embryonic/Fetal	HITS-CLIP	POSITIVE	DIRECT	DOWN
novel-mol-miR-n264	hsa-miR-25-3p	ENSG00000133703	KRAS	HEK293	Kidney	Embryonic/Fetal	PAR-CLIP	POSITIVE	DIRECT	DOWN
novel-mol-miR-n264	hsa-miR-25-3p	ENSG00000133704	IPO8	293S	Kidney	Embryonic/Fetal	HITS-CLIP	POSITIVE	DIRECT	DOWN
novel-mol-miR-n264	hsa-miR-25-3p	ENSG00000133858	ZFC3H1	MCF7	Mammary Gland	Cancer/Malignant	PAR-CLIP	POSITIVE	DIRECT	DOWN
novel-mol-miR-n264	hsa-miR-25-3p	ENSG00000133858	ZFC3H1	ESC	Embryo	Embryonic/Fetal,Stem/Progenitor	PAR-CLIP	POSITIVE	DIRECT	DOWN
novel-mol-miR-n264	hsa-miR-25-3p	ENSG00000133858	ZFC3H1	LCL35		Normal/Primary	PAR-CLIP	POSITIVE	DIRECT	DOWN
novel-mol-miR-n264	hsa-miR-25-3p	ENSG00000133858	ZFC3H1	HELA	Cervix	Cancer/Malignant	HITS-CLIP	POSITIVE	DIRECT	DOWN
novel-mol-miR-n264	hsa-miR-25-3p	ENSG00000133985	TTC9	HEK293	Kidney	Embryonic/Fetal	Chimeric fragments	POSITIVE	DIRECT	DOWN
novel-mol-miR-n264	hsa-miR-25-3p	ENSG00000134109	EDEM1	293S	Kidney	Embryonic/Fetal	HITS-CLIP	POSITIVE	DIRECT	DOWN
novel-mol-miR-n264	hsa-miR-25-3p	ENSG00000134109	EDEM1	HEK293	Kidney	Embryonic/Fetal	PAR-CLIP	POSITIVE	DIRECT	DOWN
novel-mol-miR-n264	hsa-miR-25-3p	ENSG00000134109	EDEM1	BT474	Mammary Gland	Cancer/Malignant	HITS-CLIP	POSITIVE	DIRECT	DOWN
novel-mol-miR-n264	hsa-miR-25-3p	ENSG00000134109	EDEM1	TZMBL	Cervix	Cancer/Malignant	PAR-CLIP	POSITIVE	DIRECT	DOWN
novel-mol-miR-n264	hsa-miR-25-3p	ENSG00000134109	EDEM1	HELA	Cervix	Cancer/Malignant	HITS-CLIP	POSITIVE	DIRECT	DOWN
novel-mol-miR-n264	hsa-miR-25-3p	ENSG00000134247	PTGFRN	MCF7	Mammary Gland	Cancer/Malignant	PAR-CLIP	POSITIVE	DIRECT	DOWN
novel-mol-miR-n264	hsa-miR-25-3p	ENSG00000134247	PTGFRN	TZMBL	Cervix	Cancer/Malignant	PAR-CLIP	POSITIVE	DIRECT	DOWN
novel-mol-miR-n264	hsa-miR-25-3p	ENSG00000134250	NOTCH2	MCF7	Mammary Gland	Cancer/Malignant	HITS-CLIP	POSITIVE	DIRECT	DOWN
novel-mol-miR-n264	hsa-miR-25-3p	ENSG00000134294	SLC38A2	HEK293	Kidney	Embryonic/Fetal	PAR-CLIP	POSITIVE	DIRECT	DOWN
novel-mol-miR-n264	hsa-miR-25-3p	ENSG00000134317	GRHL1	BT474	Mammary Gland	Cancer/Malignant	HITS-CLIP	POSITIVE	DIRECT	DOWN
novel-mol-miR-n264	hsa-miR-25-3p	ENSG00000134318	ROCK2	MCF7	Mammary Gland	Cancer/Malignant	HITS-CLIP	POSITIVE	DIRECT	DOWN
novel-mol-miR-n264	hsa-miR-25-3p	ENSG00000134352	IL6ST	BT474	Mammary Gland	Cancer/Malignant	HITS-CLIP	POSITIVE	DIRECT	DOWN
novel-mol-miR-n264	hsa-miR-25-3p	ENSG00000134684	YARS	BC3	Pleura	Cancer/Malignant	PAR-CLIP	POSITIVE	DIRECT	DOWN
novel-mol-miR-n264	hsa-miR-25-3p	ENSG00000134852	CLOCK	BC1	Pleura	Cancer/Malignant	PAR-CLIP	POSITIVE	DIRECT	DOWN
novel-mol-miR-n264	hsa-miR-25-3p	ENSG00000135018	UBQLN1	BCBL1	Bone Marrow	Cancer/Malignant	HITS-CLIP	POSITIVE	DIRECT	DOWN
novel-mol-miR-n264	hsa-miR-25-3p	ENSG00000135048	TMEM2	TZMBL	Cervix	Cancer/Malignant	PAR-CLIP	POSITIVE	DIRECT	DOWN
novel-mol-miR-n264	hsa-miR-25-3p	ENSG00000135148	TRAFD1	HEK293	Kidney	Embryonic/Fetal	PAR-CLIP	POSITIVE	DIRECT	DOWN
novel-mol-miR-n264	hsa-miR-25-3p	ENSG00000135249	RINT1	BT474	Mammary Gland	Cancer/Malignant	HITS-CLIP	POSITIVE	DIRECT	DOWN
novel-mol-miR-n264	hsa-miR-25-3p	ENSG00000135269	TES	HELA	Cervix	Cancer/Malignant	HITS-CLIP	POSITIVE	DIRECT	DOWN
novel-mol-miR-n264	hsa-miR-25-3p	ENSG00000135297	MTO1	293S	Kidney	Embryonic/Fetal	HITS-CLIP	POSITIVE	DIRECT	DOWN
novel-mol-miR-n264	hsa-miR-25-3p	ENSG00000135316	SYNCRIP	HEK293	Kidney	Embryonic/Fetal	Chimeric fragments	POSITIVE	DIRECT	DOWN
novel-mol-miR-n264	hsa-miR-25-3p	ENSG00000135446	CDK4	FLPIN_TREX_293	Kidney	Normal/Primary	CLASH	POSITIVE	DIRECT	DOWN
novel-mol-miR-n264	hsa-miR-25-3p	ENSG00000135535	CD164	TZMBL	Cervix	Cancer/Malignant	PAR-CLIP	POSITIVE	DIRECT	DOWN
novel-mol-miR-n264	hsa-miR-25-3p	ENSG00000135679	MDM2	MCF7	Mammary Gland	Cancer/Malignant	PAR-CLIP	POSITIVE	DIRECT	DOWN
novel-mol-miR-n264	hsa-miR-25-3p	ENSG00000135679	MDM2	BC1	Pleura	Cancer/Malignant	PAR-CLIP	POSITIVE	DIRECT	DOWN
novel-mol-miR-n264	hsa-miR-25-3p	ENSG00000135679	MDM2	BCBL1	Bone Marrow	Cancer/Malignant	HITS-CLIP	POSITIVE	DIRECT	DOWN
novel-mol-miR-n264	hsa-miR-25-3p	ENSG00000135679	MDM2	293S	Kidney	Embryonic/Fetal	HITS-CLIP	POSITIVE	DIRECT	DOWN
novel-mol-miR-n264	hsa-miR-25-3p	ENSG00000135679	MDM2	HEK293	Kidney	Embryonic/Fetal	PAR-CLIP	POSITIVE	DIRECT	DOWN
novel-mol-miR-n264	hsa-miR-25-3p	ENSG00000135679	MDM2	ESC	Embryo	Embryonic/Fetal,Stem/Progenitor	PAR-CLIP	POSITIVE	DIRECT	DOWN
novel-mol-miR-n264	hsa-miR-25-3p	ENSG00000135679	MDM2	BT474	Mammary Gland	Cancer/Malignant	HITS-CLIP	POSITIVE	DIRECT	DOWN
novel-mol-miR-n264	hsa-miR-25-3p	ENSG00000135679	MDM2	MCF7	Mammary Gland	Cancer/Malignant	HITS-CLIP	POSITIVE	DIRECT	DOWN
novel-mol-miR-n264	hsa-miR-25-3p	ENSG00000135679	MDM2	HELA	Cervix	Cancer/Malignant	HITS-CLIP	POSITIVE	DIRECT	DOWN
novel-mol-miR-n264	hsa-miR-25-3p	ENSG00000135679	MDM2	Glioblastoma	Nervous	Cancer/Malignant	Luciferase Reporter Assay	POSITIVE	DIRECT	DOWN
novel-mol-miR-n264	hsa-miR-25-3p	ENSG00000135679	MDM2	HEK293	Kidney	Embryonic/Fetal	Chimeric fragments	POSITIVE	DIRECT	DOWN
novel-mol-miR-n264	hsa-miR-25-3p	ENSG00000135720	DYNC1LI2	HEK293	Kidney	Embryonic/Fetal	PAR-CLIP	POSITIVE	DIRECT	DOWN
novel-mol-miR-n264	hsa-miR-25-3p	ENSG00000135842	FAM129A	HEK293	Kidney	Embryonic/Fetal	PAR-CLIP	POSITIVE	DIRECT	DOWN
novel-mol-miR-n264	hsa-miR-25-3p	ENSG00000135842	FAM129A	HEK293	Kidney	Embryonic/Fetal	Chimeric fragments	POSITIVE	DIRECT	DOWN
novel-mol-miR-n264	hsa-miR-25-3p	ENSG00000135900	MRPL44	TZMBL	Cervix	Cancer/Malignant	PAR-CLIP	POSITIVE	DIRECT	DOWN
novel-mol-miR-n264	hsa-miR-25-3p	ENSG00000135903	PAX3	HEK293	Kidney	Embryonic/Fetal	PAR-CLIP	POSITIVE	DIRECT	DOWN
novel-mol-miR-n264	hsa-miR-25-3p	ENSG00000135926	TMBIM1	TZMBL	Cervix	Cancer/Malignant	PAR-CLIP	POSITIVE	DIRECT	DOWN
novel-mol-miR-n264	hsa-miR-25-3p	ENSG00000135940	COX5B	HEK293	Kidney	Embryonic/Fetal	PAR-CLIP	POSITIVE	DIRECT	DOWN
novel-mol-miR-n264	hsa-miR-25-3p	ENSG00000136045	PWP1	BCBL1	Bone Marrow	Cancer/Malignant	HITS-CLIP	POSITIVE	DIRECT	DOWN
novel-mol-miR-n264	hsa-miR-25-3p	ENSG00000136045	PWP1	HEK293	Kidney	Embryonic/Fetal	PAR-CLIP	POSITIVE	DIRECT	DOWN
novel-mol-miR-n264	hsa-miR-25-3p	ENSG00000136045	PWP1	MCF7	Mammary Gland	Cancer/Malignant	HITS-CLIP	POSITIVE	DIRECT	DOWN
novel-mol-miR-n264	hsa-miR-25-3p	ENSG00000136045	PWP1	HELA	Cervix	Cancer/Malignant	HITS-CLIP	POSITIVE	DIRECT	DOWN
novel-mol-miR-n264	hsa-miR-25-3p	ENSG00000136141	LRCH1	BCBL1	Bone Marrow	Cancer/Malignant	HITS-CLIP	POSITIVE	DIRECT	DOWN
novel-mol-miR-n264	hsa-miR-25-3p	ENSG00000136141	LRCH1	293S	Kidney	Embryonic/Fetal	HITS-CLIP	POSITIVE	DIRECT	DOWN
novel-mol-miR-n264	hsa-miR-25-3p	ENSG00000136141	LRCH1	HEK293	Kidney	Embryonic/Fetal	Chimeric fragments	POSITIVE	DIRECT	DOWN
novel-mol-miR-n264	hsa-miR-25-3p	ENSG00000136152	COG3	293S	Kidney	Embryonic/Fetal	HITS-CLIP	POSITIVE	DIRECT	DOWN
novel-mol-miR-n264	hsa-miR-25-3p	ENSG00000136152	COG3	HEK293	Kidney	Embryonic/Fetal	Chimeric fragments	POSITIVE	DIRECT	DOWN
novel-mol-miR-n264	hsa-miR-25-3p	ENSG00000136156	ITM2B	HEK293	Kidney	Embryonic/Fetal	PAR-CLIP	POSITIVE	DIRECT	DOWN
novel-mol-miR-n264	hsa-miR-25-3p	ENSG00000136156	ITM2B	ESC	Embryo	Embryonic/Fetal,Stem/Progenitor	PAR-CLIP	POSITIVE	DIRECT	DOWN
novel-mol-miR-n264	hsa-miR-25-3p	ENSG00000136169	SETDB2	HEK293	Kidney	Embryonic/Fetal	PAR-CLIP	POSITIVE	DIRECT	DOWN
novel-mol-miR-n264	hsa-miR-25-3p	ENSG00000136193	SCRN1	MCF7	Mammary Gland	Cancer/Malignant	HITS-CLIP	POSITIVE	DIRECT	DOWN
novel-mol-miR-n264	hsa-miR-25-3p	ENSG00000136240	KDELR2	MCF7	Mammary Gland	Cancer/Malignant	HITS-CLIP	POSITIVE	DIRECT	DOWN
novel-mol-miR-n264	hsa-miR-25-3p	ENSG00000136451	VEZF1	BT474	Mammary Gland	Cancer/Malignant	HITS-CLIP	POSITIVE	DIRECT	DOWN
novel-mol-miR-n264	hsa-miR-25-3p	ENSG00000136754	ABI1	MCF7	Mammary Gland	Cancer/Malignant	HITS-CLIP	POSITIVE	DIRECT	DOWN
novel-mol-miR-n264	hsa-miR-25-3p	ENSG00000136826	KLF4	BETA Cells	Pancreas	Normal/Primary	HITS-CLIP	POSITIVE	DIRECT	DOWN
novel-mol-miR-n264	hsa-miR-25-3p	ENSG00000136826	KLF4	HELA	Cervix	Cancer/Malignant	HITS-CLIP	POSITIVE	DIRECT	DOWN
novel-mol-miR-n264	hsa-miR-25-3p	ENSG00000136848	DAB2IP	HEK293	Kidney	Embryonic/Fetal	PAR-CLIP	POSITIVE	DIRECT	DOWN
novel-mol-miR-n264	hsa-miR-25-3p	ENSG00000136848	DAB2IP	BT474	Mammary Gland	Cancer/Malignant	HITS-CLIP	POSITIVE	DIRECT	DOWN
novel-mol-miR-n264	hsa-miR-25-3p	ENSG00000136868	SLC31A1	BT474	Mammary Gland	Cancer/Malignant	HITS-CLIP	POSITIVE	DIRECT	DOWN
novel-mol-miR-n264	hsa-miR-25-3p	ENSG00000136935	GOLGA1	BC1	Pleura	Cancer/Malignant	PAR-CLIP	POSITIVE	DIRECT	DOWN
novel-mol-miR-n264	hsa-miR-25-3p	ENSG00000136935	GOLGA1	LCL35		Normal/Primary	PAR-CLIP	POSITIVE	DIRECT	DOWN
novel-mol-miR-n264	hsa-miR-25-3p	ENSG00000136935	GOLGA1	LCLBACD3		Normal/Primary	PAR-CLIP	POSITIVE	DIRECT	DOWN
novel-mol-miR-n264	hsa-miR-25-3p	ENSG00000137040	RANBP6	HEK293	Kidney	Embryonic/Fetal	PAR-CLIP	POSITIVE	DIRECT	DOWN
novel-mol-miR-n264	hsa-miR-25-3p	ENSG00000137055	PLAA	TZMBL	Cervix	Cancer/Malignant	PAR-CLIP	POSITIVE	DIRECT	DOWN
novel-mol-miR-n264	hsa-miR-25-3p	ENSG00000137075	RNF38	HELA	Cervix	Cancer/Malignant	HITS-CLIP	POSITIVE	DIRECT	DOWN
novel-mol-miR-n264	hsa-miR-25-3p	ENSG00000137076	TLN1	FLPIN_TREX_293	Kidney	Normal/Primary	CLASH	POSITIVE	DIRECT	DOWN
novel-mol-miR-n264	hsa-miR-25-3p	ENSG00000137310	TCF19	HEK293	Kidney	Embryonic/Fetal	PAR-CLIP	POSITIVE	DIRECT	DOWN
novel-mol-miR-n264	hsa-miR-25-3p	ENSG00000137440	FGFBP1	HELA	Cervix	Cancer/Malignant	HITS-CLIP	POSITIVE	DIRECT	DOWN
novel-mol-miR-n264	hsa-miR-25-3p	ENSG00000137449	CPEB2	HS5	Bone Marrow	Normal/Primary	HITS-CLIP	POSITIVE	DIRECT	DOWN
novel-mol-miR-n264	hsa-miR-25-3p	ENSG00000137449	CPEB2	293S	Kidney	Embryonic/Fetal	HITS-CLIP	POSITIVE	DIRECT	DOWN
novel-mol-miR-n264	hsa-miR-25-3p	ENSG00000137449	CPEB2	HEK293	Kidney	Embryonic/Fetal	PAR-CLIP	POSITIVE	DIRECT	DOWN
novel-mol-miR-n264	hsa-miR-25-3p	ENSG00000137449	CPEB2	TZMBL	Cervix	Cancer/Malignant	PAR-CLIP	POSITIVE	DIRECT	DOWN
novel-mol-miR-n264	hsa-miR-25-3p	ENSG00000137449	CPEB2	HELA	Cervix	Cancer/Malignant	HITS-CLIP	POSITIVE	DIRECT	DOWN
novel-mol-miR-n264	hsa-miR-25-3p	ENSG00000137497	NUMA1	TZMBL	Cervix	Cancer/Malignant	PAR-CLIP	POSITIVE	DIRECT	DOWN
novel-mol-miR-n264	hsa-miR-25-3p	ENSG00000137752	CASP1	TZMBL	Cervix	Cancer/Malignant	PAR-CLIP	POSITIVE	DIRECT	DOWN
novel-mol-miR-n264	hsa-miR-25-3p	ENSG00000137764	MAP2K5	293S	Kidney	Embryonic/Fetal	HITS-CLIP	POSITIVE	DIRECT	DOWN
novel-mol-miR-n264	hsa-miR-25-3p	ENSG00000137770	CTDSPL2	MCF7	Mammary Gland	Cancer/Malignant	HITS-CLIP	POSITIVE	DIRECT	DOWN
novel-mol-miR-n264	hsa-miR-25-3p	ENSG00000137809	ITGA11	HMSC	Bone Marrow	Stem/Progenitor	HITS-CLIP	POSITIVE	DIRECT	DOWN
novel-mol-miR-n264	hsa-miR-25-3p	ENSG00000137992	DBT	BETA Cells	Pancreas	Normal/Primary	HITS-CLIP	POSITIVE	DIRECT	DOWN
novel-mol-miR-n264	hsa-miR-25-3p	ENSG00000138032	PPM1B	HEK293	Kidney	Embryonic/Fetal	PAR-CLIP	POSITIVE	DIRECT	DOWN
novel-mol-miR-n264	hsa-miR-25-3p	ENSG00000138069	RAB1A	HEK293	Kidney	Embryonic/Fetal	PAR-CLIP	POSITIVE	DIRECT	DOWN
novel-mol-miR-n264	hsa-miR-25-3p	ENSG00000138069	RAB1A	BT474	Mammary Gland	Cancer/Malignant	HITS-CLIP	POSITIVE	DIRECT	DOWN
novel-mol-miR-n264	hsa-miR-25-3p	ENSG00000138069	RAB1A	MCF7	Mammary Gland	Cancer/Malignant	HITS-CLIP	POSITIVE	DIRECT	DOWN
novel-mol-miR-n264	hsa-miR-25-3p	ENSG00000138166	DUSP5	MCF7	Mammary Gland	Cancer/Malignant	PAR-CLIP	POSITIVE	DIRECT	DOWN
novel-mol-miR-n264	hsa-miR-25-3p	ENSG00000138166	DUSP5	EF3DAGO2		Normal/Primary	PAR-CLIP	POSITIVE	DIRECT	DOWN
novel-mol-miR-n264	hsa-miR-25-3p	ENSG00000138166	DUSP5	LCL35		Normal/Primary	PAR-CLIP	POSITIVE	DIRECT	DOWN
novel-mol-miR-n264	hsa-miR-25-3p	ENSG00000138166	DUSP5	LCLBACD3		Normal/Primary	PAR-CLIP	POSITIVE	DIRECT	DOWN
novel-mol-miR-n264	hsa-miR-25-3p	ENSG00000138166	DUSP5	LCLBAC		Normal/Primary	PAR-CLIP	POSITIVE	DIRECT	DOWN
novel-mol-miR-n264	hsa-miR-25-3p	ENSG00000138166	DUSP5	TZMBL	Cervix	Cancer/Malignant	PAR-CLIP	POSITIVE	DIRECT	DOWN
novel-mol-miR-n264	hsa-miR-25-3p	ENSG00000138180	CEP55	BT474	Mammary Gland	Cancer/Malignant	HITS-CLIP	POSITIVE	DIRECT	DOWN
novel-mol-miR-n264	hsa-miR-25-3p	ENSG00000138180	CEP55	HELA	Cervix	Cancer/Malignant	HITS-CLIP	POSITIVE	DIRECT	DOWN
novel-mol-miR-n264	hsa-miR-25-3p	ENSG00000138246	DNAJC13	293S	Kidney	Embryonic/Fetal	HITS-CLIP	POSITIVE	DIRECT	DOWN
novel-mol-miR-n264	hsa-miR-25-3p	ENSG00000138279	ANXA7	HEK293	Kidney	Embryonic/Fetal	PAR-CLIP	POSITIVE	DIRECT	DOWN
novel-mol-miR-n264	hsa-miR-25-3p	ENSG00000138279	ANXA7	HELA	Cervix	Cancer/Malignant	HITS-CLIP	POSITIVE	DIRECT	DOWN
novel-mol-miR-n264	hsa-miR-25-3p	ENSG00000138386	NAB1	HEK293	Kidney	Embryonic/Fetal	PAR-CLIP	POSITIVE	DIRECT	DOWN
novel-mol-miR-n264	hsa-miR-25-3p	ENSG00000138434	SSFA2	HS27A	Bone Marrow	Normal/Primary	HITS-CLIP	POSITIVE	DIRECT	DOWN
novel-mol-miR-n264	hsa-miR-25-3p	ENSG00000138434	SSFA2	BETA Cells	Pancreas	Normal/Primary	HITS-CLIP	POSITIVE	DIRECT	DOWN
novel-mol-miR-n264	hsa-miR-25-3p	ENSG00000138434	SSFA2	293S	Kidney	Embryonic/Fetal	HITS-CLIP	POSITIVE	DIRECT	DOWN
novel-mol-miR-n264	hsa-miR-25-3p	ENSG00000138434	SSFA2	HEK293	Kidney	Embryonic/Fetal	PAR-CLIP	POSITIVE	DIRECT	DOWN
novel-mol-miR-n264	hsa-miR-25-3p	ENSG00000138434	SSFA2	BT474	Mammary Gland	Cancer/Malignant	HITS-CLIP	POSITIVE	DIRECT	DOWN
novel-mol-miR-n264	hsa-miR-25-3p	ENSG00000138434	SSFA2	MCF7	Mammary Gland	Cancer/Malignant	HITS-CLIP	POSITIVE	DIRECT	DOWN
novel-mol-miR-n264	hsa-miR-25-3p	ENSG00000138434	SSFA2	TZMBL	Cervix	Cancer/Malignant	PAR-CLIP	POSITIVE	DIRECT	DOWN
novel-mol-miR-n264	hsa-miR-25-3p	ENSG00000138434	SSFA2	HEK293	Kidney	Embryonic/Fetal	Chimeric fragments	POSITIVE	DIRECT	DOWN
novel-mol-miR-n264	hsa-miR-25-3p	ENSG00000138448	ITGAV	BETA Cells	Pancreas	Normal/Primary	HITS-CLIP	POSITIVE	DIRECT	DOWN
novel-mol-miR-n264	hsa-miR-25-3p	ENSG00000138463	DIRC2	HELA	Cervix	Cancer/Malignant	HITS-CLIP	POSITIVE	DIRECT	DOWN
novel-mol-miR-n264	hsa-miR-25-3p	ENSG00000138604	GLCE	HEK293	Kidney	Embryonic/Fetal	Chimeric fragments	POSITIVE	DIRECT	DOWN
novel-mol-miR-n264	hsa-miR-25-3p	ENSG00000138678	AGPAT9	HEK293	Kidney	Embryonic/Fetal	PAR-CLIP	POSITIVE	DIRECT	DOWN
novel-mol-miR-n264	hsa-miR-25-3p	ENSG00000138678	AGPAT9	EF3DAGO2		Normal/Primary	PAR-CLIP	POSITIVE	DIRECT	DOWN
novel-mol-miR-n264	hsa-miR-25-3p	ENSG00000138688	KIAA1109	MCF7	Mammary Gland	Cancer/Malignant	PAR-CLIP	POSITIVE	DIRECT	DOWN
novel-mol-miR-n264	hsa-miR-25-3p	ENSG00000138688	KIAA1109	HEK293	Kidney	Embryonic/Fetal	PAR-CLIP	POSITIVE	DIRECT	DOWN
novel-mol-miR-n264	hsa-miR-25-3p	ENSG00000138757	G3BP2	HEK293	Kidney	Embryonic/Fetal	PAR-CLIP	POSITIVE	DIRECT	DOWN
novel-mol-miR-n264	hsa-miR-25-3p	ENSG00000138757	G3BP2	BC1	Pleura	Cancer/Malignant	PAR-CLIP	POSITIVE	DIRECT	DOWN
novel-mol-miR-n264	hsa-miR-25-3p	ENSG00000138757	G3BP2	ESC	Embryo	Embryonic/Fetal,Stem/Progenitor	PAR-CLIP	POSITIVE	DIRECT	DOWN
novel-mol-miR-n264	hsa-miR-25-3p	ENSG00000138757	G3BP2	BT474	Mammary Gland	Cancer/Malignant	HITS-CLIP	POSITIVE	DIRECT	DOWN
novel-mol-miR-n264	hsa-miR-25-3p	ENSG00000138757	G3BP2	EF3DAGO2		Normal/Primary	PAR-CLIP	POSITIVE	DIRECT	DOWN
novel-mol-miR-n264	hsa-miR-25-3p	ENSG00000138757	G3BP2	LCL35		Normal/Primary	PAR-CLIP	POSITIVE	DIRECT	DOWN
novel-mol-miR-n264	hsa-miR-25-3p	ENSG00000138757	G3BP2	LCLBACD1		Normal/Primary	PAR-CLIP	POSITIVE	DIRECT	DOWN
novel-mol-miR-n264	hsa-miR-25-3p	ENSG00000138757	G3BP2	LCLBAC		Normal/Primary	PAR-CLIP	POSITIVE	DIRECT	DOWN
novel-mol-miR-n264	hsa-miR-25-3p	ENSG00000138757	G3BP2	C8166	Bone Marrow	Cancer/Malignant	PAR-CLIP	POSITIVE	DIRECT	DOWN
novel-mol-miR-n264	hsa-miR-25-3p	ENSG00000138757	G3BP2	TZMBL	Cervix	Cancer/Malignant	PAR-CLIP	POSITIVE	DIRECT	DOWN
novel-mol-miR-n264	hsa-miR-25-3p	ENSG00000138829	FBN2	HS5	Bone Marrow	Normal/Primary	HITS-CLIP	POSITIVE	DIRECT	DOWN
novel-mol-miR-n264	hsa-miR-25-3p	ENSG00000139132	FGD4	BT474	Mammary Gland	Cancer/Malignant	HITS-CLIP	POSITIVE	DIRECT	DOWN
novel-mol-miR-n264	hsa-miR-25-3p	ENSG00000139154	AEBP2	BT474	Mammary Gland	Cancer/Malignant	HITS-CLIP	POSITIVE	DIRECT	DOWN
novel-mol-miR-n264	hsa-miR-25-3p	ENSG00000139174	PRICKLE1	HEK293	Kidney	Embryonic/Fetal	PAR-CLIP	POSITIVE	DIRECT	DOWN
novel-mol-miR-n264	hsa-miR-25-3p	ENSG00000139211	AMIGO2	MCF7	Mammary Gland	Cancer/Malignant	HITS-CLIP	POSITIVE	DIRECT	DOWN
novel-mol-miR-n264	hsa-miR-25-3p	ENSG00000139218	SCAF11	BT474	Mammary Gland	Cancer/Malignant	HITS-CLIP	POSITIVE	DIRECT	DOWN
novel-mol-miR-n264	hsa-miR-25-3p	ENSG00000139218	SCAF11	MCF7	Mammary Gland	Cancer/Malignant	HITS-CLIP	POSITIVE	DIRECT	DOWN
novel-mol-miR-n264	hsa-miR-25-3p	ENSG00000139233	LLPH	HEK293	Kidney	Embryonic/Fetal	PAR-CLIP	POSITIVE	DIRECT	DOWN
novel-mol-miR-n264	hsa-miR-25-3p	ENSG00000139318	DUSP6	HS5	Bone Marrow	Normal/Primary	HITS-CLIP	POSITIVE	DIRECT	DOWN
novel-mol-miR-n264	hsa-miR-25-3p	ENSG00000139318	DUSP6	MDAMB231	Mammary Gland	Cancer/Malignant	HITS-CLIP	POSITIVE	DIRECT	DOWN
novel-mol-miR-n264	hsa-miR-25-3p	ENSG00000139436	GIT2	293S	Kidney	Embryonic/Fetal	HITS-CLIP	POSITIVE	DIRECT	DOWN
novel-mol-miR-n264	hsa-miR-25-3p	ENSG00000139514	SLC7A1	HEK293	Kidney	Embryonic/Fetal	Chimeric fragments	POSITIVE	DIRECT	DOWN
novel-mol-miR-n264	hsa-miR-25-3p	ENSG00000139546	TARBP2	TZMBL	Cervix	Cancer/Malignant	PAR-CLIP	POSITIVE	DIRECT	DOWN
novel-mol-miR-n264	hsa-miR-25-3p	ENSG00000139636	LMBR1L	293S	Kidney	Embryonic/Fetal	HITS-CLIP	POSITIVE	DIRECT	DOWN
novel-mol-miR-n264	hsa-miR-25-3p	ENSG00000139636	LMBR1L	HEK293	Kidney	Embryonic/Fetal	PAR-CLIP	POSITIVE	DIRECT	DOWN
novel-mol-miR-n264	hsa-miR-25-3p	ENSG00000139675	HNRNPA1L2	MCF7	Mammary Gland	Cancer/Malignant	HITS-CLIP	POSITIVE	DIRECT	DOWN
novel-mol-miR-n264	hsa-miR-25-3p	ENSG00000139697	SBNO1	MCF7	Mammary Gland	Cancer/Malignant	HITS-CLIP	POSITIVE	DIRECT	DOWN
novel-mol-miR-n264	hsa-miR-25-3p	ENSG00000139718	SETD1B	MCF7	Mammary Gland	Cancer/Malignant	HITS-CLIP	POSITIVE	DIRECT	DOWN
novel-mol-miR-n264	hsa-miR-25-3p	ENSG00000139722	VPS37B	HEK293	Kidney	Embryonic/Fetal	PAR-CLIP	POSITIVE	DIRECT	DOWN
novel-mol-miR-n264	hsa-miR-25-3p	ENSG00000140105	WARS	HEK293	Kidney	Embryonic/Fetal	PAR-CLIP	POSITIVE	DIRECT	DOWN
novel-mol-miR-n264	hsa-miR-25-3p	ENSG00000140105	WARS	C8166	Bone Marrow	Cancer/Malignant	PAR-CLIP	POSITIVE	DIRECT	DOWN
novel-mol-miR-n264	hsa-miR-25-3p	ENSG00000140153	WDR20	HS5	Bone Marrow	Normal/Primary	HITS-CLIP	POSITIVE	DIRECT	DOWN
novel-mol-miR-n264	hsa-miR-25-3p	ENSG00000140153	WDR20	BT474	Mammary Gland	Cancer/Malignant	HITS-CLIP	POSITIVE	DIRECT	DOWN
novel-mol-miR-n264	hsa-miR-25-3p	ENSG00000140285	FGF7	HMSC	Bone Marrow	Stem/Progenitor	HITS-CLIP	POSITIVE	DIRECT	DOWN
novel-mol-miR-n264	hsa-miR-25-3p	ENSG00000140374	ETFA	HEK293	Kidney	Embryonic/Fetal	Chimeric fragments	POSITIVE	DIRECT	DOWN
novel-mol-miR-n264	hsa-miR-25-3p	ENSG00000140396	NCOA2	BC1	Pleura	Cancer/Malignant	PAR-CLIP	POSITIVE	DIRECT	DOWN
novel-mol-miR-n264	hsa-miR-25-3p	ENSG00000140396	NCOA2	ESC	Embryo	Embryonic/Fetal,Stem/Progenitor	PAR-CLIP	POSITIVE	DIRECT	DOWN
novel-mol-miR-n264	hsa-miR-25-3p	ENSG00000140450	ARRDC4	TZMBL	Cervix	Cancer/Malignant	PAR-CLIP	POSITIVE	DIRECT	DOWN
novel-mol-miR-n264	hsa-miR-25-3p	ENSG00000140497	SCAMP2	HEK293	Kidney	Embryonic/Fetal	PAR-CLIP	POSITIVE	DIRECT	DOWN
novel-mol-miR-n264	hsa-miR-25-3p	ENSG00000140525	FANCI	HS5	Bone Marrow	Normal/Primary	HITS-CLIP	POSITIVE	DIRECT	DOWN
novel-mol-miR-n264	hsa-miR-25-3p	ENSG00000140525	FANCI	BCBL1	Bone Marrow	Cancer/Malignant	HITS-CLIP	POSITIVE	DIRECT	DOWN
novel-mol-miR-n264	hsa-miR-25-3p	ENSG00000140525	FANCI	MCF7	Mammary Gland	Cancer/Malignant	HITS-CLIP	POSITIVE	DIRECT	DOWN
novel-mol-miR-n264	hsa-miR-25-3p	ENSG00000140525	FANCI	MDAMB231	Mammary Gland	Cancer/Malignant	HITS-CLIP	POSITIVE	DIRECT	DOWN
novel-mol-miR-n264	hsa-miR-25-3p	ENSG00000140632	GLYR1	ESC	Embryo	Embryonic/Fetal,Stem/Progenitor	PAR-CLIP	POSITIVE	DIRECT	DOWN
novel-mol-miR-n264	hsa-miR-25-3p	ENSG00000140632	GLYR1	MCF7	Mammary Gland	Cancer/Malignant	HITS-CLIP	POSITIVE	DIRECT	DOWN
novel-mol-miR-n264	hsa-miR-25-3p	ENSG00000140650	PMM2	BCBL1	Bone Marrow	Cancer/Malignant	HITS-CLIP	POSITIVE	DIRECT	DOWN
novel-mol-miR-n264	hsa-miR-25-3p	ENSG00000140836	ZFHX3	BT474	Mammary Gland	Cancer/Malignant	HITS-CLIP	POSITIVE	DIRECT	DOWN
novel-mol-miR-n264	hsa-miR-25-3p	ENSG00000140836	ZFHX3	MCF7	Mammary Gland	Cancer/Malignant	HITS-CLIP	POSITIVE	DIRECT	DOWN
novel-mol-miR-n264	hsa-miR-25-3p	ENSG00000140836	ZFHX3	TZMBL	Cervix	Cancer/Malignant	PAR-CLIP	POSITIVE	DIRECT	DOWN
novel-mol-miR-n264	hsa-miR-25-3p	ENSG00000140836	ZFHX3	HELA	Cervix	Cancer/Malignant	HITS-CLIP	POSITIVE	DIRECT	DOWN
novel-mol-miR-n264	hsa-miR-25-3p	ENSG00000140943	MBTPS1	MCF7	Mammary Gland	Cancer/Malignant	HITS-CLIP	POSITIVE	DIRECT	DOWN
novel-mol-miR-n264	hsa-miR-25-3p	ENSG00000140948	ZCCHC14	MCF7	Mammary Gland	Cancer/Malignant	HITS-CLIP	POSITIVE	DIRECT	DOWN
novel-mol-miR-n264	hsa-miR-25-3p	ENSG00000140948	ZCCHC14	HEK293	Kidney	Embryonic/Fetal	Chimeric fragments	POSITIVE	DIRECT	DOWN
novel-mol-miR-n264	hsa-miR-25-3p	ENSG00000140990	NDUFB10	MCF7	Mammary Gland	Cancer/Malignant	HITS-CLIP	POSITIVE	DIRECT	DOWN
novel-mol-miR-n264	hsa-miR-25-3p	ENSG00000141034	GID4	HEK293	Kidney	Embryonic/Fetal	PAR-CLIP	POSITIVE	DIRECT	DOWN
novel-mol-miR-n264	hsa-miR-25-3p	ENSG00000141232	TOB1	BC1	Pleura	Cancer/Malignant	PAR-CLIP	POSITIVE	DIRECT	DOWN
novel-mol-miR-n264	hsa-miR-25-3p	ENSG00000141232	TOB1	HEK293	Kidney	Embryonic/Fetal	PAR-CLIP	POSITIVE	DIRECT	DOWN
novel-mol-miR-n264	hsa-miR-25-3p	ENSG00000141232	TOB1	293S	Kidney	Embryonic/Fetal	HITS-CLIP	POSITIVE	DIRECT	DOWN
novel-mol-miR-n264	hsa-miR-25-3p	ENSG00000141232	TOB1	ESC	Embryo	Embryonic/Fetal,Stem/Progenitor	PAR-CLIP	POSITIVE	DIRECT	DOWN
novel-mol-miR-n264	hsa-miR-25-3p	ENSG00000141232	TOB1	BT474	Mammary Gland	Cancer/Malignant	HITS-CLIP	POSITIVE	DIRECT	DOWN
novel-mol-miR-n264	hsa-miR-25-3p	ENSG00000141232	TOB1	MCF7	Mammary Gland	Cancer/Malignant	HITS-CLIP	POSITIVE	DIRECT	DOWN
novel-mol-miR-n264	hsa-miR-25-3p	ENSG00000141232	TOB1	HELA	Cervix	Cancer/Malignant	HITS-CLIP	POSITIVE	DIRECT	DOWN
novel-mol-miR-n264	hsa-miR-25-3p	ENSG00000141367	CLTC	BC1	Pleura	Cancer/Malignant	PAR-CLIP	POSITIVE	DIRECT	DOWN
novel-mol-miR-n264	hsa-miR-25-3p	ENSG00000141367	CLTC	BCBL1	Bone Marrow	Cancer/Malignant	HITS-CLIP	POSITIVE	DIRECT	DOWN
novel-mol-miR-n264	hsa-miR-25-3p	ENSG00000141367	CLTC	MDAMB231	Mammary Gland	Cancer/Malignant	HITS-CLIP	POSITIVE	DIRECT	DOWN
novel-mol-miR-n264	hsa-miR-25-3p	ENSG00000141424	SLC39A6	HEK293	Kidney	Embryonic/Fetal	Chimeric fragments	POSITIVE	DIRECT	DOWN
novel-mol-miR-n264	hsa-miR-25-3p	ENSG00000141441	GAREM	HEK293	Kidney	Embryonic/Fetal	PAR-CLIP	POSITIVE	DIRECT	DOWN
novel-mol-miR-n264	hsa-miR-25-3p	ENSG00000141448	GATA6	293S	Kidney	Embryonic/Fetal	HITS-CLIP	POSITIVE	DIRECT	DOWN
novel-mol-miR-n264	hsa-miR-25-3p	ENSG00000141448	GATA6	HEK293	Kidney	Embryonic/Fetal	PAR-CLIP	POSITIVE	DIRECT	DOWN
novel-mol-miR-n264	hsa-miR-25-3p	ENSG00000141448	GATA6	BT474	Mammary Gland	Cancer/Malignant	HITS-CLIP	POSITIVE	DIRECT	DOWN
novel-mol-miR-n264	hsa-miR-25-3p	ENSG00000141741	MIEN1	ESC	Embryo	Embryonic/Fetal,Stem/Progenitor	PAR-CLIP	POSITIVE	DIRECT	DOWN
novel-mol-miR-n264	hsa-miR-25-3p	ENSG00000141956	PRDM15	ESC	Embryo	Embryonic/Fetal,Stem/Progenitor	PAR-CLIP	POSITIVE	DIRECT	DOWN
novel-mol-miR-n264	hsa-miR-25-3p	ENSG00000141956	PRDM15	LCLBAC		Normal/Primary	PAR-CLIP	POSITIVE	DIRECT	DOWN
novel-mol-miR-n264	hsa-miR-25-3p	ENSG00000141956	PRDM15	TZMBL	Cervix	Cancer/Malignant	PAR-CLIP	POSITIVE	DIRECT	DOWN
novel-mol-miR-n264	hsa-miR-25-3p	ENSG00000142178	SIK1	293S	Kidney	Embryonic/Fetal	HITS-CLIP	POSITIVE	DIRECT	DOWN
novel-mol-miR-n264	hsa-miR-25-3p	ENSG00000142178	SIK1	HEK293	Kidney	Embryonic/Fetal	PAR-CLIP	POSITIVE	DIRECT	DOWN
novel-mol-miR-n264	hsa-miR-25-3p	ENSG00000142178	SIK1	MCF7	Mammary Gland	Cancer/Malignant	HITS-CLIP	POSITIVE	DIRECT	DOWN
novel-mol-miR-n264	hsa-miR-25-3p	ENSG00000142178	SIK1	TZMBL	Cervix	Cancer/Malignant	PAR-CLIP	POSITIVE	DIRECT	DOWN
novel-mol-miR-n264	hsa-miR-25-3p	ENSG00000142178	SIK1	HELA	Cervix	Cancer/Malignant	HITS-CLIP	POSITIVE	DIRECT	DOWN
novel-mol-miR-n264	hsa-miR-25-3p	ENSG00000142449	FBN3	HEK293	Kidney	Embryonic/Fetal	PAR-CLIP	POSITIVE	DIRECT	DOWN
novel-mol-miR-n264	hsa-miR-25-3p	ENSG00000143079	CTTNBP2NL	HEK293	Kidney	Embryonic/Fetal	PAR-CLIP	POSITIVE	DIRECT	DOWN
novel-mol-miR-n264	hsa-miR-25-3p	ENSG00000143164	DCAF6	BC1	Pleura	Cancer/Malignant	PAR-CLIP	POSITIVE	DIRECT	DOWN
novel-mol-miR-n264	hsa-miR-25-3p	ENSG00000143164	DCAF6	BCBL1	Bone Marrow	Cancer/Malignant	HITS-CLIP	POSITIVE	DIRECT	DOWN
novel-mol-miR-n264	hsa-miR-25-3p	ENSG00000143164	DCAF6	HEK293	Kidney	Embryonic/Fetal	PAR-CLIP	POSITIVE	DIRECT	DOWN
novel-mol-miR-n264	hsa-miR-25-3p	ENSG00000143164	DCAF6	ESC	Embryo	Embryonic/Fetal,Stem/Progenitor	PAR-CLIP	POSITIVE	DIRECT	DOWN
novel-mol-miR-n264	hsa-miR-25-3p	ENSG00000143164	DCAF6	EF3DAGO2		Normal/Primary	PAR-CLIP	POSITIVE	DIRECT	DOWN
novel-mol-miR-n264	hsa-miR-25-3p	ENSG00000143322	ABL2	MCF7	Mammary Gland	Cancer/Malignant	HITS-CLIP	POSITIVE	DIRECT	DOWN
novel-mol-miR-n264	hsa-miR-25-3p	ENSG00000143324	XPR1	MCF7	Mammary Gland	Cancer/Malignant	HITS-CLIP	POSITIVE	DIRECT	DOWN
novel-mol-miR-n264	hsa-miR-25-3p	ENSG00000143324	XPR1	TZMBL	Cervix	Cancer/Malignant	PAR-CLIP	POSITIVE	DIRECT	DOWN
novel-mol-miR-n264	hsa-miR-25-3p	ENSG00000143344	RGL1	HEK293	Kidney	Embryonic/Fetal	PAR-CLIP	POSITIVE	DIRECT	DOWN
novel-mol-miR-n264	hsa-miR-25-3p	ENSG00000143344	RGL1	ESC	Embryo	Embryonic/Fetal,Stem/Progenitor	PAR-CLIP	POSITIVE	DIRECT	DOWN
novel-mol-miR-n264	hsa-miR-25-3p	ENSG00000143373	ZNF687	MCF7	Mammary Gland	Cancer/Malignant	HITS-CLIP	POSITIVE	DIRECT	DOWN
novel-mol-miR-n264	hsa-miR-25-3p	ENSG00000143379	SETDB1	MCF7	Mammary Gland	Cancer/Malignant	HITS-CLIP	POSITIVE	DIRECT	DOWN
novel-mol-miR-n264	hsa-miR-25-3p	ENSG00000143384	MCL1	HS27A	Bone Marrow	Normal/Primary	HITS-CLIP	POSITIVE	DIRECT	DOWN
novel-mol-miR-n264	hsa-miR-25-3p	ENSG00000143384	MCL1	HS5	Bone Marrow	Normal/Primary	HITS-CLIP	POSITIVE	DIRECT	DOWN
novel-mol-miR-n264	hsa-miR-25-3p	ENSG00000143384	MCL1	BCBL1	Bone Marrow	Cancer/Malignant	HITS-CLIP	POSITIVE	DIRECT	DOWN
novel-mol-miR-n264	hsa-miR-25-3p	ENSG00000143384	MCL1	BETA Cells	Pancreas	Normal/Primary	HITS-CLIP	POSITIVE	DIRECT	DOWN
novel-mol-miR-n264	hsa-miR-25-3p	ENSG00000143384	MCL1	293S	Kidney	Embryonic/Fetal	HITS-CLIP	POSITIVE	DIRECT	DOWN
novel-mol-miR-n264	hsa-miR-25-3p	ENSG00000143384	MCL1	HEK293	Kidney	Embryonic/Fetal	PAR-CLIP	POSITIVE	DIRECT	DOWN
novel-mol-miR-n264	hsa-miR-25-3p	ENSG00000143384	MCL1	BT474	Mammary Gland	Cancer/Malignant	HITS-CLIP	POSITIVE	DIRECT	DOWN
novel-mol-miR-n264	hsa-miR-25-3p	ENSG00000143384	MCL1	MCF7	Mammary Gland	Cancer/Malignant	HITS-CLIP	POSITIVE	DIRECT	DOWN
novel-mol-miR-n264	hsa-miR-25-3p	ENSG00000143384	MCL1	MDAMB231	Mammary Gland	Cancer/Malignant	HITS-CLIP	POSITIVE	DIRECT	DOWN
novel-mol-miR-n264	hsa-miR-25-3p	ENSG00000143401	ANP32E	HEK293	Kidney	Embryonic/Fetal	PAR-CLIP	POSITIVE	DIRECT	DOWN
novel-mol-miR-n264	hsa-miR-25-3p	ENSG00000143401	ANP32E	MCF7	Mammary Gland	Cancer/Malignant	PAR-CLIP	POSITIVE	DIRECT	DOWN
novel-mol-miR-n264	hsa-miR-25-3p	ENSG00000143401	ANP32E	TZMBL	Cervix	Cancer/Malignant	PAR-CLIP	POSITIVE	DIRECT	DOWN
novel-mol-miR-n264	hsa-miR-25-3p	ENSG00000143401	ANP32E	HEK293	Kidney	Embryonic/Fetal	Chimeric fragments	POSITIVE	DIRECT	DOWN
novel-mol-miR-n264	hsa-miR-25-3p	ENSG00000143476	DTL	HEK293	Kidney	Embryonic/Fetal	Chimeric fragments	POSITIVE	DIRECT	DOWN
novel-mol-miR-n264	hsa-miR-25-3p	ENSG00000143507	DUSP10	BT474	Mammary Gland	Cancer/Malignant	HITS-CLIP	POSITIVE	DIRECT	DOWN
novel-mol-miR-n264	hsa-miR-25-3p	ENSG00000143569	UBAP2L	FLPIN_TREX_293	Kidney	Normal/Primary	CLASH	POSITIVE	DIRECT	DOWN
novel-mol-miR-n264	hsa-miR-25-3p	ENSG00000143614	GATAD2B	293S	Kidney	Embryonic/Fetal	HITS-CLIP	POSITIVE	DIRECT	DOWN
novel-mol-miR-n264	hsa-miR-25-3p	ENSG00000143614	GATAD2B	HEK293	Kidney	Embryonic/Fetal	PAR-CLIP	POSITIVE	DIRECT	DOWN
novel-mol-miR-n264	hsa-miR-25-3p	ENSG00000143669	LYST	HELA	Cervix	Cancer/Malignant	HITS-CLIP	POSITIVE	DIRECT	DOWN
novel-mol-miR-n264	hsa-miR-25-3p	ENSG00000143674	MLK4	HEK293	Kidney	Embryonic/Fetal	PAR-CLIP	POSITIVE	DIRECT	DOWN
novel-mol-miR-n264	hsa-miR-25-3p	ENSG00000143761	ARF1	HEK293	Kidney	Embryonic/Fetal	PAR-CLIP	POSITIVE	DIRECT	DOWN
novel-mol-miR-n264	hsa-miR-25-3p	ENSG00000143761	ARF1	293S	Kidney	Embryonic/Fetal	HITS-CLIP	POSITIVE	DIRECT	DOWN
novel-mol-miR-n264	hsa-miR-25-3p	ENSG00000143761	ARF1	HEK293	Kidney	Embryonic/Fetal	Chimeric fragments	POSITIVE	DIRECT	DOWN
novel-mol-miR-n264	hsa-miR-25-3p	ENSG00000143772	ITPKB	HEK293	Kidney	Embryonic/Fetal	Chimeric fragments	POSITIVE	DIRECT	DOWN
novel-mol-miR-n264	hsa-miR-25-3p	ENSG00000143797	MBOAT2	HEK293	Kidney	Embryonic/Fetal	PAR-CLIP	POSITIVE	DIRECT	DOWN
novel-mol-miR-n264	hsa-miR-25-3p	ENSG00000143815	LBR	HEK293	Kidney	Embryonic/Fetal	PAR-CLIP	POSITIVE	DIRECT	DOWN
novel-mol-miR-n264	hsa-miR-25-3p	ENSG00000143815	LBR	MCF7	Mammary Gland	Cancer/Malignant	PAR-CLIP	POSITIVE	DIRECT	DOWN
novel-mol-miR-n264	hsa-miR-25-3p	ENSG00000143815	LBR	BC1	Pleura	Cancer/Malignant	PAR-CLIP	POSITIVE	DIRECT	DOWN
novel-mol-miR-n264	hsa-miR-25-3p	ENSG00000143815	LBR	TZMBL	Cervix	Cancer/Malignant	PAR-CLIP	POSITIVE	DIRECT	DOWN
novel-mol-miR-n264	hsa-miR-25-3p	ENSG00000143850	PLEKHA6	HEK293	Kidney	Embryonic/Fetal	PAR-CLIP	POSITIVE	DIRECT	DOWN
novel-mol-miR-n264	hsa-miR-25-3p	ENSG00000143952	VPS54	293S	Kidney	Embryonic/Fetal	HITS-CLIP	POSITIVE	DIRECT	DOWN
novel-mol-miR-n264	hsa-miR-25-3p	ENSG00000143971	ETAA1	HEK293	Kidney	Embryonic/Fetal	PAR-CLIP	POSITIVE	DIRECT	DOWN
novel-mol-miR-n264	hsa-miR-25-3p	ENSG00000144036	EXOC6B	FLPIN_TREX_293	Kidney	Normal/Primary	CLASH	POSITIVE	DIRECT	DOWN
novel-mol-miR-n264	hsa-miR-25-3p	ENSG00000144057	ST6GAL2	ESC	Embryo	Embryonic/Fetal,Stem/Progenitor	PAR-CLIP	POSITIVE	DIRECT	DOWN
novel-mol-miR-n264	hsa-miR-25-3p	ENSG00000144136	SLC20A1	293S	Kidney	Embryonic/Fetal	HITS-CLIP	POSITIVE	DIRECT	DOWN
novel-mol-miR-n264	hsa-miR-25-3p	ENSG00000144218	AFF3	HEK293	Kidney	Embryonic/Fetal	PAR-CLIP	POSITIVE	DIRECT	DOWN
novel-mol-miR-n264	hsa-miR-25-3p	ENSG00000144224	UBXN4	HEK293	Kidney	Embryonic/Fetal	Chimeric fragments	POSITIVE	DIRECT	DOWN
novel-mol-miR-n264	hsa-miR-25-3p	ENSG00000144231	POLR2D	BT474	Mammary Gland	Cancer/Malignant	HITS-CLIP	POSITIVE	DIRECT	DOWN
novel-mol-miR-n264	hsa-miR-25-3p	ENSG00000144283	PKP4	HEK293	Kidney	Embryonic/Fetal	PAR-CLIP	POSITIVE	DIRECT	DOWN
novel-mol-miR-n264	hsa-miR-25-3p	ENSG00000144381	HSPD1	MCF7	Mammary Gland	Cancer/Malignant	HITS-CLIP	POSITIVE	DIRECT	DOWN
novel-mol-miR-n264	hsa-miR-25-3p	ENSG00000144381	HSPD1	MDAMB231	Mammary Gland	Cancer/Malignant	HITS-CLIP	POSITIVE	DIRECT	DOWN
novel-mol-miR-n264	hsa-miR-25-3p	ENSG00000144401	METTL21A	BC3	Pleura	Cancer/Malignant	PAR-CLIP	POSITIVE	DIRECT	DOWN
novel-mol-miR-n264	hsa-miR-25-3p	ENSG00000144566	RAB5A	HEK293	Kidney	Embryonic/Fetal	Chimeric fragments	POSITIVE	DIRECT	DOWN
novel-mol-miR-n264	hsa-miR-25-3p	ENSG00000144580	RQCD1	BCBL1	Bone Marrow	Cancer/Malignant	HITS-CLIP	POSITIVE	DIRECT	DOWN
novel-mol-miR-n264	hsa-miR-25-3p	ENSG00000144659	SLC25A38	TZMBL	Cervix	Cancer/Malignant	PAR-CLIP	POSITIVE	DIRECT	DOWN
novel-mol-miR-n264	hsa-miR-25-3p	ENSG00000144659	SLC25A38	HELA	Cervix	Cancer/Malignant	HITS-CLIP	POSITIVE	DIRECT	DOWN
novel-mol-miR-n264	hsa-miR-25-3p	ENSG00000144674	GOLGA4	HEK293	Kidney	Embryonic/Fetal	PAR-CLIP	POSITIVE	DIRECT	DOWN
novel-mol-miR-n264	hsa-miR-25-3p	ENSG00000145362	ANK2	HEK293	Kidney	Embryonic/Fetal	PAR-CLIP	POSITIVE	DIRECT	DOWN
novel-mol-miR-n264	hsa-miR-25-3p	ENSG00000145391	SETD7	MCF7	Mammary Gland	Cancer/Malignant	HITS-CLIP	POSITIVE	DIRECT	DOWN
novel-mol-miR-n264	hsa-miR-25-3p	ENSG00000145555	MYO10	EF3DAGO2		Normal/Primary	PAR-CLIP	POSITIVE	DIRECT	DOWN
novel-mol-miR-n264	hsa-miR-25-3p	ENSG00000145555	MYO10	LCL35		Normal/Primary	PAR-CLIP	POSITIVE	DIRECT	DOWN
novel-mol-miR-n264	hsa-miR-25-3p	ENSG00000145685	LHFPL2	HEK293	Kidney	Embryonic/Fetal	PAR-CLIP	POSITIVE	DIRECT	DOWN
novel-mol-miR-n264	hsa-miR-25-3p	ENSG00000145703	IQGAP2	BC1	Pleura	Cancer/Malignant	PAR-CLIP	POSITIVE	DIRECT	DOWN
novel-mol-miR-n264	hsa-miR-25-3p	ENSG00000145808	ADAMTS19	MCF7	Mammary Gland	Cancer/Malignant	HITS-CLIP	POSITIVE	DIRECT	DOWN
novel-mol-miR-n264	hsa-miR-25-3p	ENSG00000145817	YIPF5	BC1	Pleura	Cancer/Malignant	PAR-CLIP	POSITIVE	DIRECT	DOWN
novel-mol-miR-n264	hsa-miR-25-3p	ENSG00000145996	CDKAL1	HELA	Cervix	Cancer/Malignant	HITS-CLIP	POSITIVE	DIRECT	DOWN
novel-mol-miR-n264	hsa-miR-25-3p	ENSG00000146083	RNF44	HELA	Cervix	Cancer/Malignant	HITS-CLIP	POSITIVE	DIRECT	DOWN
novel-mol-miR-n264	hsa-miR-25-3p	ENSG00000146085	MUT	HS5	Bone Marrow	Normal/Primary	HITS-CLIP	POSITIVE	DIRECT	DOWN
novel-mol-miR-n264	hsa-miR-25-3p	ENSG00000146247	PHIP	HEK293	Kidney	Embryonic/Fetal	PAR-CLIP	POSITIVE	DIRECT	DOWN
novel-mol-miR-n264	hsa-miR-25-3p	ENSG00000146247	PHIP	BT474	Mammary Gland	Cancer/Malignant	HITS-CLIP	POSITIVE	DIRECT	DOWN
novel-mol-miR-n264	hsa-miR-25-3p	ENSG00000146463	ZMYM4	293S	Kidney	Embryonic/Fetal	HITS-CLIP	POSITIVE	DIRECT	DOWN
novel-mol-miR-n264	hsa-miR-25-3p	ENSG00000146476	C6orf211	BT474	Mammary Gland	Cancer/Malignant	HITS-CLIP	POSITIVE	DIRECT	DOWN
novel-mol-miR-n264	hsa-miR-25-3p	ENSG00000146674	IGFBP3	HELA	Cervix	Cancer/Malignant	HITS-CLIP	POSITIVE	DIRECT	DOWN
novel-mol-miR-n264	hsa-miR-25-3p	ENSG00000146676	PURB	293S	Kidney	Embryonic/Fetal	HITS-CLIP	POSITIVE	DIRECT	DOWN
novel-mol-miR-n264	hsa-miR-25-3p	ENSG00000146731	CCT6A	BCBL1	Bone Marrow	Cancer/Malignant	HITS-CLIP	POSITIVE	DIRECT	DOWN
novel-mol-miR-n264	hsa-miR-25-3p	ENSG00000146731	CCT6A	BETA Cells	Pancreas	Normal/Primary	HITS-CLIP	POSITIVE	DIRECT	DOWN
novel-mol-miR-n264	hsa-miR-25-3p	ENSG00000146731	CCT6A	293S	Kidney	Embryonic/Fetal	HITS-CLIP	POSITIVE	DIRECT	DOWN
novel-mol-miR-n264	hsa-miR-25-3p	ENSG00000146731	CCT6A	HEK293	Kidney	Embryonic/Fetal	PAR-CLIP	POSITIVE	DIRECT	DOWN
novel-mol-miR-n264	hsa-miR-25-3p	ENSG00000146731	CCT6A	BT474	Mammary Gland	Cancer/Malignant	HITS-CLIP	POSITIVE	DIRECT	DOWN
novel-mol-miR-n264	hsa-miR-25-3p	ENSG00000146731	CCT6A	MCF7	Mammary Gland	Cancer/Malignant	HITS-CLIP	POSITIVE	DIRECT	DOWN
novel-mol-miR-n264	hsa-miR-25-3p	ENSG00000146731	CCT6A	TZMBL	Cervix	Cancer/Malignant	PAR-CLIP	POSITIVE	DIRECT	DOWN
novel-mol-miR-n264	hsa-miR-25-3p	ENSG00000146731	CCT6A	HELA	Cervix	Cancer/Malignant	HITS-CLIP	POSITIVE	DIRECT	DOWN
novel-mol-miR-n264	hsa-miR-25-3p	ENSG00000147124	ZNF41	BC1	Pleura	Cancer/Malignant	PAR-CLIP	POSITIVE	DIRECT	DOWN
novel-mol-miR-n264	hsa-miR-25-3p	ENSG00000147133	TAF1	HEK293	Kidney	Embryonic/Fetal	PAR-CLIP	POSITIVE	DIRECT	DOWN
novel-mol-miR-n264	hsa-miR-25-3p	ENSG00000147133	TAF1	HELA	Cervix	Cancer/Malignant	HITS-CLIP	POSITIVE	DIRECT	DOWN
novel-mol-miR-n264	hsa-miR-25-3p	ENSG00000147180	ZNF711	HEK293	Kidney	Embryonic/Fetal	Chimeric fragments	POSITIVE	DIRECT	DOWN
novel-mol-miR-n264	hsa-miR-25-3p	ENSG00000147416	ATP6V1B2	MCF7	Mammary Gland	Cancer/Malignant	HITS-CLIP	POSITIVE	DIRECT	DOWN
novel-mol-miR-n264	hsa-miR-25-3p	ENSG00000147416	ATP6V1B2	HEK293	Kidney	Embryonic/Fetal	Chimeric fragments	POSITIVE	DIRECT	DOWN
novel-mol-miR-n264	hsa-miR-25-3p	ENSG00000147457	CHMP7	293S	Kidney	Embryonic/Fetal	HITS-CLIP	POSITIVE	DIRECT	DOWN
novel-mol-miR-n264	hsa-miR-25-3p	ENSG00000147676	MAL2	MCF7	Mammary Gland	Cancer/Malignant	HITS-CLIP	POSITIVE	DIRECT	DOWN
novel-mol-miR-n264	hsa-miR-25-3p	ENSG00000147862	NFIB	MCF7	Mammary Gland	Cancer/Malignant	HITS-CLIP	POSITIVE	DIRECT	DOWN
novel-mol-miR-n264	hsa-miR-25-3p	ENSG00000147912	FBXO10	293S	Kidney	Embryonic/Fetal	HITS-CLIP	POSITIVE	DIRECT	DOWN
novel-mol-miR-n264	hsa-miR-25-3p	ENSG00000148158	SNX30	BT474	Mammary Gland	Cancer/Malignant	HITS-CLIP	POSITIVE	DIRECT	DOWN
novel-mol-miR-n264	hsa-miR-25-3p	ENSG00000148229	POLE3	HEK293	Kidney	Embryonic/Fetal	Chimeric fragments	POSITIVE	DIRECT	DOWN
novel-mol-miR-n264	hsa-miR-25-3p	ENSG00000148303	RPL7A	FLPIN_TREX_293	Kidney	Normal/Primary	CLASH	POSITIVE	DIRECT	DOWN
novel-mol-miR-n264	hsa-miR-25-3p	ENSG00000148334	PTGES2	HEK293	Kidney	Embryonic/Fetal	PAR-CLIP	POSITIVE	DIRECT	DOWN
novel-mol-miR-n264	hsa-miR-25-3p	ENSG00000148429	USP6NL	HEK293	Kidney	Embryonic/Fetal	Chimeric fragments	POSITIVE	DIRECT	DOWN
novel-mol-miR-n264	hsa-miR-25-3p	ENSG00000148700	ADD3	BC1	Pleura	Cancer/Malignant	PAR-CLIP	POSITIVE	DIRECT	DOWN
novel-mol-miR-n264	hsa-miR-25-3p	ENSG00000148719	DNAJB12	293S	Kidney	Embryonic/Fetal	HITS-CLIP	POSITIVE	DIRECT	DOWN
novel-mol-miR-n264	hsa-miR-25-3p	ENSG00000148719	DNAJB12	HEK293	Kidney	Embryonic/Fetal	PAR-CLIP	POSITIVE	DIRECT	DOWN
novel-mol-miR-n264	hsa-miR-25-3p	ENSG00000148719	DNAJB12	BT474	Mammary Gland	Cancer/Malignant	HITS-CLIP	POSITIVE	DIRECT	DOWN
novel-mol-miR-n264	hsa-miR-25-3p	ENSG00000148773	MKI67	BCBL1	Bone Marrow	Cancer/Malignant	HITS-CLIP	POSITIVE	DIRECT	DOWN
novel-mol-miR-n264	hsa-miR-25-3p	ENSG00000148842	CNNM2	293S	Kidney	Embryonic/Fetal	HITS-CLIP	POSITIVE	DIRECT	DOWN
novel-mol-miR-n264	hsa-miR-25-3p	ENSG00000148926	ADM	HS27A	Bone Marrow	Normal/Primary	HITS-CLIP	POSITIVE	DIRECT	DOWN
novel-mol-miR-n264	hsa-miR-25-3p	ENSG00000148926	ADM	HS5	Bone Marrow	Normal/Primary	HITS-CLIP	POSITIVE	DIRECT	DOWN
novel-mol-miR-n264	hsa-miR-25-3p	ENSG00000148926	ADM	293S	Kidney	Embryonic/Fetal	HITS-CLIP	POSITIVE	DIRECT	DOWN
novel-mol-miR-n264	hsa-miR-25-3p	ENSG00000148926	ADM	HEK293	Kidney	Embryonic/Fetal	PAR-CLIP	POSITIVE	DIRECT	DOWN
novel-mol-miR-n264	hsa-miR-25-3p	ENSG00000148943	LIN7C	BETA Cells	Pancreas	Normal/Primary	HITS-CLIP	POSITIVE	DIRECT	DOWN
novel-mol-miR-n264	hsa-miR-25-3p	ENSG00000149177	PTPRJ	HEK293	Kidney	Embryonic/Fetal	PAR-CLIP	POSITIVE	DIRECT	DOWN
novel-mol-miR-n264	hsa-miR-25-3p	ENSG00000149177	PTPRJ	ESC	Embryo	Embryonic/Fetal,Stem/Progenitor	PAR-CLIP	POSITIVE	DIRECT	DOWN
novel-mol-miR-n264	hsa-miR-25-3p	ENSG00000149177	PTPRJ	HELA	Cervix	Cancer/Malignant	HITS-CLIP	POSITIVE	DIRECT	DOWN
novel-mol-miR-n264	hsa-miR-25-3p	ENSG00000149187	CELF1	HEK293	Kidney	Embryonic/Fetal	PAR-CLIP	POSITIVE	DIRECT	DOWN
novel-mol-miR-n264	hsa-miR-25-3p	ENSG00000149212	SESN3	293S	Kidney	Embryonic/Fetal	HITS-CLIP	POSITIVE	DIRECT	DOWN
novel-mol-miR-n264	hsa-miR-25-3p	ENSG00000149212	SESN3	HEK293	Kidney	Embryonic/Fetal	PAR-CLIP	POSITIVE	DIRECT	DOWN
novel-mol-miR-n264	hsa-miR-25-3p	ENSG00000149289	ZC3H12C	LCLBAC		Normal/Primary	PAR-CLIP	POSITIVE	DIRECT	DOWN
novel-mol-miR-n264	hsa-miR-25-3p	ENSG00000149554	CHEK1	TZMBL	Cervix	Cancer/Malignant	PAR-CLIP	POSITIVE	DIRECT	DOWN
novel-mol-miR-n264	hsa-miR-25-3p	ENSG00000149582	TMEM25	LCLBAC		Normal/Primary	PAR-CLIP	POSITIVE	DIRECT	DOWN
novel-mol-miR-n264	hsa-miR-25-3p	ENSG00000149948	HMGA2	TZMBL	Cervix	Cancer/Malignant	PAR-CLIP	POSITIVE	DIRECT	DOWN
novel-mol-miR-n264	hsa-miR-25-3p	ENSG00000150457	LATS2	HEK293	Kidney	Embryonic/Fetal	PAR-CLIP	POSITIVE	DIRECT	DOWN
novel-mol-miR-n264	hsa-miR-25-3p	ENSG00000150457	LATS2	HELA	Cervix	Cancer/Malignant	HITS-CLIP	POSITIVE	DIRECT	DOWN
novel-mol-miR-n264	hsa-miR-25-3p	ENSG00000150457	LATS2	HEK293	Kidney	Embryonic/Fetal	Chimeric fragments	POSITIVE	DIRECT	DOWN
novel-mol-miR-n264	hsa-miR-25-3p	ENSG00000150459	SAP18	HEK293	Kidney	Embryonic/Fetal	PAR-CLIP	POSITIVE	DIRECT	DOWN
novel-mol-miR-n264	hsa-miR-25-3p	ENSG00000150459	SAP18	HEK293	Kidney	Embryonic/Fetal	Chimeric fragments	POSITIVE	DIRECT	DOWN
novel-mol-miR-n264	hsa-miR-25-3p	ENSG00000150687	PRSS23	HMSC	Bone Marrow	Stem/Progenitor	HITS-CLIP	POSITIVE	DIRECT	DOWN
novel-mol-miR-n264	hsa-miR-25-3p	ENSG00000150753	CCT5	293S	Kidney	Embryonic/Fetal	HITS-CLIP	POSITIVE	DIRECT	DOWN
novel-mol-miR-n264	hsa-miR-25-3p	ENSG00000150893	FREM2	BT474	Mammary Gland	Cancer/Malignant	HITS-CLIP	POSITIVE	DIRECT	DOWN
novel-mol-miR-n264	hsa-miR-25-3p	ENSG00000150995	ITPR1	BC1	Pleura	Cancer/Malignant	PAR-CLIP	POSITIVE	DIRECT	DOWN
novel-mol-miR-n264	hsa-miR-25-3p	ENSG00000150995	ITPR1	BCBL1	Bone Marrow	Cancer/Malignant	HITS-CLIP	POSITIVE	DIRECT	DOWN
novel-mol-miR-n264	hsa-miR-25-3p	ENSG00000150995	ITPR1	HEK293	Kidney	Embryonic/Fetal	PAR-CLIP	POSITIVE	DIRECT	DOWN
novel-mol-miR-n264	hsa-miR-25-3p	ENSG00000151012	SLC7A11	HEK293	Kidney	Embryonic/Fetal	Chimeric fragments	POSITIVE	DIRECT	DOWN
novel-mol-miR-n264	hsa-miR-25-3p	ENSG00000151208	DLG5	BT474	Mammary Gland	Cancer/Malignant	HITS-CLIP	POSITIVE	DIRECT	DOWN
novel-mol-miR-n264	hsa-miR-25-3p	ENSG00000151233	GXYLT1	HEK293	Kidney	Embryonic/Fetal	PAR-CLIP	POSITIVE	DIRECT	DOWN
novel-mol-miR-n264	hsa-miR-25-3p	ENSG00000151414	NEK7	HMSC	Bone Marrow	Stem/Progenitor	HITS-CLIP	POSITIVE	DIRECT	DOWN
novel-mol-miR-n264	hsa-miR-25-3p	ENSG00000151414	NEK7	HS27A	Bone Marrow	Normal/Primary	HITS-CLIP	POSITIVE	DIRECT	DOWN
novel-mol-miR-n264	hsa-miR-25-3p	ENSG00000151414	NEK7	HS5	Bone Marrow	Normal/Primary	HITS-CLIP	POSITIVE	DIRECT	DOWN
novel-mol-miR-n264	hsa-miR-25-3p	ENSG00000151414	NEK7	HEK293	Kidney	Embryonic/Fetal	PAR-CLIP	POSITIVE	DIRECT	DOWN
novel-mol-miR-n264	hsa-miR-25-3p	ENSG00000151414	NEK7	HELA	Cervix	Cancer/Malignant	HITS-CLIP	POSITIVE	DIRECT	DOWN
novel-mol-miR-n264	hsa-miR-25-3p	ENSG00000151553	FAM160B1	293S	Kidney	Embryonic/Fetal	HITS-CLIP	POSITIVE	DIRECT	DOWN
novel-mol-miR-n264	hsa-miR-25-3p	ENSG00000151553	FAM160B1	ESC	Embryo	Embryonic/Fetal,Stem/Progenitor	PAR-CLIP	POSITIVE	DIRECT	DOWN
novel-mol-miR-n264	hsa-miR-25-3p	ENSG00000151553	FAM160B1	MCF7	Mammary Gland	Cancer/Malignant	HITS-CLIP	POSITIVE	DIRECT	DOWN
novel-mol-miR-n264	hsa-miR-25-3p	ENSG00000151612	ZNF827	ESC	Embryo	Embryonic/Fetal,Stem/Progenitor	PAR-CLIP	POSITIVE	DIRECT	DOWN
novel-mol-miR-n264	hsa-miR-25-3p	ENSG00000151835	SACS	293S	Kidney	Embryonic/Fetal	HITS-CLIP	POSITIVE	DIRECT	DOWN
novel-mol-miR-n264	hsa-miR-25-3p	ENSG00000151835	SACS	HEK293	Kidney	Embryonic/Fetal	PAR-CLIP	POSITIVE	DIRECT	DOWN
novel-mol-miR-n264	hsa-miR-25-3p	ENSG00000151835	SACS	ESC	Embryo	Embryonic/Fetal,Stem/Progenitor	PAR-CLIP	POSITIVE	DIRECT	DOWN
novel-mol-miR-n264	hsa-miR-25-3p	ENSG00000152056	AP1S3	293S	Kidney	Embryonic/Fetal	HITS-CLIP	POSITIVE	DIRECT	DOWN
novel-mol-miR-n264	hsa-miR-25-3p	ENSG00000152102	FAM168B	HEK293	Kidney	Embryonic/Fetal	PAR-CLIP	POSITIVE	DIRECT	DOWN
novel-mol-miR-n264	hsa-miR-25-3p	ENSG00000152223	EPG5	MCF7	Mammary Gland	Cancer/Malignant	PAR-CLIP	POSITIVE	DIRECT	DOWN
novel-mol-miR-n264	hsa-miR-25-3p	ENSG00000152223	EPG5	BC1	Pleura	Cancer/Malignant	PAR-CLIP	POSITIVE	DIRECT	DOWN
novel-mol-miR-n264	hsa-miR-25-3p	ENSG00000152234	ATP5A1	293S	Kidney	Embryonic/Fetal	HITS-CLIP	POSITIVE	DIRECT	DOWN
novel-mol-miR-n264	hsa-miR-25-3p	ENSG00000152242	C18orf25	HEK293	Kidney	Embryonic/Fetal	Chimeric fragments	POSITIVE	DIRECT	DOWN
novel-mol-miR-n264	hsa-miR-25-3p	ENSG00000152409	JMY	HEK293	Kidney	Embryonic/Fetal	PAR-CLIP	POSITIVE	DIRECT	DOWN
novel-mol-miR-n264	hsa-miR-25-3p	ENSG00000152409	JMY	BC3	Pleura	Cancer/Malignant	PAR-CLIP	POSITIVE	DIRECT	DOWN
novel-mol-miR-n264	hsa-miR-25-3p	ENSG00000152409	JMY	ESC	Embryo	Embryonic/Fetal,Stem/Progenitor	PAR-CLIP	POSITIVE	DIRECT	DOWN
novel-mol-miR-n264	hsa-miR-25-3p	ENSG00000152409	JMY	EF3DAGO2		Normal/Primary	PAR-CLIP	POSITIVE	DIRECT	DOWN
novel-mol-miR-n264	hsa-miR-25-3p	ENSG00000152503	TRIM36	HEK293	Kidney	Embryonic/Fetal	Chimeric fragments	POSITIVE	DIRECT	DOWN
novel-mol-miR-n264	hsa-miR-25-3p	ENSG00000152518	ZFP36L2	HEK293	Kidney	Embryonic/Fetal	Chimeric fragments	POSITIVE	DIRECT	DOWN
novel-mol-miR-n264	hsa-miR-25-3p	ENSG00000152749	GPR180	293S	Kidney	Embryonic/Fetal	HITS-CLIP	POSITIVE	DIRECT	DOWN
novel-mol-miR-n264	hsa-miR-25-3p	ENSG00000152894	PTPRK	HEK293	Kidney	Embryonic/Fetal	PAR-CLIP	POSITIVE	DIRECT	DOWN
novel-mol-miR-n264	hsa-miR-25-3p	ENSG00000152942	RAD17	293S	Kidney	Embryonic/Fetal	HITS-CLIP	POSITIVE	DIRECT	DOWN
novel-mol-miR-n264	hsa-miR-25-3p	ENSG00000153094	BCL2L11	HEK293	Kidney	Embryonic/Fetal	PAR-CLIP	POSITIVE	DIRECT	DOWN
novel-mol-miR-n264	hsa-miR-25-3p	ENSG00000153094	BCL2L11	HS27A	Bone Marrow	Normal/Primary	HITS-CLIP	POSITIVE	DIRECT	DOWN
novel-mol-miR-n264	hsa-miR-25-3p	ENSG00000153094	BCL2L11	HS5	Bone Marrow	Normal/Primary	HITS-CLIP	POSITIVE	DIRECT	DOWN
novel-mol-miR-n264	hsa-miR-25-3p	ENSG00000153094	BCL2L11	BC1	Pleura	Cancer/Malignant	PAR-CLIP	POSITIVE	DIRECT	DOWN
novel-mol-miR-n264	hsa-miR-25-3p	ENSG00000153094	BCL2L11	BCBL1	Bone Marrow	Cancer/Malignant	HITS-CLIP	POSITIVE	DIRECT	DOWN
novel-mol-miR-n264	hsa-miR-25-3p	ENSG00000153094	BCL2L11	293S	Kidney	Embryonic/Fetal	HITS-CLIP	POSITIVE	DIRECT	DOWN
novel-mol-miR-n264	hsa-miR-25-3p	ENSG00000153094	BCL2L11	ESC	Embryo	Embryonic/Fetal,Stem/Progenitor	PAR-CLIP	POSITIVE	DIRECT	DOWN
novel-mol-miR-n264	hsa-miR-25-3p	ENSG00000153094	BCL2L11	BT474	Mammary Gland	Cancer/Malignant	HITS-CLIP	POSITIVE	DIRECT	DOWN
novel-mol-miR-n264	hsa-miR-25-3p	ENSG00000153094	BCL2L11	MCF7	Mammary Gland	Cancer/Malignant	HITS-CLIP	POSITIVE	DIRECT	DOWN
novel-mol-miR-n264	hsa-miR-25-3p	ENSG00000153094	BCL2L11	MDAMB231	Mammary Gland	Cancer/Malignant	HITS-CLIP	POSITIVE	DIRECT	DOWN
novel-mol-miR-n264	hsa-miR-25-3p	ENSG00000153094	BCL2L11	EF3DAGO2		Normal/Primary	PAR-CLIP	POSITIVE	DIRECT	DOWN
novel-mol-miR-n264	hsa-miR-25-3p	ENSG00000153094	BCL2L11	TZMBL	Cervix	Cancer/Malignant	PAR-CLIP	POSITIVE	DIRECT	DOWN
novel-mol-miR-n264	hsa-miR-25-3p	ENSG00000153094	BCL2L11	HELA	Cervix	Cancer/Malignant	HITS-CLIP	POSITIVE	DIRECT	DOWN
novel-mol-miR-n264	hsa-miR-25-3p	ENSG00000153094	BCL2L11	Gastric Cancer Cell Lines	Stomach	Cancer/Malignant	Luciferase Reporter Assay	POSITIVE	DIRECT	DOWN
novel-mol-miR-n264	hsa-miR-25-3p	ENSG00000153094	BCL2L11	ECC1	Uterus/Endometrium	Cancer/Malignant	Luciferase Reporter Assay	POSITIVE	DIRECT	DOWN
novel-mol-miR-n264	hsa-miR-25-3p	ENSG00000153094	BCL2L11	HEK293	Kidney	Embryonic/Fetal	Chimeric fragments	POSITIVE	DIRECT	DOWN
novel-mol-miR-n264	hsa-miR-25-3p	ENSG00000153147	SMARCA5	MCF7	Mammary Gland	Cancer/Malignant	HITS-CLIP	POSITIVE	DIRECT	DOWN
novel-mol-miR-n264	hsa-miR-25-3p	ENSG00000153179	RASSF3	293S	Kidney	Embryonic/Fetal	HITS-CLIP	POSITIVE	DIRECT	DOWN
novel-mol-miR-n264	hsa-miR-25-3p	ENSG00000153179	RASSF3	HEK293	Kidney	Embryonic/Fetal	PAR-CLIP	POSITIVE	DIRECT	DOWN
novel-mol-miR-n264	hsa-miR-25-3p	ENSG00000153187	HNRNPU	293S	Kidney	Embryonic/Fetal	HITS-CLIP	POSITIVE	DIRECT	DOWN
novel-mol-miR-n264	hsa-miR-25-3p	ENSG00000153201	RANBP2	MCF7	Mammary Gland	Cancer/Malignant	HITS-CLIP	POSITIVE	DIRECT	DOWN
novel-mol-miR-n264	hsa-miR-25-3p	ENSG00000153310	FAM49B	MCF7	Mammary Gland	Cancer/Malignant	PAR-CLIP	POSITIVE	DIRECT	DOWN
novel-mol-miR-n264	hsa-miR-25-3p	ENSG00000153310	FAM49B	MDAMB231	Mammary Gland	Cancer/Malignant	HITS-CLIP	POSITIVE	DIRECT	DOWN
novel-mol-miR-n264	hsa-miR-25-3p	ENSG00000153317	ASAP1	HEK293	Kidney	Embryonic/Fetal	PAR-CLIP	POSITIVE	DIRECT	DOWN
novel-mol-miR-n264	hsa-miR-25-3p	ENSG00000153707	PTPRD	HEK293	Kidney	Embryonic/Fetal	PAR-CLIP	POSITIVE	DIRECT	DOWN
novel-mol-miR-n264	hsa-miR-25-3p	ENSG00000153714	LURAP1L	MCF7	Mammary Gland	Cancer/Malignant	HITS-CLIP	POSITIVE	DIRECT	DOWN
novel-mol-miR-n264	hsa-miR-25-3p	ENSG00000153898	MCOLN2	HEK293	Kidney	Embryonic/Fetal	PAR-CLIP	POSITIVE	DIRECT	DOWN
novel-mol-miR-n264	hsa-miR-25-3p	ENSG00000153898	MCOLN2	EF3DAGO2		Normal/Primary	PAR-CLIP	POSITIVE	DIRECT	DOWN
novel-mol-miR-n264	hsa-miR-25-3p	ENSG00000153898	MCOLN2	LCL35		Normal/Primary	PAR-CLIP	POSITIVE	DIRECT	DOWN
novel-mol-miR-n264	hsa-miR-25-3p	ENSG00000153898	MCOLN2	LCLBACD1		Normal/Primary	PAR-CLIP	POSITIVE	DIRECT	DOWN
novel-mol-miR-n264	hsa-miR-25-3p	ENSG00000153898	MCOLN2	LCLBACD3		Normal/Primary	PAR-CLIP	POSITIVE	DIRECT	DOWN
novel-mol-miR-n264	hsa-miR-25-3p	ENSG00000153898	MCOLN2	LCLBAC		Normal/Primary	PAR-CLIP	POSITIVE	DIRECT	DOWN
novel-mol-miR-n264	hsa-miR-25-3p	ENSG00000153898	MCOLN2	TZMBL	Cervix	Cancer/Malignant	PAR-CLIP	POSITIVE	DIRECT	DOWN
novel-mol-miR-n264	hsa-miR-25-3p	ENSG00000153914	SREK1	BT474	Mammary Gland	Cancer/Malignant	HITS-CLIP	POSITIVE	DIRECT	DOWN
novel-mol-miR-n264	hsa-miR-25-3p	ENSG00000153922	CHD1	MCF7	Mammary Gland	Cancer/Malignant	HITS-CLIP	POSITIVE	DIRECT	DOWN
novel-mol-miR-n264	hsa-miR-25-3p	ENSG00000153933	DGKE	LCLBACD3		Normal/Primary	PAR-CLIP	POSITIVE	DIRECT	DOWN
novel-mol-miR-n264	hsa-miR-25-3p	ENSG00000153956	CACNA2D1	HEK293	Kidney	Embryonic/Fetal	PAR-CLIP	POSITIVE	DIRECT	DOWN
novel-mol-miR-n264	hsa-miR-25-3p	ENSG00000153956	CACNA2D1	HELA	Cervix	Cancer/Malignant	HITS-CLIP	POSITIVE	DIRECT	DOWN
novel-mol-miR-n264	hsa-miR-25-3p	ENSG00000154001	PPP2R5E	LCLBAC		Normal/Primary	PAR-CLIP	POSITIVE	DIRECT	DOWN
novel-mol-miR-n264	hsa-miR-25-3p	ENSG00000154080	CHST9	BETA Cells	Pancreas	Normal/Primary	HITS-CLIP	POSITIVE	DIRECT	DOWN
novel-mol-miR-n264	hsa-miR-25-3p	ENSG00000154305	MIA3	BC1	Pleura	Cancer/Malignant	PAR-CLIP	POSITIVE	DIRECT	DOWN
novel-mol-miR-n264	hsa-miR-25-3p	ENSG00000154305	MIA3	BCBL1	Bone Marrow	Cancer/Malignant	HITS-CLIP	POSITIVE	DIRECT	DOWN
novel-mol-miR-n264	hsa-miR-25-3p	ENSG00000154305	MIA3	293S	Kidney	Embryonic/Fetal	HITS-CLIP	POSITIVE	DIRECT	DOWN
novel-mol-miR-n264	hsa-miR-25-3p	ENSG00000154305	MIA3	HEK293	Kidney	Embryonic/Fetal	PAR-CLIP	POSITIVE	DIRECT	DOWN
novel-mol-miR-n264	hsa-miR-25-3p	ENSG00000154305	MIA3	BT474	Mammary Gland	Cancer/Malignant	HITS-CLIP	POSITIVE	DIRECT	DOWN
novel-mol-miR-n264	hsa-miR-25-3p	ENSG00000154447	SH3RF1	BT474	Mammary Gland	Cancer/Malignant	HITS-CLIP	POSITIVE	DIRECT	DOWN
novel-mol-miR-n264	hsa-miR-25-3p	ENSG00000154473	BUB3	HEK293	Kidney	Embryonic/Fetal	Chimeric fragments	POSITIVE	DIRECT	DOWN
novel-mol-miR-n264	hsa-miR-25-3p	ENSG00000154511	FAM69A	BETA Cells	Pancreas	Normal/Primary	HITS-CLIP	POSITIVE	DIRECT	DOWN
novel-mol-miR-n264	hsa-miR-25-3p	ENSG00000154640	BTG3	HEK293	Kidney	Embryonic/Fetal	Chimeric fragments	POSITIVE	DIRECT	DOWN
novel-mol-miR-n264	hsa-miR-25-3p	ENSG00000154642	C21orf91	LCL35		Normal/Primary	PAR-CLIP	POSITIVE	DIRECT	DOWN
novel-mol-miR-n264	hsa-miR-25-3p	ENSG00000154723	ATP5J	HEK293	Kidney	Embryonic/Fetal	PAR-CLIP	POSITIVE	DIRECT	DOWN
novel-mol-miR-n264	hsa-miR-25-3p	ENSG00000154734	ADAMTS1	HEK293	Kidney	Embryonic/Fetal	Chimeric fragments	POSITIVE	DIRECT	DOWN
novel-mol-miR-n264	hsa-miR-25-3p	ENSG00000154822	PLCL2	TZMBL	Cervix	Cancer/Malignant	PAR-CLIP	POSITIVE	DIRECT	DOWN
novel-mol-miR-n264	hsa-miR-25-3p	ENSG00000155189	AGPAT5	293S	Kidney	Embryonic/Fetal	HITS-CLIP	POSITIVE	DIRECT	DOWN
novel-mol-miR-n264	hsa-miR-25-3p	ENSG00000155324	GRAMD3	293S	Kidney	Embryonic/Fetal	HITS-CLIP	POSITIVE	DIRECT	DOWN
novel-mol-miR-n264	hsa-miR-25-3p	ENSG00000155324	GRAMD3	HEK293	Kidney	Embryonic/Fetal	PAR-CLIP	POSITIVE	DIRECT	DOWN
novel-mol-miR-n264	hsa-miR-25-3p	ENSG00000155380	SLC16A1	HEK293	Kidney	Embryonic/Fetal	Chimeric fragments	POSITIVE	DIRECT	DOWN
novel-mol-miR-n264	hsa-miR-25-3p	ENSG00000155508	CNOT8	MCF7	Mammary Gland	Cancer/Malignant	HITS-CLIP	POSITIVE	DIRECT	DOWN
novel-mol-miR-n264	hsa-miR-25-3p	ENSG00000155545	MIER3	MCF7	Mammary Gland	Cancer/Malignant	PAR-CLIP	POSITIVE	DIRECT	DOWN
novel-mol-miR-n264	hsa-miR-25-3p	ENSG00000155545	MIER3	BC1	Pleura	Cancer/Malignant	PAR-CLIP	POSITIVE	DIRECT	DOWN
novel-mol-miR-n264	hsa-miR-25-3p	ENSG00000155545	MIER3	HELA	Cervix	Cancer/Malignant	HITS-CLIP	POSITIVE	DIRECT	DOWN
novel-mol-miR-n264	hsa-miR-25-3p	ENSG00000155744	FAM126B	HEK293	Kidney	Embryonic/Fetal	PAR-CLIP	POSITIVE	DIRECT	DOWN
novel-mol-miR-n264	hsa-miR-25-3p	ENSG00000155744	FAM126B	MCF7	Mammary Gland	Cancer/Malignant	PAR-CLIP	POSITIVE	DIRECT	DOWN
novel-mol-miR-n264	hsa-miR-25-3p	ENSG00000155744	FAM126B	BC1	Pleura	Cancer/Malignant	PAR-CLIP	POSITIVE	DIRECT	DOWN
novel-mol-miR-n264	hsa-miR-25-3p	ENSG00000155744	FAM126B	BC3	Pleura	Cancer/Malignant	PAR-CLIP	POSITIVE	DIRECT	DOWN
novel-mol-miR-n264	hsa-miR-25-3p	ENSG00000155744	FAM126B	293S	Kidney	Embryonic/Fetal	HITS-CLIP	POSITIVE	DIRECT	DOWN
novel-mol-miR-n264	hsa-miR-25-3p	ENSG00000155744	FAM126B	LCL35		Normal/Primary	PAR-CLIP	POSITIVE	DIRECT	DOWN
novel-mol-miR-n264	hsa-miR-25-3p	ENSG00000155744	FAM126B	LCLBACD3		Normal/Primary	PAR-CLIP	POSITIVE	DIRECT	DOWN
novel-mol-miR-n264	hsa-miR-25-3p	ENSG00000155816	FMN2	HEK293	Kidney	Embryonic/Fetal	PAR-CLIP	POSITIVE	DIRECT	DOWN
novel-mol-miR-n264	hsa-miR-25-3p	ENSG00000155850	SLC26A2	MCF7	Mammary Gland	Cancer/Malignant	HITS-CLIP	POSITIVE	DIRECT	DOWN
novel-mol-miR-n264	hsa-miR-25-3p	ENSG00000156030	ELMSAN1	TZMBL	Cervix	Cancer/Malignant	PAR-CLIP	POSITIVE	DIRECT	DOWN
novel-mol-miR-n264	hsa-miR-25-3p	ENSG00000156052	GNAQ	HEK293	Kidney	Embryonic/Fetal	PAR-CLIP	POSITIVE	DIRECT	DOWN
novel-mol-miR-n264	hsa-miR-25-3p	ENSG00000156052	GNAQ	MCF7	Mammary Gland	Cancer/Malignant	HITS-CLIP	POSITIVE	DIRECT	DOWN
novel-mol-miR-n264	hsa-miR-25-3p	ENSG00000156273	BACH1	LCL	Peripheral Blood	Normal/Primary	Luciferase Reporter Assay	NEGATIVE	DIRECT
novel-mol-miR-n264	hsa-miR-25-3p	ENSG00000156273	BACH1	HEK293	Kidney	Embryonic/Fetal	PAR-CLIP	POSITIVE	DIRECT	DOWN
novel-mol-miR-n264	hsa-miR-25-3p	ENSG00000156599	ZDHHC5	BT474	Mammary Gland	Cancer/Malignant	HITS-CLIP	POSITIVE	DIRECT	DOWN
novel-mol-miR-n264	hsa-miR-25-3p	ENSG00000156599	ZDHHC5	TZMBL	Cervix	Cancer/Malignant	PAR-CLIP	POSITIVE	DIRECT	DOWN
novel-mol-miR-n264	hsa-miR-25-3p	ENSG00000156603	MED19	MCF7	Mammary Gland	Cancer/Malignant	PAR-CLIP	POSITIVE	DIRECT	DOWN
novel-mol-miR-n264	hsa-miR-25-3p	ENSG00000156603	MED19	HEK293	Kidney	Embryonic/Fetal	PAR-CLIP	POSITIVE	DIRECT	DOWN
novel-mol-miR-n264	hsa-miR-25-3p	ENSG00000156603	MED19	TZMBL	Cervix	Cancer/Malignant	PAR-CLIP	POSITIVE	DIRECT	DOWN
novel-mol-miR-n264	hsa-miR-25-3p	ENSG00000156642	NPTN	293S	Kidney	Embryonic/Fetal	HITS-CLIP	POSITIVE	DIRECT	DOWN
novel-mol-miR-n264	hsa-miR-25-3p	ENSG00000156642	NPTN	HEK293	Kidney	Embryonic/Fetal	PAR-CLIP	POSITIVE	DIRECT	DOWN
novel-mol-miR-n264	hsa-miR-25-3p	ENSG00000156642	NPTN	BT474	Mammary Gland	Cancer/Malignant	HITS-CLIP	POSITIVE	DIRECT	DOWN
novel-mol-miR-n264	hsa-miR-25-3p	ENSG00000156642	NPTN	HELA	Cervix	Cancer/Malignant	HITS-CLIP	POSITIVE	DIRECT	DOWN
novel-mol-miR-n264	hsa-miR-25-3p	ENSG00000156675	RAB11FIP1	ESC	Embryo	Embryonic/Fetal,Stem/Progenitor	PAR-CLIP	POSITIVE	DIRECT	DOWN
novel-mol-miR-n264	hsa-miR-25-3p	ENSG00000156709	AIFM1	HELA	Cervix	Cancer/Malignant	HITS-CLIP	POSITIVE	DIRECT	DOWN
novel-mol-miR-n264	hsa-miR-25-3p	ENSG00000157152	SYN2	293S	Kidney	Embryonic/Fetal	HITS-CLIP	POSITIVE	DIRECT	DOWN
novel-mol-miR-n264	hsa-miR-25-3p	ENSG00000157500	APPL1	MCF7	Mammary Gland	Cancer/Malignant	PAR-CLIP	POSITIVE	DIRECT	DOWN
novel-mol-miR-n264	hsa-miR-25-3p	ENSG00000157500	APPL1	BC1	Pleura	Cancer/Malignant	PAR-CLIP	POSITIVE	DIRECT	DOWN
novel-mol-miR-n264	hsa-miR-25-3p	ENSG00000157500	APPL1	BC3	Pleura	Cancer/Malignant	PAR-CLIP	POSITIVE	DIRECT	DOWN
novel-mol-miR-n264	hsa-miR-25-3p	ENSG00000157500	APPL1	HEK293	Kidney	Embryonic/Fetal	PAR-CLIP	POSITIVE	DIRECT	DOWN
novel-mol-miR-n264	hsa-miR-25-3p	ENSG00000157500	APPL1	293S	Kidney	Embryonic/Fetal	HITS-CLIP	POSITIVE	DIRECT	DOWN
novel-mol-miR-n264	hsa-miR-25-3p	ENSG00000157500	APPL1	ESC	Embryo	Embryonic/Fetal,Stem/Progenitor	PAR-CLIP	POSITIVE	DIRECT	DOWN
novel-mol-miR-n264	hsa-miR-25-3p	ENSG00000157500	APPL1	EF3DAGO2		Normal/Primary	PAR-CLIP	POSITIVE	DIRECT	DOWN
novel-mol-miR-n264	hsa-miR-25-3p	ENSG00000157500	APPL1	LCL35		Normal/Primary	PAR-CLIP	POSITIVE	DIRECT	DOWN
novel-mol-miR-n264	hsa-miR-25-3p	ENSG00000157500	APPL1	LCLBACD1		Normal/Primary	PAR-CLIP	POSITIVE	DIRECT	DOWN
novel-mol-miR-n264	hsa-miR-25-3p	ENSG00000157500	APPL1	LCLBAC		Normal/Primary	PAR-CLIP	POSITIVE	DIRECT	DOWN
novel-mol-miR-n264	hsa-miR-25-3p	ENSG00000157500	APPL1	HEK293	Kidney	Embryonic/Fetal	Chimeric fragments	POSITIVE	DIRECT	DOWN
novel-mol-miR-n264	hsa-miR-25-3p	ENSG00000157540	DYRK1A	BC1	Pleura	Cancer/Malignant	PAR-CLIP	POSITIVE	DIRECT	DOWN
novel-mol-miR-n264	hsa-miR-25-3p	ENSG00000157540	DYRK1A	HEK293	Kidney	Embryonic/Fetal	PAR-CLIP	POSITIVE	DIRECT	DOWN
novel-mol-miR-n264	hsa-miR-25-3p	ENSG00000157600	TMEM164	293S	Kidney	Embryonic/Fetal	HITS-CLIP	POSITIVE	DIRECT	DOWN
novel-mol-miR-n264	hsa-miR-25-3p	ENSG00000157764	BRAF	293S	Kidney	Embryonic/Fetal	HITS-CLIP	POSITIVE	DIRECT	DOWN
novel-mol-miR-n264	hsa-miR-25-3p	ENSG00000157800	SLC37A3	BC1	Pleura	Cancer/Malignant	PAR-CLIP	POSITIVE	DIRECT	DOWN
novel-mol-miR-n264	hsa-miR-25-3p	ENSG00000157800	SLC37A3	HEK293	Kidney	Embryonic/Fetal	PAR-CLIP	POSITIVE	DIRECT	DOWN
novel-mol-miR-n264	hsa-miR-25-3p	ENSG00000157933	SKI	293S	Kidney	Embryonic/Fetal	HITS-CLIP	POSITIVE	DIRECT	DOWN
novel-mol-miR-n264	hsa-miR-25-3p	ENSG00000157933	SKI	MCF7	Mammary Gland	Cancer/Malignant	HITS-CLIP	POSITIVE	DIRECT	DOWN
novel-mol-miR-n264	hsa-miR-25-3p	ENSG00000158158	CNNM4	293S	Kidney	Embryonic/Fetal	HITS-CLIP	POSITIVE	DIRECT	DOWN
novel-mol-miR-n264	hsa-miR-25-3p	ENSG00000158158	CNNM4	HEK293	Kidney	Embryonic/Fetal	PAR-CLIP	POSITIVE	DIRECT	DOWN
novel-mol-miR-n264	hsa-miR-25-3p	ENSG00000158234	FAIM	HEK293	Kidney	Embryonic/Fetal	PAR-CLIP	POSITIVE	DIRECT	DOWN
novel-mol-miR-n264	hsa-miR-25-3p	ENSG00000158435	CNOT11	FLPIN_TREX_293	Kidney	Normal/Primary	CLASH	POSITIVE	DIRECT	DOWN
novel-mol-miR-n264	hsa-miR-25-3p	ENSG00000158615	PPP1R15B	HEK293	Kidney	Embryonic/Fetal	PAR-CLIP	POSITIVE	DIRECT	DOWN
novel-mol-miR-n264	hsa-miR-25-3p	ENSG00000158711	ELK4	293S	Kidney	Embryonic/Fetal	HITS-CLIP	POSITIVE	DIRECT	DOWN
novel-mol-miR-n264	hsa-miR-25-3p	ENSG00000158711	ELK4	HEK293	Kidney	Embryonic/Fetal	PAR-CLIP	POSITIVE	DIRECT	DOWN
novel-mol-miR-n264	hsa-miR-25-3p	ENSG00000158987	RAPGEF6	LCLBACD3		Normal/Primary	PAR-CLIP	POSITIVE	DIRECT	DOWN
novel-mol-miR-n264	hsa-miR-25-3p	ENSG00000159082	SYNJ1	293S	Kidney	Embryonic/Fetal	HITS-CLIP	POSITIVE	DIRECT	DOWN
novel-mol-miR-n264	hsa-miR-25-3p	ENSG00000159082	SYNJ1	HEK293	Kidney	Embryonic/Fetal	PAR-CLIP	POSITIVE	DIRECT	DOWN
novel-mol-miR-n264	hsa-miR-25-3p	ENSG00000159082	SYNJ1	MCF7	Mammary Gland	Cancer/Malignant	HITS-CLIP	POSITIVE	DIRECT	DOWN
novel-mol-miR-n264	hsa-miR-25-3p	ENSG00000159082	SYNJ1	HEK293	Kidney	Embryonic/Fetal	Chimeric fragments	POSITIVE	DIRECT	DOWN
novel-mol-miR-n264	hsa-miR-25-3p	ENSG00000159140	SON	HEK293	Kidney	Embryonic/Fetal	PAR-CLIP	POSITIVE	DIRECT	DOWN
novel-mol-miR-n264	hsa-miR-25-3p	ENSG00000159202	UBE2Z	BC1	Pleura	Cancer/Malignant	PAR-CLIP	POSITIVE	DIRECT	DOWN
novel-mol-miR-n264	hsa-miR-25-3p	ENSG00000159202	UBE2Z	293S	Kidney	Embryonic/Fetal	HITS-CLIP	POSITIVE	DIRECT	DOWN
novel-mol-miR-n264	hsa-miR-25-3p	ENSG00000159202	UBE2Z	HEK293	Kidney	Embryonic/Fetal	Chimeric fragments	POSITIVE	DIRECT	DOWN
novel-mol-miR-n264	hsa-miR-25-3p	ENSG00000159216	RUNX1	HMSC	Bone Marrow	Stem/Progenitor	HITS-CLIP	POSITIVE	DIRECT	DOWN
novel-mol-miR-n264	hsa-miR-25-3p	ENSG00000159216	RUNX1	HS5	Bone Marrow	Normal/Primary	HITS-CLIP	POSITIVE	DIRECT	DOWN
novel-mol-miR-n264	hsa-miR-25-3p	ENSG00000159216	RUNX1	MCF7	Mammary Gland	Cancer/Malignant	HITS-CLIP	POSITIVE	DIRECT	DOWN
novel-mol-miR-n264	hsa-miR-25-3p	ENSG00000159388	BTG2	MCF7	Mammary Gland	Cancer/Malignant	PAR-CLIP	POSITIVE	DIRECT	DOWN
novel-mol-miR-n264	hsa-miR-25-3p	ENSG00000159388	BTG2	BC1	Pleura	Cancer/Malignant	PAR-CLIP	POSITIVE	DIRECT	DOWN
novel-mol-miR-n264	hsa-miR-25-3p	ENSG00000159388	BTG2	BC3	Pleura	Cancer/Malignant	PAR-CLIP	POSITIVE	DIRECT	DOWN
novel-mol-miR-n264	hsa-miR-25-3p	ENSG00000159388	BTG2	BCBL1	Bone Marrow	Cancer/Malignant	HITS-CLIP	POSITIVE	DIRECT	DOWN
novel-mol-miR-n264	hsa-miR-25-3p	ENSG00000159388	BTG2	293S	Kidney	Embryonic/Fetal	HITS-CLIP	POSITIVE	DIRECT	DOWN
novel-mol-miR-n264	hsa-miR-25-3p	ENSG00000159388	BTG2	HEK293	Kidney	Embryonic/Fetal	PAR-CLIP	POSITIVE	DIRECT	DOWN
novel-mol-miR-n264	hsa-miR-25-3p	ENSG00000159388	BTG2	ESC	Embryo	Embryonic/Fetal,Stem/Progenitor	PAR-CLIP	POSITIVE	DIRECT	DOWN
novel-mol-miR-n264	hsa-miR-25-3p	ENSG00000159388	BTG2	BT474	Mammary Gland	Cancer/Malignant	HITS-CLIP	POSITIVE	DIRECT	DOWN
novel-mol-miR-n264	hsa-miR-25-3p	ENSG00000159388	BTG2	EF3DAGO2		Normal/Primary	PAR-CLIP	POSITIVE	DIRECT	DOWN
novel-mol-miR-n264	hsa-miR-25-3p	ENSG00000159388	BTG2	LCL35		Normal/Primary	PAR-CLIP	POSITIVE	DIRECT	DOWN
novel-mol-miR-n264	hsa-miR-25-3p	ENSG00000159388	BTG2	LCLBACD1		Normal/Primary	PAR-CLIP	POSITIVE	DIRECT	DOWN
novel-mol-miR-n264	hsa-miR-25-3p	ENSG00000159388	BTG2	LCLBACD3		Normal/Primary	PAR-CLIP	POSITIVE	DIRECT	DOWN
novel-mol-miR-n264	hsa-miR-25-3p	ENSG00000159388	BTG2	LCLBAC		Normal/Primary	PAR-CLIP	POSITIVE	DIRECT	DOWN
novel-mol-miR-n264	hsa-miR-25-3p	ENSG00000159459	UBR1	FLPIN_TREX_293	Kidney	Normal/Primary	CLASH	POSITIVE	DIRECT	DOWN
novel-mol-miR-n264	hsa-miR-25-3p	ENSG00000159592	GPBP1L1	BC1	Pleura	Cancer/Malignant	PAR-CLIP	POSITIVE	DIRECT	DOWN
novel-mol-miR-n264	hsa-miR-25-3p	ENSG00000159692	CTBP1	BETA Cells	Pancreas	Normal/Primary	HITS-CLIP	POSITIVE	DIRECT	DOWN
novel-mol-miR-n264	hsa-miR-25-3p	ENSG00000160058	BSDC1	BC1	Pleura	Cancer/Malignant	PAR-CLIP	POSITIVE	DIRECT	DOWN
novel-mol-miR-n264	hsa-miR-25-3p	ENSG00000160058	BSDC1	HEK293	Kidney	Embryonic/Fetal	PAR-CLIP	POSITIVE	DIRECT	DOWN
novel-mol-miR-n264	hsa-miR-25-3p	ENSG00000160058	BSDC1	HELA	Cervix	Cancer/Malignant	HITS-CLIP	POSITIVE	DIRECT	DOWN
novel-mol-miR-n264	hsa-miR-25-3p	ENSG00000160131	VMA21	HEK293	Kidney	Embryonic/Fetal	Chimeric fragments	POSITIVE	DIRECT	DOWN
novel-mol-miR-n264	hsa-miR-25-3p	ENSG00000160145	KALRN	HEK293	Kidney	Embryonic/Fetal	PAR-CLIP	POSITIVE	DIRECT	DOWN
novel-mol-miR-n264	hsa-miR-25-3p	ENSG00000160193	WDR4	MCF7	Mammary Gland	Cancer/Malignant	HITS-CLIP	POSITIVE	DIRECT	DOWN
novel-mol-miR-n264	hsa-miR-25-3p	ENSG00000160551	TAOK1	BC1	Pleura	Cancer/Malignant	PAR-CLIP	POSITIVE	DIRECT	DOWN
novel-mol-miR-n264	hsa-miR-25-3p	ENSG00000160551	TAOK1	293S	Kidney	Embryonic/Fetal	HITS-CLIP	POSITIVE	DIRECT	DOWN
novel-mol-miR-n264	hsa-miR-25-3p	ENSG00000160551	TAOK1	HEK293	Kidney	Embryonic/Fetal	PAR-CLIP	POSITIVE	DIRECT	DOWN
novel-mol-miR-n264	hsa-miR-25-3p	ENSG00000160551	TAOK1	LCLBACD1		Normal/Primary	PAR-CLIP	POSITIVE	DIRECT	DOWN
novel-mol-miR-n264	hsa-miR-25-3p	ENSG00000160679	CHTOP	MCF7	Mammary Gland	Cancer/Malignant	HITS-CLIP	POSITIVE	DIRECT	DOWN
novel-mol-miR-n264	hsa-miR-25-3p	ENSG00000160752	FDPS	MCF7	Mammary Gland	Cancer/Malignant	HITS-CLIP	POSITIVE	DIRECT	DOWN
novel-mol-miR-n264	hsa-miR-25-3p	ENSG00000160888	IER2	293S	Kidney	Embryonic/Fetal	HITS-CLIP	POSITIVE	DIRECT	DOWN
novel-mol-miR-n264	hsa-miR-25-3p	ENSG00000161638	ITGA5	HS27A	Bone Marrow	Normal/Primary	HITS-CLIP	POSITIVE	DIRECT	DOWN
novel-mol-miR-n264	hsa-miR-25-3p	ENSG00000161638	ITGA5	HELA	Cervix	Cancer/Malignant	HITS-CLIP	POSITIVE	DIRECT	DOWN
novel-mol-miR-n264	hsa-miR-25-3p	ENSG00000162302	RPS6KA4	293S	Kidney	Embryonic/Fetal	HITS-CLIP	POSITIVE	DIRECT	DOWN
novel-mol-miR-n264	hsa-miR-25-3p	ENSG00000162302	RPS6KA4	BT474	Mammary Gland	Cancer/Malignant	HITS-CLIP	POSITIVE	DIRECT	DOWN
novel-mol-miR-n264	hsa-miR-25-3p	ENSG00000162302	RPS6KA4	TZMBL	Cervix	Cancer/Malignant	PAR-CLIP	POSITIVE	DIRECT	DOWN
novel-mol-miR-n264	hsa-miR-25-3p	ENSG00000162694	EXTL2	TZMBL	Cervix	Cancer/Malignant	PAR-CLIP	POSITIVE	DIRECT	DOWN
novel-mol-miR-n264	hsa-miR-25-3p	ENSG00000162775	RBM15	TZMBL	Cervix	Cancer/Malignant	PAR-CLIP	POSITIVE	DIRECT	DOWN
novel-mol-miR-n264	hsa-miR-25-3p	ENSG00000162878	PKDCC	HEK293	Kidney	Embryonic/Fetal	PAR-CLIP	POSITIVE	DIRECT	DOWN
novel-mol-miR-n264	hsa-miR-25-3p	ENSG00000162923	WDR26	BCBL1	Bone Marrow	Cancer/Malignant	HITS-CLIP	POSITIVE	DIRECT	DOWN
novel-mol-miR-n264	hsa-miR-25-3p	ENSG00000162961	DPY30	TZMBL	Cervix	Cancer/Malignant	PAR-CLIP	POSITIVE	DIRECT	DOWN
novel-mol-miR-n264	hsa-miR-25-3p	ENSG00000162961	DPY30	HEK293	Kidney	Embryonic/Fetal	Chimeric fragments	POSITIVE	DIRECT	DOWN
novel-mol-miR-n264	hsa-miR-25-3p	ENSG00000163083	INHBB	BT474	Mammary Gland	Cancer/Malignant	HITS-CLIP	POSITIVE	DIRECT	DOWN
novel-mol-miR-n264	hsa-miR-25-3p	ENSG00000163125	RPRD2	HEK293	Kidney	Embryonic/Fetal	PAR-CLIP	POSITIVE	DIRECT	DOWN
novel-mol-miR-n264	hsa-miR-25-3p	ENSG00000163291	PAQR3	LCL35		Normal/Primary	PAR-CLIP	POSITIVE	DIRECT	DOWN
novel-mol-miR-n264	hsa-miR-25-3p	ENSG00000163320	CGGBP1	MCF7	Mammary Gland	Cancer/Malignant	HITS-CLIP	POSITIVE	DIRECT	DOWN
novel-mol-miR-n264	hsa-miR-25-3p	ENSG00000163349	HIPK1	MCF7	Mammary Gland	Cancer/Malignant	PAR-CLIP	POSITIVE	DIRECT	DOWN
novel-mol-miR-n264	hsa-miR-25-3p	ENSG00000163349	HIPK1	HEK293	Kidney	Embryonic/Fetal	Chimeric fragments	POSITIVE	DIRECT	DOWN
novel-mol-miR-n264	hsa-miR-25-3p	ENSG00000163376	KBTBD8	HEK293	Kidney	Embryonic/Fetal	Chimeric fragments	POSITIVE	DIRECT	DOWN
novel-mol-miR-n264	hsa-miR-25-3p	ENSG00000163428	LRRC58	MCF7	Mammary Gland	Cancer/Malignant	HITS-CLIP	POSITIVE	DIRECT	DOWN
novel-mol-miR-n264	hsa-miR-25-3p	ENSG00000163466	ARPC2	MCF7	Mammary Gland	Cancer/Malignant	HITS-CLIP	POSITIVE	DIRECT	DOWN
novel-mol-miR-n264	hsa-miR-25-3p	ENSG00000163479	SSR2	293S	Kidney	Embryonic/Fetal	HITS-CLIP	POSITIVE	DIRECT	DOWN
novel-mol-miR-n264	hsa-miR-25-3p	ENSG00000163507	KIAA1524	BC3	Pleura	Cancer/Malignant	PAR-CLIP	POSITIVE	DIRECT	DOWN
novel-mol-miR-n264	hsa-miR-25-3p	ENSG00000163507	KIAA1524	HEK293	Kidney	Embryonic/Fetal	PAR-CLIP	POSITIVE	DIRECT	DOWN
novel-mol-miR-n264	hsa-miR-25-3p	ENSG00000163507	KIAA1524	LCL35		Normal/Primary	PAR-CLIP	POSITIVE	DIRECT	DOWN
novel-mol-miR-n264	hsa-miR-25-3p	ENSG00000163507	KIAA1524	TZMBL	Cervix	Cancer/Malignant	PAR-CLIP	POSITIVE	DIRECT	DOWN
novel-mol-miR-n264	hsa-miR-25-3p	ENSG00000163558	PRKCI	HELA	Cervix	Cancer/Malignant	HITS-CLIP	POSITIVE	DIRECT	DOWN
novel-mol-miR-n264	hsa-miR-25-3p	ENSG00000163605	PPP4R2	HEK293	Kidney	Embryonic/Fetal	Chimeric fragments	POSITIVE	DIRECT	DOWN
novel-mol-miR-n264	hsa-miR-25-3p	ENSG00000163630	SYNPR	FLPIN_TREX_293	Kidney	Normal/Primary	CLASH	POSITIVE	DIRECT	DOWN
novel-mol-miR-n264	hsa-miR-25-3p	ENSG00000163635	ATXN7	293S	Kidney	Embryonic/Fetal	HITS-CLIP	POSITIVE	DIRECT	DOWN
novel-mol-miR-n264	hsa-miR-25-3p	ENSG00000163635	ATXN7	HEK293	Kidney	Embryonic/Fetal	PAR-CLIP	POSITIVE	DIRECT	DOWN
novel-mol-miR-n264	hsa-miR-25-3p	ENSG00000163635	ATXN7	BT474	Mammary Gland	Cancer/Malignant	HITS-CLIP	POSITIVE	DIRECT	DOWN
novel-mol-miR-n264	hsa-miR-25-3p	ENSG00000163635	ATXN7	HELA	Cervix	Cancer/Malignant	HITS-CLIP	POSITIVE	DIRECT	DOWN
novel-mol-miR-n264	hsa-miR-25-3p	ENSG00000163684	RPP14	TZMBL	Cervix	Cancer/Malignant	PAR-CLIP	POSITIVE	DIRECT	DOWN
novel-mol-miR-n264	hsa-miR-25-3p	ENSG00000163694	RBM47	TZMBL	Cervix	Cancer/Malignant	PAR-CLIP	POSITIVE	DIRECT	DOWN
novel-mol-miR-n264	hsa-miR-25-3p	ENSG00000163811	WDR43	HEK293	Kidney	Embryonic/Fetal	PAR-CLIP	POSITIVE	DIRECT	DOWN
novel-mol-miR-n264	hsa-miR-25-3p	ENSG00000163848	ZNF148	MCF7	Mammary Gland	Cancer/Malignant	HITS-CLIP	POSITIVE	DIRECT	DOWN
novel-mol-miR-n264	hsa-miR-25-3p	ENSG00000163902	RPN1	HEK293	Kidney	Embryonic/Fetal	PAR-CLIP	POSITIVE	DIRECT	DOWN
novel-mol-miR-n264	hsa-miR-25-3p	ENSG00000163956	LRPAP1	BETA Cells	Pancreas	Normal/Primary	HITS-CLIP	POSITIVE	DIRECT	DOWN
novel-mol-miR-n264	hsa-miR-25-3p	ENSG00000163964	PIGX	BT474	Mammary Gland	Cancer/Malignant	HITS-CLIP	POSITIVE	DIRECT	DOWN
novel-mol-miR-n264	hsa-miR-25-3p	ENSG00000164022	AIMP1	HELA	Cervix	Cancer/Malignant	HITS-CLIP	POSITIVE	DIRECT	DOWN
novel-mol-miR-n264	hsa-miR-25-3p	ENSG00000164061	BSN	293S	Kidney	Embryonic/Fetal	HITS-CLIP	POSITIVE	DIRECT	DOWN
novel-mol-miR-n264	hsa-miR-25-3p	ENSG00000164061	BSN	HEK293	Kidney	Embryonic/Fetal	PAR-CLIP	POSITIVE	DIRECT	DOWN
novel-mol-miR-n264	hsa-miR-25-3p	ENSG00000164099	PRSS12	HEK293	Kidney	Embryonic/Fetal	PAR-CLIP	POSITIVE	DIRECT	DOWN
novel-mol-miR-n264	hsa-miR-25-3p	ENSG00000164116	GUCY1A3	293S	Kidney	Embryonic/Fetal	HITS-CLIP	POSITIVE	DIRECT	DOWN
novel-mol-miR-n264	hsa-miR-25-3p	ENSG00000164128	NPY1R	MCF7	Mammary Gland	Cancer/Malignant	HITS-CLIP	POSITIVE	DIRECT	DOWN
novel-mol-miR-n264	hsa-miR-25-3p	ENSG00000164237	CMBL	MCF7	Mammary Gland	Cancer/Malignant	HITS-CLIP	POSITIVE	DIRECT	DOWN
novel-mol-miR-n264	hsa-miR-25-3p	ENSG00000164292	RHOBTB3	MCF7	Mammary Gland	Cancer/Malignant	HITS-CLIP	POSITIVE	DIRECT	DOWN
novel-mol-miR-n264	hsa-miR-25-3p	ENSG00000164327	RICTOR	TZMBL	Cervix	Cancer/Malignant	PAR-CLIP	POSITIVE	DIRECT	DOWN
novel-mol-miR-n264	hsa-miR-25-3p	ENSG00000164338	UTP15	BETA Cells	Pancreas	Normal/Primary	HITS-CLIP	POSITIVE	DIRECT	DOWN
novel-mol-miR-n264	hsa-miR-25-3p	ENSG00000164338	UTP15	ESC	Embryo	Embryonic/Fetal,Stem/Progenitor	PAR-CLIP	POSITIVE	DIRECT	DOWN
novel-mol-miR-n264	hsa-miR-25-3p	ENSG00000164466	SFXN1	293S	Kidney	Embryonic/Fetal	HITS-CLIP	POSITIVE	DIRECT	DOWN
novel-mol-miR-n264	hsa-miR-25-3p	ENSG00000164466	SFXN1	HEK293	Kidney	Embryonic/Fetal	PAR-CLIP	POSITIVE	DIRECT	DOWN
novel-mol-miR-n264	hsa-miR-25-3p	ENSG00000164692	COL1A2	HS27A	Bone Marrow	Normal/Primary	HITS-CLIP	POSITIVE	DIRECT	DOWN
novel-mol-miR-n264	hsa-miR-25-3p	ENSG00000164692	COL1A2	HS5	Bone Marrow	Normal/Primary	HITS-CLIP	POSITIVE	DIRECT	DOWN
novel-mol-miR-n264	hsa-miR-25-3p	ENSG00000164733	CTSB	HMSC	Bone Marrow	Stem/Progenitor	HITS-CLIP	POSITIVE	DIRECT	DOWN
novel-mol-miR-n264	hsa-miR-25-3p	ENSG00000164754	RAD21	HS27A	Bone Marrow	Normal/Primary	HITS-CLIP	POSITIVE	DIRECT	DOWN
novel-mol-miR-n264	hsa-miR-25-3p	ENSG00000164754	RAD21	HS5	Bone Marrow	Normal/Primary	HITS-CLIP	POSITIVE	DIRECT	DOWN
novel-mol-miR-n264	hsa-miR-25-3p	ENSG00000164754	RAD21	BC3	Pleura	Cancer/Malignant	HITS-CLIP	POSITIVE	DIRECT	DOWN
novel-mol-miR-n264	hsa-miR-25-3p	ENSG00000164754	RAD21	BCBL1	Bone Marrow	Cancer/Malignant	HITS-CLIP	POSITIVE	DIRECT	DOWN
novel-mol-miR-n264	hsa-miR-25-3p	ENSG00000164754	RAD21	HEK293	Kidney	Embryonic/Fetal	PAR-CLIP	POSITIVE	DIRECT	DOWN
novel-mol-miR-n264	hsa-miR-25-3p	ENSG00000164754	RAD21	MCF7	Mammary Gland	Cancer/Malignant	HITS-CLIP	POSITIVE	DIRECT	DOWN
novel-mol-miR-n264	hsa-miR-25-3p	ENSG00000164761	TNFRSF11B	HS27A	Bone Marrow	Normal/Primary	HITS-CLIP	POSITIVE	DIRECT	DOWN
novel-mol-miR-n264	hsa-miR-25-3p	ENSG00000164823	OSGIN2	BC1	Pleura	Cancer/Malignant	PAR-CLIP	POSITIVE	DIRECT	DOWN
novel-mol-miR-n264	hsa-miR-25-3p	ENSG00000164828	SUN1	HEK293	Kidney	Embryonic/Fetal	PAR-CLIP	POSITIVE	DIRECT	DOWN
novel-mol-miR-n264	hsa-miR-25-3p	ENSG00000164841	TMEM74	HEK293	Kidney	Embryonic/Fetal	PAR-CLIP	POSITIVE	DIRECT	DOWN
novel-mol-miR-n264	hsa-miR-25-3p	ENSG00000164930	FZD6	HELA	Cervix	Cancer/Malignant	HITS-CLIP	POSITIVE	DIRECT	DOWN
novel-mol-miR-n264	hsa-miR-25-3p	ENSG00000164933	SLC25A32	BC1	Pleura	Cancer/Malignant	PAR-CLIP	POSITIVE	DIRECT	DOWN
novel-mol-miR-n264	hsa-miR-25-3p	ENSG00000164961	KIAA0196	BT474	Mammary Gland	Cancer/Malignant	HITS-CLIP	POSITIVE	DIRECT	DOWN
novel-mol-miR-n264	hsa-miR-25-3p	ENSG00000165029	ABCA1	ESC	Embryo	Embryonic/Fetal,Stem/Progenitor	PAR-CLIP	POSITIVE	DIRECT	DOWN
novel-mol-miR-n264	hsa-miR-25-3p	ENSG00000165156	ZHX1	BC1	Pleura	Cancer/Malignant	PAR-CLIP	POSITIVE	DIRECT	DOWN
novel-mol-miR-n264	hsa-miR-25-3p	ENSG00000165156	ZHX1	293S	Kidney	Embryonic/Fetal	HITS-CLIP	POSITIVE	DIRECT	DOWN
novel-mol-miR-n264	hsa-miR-25-3p	ENSG00000165156	ZHX1	HEK293	Kidney	Embryonic/Fetal	PAR-CLIP	POSITIVE	DIRECT	DOWN
novel-mol-miR-n264	hsa-miR-25-3p	ENSG00000165156	ZHX1	MCF7	Mammary Gland	Cancer/Malignant	HITS-CLIP	POSITIVE	DIRECT	DOWN
novel-mol-miR-n264	hsa-miR-25-3p	ENSG00000165195	PIGA	HEK293	Kidney	Embryonic/Fetal	PAR-CLIP	POSITIVE	DIRECT	DOWN
novel-mol-miR-n264	hsa-miR-25-3p	ENSG00000165312	OTUD1	293S	Kidney	Embryonic/Fetal	HITS-CLIP	POSITIVE	DIRECT	DOWN
novel-mol-miR-n264	hsa-miR-25-3p	ENSG00000165406	2008-03-01	BT474	Mammary Gland	Cancer/Malignant	HITS-CLIP	POSITIVE	DIRECT	DOWN
novel-mol-miR-n264	hsa-miR-25-3p	ENSG00000165416	SUGT1	293S	Kidney	Embryonic/Fetal	HITS-CLIP	POSITIVE	DIRECT	DOWN
novel-mol-miR-n264	hsa-miR-25-3p	ENSG00000165417	GTF2A1	ESC	Embryo	Embryonic/Fetal,Stem/Progenitor	PAR-CLIP	POSITIVE	DIRECT	DOWN
novel-mol-miR-n264	hsa-miR-25-3p	ENSG00000165417	GTF2A1	TZMBL	Cervix	Cancer/Malignant	PAR-CLIP	POSITIVE	DIRECT	DOWN
novel-mol-miR-n264	hsa-miR-25-3p	ENSG00000165521	EML5	293S	Kidney	Embryonic/Fetal	HITS-CLIP	POSITIVE	DIRECT	DOWN
novel-mol-miR-n264	hsa-miR-25-3p	ENSG00000165572	KBTBD6	MCF7	Mammary Gland	Cancer/Malignant	HITS-CLIP	POSITIVE	DIRECT	DOWN
novel-mol-miR-n264	hsa-miR-25-3p	ENSG00000165650	PDZD8	HEK293	Kidney	Embryonic/Fetal	PAR-CLIP	POSITIVE	DIRECT	DOWN
novel-mol-miR-n264	hsa-miR-25-3p	ENSG00000165655	ZNF503	HEK293	Kidney	Embryonic/Fetal	PAR-CLIP	POSITIVE	DIRECT	DOWN
novel-mol-miR-n264	hsa-miR-25-3p	ENSG00000165655	ZNF503	HEK293	Kidney	Embryonic/Fetal	Chimeric fragments	POSITIVE	DIRECT	DOWN
novel-mol-miR-n264	hsa-miR-25-3p	ENSG00000165671	NSD1	BT474	Mammary Gland	Cancer/Malignant	HITS-CLIP	POSITIVE	DIRECT	DOWN
novel-mol-miR-n264	hsa-miR-25-3p	ENSG00000165672	PRDX3	293S	Kidney	Embryonic/Fetal	HITS-CLIP	POSITIVE	DIRECT	DOWN
novel-mol-miR-n264	hsa-miR-25-3p	ENSG00000165672	PRDX3	MCF7	Mammary Gland	Cancer/Malignant	HITS-CLIP	POSITIVE	DIRECT	DOWN
novel-mol-miR-n264	hsa-miR-25-3p	ENSG00000165699	TSC1	Glioblastoma	Nervous	Cancer/Malignant	Luciferase Reporter Assay	POSITIVE	DIRECT	DOWN
novel-mol-miR-n264	hsa-miR-25-3p	ENSG00000165813	CCDC186	BETA Cells	Pancreas	Normal/Primary	HITS-CLIP	POSITIVE	DIRECT	DOWN
novel-mol-miR-n264	hsa-miR-25-3p	ENSG00000165943	MOAP1	HEK293	Kidney	Embryonic/Fetal	PAR-CLIP	POSITIVE	DIRECT	DOWN
novel-mol-miR-n264	hsa-miR-25-3p	ENSG00000165943	MOAP1	MCF7	Mammary Gland	Cancer/Malignant	PAR-CLIP	POSITIVE	DIRECT	DOWN
novel-mol-miR-n264	hsa-miR-25-3p	ENSG00000165943	MOAP1	HEK293	Kidney	Embryonic/Fetal	Chimeric fragments	POSITIVE	DIRECT	DOWN
novel-mol-miR-n264	hsa-miR-25-3p	ENSG00000165997	ARL5B	BC1	Pleura	Cancer/Malignant	PAR-CLIP	POSITIVE	DIRECT	DOWN
novel-mol-miR-n264	hsa-miR-25-3p	ENSG00000165997	ARL5B	BETA Cells	Pancreas	Normal/Primary	HITS-CLIP	POSITIVE	DIRECT	DOWN
novel-mol-miR-n264	hsa-miR-25-3p	ENSG00000165997	ARL5B	HEK293	Kidney	Embryonic/Fetal	PAR-CLIP	POSITIVE	DIRECT	DOWN
novel-mol-miR-n264	hsa-miR-25-3p	ENSG00000165997	ARL5B	MCF7	Mammary Gland	Cancer/Malignant	HITS-CLIP	POSITIVE	DIRECT	DOWN
novel-mol-miR-n264	hsa-miR-25-3p	ENSG00000165997	ARL5B	LCL35		Normal/Primary	PAR-CLIP	POSITIVE	DIRECT	DOWN
novel-mol-miR-n264	hsa-miR-25-3p	ENSG00000165997	ARL5B	LCLBACD1		Normal/Primary	PAR-CLIP	POSITIVE	DIRECT	DOWN
novel-mol-miR-n264	hsa-miR-25-3p	ENSG00000166128	RAB8B	ESC	Embryo	Embryonic/Fetal,Stem/Progenitor	PAR-CLIP	POSITIVE	DIRECT	DOWN
novel-mol-miR-n264	hsa-miR-25-3p	ENSG00000166128	RAB8B	LCL35		Normal/Primary	PAR-CLIP	POSITIVE	DIRECT	DOWN
novel-mol-miR-n264	hsa-miR-25-3p	ENSG00000166147	FBN1	HMSC	Bone Marrow	Stem/Progenitor	HITS-CLIP	POSITIVE	DIRECT	DOWN
novel-mol-miR-n264	hsa-miR-25-3p	ENSG00000166147	FBN1	BC1	Pleura	Cancer/Malignant	PAR-CLIP	POSITIVE	DIRECT	DOWN
novel-mol-miR-n264	hsa-miR-25-3p	ENSG00000166153	DEPDC4	293S	Kidney	Embryonic/Fetal	HITS-CLIP	POSITIVE	DIRECT	DOWN
novel-mol-miR-n264	hsa-miR-25-3p	ENSG00000166170	BAG5	BETA Cells	Pancreas	Normal/Primary	HITS-CLIP	POSITIVE	DIRECT	DOWN
novel-mol-miR-n264	hsa-miR-25-3p	ENSG00000166170	BAG5	TZMBL	Cervix	Cancer/Malignant	PAR-CLIP	POSITIVE	DIRECT	DOWN
novel-mol-miR-n264	hsa-miR-25-3p	ENSG00000166197	NOLC1	MCF7	Mammary Gland	Cancer/Malignant	HITS-CLIP	POSITIVE	DIRECT	DOWN
novel-mol-miR-n264	hsa-miR-25-3p	ENSG00000166199	ALKBH3	HEK293	Kidney	Embryonic/Fetal	PAR-CLIP	POSITIVE	DIRECT	DOWN
novel-mol-miR-n264	hsa-miR-25-3p	ENSG00000166199	ALKBH3	TZMBL	Cervix	Cancer/Malignant	PAR-CLIP	POSITIVE	DIRECT	DOWN
novel-mol-miR-n264	hsa-miR-25-3p	ENSG00000166200	COPS2	BT474	Mammary Gland	Cancer/Malignant	HITS-CLIP	POSITIVE	DIRECT	DOWN
novel-mol-miR-n264	hsa-miR-25-3p	ENSG00000166224	SGPL1	HELA	Cervix	Cancer/Malignant	HITS-CLIP	POSITIVE	DIRECT	DOWN
novel-mol-miR-n264	hsa-miR-25-3p	ENSG00000166233	ARIH1	TZMBL	Cervix	Cancer/Malignant	PAR-CLIP	POSITIVE	DIRECT	DOWN
novel-mol-miR-n264	hsa-miR-25-3p	ENSG00000166266	CUL5	BT474	Mammary Gland	Cancer/Malignant	HITS-CLIP	POSITIVE	DIRECT	DOWN
novel-mol-miR-n264	hsa-miR-25-3p	ENSG00000166402	TUB	293S	Kidney	Embryonic/Fetal	HITS-CLIP	POSITIVE	DIRECT	DOWN
novel-mol-miR-n264	hsa-miR-25-3p	ENSG00000166454	ATMIN	MCF7	Mammary Gland	Cancer/Malignant	HITS-CLIP	POSITIVE	DIRECT	DOWN
novel-mol-miR-n264	hsa-miR-25-3p	ENSG00000166454	ATMIN	TZMBL	Cervix	Cancer/Malignant	PAR-CLIP	POSITIVE	DIRECT	DOWN
novel-mol-miR-n264	hsa-miR-25-3p	ENSG00000166483	WEE1	293S	Kidney	Embryonic/Fetal	HITS-CLIP	POSITIVE	DIRECT	DOWN
novel-mol-miR-n264	hsa-miR-25-3p	ENSG00000166483	WEE1	HEK293	Kidney	Embryonic/Fetal	PAR-CLIP	POSITIVE	DIRECT	DOWN
novel-mol-miR-n264	hsa-miR-25-3p	ENSG00000166483	WEE1	MDAMB231	Mammary Gland	Cancer/Malignant	HITS-CLIP	POSITIVE	DIRECT	DOWN
novel-mol-miR-n264	hsa-miR-25-3p	ENSG00000166483	WEE1	HEK293	Kidney	Embryonic/Fetal	Chimeric fragments	POSITIVE	DIRECT	DOWN
novel-mol-miR-n264	hsa-miR-25-3p	ENSG00000166503	HDGFRP3	293S	Kidney	Embryonic/Fetal	HITS-CLIP	POSITIVE	DIRECT	DOWN
novel-mol-miR-n264	hsa-miR-25-3p	ENSG00000166747	AP1G1	BC1	Pleura	Cancer/Malignant	PAR-CLIP	POSITIVE	DIRECT	DOWN
novel-mol-miR-n264	hsa-miR-25-3p	ENSG00000166747	AP1G1	HEK293	Kidney	Embryonic/Fetal	PAR-CLIP	POSITIVE	DIRECT	DOWN
novel-mol-miR-n264	hsa-miR-25-3p	ENSG00000166747	AP1G1	TZMBL	Cervix	Cancer/Malignant	PAR-CLIP	POSITIVE	DIRECT	DOWN
novel-mol-miR-n264	hsa-miR-25-3p	ENSG00000166750	SLFN5	HS5	Bone Marrow	Normal/Primary	HITS-CLIP	POSITIVE	DIRECT	DOWN
novel-mol-miR-n264	hsa-miR-25-3p	ENSG00000166750	SLFN5	BT474	Mammary Gland	Cancer/Malignant	HITS-CLIP	POSITIVE	DIRECT	DOWN
novel-mol-miR-n264	hsa-miR-25-3p	ENSG00000166913	YWHAB	HEK293	Kidney	Embryonic/Fetal	Chimeric fragments	POSITIVE	DIRECT	DOWN
novel-mol-miR-n264	hsa-miR-25-3p	ENSG00000166986	MARS	HMSC	Bone Marrow	Stem/Progenitor	HITS-CLIP	POSITIVE	DIRECT	DOWN
novel-mol-miR-n264	hsa-miR-25-3p	ENSG00000166986	MARS	293S	Kidney	Embryonic/Fetal	HITS-CLIP	POSITIVE	DIRECT	DOWN
novel-mol-miR-n264	hsa-miR-25-3p	ENSG00000166986	MARS	HEK293	Kidney	Embryonic/Fetal	PAR-CLIP	POSITIVE	DIRECT	DOWN
novel-mol-miR-n264	hsa-miR-25-3p	ENSG00000166986	MARS	TZMBL	Cervix	Cancer/Malignant	PAR-CLIP	POSITIVE	DIRECT	DOWN
novel-mol-miR-n264	hsa-miR-25-3p	ENSG00000166986	MARS	HEK293	Kidney	Embryonic/Fetal	Chimeric fragments	POSITIVE	DIRECT	DOWN
novel-mol-miR-n264	hsa-miR-25-3p	ENSG00000167074	TEF	HEK293	Kidney	Embryonic/Fetal	PAR-CLIP	POSITIVE	DIRECT	DOWN
novel-mol-miR-n264	hsa-miR-25-3p	ENSG00000167106	FAM102A	293S	Kidney	Embryonic/Fetal	HITS-CLIP	POSITIVE	DIRECT	DOWN
novel-mol-miR-n264	hsa-miR-25-3p	ENSG00000167220	HDHD2	TZMBL	Cervix	Cancer/Malignant	PAR-CLIP	POSITIVE	DIRECT	DOWN
novel-mol-miR-n264	hsa-miR-25-3p	ENSG00000167232	ZNF91	HS5	Bone Marrow	Normal/Primary	HITS-CLIP	POSITIVE	DIRECT	DOWN
novel-mol-miR-n264	hsa-miR-25-3p	ENSG00000167232	ZNF91	MCF7	Mammary Gland	Cancer/Malignant	HITS-CLIP	POSITIVE	DIRECT	DOWN
novel-mol-miR-n264	hsa-miR-25-3p	ENSG00000167264	DUS2	HEK293	Kidney	Embryonic/Fetal	PAR-CLIP	POSITIVE	DIRECT	DOWN
novel-mol-miR-n264	hsa-miR-25-3p	ENSG00000167378	IRGQ	293S	Kidney	Embryonic/Fetal	HITS-CLIP	POSITIVE	DIRECT	DOWN
novel-mol-miR-n264	hsa-miR-25-3p	ENSG00000167565	SERTAD3	MCF7	Mammary Gland	Cancer/Malignant	PAR-CLIP	POSITIVE	DIRECT	DOWN
novel-mol-miR-n264	hsa-miR-25-3p	ENSG00000167601	AXL	TZMBL	Cervix	Cancer/Malignant	PAR-CLIP	POSITIVE	DIRECT	DOWN
novel-mol-miR-n264	hsa-miR-25-3p	ENSG00000167601	AXL	HELA	Cervix	Cancer/Malignant	HITS-CLIP	POSITIVE	DIRECT	DOWN
novel-mol-miR-n264	hsa-miR-25-3p	ENSG00000167615	LENG8	293S	Kidney	Embryonic/Fetal	HITS-CLIP	POSITIVE	DIRECT	DOWN
novel-mol-miR-n264	hsa-miR-25-3p	ENSG00000167632	TRAPPC9	293S	Kidney	Embryonic/Fetal	HITS-CLIP	POSITIVE	DIRECT	DOWN
novel-mol-miR-n264	hsa-miR-25-3p	ENSG00000167635	ZNF146	HEK293	Kidney	Embryonic/Fetal	PAR-CLIP	POSITIVE	DIRECT	DOWN
novel-mol-miR-n264	hsa-miR-25-3p	ENSG00000167842	MIS12	293S	Kidney	Embryonic/Fetal	HITS-CLIP	POSITIVE	DIRECT	DOWN
novel-mol-miR-n264	hsa-miR-25-3p	ENSG00000167842	MIS12	HEK293	Kidney	Embryonic/Fetal	PAR-CLIP	POSITIVE	DIRECT	DOWN
novel-mol-miR-n264	hsa-miR-25-3p	ENSG00000167978	SRRM2	FLPIN_TREX_293	Kidney	Normal/Primary	CLASH	POSITIVE	DIRECT	DOWN
novel-mol-miR-n264	hsa-miR-25-3p	ENSG00000167978	SRRM2	MCF7	Mammary Gland	Cancer/Malignant	HITS-CLIP	POSITIVE	DIRECT	DOWN
novel-mol-miR-n264	hsa-miR-25-3p	ENSG00000167996	FTH1	HEK293	Kidney	Embryonic/Fetal	PAR-CLIP	POSITIVE	DIRECT	DOWN
novel-mol-miR-n264	hsa-miR-25-3p	ENSG00000167996	FTH1	TZMBL	Cervix	Cancer/Malignant	PAR-CLIP	POSITIVE	DIRECT	DOWN
novel-mol-miR-n264	hsa-miR-25-3p	ENSG00000168036	CTNNB1	HEK293	Kidney	Embryonic/Fetal	PAR-CLIP	POSITIVE	DIRECT	DOWN
novel-mol-miR-n264	hsa-miR-25-3p	ENSG00000168040	FADD	TZMBL	Cervix	Cancer/Malignant	PAR-CLIP	POSITIVE	DIRECT	DOWN
novel-mol-miR-n264	hsa-miR-25-3p	ENSG00000168066	SF1	TZMBL	Cervix	Cancer/Malignant	PAR-CLIP	POSITIVE	DIRECT	DOWN
novel-mol-miR-n264	hsa-miR-25-3p	ENSG00000168092	PAFAH1B2	HELA	Cervix	Cancer/Malignant	HITS-CLIP	POSITIVE	DIRECT	DOWN
novel-mol-miR-n264	hsa-miR-25-3p	ENSG00000168137	SETD5	HEK293	Kidney	Embryonic/Fetal	PAR-CLIP	POSITIVE	DIRECT	DOWN
novel-mol-miR-n264	hsa-miR-25-3p	ENSG00000168137	SETD5	BT474	Mammary Gland	Cancer/Malignant	HITS-CLIP	POSITIVE	DIRECT	DOWN
novel-mol-miR-n264	hsa-miR-25-3p	ENSG00000168214	RBPJ	ESC	Embryo	Embryonic/Fetal,Stem/Progenitor	PAR-CLIP	POSITIVE	DIRECT	DOWN
novel-mol-miR-n264	hsa-miR-25-3p	ENSG00000168214	RBPJ	EF3DAGO2		Normal/Primary	PAR-CLIP	POSITIVE	DIRECT	DOWN
novel-mol-miR-n264	hsa-miR-25-3p	ENSG00000168214	RBPJ	C8166	Bone Marrow	Cancer/Malignant	PAR-CLIP	POSITIVE	DIRECT	DOWN
novel-mol-miR-n264	hsa-miR-25-3p	ENSG00000168214	RBPJ	TZMBL	Cervix	Cancer/Malignant	PAR-CLIP	POSITIVE	DIRECT	DOWN
novel-mol-miR-n264	hsa-miR-25-3p	ENSG00000168246	UBTD2	ESC	Embryo	Embryonic/Fetal,Stem/Progenitor	PAR-CLIP	POSITIVE	DIRECT	DOWN
novel-mol-miR-n264	hsa-miR-25-3p	ENSG00000168280	KIF5C	HEK293	Kidney	Embryonic/Fetal	Chimeric fragments	POSITIVE	DIRECT	DOWN
novel-mol-miR-n264	hsa-miR-25-3p	ENSG00000168288	MMADHC	HEK293	Kidney	Embryonic/Fetal	PAR-CLIP	POSITIVE	DIRECT	DOWN
novel-mol-miR-n264	hsa-miR-25-3p	ENSG00000168288	MMADHC	HEK293	Kidney	Embryonic/Fetal	Chimeric fragments	POSITIVE	DIRECT	DOWN
novel-mol-miR-n264	hsa-miR-25-3p	ENSG00000168300	PCMTD1	MCF7	Mammary Gland	Cancer/Malignant	PAR-CLIP	POSITIVE	DIRECT	DOWN
novel-mol-miR-n264	hsa-miR-25-3p	ENSG00000168300	PCMTD1	BC1	Pleura	Cancer/Malignant	PAR-CLIP	POSITIVE	DIRECT	DOWN
novel-mol-miR-n264	hsa-miR-25-3p	ENSG00000168300	PCMTD1	BC3	Pleura	Cancer/Malignant	PAR-CLIP	POSITIVE	DIRECT	DOWN
novel-mol-miR-n264	hsa-miR-25-3p	ENSG00000168300	PCMTD1	BCBL1	Bone Marrow	Cancer/Malignant	HITS-CLIP	POSITIVE	DIRECT	DOWN
novel-mol-miR-n264	hsa-miR-25-3p	ENSG00000168300	PCMTD1	HEK293	Kidney	Embryonic/Fetal	PAR-CLIP	POSITIVE	DIRECT	DOWN
novel-mol-miR-n264	hsa-miR-25-3p	ENSG00000168300	PCMTD1	BETA Cells	Pancreas	Normal/Primary	HITS-CLIP	POSITIVE	DIRECT	DOWN
novel-mol-miR-n264	hsa-miR-25-3p	ENSG00000168300	PCMTD1	293S	Kidney	Embryonic/Fetal	HITS-CLIP	POSITIVE	DIRECT	DOWN
novel-mol-miR-n264	hsa-miR-25-3p	ENSG00000168300	PCMTD1	ESC	Embryo	Embryonic/Fetal,Stem/Progenitor	PAR-CLIP	POSITIVE	DIRECT	DOWN
novel-mol-miR-n264	hsa-miR-25-3p	ENSG00000168300	PCMTD1	LCL35		Normal/Primary	PAR-CLIP	POSITIVE	DIRECT	DOWN
novel-mol-miR-n264	hsa-miR-25-3p	ENSG00000168300	PCMTD1	LCLBACD1		Normal/Primary	PAR-CLIP	POSITIVE	DIRECT	DOWN
novel-mol-miR-n264	hsa-miR-25-3p	ENSG00000168300	PCMTD1	LCLBACD3		Normal/Primary	PAR-CLIP	POSITIVE	DIRECT	DOWN
novel-mol-miR-n264	hsa-miR-25-3p	ENSG00000168300	PCMTD1	LCLBAC		Normal/Primary	PAR-CLIP	POSITIVE	DIRECT	DOWN
novel-mol-miR-n264	hsa-miR-25-3p	ENSG00000168300	PCMTD1	TZMBL	Cervix	Cancer/Malignant	PAR-CLIP	POSITIVE	DIRECT	DOWN
novel-mol-miR-n264	hsa-miR-25-3p	ENSG00000168374	ARF4	BT474	Mammary Gland	Cancer/Malignant	HITS-CLIP	POSITIVE	DIRECT	DOWN
novel-mol-miR-n264	hsa-miR-25-3p	ENSG00000168646	AXIN2	293S	Kidney	Embryonic/Fetal	HITS-CLIP	POSITIVE	DIRECT	DOWN
novel-mol-miR-n264	hsa-miR-25-3p	ENSG00000168769	TET2	MCF7	Mammary Gland	Cancer/Malignant	PAR-CLIP	POSITIVE	DIRECT	DOWN
novel-mol-miR-n264	hsa-miR-25-3p	ENSG00000168769	TET2	BC1	Pleura	Cancer/Malignant	PAR-CLIP	POSITIVE	DIRECT	DOWN
novel-mol-miR-n264	hsa-miR-25-3p	ENSG00000168769	TET2	BT474	Mammary Gland	Cancer/Malignant	HITS-CLIP	POSITIVE	DIRECT	DOWN
novel-mol-miR-n264	hsa-miR-25-3p	ENSG00000168769	TET2	TZMBL	Cervix	Cancer/Malignant	PAR-CLIP	POSITIVE	DIRECT	DOWN
novel-mol-miR-n264	hsa-miR-25-3p	ENSG00000168813	ZNF507	HEK293	Kidney	Embryonic/Fetal	PAR-CLIP	POSITIVE	DIRECT	DOWN
novel-mol-miR-n264	hsa-miR-25-3p	ENSG00000169018	FEM1B	BC1	Pleura	Cancer/Malignant	PAR-CLIP	POSITIVE	DIRECT	DOWN
novel-mol-miR-n264	hsa-miR-25-3p	ENSG00000169018	FEM1B	BC3	Pleura	Cancer/Malignant	PAR-CLIP	POSITIVE	DIRECT	DOWN
novel-mol-miR-n264	hsa-miR-25-3p	ENSG00000169344	UMOD	293S	Kidney	Embryonic/Fetal	HITS-CLIP	POSITIVE	DIRECT	DOWN
novel-mol-miR-n264	hsa-miR-25-3p	ENSG00000169359	SLC33A1	HEK293	Kidney	Embryonic/Fetal	PAR-CLIP	POSITIVE	DIRECT	DOWN
novel-mol-miR-n264	hsa-miR-25-3p	ENSG00000169439	SDC2	293S	Kidney	Embryonic/Fetal	HITS-CLIP	POSITIVE	DIRECT	DOWN
novel-mol-miR-n264	hsa-miR-25-3p	ENSG00000169439	SDC2	HEK293	Kidney	Embryonic/Fetal	PAR-CLIP	POSITIVE	DIRECT	DOWN
novel-mol-miR-n264	hsa-miR-25-3p	ENSG00000169504	CLIC4	LCL	Peripheral Blood	Normal/Primary	Luciferase Reporter Assay	NEGATIVE	DIRECT
novel-mol-miR-n264	hsa-miR-25-3p	ENSG00000169564	PCBP1	MCF7	Mammary Gland	Cancer/Malignant	HITS-CLIP	POSITIVE	DIRECT	DOWN
novel-mol-miR-n264	hsa-miR-25-3p	ENSG00000169564	PCBP1	HELA	Cervix	Cancer/Malignant	HITS-CLIP	POSITIVE	DIRECT	DOWN
novel-mol-miR-n264	hsa-miR-25-3p	ENSG00000169679	BUB1	HS5	Bone Marrow	Normal/Primary	HITS-CLIP	POSITIVE	DIRECT	DOWN
novel-mol-miR-n264	hsa-miR-25-3p	ENSG00000169764	UGP2	HEK293	Kidney	Embryonic/Fetal	PAR-CLIP	POSITIVE	DIRECT	DOWN
novel-mol-miR-n264	hsa-miR-25-3p	ENSG00000169851	PCDH7	HEK293	Kidney	Embryonic/Fetal	PAR-CLIP	POSITIVE	DIRECT	DOWN
novel-mol-miR-n264	hsa-miR-25-3p	ENSG00000169905	TOR1AIP2	HELA	Cervix	Cancer/Malignant	HITS-CLIP	POSITIVE	DIRECT	DOWN
novel-mol-miR-n264	hsa-miR-25-3p	ENSG00000169914	OTUD3	HEK293	Kidney	Embryonic/Fetal	Chimeric fragments	POSITIVE	DIRECT	DOWN
novel-mol-miR-n264	hsa-miR-25-3p	ENSG00000169925	BRD3	BT474	Mammary Gland	Cancer/Malignant	HITS-CLIP	POSITIVE	DIRECT	DOWN
novel-mol-miR-n264	hsa-miR-25-3p	ENSG00000170027	YWHAG	BT474	Mammary Gland	Cancer/Malignant	HITS-CLIP	POSITIVE	DIRECT	DOWN
novel-mol-miR-n264	hsa-miR-25-3p	ENSG00000170027	YWHAG	MCF7	Mammary Gland	Cancer/Malignant	HITS-CLIP	POSITIVE	DIRECT	DOWN
novel-mol-miR-n264	hsa-miR-25-3p	ENSG00000170145	SIK2	LCLBACD1		Normal/Primary	PAR-CLIP	POSITIVE	DIRECT	DOWN
novel-mol-miR-n264	hsa-miR-25-3p	ENSG00000170185	USP38	HEK293	Kidney	Embryonic/Fetal	PAR-CLIP	POSITIVE	DIRECT	DOWN
novel-mol-miR-n264	hsa-miR-25-3p	ENSG00000170242	USP47	BT474	Mammary Gland	Cancer/Malignant	HITS-CLIP	POSITIVE	DIRECT	DOWN
novel-mol-miR-n264	hsa-miR-25-3p	ENSG00000170348	TMED10	HEK293	Kidney	Embryonic/Fetal	PAR-CLIP	POSITIVE	DIRECT	DOWN
novel-mol-miR-n264	hsa-miR-25-3p	ENSG00000170348	TMED10	MCF7	Mammary Gland	Cancer/Malignant	HITS-CLIP	POSITIVE	DIRECT	DOWN
novel-mol-miR-n264	hsa-miR-25-3p	ENSG00000170500	LONRF2	293S	Kidney	Embryonic/Fetal	HITS-CLIP	POSITIVE	DIRECT	DOWN
novel-mol-miR-n264	hsa-miR-25-3p	ENSG00000170606	HSPA4	HEK293	Kidney	Embryonic/Fetal	PAR-CLIP	POSITIVE	DIRECT	DOWN
novel-mol-miR-n264	hsa-miR-25-3p	ENSG00000170606	HSPA4	HEK293	Kidney	Embryonic/Fetal	Chimeric fragments	POSITIVE	DIRECT	DOWN
novel-mol-miR-n264	hsa-miR-25-3p	ENSG00000170759	KIF5B	MCF7	Mammary Gland	Cancer/Malignant	PAR-CLIP	POSITIVE	DIRECT	DOWN
novel-mol-miR-n264	hsa-miR-25-3p	ENSG00000170759	KIF5B	BC1	Pleura	Cancer/Malignant	PAR-CLIP	POSITIVE	DIRECT	DOWN
novel-mol-miR-n264	hsa-miR-25-3p	ENSG00000170759	KIF5B	BC3	Pleura	Cancer/Malignant	PAR-CLIP	POSITIVE	DIRECT	DOWN
novel-mol-miR-n264	hsa-miR-25-3p	ENSG00000170759	KIF5B	HEK293	Kidney	Embryonic/Fetal	PAR-CLIP	POSITIVE	DIRECT	DOWN
novel-mol-miR-n264	hsa-miR-25-3p	ENSG00000170759	KIF5B	293S	Kidney	Embryonic/Fetal	HITS-CLIP	POSITIVE	DIRECT	DOWN
novel-mol-miR-n264	hsa-miR-25-3p	ENSG00000170759	KIF5B	ESC	Embryo	Embryonic/Fetal,Stem/Progenitor	PAR-CLIP	POSITIVE	DIRECT	DOWN
novel-mol-miR-n264	hsa-miR-25-3p	ENSG00000170759	KIF5B	BT474	Mammary Gland	Cancer/Malignant	HITS-CLIP	POSITIVE	DIRECT	DOWN
novel-mol-miR-n264	hsa-miR-25-3p	ENSG00000170759	KIF5B	MCF7	Mammary Gland	Cancer/Malignant	HITS-CLIP	POSITIVE	DIRECT	DOWN
novel-mol-miR-n264	hsa-miR-25-3p	ENSG00000170759	KIF5B	LCL35		Normal/Primary	PAR-CLIP	POSITIVE	DIRECT	DOWN
novel-mol-miR-n264	hsa-miR-25-3p	ENSG00000170759	KIF5B	TZMBL	Cervix	Cancer/Malignant	PAR-CLIP	POSITIVE	DIRECT	DOWN
novel-mol-miR-n264	hsa-miR-25-3p	ENSG00000170779	CDCA4	HEK293	Kidney	Embryonic/Fetal	Chimeric fragments	POSITIVE	DIRECT	DOWN
novel-mol-miR-n264	hsa-miR-25-3p	ENSG00000170802	FOXN2	MCF7	Mammary Gland	Cancer/Malignant	PAR-CLIP	POSITIVE	DIRECT	DOWN
novel-mol-miR-n264	hsa-miR-25-3p	ENSG00000170802	FOXN2	BC1	Pleura	Cancer/Malignant	PAR-CLIP	POSITIVE	DIRECT	DOWN
novel-mol-miR-n264	hsa-miR-25-3p	ENSG00000170802	FOXN2	ESC	Embryo	Embryonic/Fetal,Stem/Progenitor	PAR-CLIP	POSITIVE	DIRECT	DOWN
novel-mol-miR-n264	hsa-miR-25-3p	ENSG00000170802	FOXN2	HEK293	Kidney	Embryonic/Fetal	Chimeric fragments	POSITIVE	DIRECT	DOWN
novel-mol-miR-n264	hsa-miR-25-3p	ENSG00000170852	KBTBD2	BCBL1	Bone Marrow	Cancer/Malignant	HITS-CLIP	POSITIVE	DIRECT	DOWN
novel-mol-miR-n264	hsa-miR-25-3p	ENSG00000170852	KBTBD2	BT474	Mammary Gland	Cancer/Malignant	HITS-CLIP	POSITIVE	DIRECT	DOWN
novel-mol-miR-n264	hsa-miR-25-3p	ENSG00000170871	KIAA0232	BETA Cells	Pancreas	Normal/Primary	HITS-CLIP	POSITIVE	DIRECT	DOWN
novel-mol-miR-n264	hsa-miR-25-3p	ENSG00000170871	KIAA0232	293S	Kidney	Embryonic/Fetal	HITS-CLIP	POSITIVE	DIRECT	DOWN
novel-mol-miR-n264	hsa-miR-25-3p	ENSG00000170871	KIAA0232	HEK293	Kidney	Embryonic/Fetal	PAR-CLIP	POSITIVE	DIRECT	DOWN
novel-mol-miR-n264	hsa-miR-25-3p	ENSG00000170871	KIAA0232	MCF7	Mammary Gland	Cancer/Malignant	HITS-CLIP	POSITIVE	DIRECT	DOWN
novel-mol-miR-n264	hsa-miR-25-3p	ENSG00000170871	KIAA0232	HELA	Cervix	Cancer/Malignant	HITS-CLIP	POSITIVE	DIRECT	DOWN
novel-mol-miR-n264	hsa-miR-25-3p	ENSG00000170881	RNF139	HEK293	Kidney	Embryonic/Fetal	PAR-CLIP	POSITIVE	DIRECT	DOWN
novel-mol-miR-n264	hsa-miR-25-3p	ENSG00000170921	TANC2	BT474	Mammary Gland	Cancer/Malignant	HITS-CLIP	POSITIVE	DIRECT	DOWN
novel-mol-miR-n264	hsa-miR-25-3p	ENSG00000170921	TANC2	MCF7	Mammary Gland	Cancer/Malignant	HITS-CLIP	POSITIVE	DIRECT	DOWN
novel-mol-miR-n264	hsa-miR-25-3p	ENSG00000171067	C11orf24	293S	Kidney	Embryonic/Fetal	HITS-CLIP	POSITIVE	DIRECT	DOWN
novel-mol-miR-n264	hsa-miR-25-3p	ENSG00000171132	PRKCE	EF3DAGO2		Normal/Primary	PAR-CLIP	POSITIVE	DIRECT	DOWN
novel-mol-miR-n264	hsa-miR-25-3p	ENSG00000171219	CDC42BPG	293S	Kidney	Embryonic/Fetal	HITS-CLIP	POSITIVE	DIRECT	DOWN
novel-mol-miR-n264	hsa-miR-25-3p	ENSG00000171246	NPTX1	293S	Kidney	Embryonic/Fetal	HITS-CLIP	POSITIVE	DIRECT	DOWN
novel-mol-miR-n264	hsa-miR-25-3p	ENSG00000171246	NPTX1	HEK293	Kidney	Embryonic/Fetal	PAR-CLIP	POSITIVE	DIRECT	DOWN
novel-mol-miR-n264	hsa-miR-25-3p	ENSG00000171365	CLCN5	HEK293	Kidney	Embryonic/Fetal	Chimeric fragments	POSITIVE	DIRECT	DOWN
novel-mol-miR-n264	hsa-miR-25-3p	ENSG00000171522	PTGER4	LCLBACD3		Normal/Primary	PAR-CLIP	POSITIVE	DIRECT	DOWN
novel-mol-miR-n264	hsa-miR-25-3p	ENSG00000171604	CXXC5	BT474	Mammary Gland	Cancer/Malignant	HITS-CLIP	POSITIVE	DIRECT	DOWN
novel-mol-miR-n264	hsa-miR-25-3p	ENSG00000171681	ATF7IP	HEK293	Kidney	Embryonic/Fetal	PAR-CLIP	POSITIVE	DIRECT	DOWN
novel-mol-miR-n264	hsa-miR-25-3p	ENSG00000171735	CAMTA1	293S	Kidney	Embryonic/Fetal	HITS-CLIP	POSITIVE	DIRECT	DOWN
novel-mol-miR-n264	hsa-miR-25-3p	ENSG00000171766	GATM	BETA Cells	Pancreas	Normal/Primary	HITS-CLIP	POSITIVE	DIRECT	DOWN
novel-mol-miR-n264	hsa-miR-25-3p	ENSG00000171867	PRNP	HS5	Bone Marrow	Normal/Primary	HITS-CLIP	POSITIVE	DIRECT	DOWN
novel-mol-miR-n264	hsa-miR-25-3p	ENSG00000171867	PRNP	BC1	Pleura	Cancer/Malignant	PAR-CLIP	POSITIVE	DIRECT	DOWN
novel-mol-miR-n264	hsa-miR-25-3p	ENSG00000171867	PRNP	HEK293	Kidney	Embryonic/Fetal	PAR-CLIP	POSITIVE	DIRECT	DOWN
novel-mol-miR-n264	hsa-miR-25-3p	ENSG00000171928	TVP23B	FLPIN_TREX_293	Kidney	Normal/Primary	CLASH	POSITIVE	DIRECT	DOWN
novel-mol-miR-n264	hsa-miR-25-3p	ENSG00000171940	ZNF217	293S	Kidney	Embryonic/Fetal	HITS-CLIP	POSITIVE	DIRECT	DOWN
novel-mol-miR-n264	hsa-miR-25-3p	ENSG00000171940	ZNF217	BT474	Mammary Gland	Cancer/Malignant	HITS-CLIP	POSITIVE	DIRECT	DOWN
novel-mol-miR-n264	hsa-miR-25-3p	ENSG00000171940	ZNF217	MCF7	Mammary Gland	Cancer/Malignant	HITS-CLIP	POSITIVE	DIRECT	DOWN
novel-mol-miR-n264	hsa-miR-25-3p	ENSG00000171940	ZNF217	MDAMB231	Mammary Gland	Cancer/Malignant	HITS-CLIP	POSITIVE	DIRECT	DOWN
novel-mol-miR-n264	hsa-miR-25-3p	ENSG00000172216	CEBPB	TZMBL	Cervix	Cancer/Malignant	PAR-CLIP	POSITIVE	DIRECT	DOWN
novel-mol-miR-n264	hsa-miR-25-3p	ENSG00000172292	CERS6	293S	Kidney	Embryonic/Fetal	HITS-CLIP	POSITIVE	DIRECT	DOWN
novel-mol-miR-n264	hsa-miR-25-3p	ENSG00000172466	ZNF24	HEK293	Kidney	Embryonic/Fetal	PAR-CLIP	POSITIVE	DIRECT	DOWN
novel-mol-miR-n264	hsa-miR-25-3p	ENSG00000172534	HCFC1	TZMBL	Cervix	Cancer/Malignant	PAR-CLIP	POSITIVE	DIRECT	DOWN
novel-mol-miR-n264	hsa-miR-25-3p	ENSG00000172667	ZMAT3	293S	Kidney	Embryonic/Fetal	HITS-CLIP	POSITIVE	DIRECT	DOWN
novel-mol-miR-n264	hsa-miR-25-3p	ENSG00000172795	DCP2	MCF7	Mammary Gland	Cancer/Malignant	HITS-CLIP	POSITIVE	DIRECT	DOWN
novel-mol-miR-n264	hsa-miR-25-3p	ENSG00000172869	DMXL1	HEK293	Kidney	Embryonic/Fetal	PAR-CLIP	POSITIVE	DIRECT	DOWN
novel-mol-miR-n264	hsa-miR-25-3p	ENSG00000172869	DMXL1	TZMBL	Cervix	Cancer/Malignant	PAR-CLIP	POSITIVE	DIRECT	DOWN
novel-mol-miR-n264	hsa-miR-25-3p	ENSG00000172954	LCLAT1	293S	Kidney	Embryonic/Fetal	HITS-CLIP	POSITIVE	DIRECT	DOWN
novel-mol-miR-n264	hsa-miR-25-3p	ENSG00000172954	LCLAT1	MCF7	Mammary Gland	Cancer/Malignant	HITS-CLIP	POSITIVE	DIRECT	DOWN
novel-mol-miR-n264	hsa-miR-25-3p	ENSG00000172954	LCLAT1	TZMBL	Cervix	Cancer/Malignant	PAR-CLIP	POSITIVE	DIRECT	DOWN
novel-mol-miR-n264	hsa-miR-25-3p	ENSG00000173214	KIAA1919	BT474	Mammary Gland	Cancer/Malignant	HITS-CLIP	POSITIVE	DIRECT	DOWN
novel-mol-miR-n264	hsa-miR-25-3p	ENSG00000173218	VANGL1	HEK293	Kidney	Embryonic/Fetal	PAR-CLIP	POSITIVE	DIRECT	DOWN
novel-mol-miR-n264	hsa-miR-25-3p	ENSG00000173218	VANGL1	MCF7	Mammary Gland	Cancer/Malignant	HITS-CLIP	POSITIVE	DIRECT	DOWN
novel-mol-miR-n264	hsa-miR-25-3p	ENSG00000173273	TNKS	HEK293	Kidney	Embryonic/Fetal	PAR-CLIP	POSITIVE	DIRECT	DOWN
novel-mol-miR-n264	hsa-miR-25-3p	ENSG00000173281	PPP1R3B	HEK293	Kidney	Embryonic/Fetal	Chimeric fragments	POSITIVE	DIRECT	DOWN
novel-mol-miR-n264	hsa-miR-25-3p	ENSG00000173517	PEAK1	HEK293	Kidney	Embryonic/Fetal	PAR-CLIP	POSITIVE	DIRECT	DOWN
novel-mol-miR-n264	hsa-miR-25-3p	ENSG00000173517	PEAK1	HEK293	Kidney	Embryonic/Fetal	Chimeric fragments	POSITIVE	DIRECT	DOWN
novel-mol-miR-n264	hsa-miR-25-3p	ENSG00000173744	AGFG1	HS5	Bone Marrow	Normal/Primary	HITS-CLIP	POSITIVE	DIRECT	DOWN
novel-mol-miR-n264	hsa-miR-25-3p	ENSG00000173744	AGFG1	BT474	Mammary Gland	Cancer/Malignant	HITS-CLIP	POSITIVE	DIRECT	DOWN
novel-mol-miR-n264	hsa-miR-25-3p	ENSG00000173786	CNP	TZMBL	Cervix	Cancer/Malignant	PAR-CLIP	POSITIVE	DIRECT	DOWN
novel-mol-miR-n264	hsa-miR-25-3p	ENSG00000173812	EIF1	MCF7	Mammary Gland	Cancer/Malignant	HITS-CLIP	POSITIVE	DIRECT	DOWN
novel-mol-miR-n264	hsa-miR-25-3p	ENSG00000173812	EIF1	HEK293	Kidney	Embryonic/Fetal	Chimeric fragments	POSITIVE	DIRECT	DOWN
novel-mol-miR-n264	hsa-miR-25-3p	ENSG00000173875	ZNF791	HEK293	Kidney	Embryonic/Fetal	PAR-CLIP	POSITIVE	DIRECT	DOWN
novel-mol-miR-n264	hsa-miR-25-3p	ENSG00000173926	2003-03-01	HEK293	Kidney	Embryonic/Fetal	PAR-CLIP	POSITIVE	DIRECT	DOWN
novel-mol-miR-n264	hsa-miR-25-3p	ENSG00000174010	KLHL15	HEK293	Kidney	Embryonic/Fetal	PAR-CLIP	POSITIVE	DIRECT	DOWN
novel-mol-miR-n264	hsa-miR-25-3p	ENSG00000174010	KLHL15	293S	Kidney	Embryonic/Fetal	HITS-CLIP	POSITIVE	DIRECT	DOWN
novel-mol-miR-n264	hsa-miR-25-3p	ENSG00000174010	KLHL15	HEK293	Kidney	Embryonic/Fetal	Chimeric fragments	POSITIVE	DIRECT	DOWN
novel-mol-miR-n264	hsa-miR-25-3p	ENSG00000174013	FBXO45	MCF7	Mammary Gland	Cancer/Malignant	HITS-CLIP	POSITIVE	DIRECT	DOWN
novel-mol-miR-n264	hsa-miR-25-3p	ENSG00000174173	TRMT10C	HEK293	Kidney	Embryonic/Fetal	PAR-CLIP	POSITIVE	DIRECT	DOWN
novel-mol-miR-n264	hsa-miR-25-3p	ENSG00000174238	PITPNA	HEK293	Kidney	Embryonic/Fetal	PAR-CLIP	POSITIVE	DIRECT	DOWN
novel-mol-miR-n264	hsa-miR-25-3p	ENSG00000174327	SLC16A13	293S	Kidney	Embryonic/Fetal	HITS-CLIP	POSITIVE	DIRECT	DOWN
novel-mol-miR-n264	hsa-miR-25-3p	ENSG00000174405	LIG4	HEK293	Kidney	Embryonic/Fetal	PAR-CLIP	POSITIVE	DIRECT	DOWN
novel-mol-miR-n264	hsa-miR-25-3p	ENSG00000174437	ATP2A2	293S	Kidney	Embryonic/Fetal	HITS-CLIP	POSITIVE	DIRECT	DOWN
novel-mol-miR-n264	hsa-miR-25-3p	ENSG00000174437	ATP2A2	TZMBL	Cervix	Cancer/Malignant	PAR-CLIP	POSITIVE	DIRECT	DOWN
novel-mol-miR-n264	hsa-miR-25-3p	ENSG00000174579	MSL2	BT474	Mammary Gland	Cancer/Malignant	HITS-CLIP	POSITIVE	DIRECT	DOWN
novel-mol-miR-n264	hsa-miR-25-3p	ENSG00000174749	C4orf32	HEK293	Kidney	Embryonic/Fetal	Chimeric fragments	POSITIVE	DIRECT	DOWN
novel-mol-miR-n264	hsa-miR-25-3p	ENSG00000174839	DENND6A	HEK293	Kidney	Embryonic/Fetal	Chimeric fragments	POSITIVE	DIRECT	DOWN
novel-mol-miR-n264	hsa-miR-25-3p	ENSG00000175054	ATR	HELA	Cervix	Cancer/Malignant	HITS-CLIP	POSITIVE	DIRECT	DOWN
novel-mol-miR-n264	hsa-miR-25-3p	ENSG00000175155	YPEL2	BETA Cells	Pancreas	Normal/Primary	HITS-CLIP	POSITIVE	DIRECT	DOWN
novel-mol-miR-n264	hsa-miR-25-3p	ENSG00000175166	PSMD2	TZMBL	Cervix	Cancer/Malignant	PAR-CLIP	POSITIVE	DIRECT	DOWN
novel-mol-miR-n264	hsa-miR-25-3p	ENSG00000175203	DCTN2	HEK293	Kidney	Embryonic/Fetal	PAR-CLIP	POSITIVE	DIRECT	DOWN
novel-mol-miR-n264	hsa-miR-25-3p	ENSG00000175216	CKAP5	HS5	Bone Marrow	Normal/Primary	HITS-CLIP	POSITIVE	DIRECT	DOWN
novel-mol-miR-n264	hsa-miR-25-3p	ENSG00000175265	GOLGA8A	MCF7	Mammary Gland	Cancer/Malignant	PAR-CLIP	POSITIVE	DIRECT	DOWN
novel-mol-miR-n264	hsa-miR-25-3p	ENSG00000175265	GOLGA8A	BC1	Pleura	Cancer/Malignant	PAR-CLIP	POSITIVE	DIRECT	DOWN
novel-mol-miR-n264	hsa-miR-25-3p	ENSG00000175265	GOLGA8A	HEK293	Kidney	Embryonic/Fetal	PAR-CLIP	POSITIVE	DIRECT	DOWN
novel-mol-miR-n264	hsa-miR-25-3p	ENSG00000175265	GOLGA8A	EF3DAGO2		Normal/Primary	PAR-CLIP	POSITIVE	DIRECT	DOWN
novel-mol-miR-n264	hsa-miR-25-3p	ENSG00000175265	GOLGA8A	LCL35		Normal/Primary	PAR-CLIP	POSITIVE	DIRECT	DOWN
novel-mol-miR-n264	hsa-miR-25-3p	ENSG00000175305	CCNE2	HEK293	Kidney	Embryonic/Fetal	PAR-CLIP	POSITIVE	DIRECT	DOWN
novel-mol-miR-n264	hsa-miR-25-3p	ENSG00000175348	TMEM9B	TZMBL	Cervix	Cancer/Malignant	PAR-CLIP	POSITIVE	DIRECT	DOWN
novel-mol-miR-n264	hsa-miR-25-3p	ENSG00000175387	SMAD2	HS5	Bone Marrow	Normal/Primary	HITS-CLIP	POSITIVE	DIRECT	DOWN
novel-mol-miR-n264	hsa-miR-25-3p	ENSG00000175387	SMAD2	BT474	Mammary Gland	Cancer/Malignant	HITS-CLIP	POSITIVE	DIRECT	DOWN
novel-mol-miR-n264	hsa-miR-25-3p	ENSG00000175387	SMAD2	HELA	Cervix	Cancer/Malignant	HITS-CLIP	POSITIVE	DIRECT	DOWN
novel-mol-miR-n264	hsa-miR-25-3p	ENSG00000175455	CCDC14	HEK293	Kidney	Embryonic/Fetal	PAR-CLIP	POSITIVE	DIRECT	DOWN
novel-mol-miR-n264	hsa-miR-25-3p	ENSG00000175556	LONRF3	HEK293	Kidney	Embryonic/Fetal	Chimeric fragments	POSITIVE	DIRECT	DOWN
novel-mol-miR-n264	hsa-miR-25-3p	ENSG00000175745	NR2F1	TZMBL	Cervix	Cancer/Malignant	PAR-CLIP	POSITIVE	DIRECT	DOWN
novel-mol-miR-n264	hsa-miR-25-3p	ENSG00000175893	ZDHHC21	MCF7	Mammary Gland	Cancer/Malignant	HITS-CLIP	POSITIVE	DIRECT	DOWN
novel-mol-miR-n264	hsa-miR-25-3p	ENSG00000176087	SLC35A4	HS5	Bone Marrow	Normal/Primary	HITS-CLIP	POSITIVE	DIRECT	DOWN
novel-mol-miR-n264	hsa-miR-25-3p	ENSG00000176095	IP6K1	MCF7	Mammary Gland	Cancer/Malignant	HITS-CLIP	POSITIVE	DIRECT	DOWN
novel-mol-miR-n264	hsa-miR-25-3p	ENSG00000176340	COX8A	HEK293	Kidney	Embryonic/Fetal	PAR-CLIP	POSITIVE	DIRECT	DOWN
novel-mol-miR-n264	hsa-miR-25-3p	ENSG00000176340	COX8A	EF3DAGO2		Normal/Primary	PAR-CLIP	POSITIVE	DIRECT	DOWN
novel-mol-miR-n264	hsa-miR-25-3p	ENSG00000176401	EID2B	293S	Kidney	Embryonic/Fetal	HITS-CLIP	POSITIVE	DIRECT	DOWN
novel-mol-miR-n264	hsa-miR-25-3p	ENSG00000176410	DNAJC30	BT474	Mammary Gland	Cancer/Malignant	HITS-CLIP	POSITIVE	DIRECT	DOWN
novel-mol-miR-n264	hsa-miR-25-3p	ENSG00000176410	DNAJC30	MCF7	Mammary Gland	Cancer/Malignant	HITS-CLIP	POSITIVE	DIRECT	DOWN
novel-mol-miR-n264	hsa-miR-25-3p	ENSG00000176410	DNAJC30	MDAMB231	Mammary Gland	Cancer/Malignant	HITS-CLIP	POSITIVE	DIRECT	DOWN
novel-mol-miR-n264	hsa-miR-25-3p	ENSG00000176422	SPRYD4	HEK293	Kidney	Embryonic/Fetal	PAR-CLIP	POSITIVE	DIRECT	DOWN
novel-mol-miR-n264	hsa-miR-25-3p	ENSG00000176422	SPRYD4	TZMBL	Cervix	Cancer/Malignant	PAR-CLIP	POSITIVE	DIRECT	DOWN
novel-mol-miR-n264	hsa-miR-25-3p	ENSG00000176422	SPRYD4	HELA	Cervix	Cancer/Malignant	HITS-CLIP	POSITIVE	DIRECT	DOWN
novel-mol-miR-n264	hsa-miR-25-3p	ENSG00000176749	CDK5R1	BCBL1	Bone Marrow	Cancer/Malignant	HITS-CLIP	POSITIVE	DIRECT	DOWN
novel-mol-miR-n264	hsa-miR-25-3p	ENSG00000176749	CDK5R1	HEK293	Kidney	Embryonic/Fetal	PAR-CLIP	POSITIVE	DIRECT	DOWN
novel-mol-miR-n264	hsa-miR-25-3p	ENSG00000176853	FAM91A1	BT474	Mammary Gland	Cancer/Malignant	HITS-CLIP	POSITIVE	DIRECT	DOWN
novel-mol-miR-n264	hsa-miR-25-3p	ENSG00000176871	WSB2	BT474	Mammary Gland	Cancer/Malignant	HITS-CLIP	POSITIVE	DIRECT	DOWN
novel-mol-miR-n264	hsa-miR-25-3p	ENSG00000177030	DEAF1	FLPIN_TREX_293	Kidney	Normal/Primary	CLASH	POSITIVE	DIRECT	DOWN
novel-mol-miR-n264	hsa-miR-25-3p	ENSG00000177150	FAM210A	BC1	Pleura	Cancer/Malignant	PAR-CLIP	POSITIVE	DIRECT	DOWN
novel-mol-miR-n264	hsa-miR-25-3p	ENSG00000177311	ZBTB38	HEK293	Kidney	Embryonic/Fetal	PAR-CLIP	POSITIVE	DIRECT	DOWN
novel-mol-miR-n264	hsa-miR-25-3p	ENSG00000177311	ZBTB38	LCLBACD3		Normal/Primary	PAR-CLIP	POSITIVE	DIRECT	DOWN
novel-mol-miR-n264	hsa-miR-25-3p	ENSG00000177311	ZBTB38	TZMBL	Cervix	Cancer/Malignant	PAR-CLIP	POSITIVE	DIRECT	DOWN
novel-mol-miR-n264	hsa-miR-25-3p	ENSG00000177409	SAMD9L	BC1	Pleura	Cancer/Malignant	PAR-CLIP	POSITIVE	DIRECT	DOWN
novel-mol-miR-n264	hsa-miR-25-3p	ENSG00000177409	SAMD9L	EF3DAGO2		Normal/Primary	PAR-CLIP	POSITIVE	DIRECT	DOWN
novel-mol-miR-n264	hsa-miR-25-3p	ENSG00000177425	PAWR	MCF7	Mammary Gland	Cancer/Malignant	PAR-CLIP	POSITIVE	DIRECT	DOWN
novel-mol-miR-n264	hsa-miR-25-3p	ENSG00000177425	PAWR	HEK293	Kidney	Embryonic/Fetal	PAR-CLIP	POSITIVE	DIRECT	DOWN
novel-mol-miR-n264	hsa-miR-25-3p	ENSG00000177426	TGIF1	HEK293	Kidney	Embryonic/Fetal	PAR-CLIP	POSITIVE	DIRECT	DOWN
novel-mol-miR-n264	hsa-miR-25-3p	ENSG00000177463	NR2C2	ESC	Embryo	Embryonic/Fetal,Stem/Progenitor	PAR-CLIP	POSITIVE	DIRECT	DOWN
novel-mol-miR-n264	hsa-miR-25-3p	ENSG00000177565	TBL1XR1	BC1	Pleura	Cancer/Malignant	PAR-CLIP	POSITIVE	DIRECT	DOWN
novel-mol-miR-n264	hsa-miR-25-3p	ENSG00000177565	TBL1XR1	HEK293	Kidney	Embryonic/Fetal	PAR-CLIP	POSITIVE	DIRECT	DOWN
novel-mol-miR-n264	hsa-miR-25-3p	ENSG00000177565	TBL1XR1	EF3DAGO2		Normal/Primary	PAR-CLIP	POSITIVE	DIRECT	DOWN
novel-mol-miR-n264	hsa-miR-25-3p	ENSG00000177565	TBL1XR1	LCL35		Normal/Primary	PAR-CLIP	POSITIVE	DIRECT	DOWN
novel-mol-miR-n264	hsa-miR-25-3p	ENSG00000177565	TBL1XR1	LCLBACD1		Normal/Primary	PAR-CLIP	POSITIVE	DIRECT	DOWN
novel-mol-miR-n264	hsa-miR-25-3p	ENSG00000177706	FAM20C	HS5	Bone Marrow	Normal/Primary	HITS-CLIP	POSITIVE	DIRECT	DOWN
novel-mol-miR-n264	hsa-miR-25-3p	ENSG00000177706	FAM20C	293S	Kidney	Embryonic/Fetal	HITS-CLIP	POSITIVE	DIRECT	DOWN
novel-mol-miR-n264	hsa-miR-25-3p	ENSG00000177706	FAM20C	HELA	Cervix	Cancer/Malignant	HITS-CLIP	POSITIVE	DIRECT	DOWN
novel-mol-miR-n264	hsa-miR-25-3p	ENSG00000177951	BET1L	BC1	Pleura	Cancer/Malignant	PAR-CLIP	POSITIVE	DIRECT	DOWN
novel-mol-miR-n264	hsa-miR-25-3p	ENSG00000177951	BET1L	BC3	Pleura	Cancer/Malignant	PAR-CLIP	POSITIVE	DIRECT	DOWN
novel-mol-miR-n264	hsa-miR-25-3p	ENSG00000177951	BET1L	HEK293	Kidney	Embryonic/Fetal	PAR-CLIP	POSITIVE	DIRECT	DOWN
novel-mol-miR-n264	hsa-miR-25-3p	ENSG00000177951	BET1L	ESC	Embryo	Embryonic/Fetal,Stem/Progenitor	PAR-CLIP	POSITIVE	DIRECT	DOWN
novel-mol-miR-n264	hsa-miR-25-3p	ENSG00000177951	BET1L	EF3DAGO2		Normal/Primary	PAR-CLIP	POSITIVE	DIRECT	DOWN
novel-mol-miR-n264	hsa-miR-25-3p	ENSG00000177951	BET1L	LCLBACD1		Normal/Primary	PAR-CLIP	POSITIVE	DIRECT	DOWN
novel-mol-miR-n264	hsa-miR-25-3p	ENSG00000177951	BET1L	LCLBACD3		Normal/Primary	PAR-CLIP	POSITIVE	DIRECT	DOWN
novel-mol-miR-n264	hsa-miR-25-3p	ENSG00000178057	NDUFAF3	FLPIN_TREX_293	Kidney	Normal/Primary	CLASH	POSITIVE	DIRECT	DOWN
novel-mol-miR-n264	hsa-miR-25-3p	ENSG00000178104	PDE4DIP	MCF7	Mammary Gland	Cancer/Malignant	HITS-CLIP	POSITIVE	DIRECT	DOWN
novel-mol-miR-n264	hsa-miR-25-3p	ENSG00000178502	KLHL11	HEK293	Kidney	Embryonic/Fetal	PAR-CLIP	POSITIVE	DIRECT	DOWN
novel-mol-miR-n264	hsa-miR-25-3p	ENSG00000178502	KLHL11	TZMBL	Cervix	Cancer/Malignant	PAR-CLIP	POSITIVE	DIRECT	DOWN
novel-mol-miR-n264	hsa-miR-25-3p	ENSG00000179218	CALR	HEK293	Kidney	Embryonic/Fetal	Chimeric fragments	POSITIVE	DIRECT	DOWN
novel-mol-miR-n264	hsa-miR-25-3p	ENSG00000179314	WSCD1	293S	Kidney	Embryonic/Fetal	HITS-CLIP	POSITIVE	DIRECT	DOWN
novel-mol-miR-n264	hsa-miR-25-3p	ENSG00000179348	GATA2	BT474	Mammary Gland	Cancer/Malignant	HITS-CLIP	POSITIVE	DIRECT	DOWN
novel-mol-miR-n264	hsa-miR-25-3p	ENSG00000179456	ZBTB18	HEK293	Kidney	Embryonic/Fetal	PAR-CLIP	POSITIVE	DIRECT	DOWN
novel-mol-miR-n264	hsa-miR-25-3p	ENSG00000179833	SERTAD2	293S	Kidney	Embryonic/Fetal	HITS-CLIP	POSITIVE	DIRECT	DOWN
novel-mol-miR-n264	hsa-miR-25-3p	ENSG00000179889	PDXDC1	293S	Kidney	Embryonic/Fetal	HITS-CLIP	POSITIVE	DIRECT	DOWN
novel-mol-miR-n264	hsa-miR-25-3p	ENSG00000179889	PDXDC1	BT474	Mammary Gland	Cancer/Malignant	HITS-CLIP	POSITIVE	DIRECT	DOWN
novel-mol-miR-n264	hsa-miR-25-3p	ENSG00000180071	ANKRD18A	FLPIN_TREX_293	Kidney	Normal/Primary	CLASH	POSITIVE	DIRECT	DOWN
novel-mol-miR-n264	hsa-miR-25-3p	ENSG00000180233	ZNRF2	293S	Kidney	Embryonic/Fetal	HITS-CLIP	POSITIVE	DIRECT	DOWN
novel-mol-miR-n264	hsa-miR-25-3p	ENSG00000180233	ZNRF2	HEK293	Kidney	Embryonic/Fetal	Chimeric fragments	POSITIVE	DIRECT	DOWN
novel-mol-miR-n264	hsa-miR-25-3p	ENSG00000180537	RNF182	HELA	Cervix	Cancer/Malignant	HITS-CLIP	POSITIVE	DIRECT	DOWN
novel-mol-miR-n264	hsa-miR-25-3p	ENSG00000180667	YOD1	LCL	Peripheral Blood	Normal/Primary	Luciferase Reporter Assay	NEGATIVE	DIRECT
novel-mol-miR-n264	hsa-miR-25-3p	ENSG00000180884	ZNF792	HEK293	Kidney	Embryonic/Fetal	Chimeric fragments	POSITIVE	DIRECT	DOWN
novel-mol-miR-n264	hsa-miR-25-3p	ENSG00000180901	KCTD2	293S	Kidney	Embryonic/Fetal	HITS-CLIP	POSITIVE	DIRECT	DOWN
novel-mol-miR-n264	hsa-miR-25-3p	ENSG00000180998	GPR137C	HEK293	Kidney	Embryonic/Fetal	PAR-CLIP	POSITIVE	DIRECT	DOWN
novel-mol-miR-n264	hsa-miR-25-3p	ENSG00000181163	NPM1	FLPIN_TREX_293	Kidney	Normal/Primary	CLASH	POSITIVE	DIRECT	DOWN
novel-mol-miR-n264	hsa-miR-25-3p	ENSG00000181467	RAP2B	293S	Kidney	Embryonic/Fetal	HITS-CLIP	POSITIVE	DIRECT	DOWN
novel-mol-miR-n264	hsa-miR-25-3p	ENSG00000181555	SETD2	BC3	Pleura	Cancer/Malignant	HITS-CLIP	POSITIVE	DIRECT	DOWN
novel-mol-miR-n264	hsa-miR-25-3p	ENSG00000181555	SETD2	293S	Kidney	Embryonic/Fetal	HITS-CLIP	POSITIVE	DIRECT	DOWN
novel-mol-miR-n264	hsa-miR-25-3p	ENSG00000181555	SETD2	MCF7	Mammary Gland	Cancer/Malignant	HITS-CLIP	POSITIVE	DIRECT	DOWN
novel-mol-miR-n264	hsa-miR-25-3p	ENSG00000181751	C5orf30	HEK293	Kidney	Embryonic/Fetal	PAR-CLIP	POSITIVE	DIRECT	DOWN
novel-mol-miR-n264	hsa-miR-25-3p	ENSG00000181904	C5orf24	HEK293	Kidney	Embryonic/Fetal	Chimeric fragments	POSITIVE	DIRECT	DOWN
novel-mol-miR-n264	hsa-miR-25-3p	ENSG00000182158	CREB3L2	HEK293	Kidney	Embryonic/Fetal	PAR-CLIP	POSITIVE	DIRECT	DOWN
novel-mol-miR-n264	hsa-miR-25-3p	ENSG00000182158	CREB3L2	C8166	Bone Marrow	Cancer/Malignant	PAR-CLIP	POSITIVE	DIRECT	DOWN
novel-mol-miR-n264	hsa-miR-25-3p	ENSG00000182158	CREB3L2	TZMBL	Cervix	Cancer/Malignant	PAR-CLIP	POSITIVE	DIRECT	DOWN
novel-mol-miR-n264	hsa-miR-25-3p	ENSG00000182372	CLN8	HEK293	Kidney	Embryonic/Fetal	Chimeric fragments	POSITIVE	DIRECT	DOWN
novel-mol-miR-n264	hsa-miR-25-3p	ENSG00000182718	ANXA2	HMSC	Bone Marrow	Stem/Progenitor	HITS-CLIP	POSITIVE	DIRECT	DOWN
novel-mol-miR-n264	hsa-miR-25-3p	ENSG00000182718	ANXA2	BT474	Mammary Gland	Cancer/Malignant	HITS-CLIP	POSITIVE	DIRECT	DOWN
novel-mol-miR-n264	hsa-miR-25-3p	ENSG00000182831	C16orf72	TZMBL	Cervix	Cancer/Malignant	PAR-CLIP	POSITIVE	DIRECT	DOWN
novel-mol-miR-n264	hsa-miR-25-3p	ENSG00000182903	ZNF721	293S	Kidney	Embryonic/Fetal	HITS-CLIP	POSITIVE	DIRECT	DOWN
novel-mol-miR-n264	hsa-miR-25-3p	ENSG00000182934	SRPR	BCBL1	Bone Marrow	Cancer/Malignant	HITS-CLIP	POSITIVE	DIRECT	DOWN
novel-mol-miR-n264	hsa-miR-25-3p	ENSG00000182934	SRPR	FLPIN_TREX_293	Kidney	Normal/Primary	CLASH	POSITIVE	DIRECT	DOWN
novel-mol-miR-n264	hsa-miR-25-3p	ENSG00000182934	SRPR	293S	Kidney	Embryonic/Fetal	HITS-CLIP	POSITIVE	DIRECT	DOWN
novel-mol-miR-n264	hsa-miR-25-3p	ENSG00000182934	SRPR	HEK293	Kidney	Embryonic/Fetal	PAR-CLIP	POSITIVE	DIRECT	DOWN
novel-mol-miR-n264	hsa-miR-25-3p	ENSG00000182934	SRPR	ESC	Embryo	Embryonic/Fetal,Stem/Progenitor	PAR-CLIP	POSITIVE	DIRECT	DOWN
novel-mol-miR-n264	hsa-miR-25-3p	ENSG00000182934	SRPR	MDAMB231	Mammary Gland	Cancer/Malignant	HITS-CLIP	POSITIVE	DIRECT	DOWN
novel-mol-miR-n264	hsa-miR-25-3p	ENSG00000182934	SRPR	LCLBAC		Normal/Primary	PAR-CLIP	POSITIVE	DIRECT	DOWN
novel-mol-miR-n264	hsa-miR-25-3p	ENSG00000183011	NAA38	293S	Kidney	Embryonic/Fetal	HITS-CLIP	POSITIVE	DIRECT	DOWN
novel-mol-miR-n264	hsa-miR-25-3p	ENSG00000183049	CAMK1D	TZMBL	Cervix	Cancer/Malignant	PAR-CLIP	POSITIVE	DIRECT	DOWN
novel-mol-miR-n264	hsa-miR-25-3p	ENSG00000183283	DAZAP2	LCL	Peripheral Blood	Normal/Primary	Luciferase Reporter Assay	POSITIVE	DIRECT	DOWN
novel-mol-miR-n264	hsa-miR-25-3p	ENSG00000183340	JRKL	BCBL1	Bone Marrow	Cancer/Malignant	HITS-CLIP	POSITIVE	DIRECT	DOWN
novel-mol-miR-n264	hsa-miR-25-3p	ENSG00000183340	JRKL	MCF7	Mammary Gland	Cancer/Malignant	HITS-CLIP	POSITIVE	DIRECT	DOWN
novel-mol-miR-n264	hsa-miR-25-3p	ENSG00000183475	ASB7	HEK293	Kidney	Embryonic/Fetal	PAR-CLIP	POSITIVE	DIRECT	DOWN
novel-mol-miR-n264	hsa-miR-25-3p	ENSG00000183558	ENSG00000183558	FLPIN_TREX_293	Kidney	Normal/Primary	CLASH	POSITIVE	DIRECT	DOWN
novel-mol-miR-n264	hsa-miR-25-3p	ENSG00000183726	TMEM50A	HEK293	Kidney	Embryonic/Fetal	PAR-CLIP	POSITIVE	DIRECT	DOWN
novel-mol-miR-n264	hsa-miR-25-3p	ENSG00000183734	ASCL2	HEK293	Kidney	Embryonic/Fetal	PAR-CLIP	POSITIVE	DIRECT	DOWN
novel-mol-miR-n264	hsa-miR-25-3p	ENSG00000183850	ZNF730	BC3	Pleura	Cancer/Malignant	PAR-CLIP	POSITIVE	DIRECT	DOWN
novel-mol-miR-n264	hsa-miR-25-3p	ENSG00000183853	KIRREL	TZMBL	Cervix	Cancer/Malignant	PAR-CLIP	POSITIVE	DIRECT	DOWN
novel-mol-miR-n264	hsa-miR-25-3p	ENSG00000184009	ACTG1	TZMBL	Cervix	Cancer/Malignant	PAR-CLIP	POSITIVE	DIRECT	DOWN
novel-mol-miR-n264	hsa-miR-25-3p	ENSG00000184014	DENND5A	FLPIN_TREX_293	Kidney	Normal/Primary	CLASH	POSITIVE	DIRECT	DOWN
novel-mol-miR-n264	hsa-miR-25-3p	ENSG00000184357	HIST1H1B	HS27A	Bone Marrow	Normal/Primary	HITS-CLIP	POSITIVE	DIRECT	DOWN
novel-mol-miR-n264	hsa-miR-25-3p	ENSG00000184357	HIST1H1B	HELA	Cervix	Cancer/Malignant	HITS-CLIP	POSITIVE	DIRECT	DOWN
novel-mol-miR-n264	hsa-miR-25-3p	ENSG00000184517	ZFP1	HEK293	Kidney	Embryonic/Fetal	PAR-CLIP	POSITIVE	DIRECT	DOWN
novel-mol-miR-n264	hsa-miR-25-3p	ENSG00000184517	ZFP1	TZMBL	Cervix	Cancer/Malignant	PAR-CLIP	POSITIVE	DIRECT	DOWN
novel-mol-miR-n264	hsa-miR-25-3p	ENSG00000184545	DUSP8	BT474	Mammary Gland	Cancer/Malignant	HITS-CLIP	POSITIVE	DIRECT	DOWN
novel-mol-miR-n264	hsa-miR-25-3p	ENSG00000184584	TMEM173	FLPIN_TREX_293	Kidney	Normal/Primary	CLASH	POSITIVE	DIRECT	DOWN
novel-mol-miR-n264	hsa-miR-25-3p	ENSG00000184602	SNN	HEK293	Kidney	Embryonic/Fetal	PAR-CLIP	POSITIVE	DIRECT	DOWN
novel-mol-miR-n264	hsa-miR-25-3p	ENSG00000184602	SNN	BT474	Mammary Gland	Cancer/Malignant	HITS-CLIP	POSITIVE	DIRECT	DOWN
novel-mol-miR-n264	hsa-miR-25-3p	ENSG00000184731	FAM110C	ESC	Embryo	Embryonic/Fetal,Stem/Progenitor	PAR-CLIP	POSITIVE	DIRECT	DOWN
novel-mol-miR-n264	hsa-miR-25-3p	ENSG00000184992	BRI3BP	HELA	Cervix	Cancer/Malignant	HITS-CLIP	POSITIVE	DIRECT	DOWN
novel-mol-miR-n264	hsa-miR-25-3p	ENSG00000185115	NDNL2	FLPIN_TREX_293	Kidney	Normal/Primary	CLASH	POSITIVE	DIRECT	DOWN
novel-mol-miR-n264	hsa-miR-25-3p	ENSG00000185220	PGBD2	BT474	Mammary Gland	Cancer/Malignant	HITS-CLIP	POSITIVE	DIRECT	DOWN
novel-mol-miR-n264	hsa-miR-25-3p	ENSG00000185222	WBP5	HEK293	Kidney	Embryonic/Fetal	PAR-CLIP	POSITIVE	DIRECT	DOWN
novel-mol-miR-n264	hsa-miR-25-3p	ENSG00000185222	WBP5	TZMBL	Cervix	Cancer/Malignant	PAR-CLIP	POSITIVE	DIRECT	DOWN
novel-mol-miR-n264	hsa-miR-25-3p	ENSG00000185591	SP1	HMSC	Bone Marrow	Stem/Progenitor	HITS-CLIP	POSITIVE	DIRECT	DOWN
novel-mol-miR-n264	hsa-miR-25-3p	ENSG00000185591	SP1	MCF7	Mammary Gland	Cancer/Malignant	HITS-CLIP	POSITIVE	DIRECT	DOWN
novel-mol-miR-n264	hsa-miR-25-3p	ENSG00000185591	SP1	TZMBL	Cervix	Cancer/Malignant	PAR-CLIP	POSITIVE	DIRECT	DOWN
novel-mol-miR-n264	hsa-miR-25-3p	ENSG00000185619	PCGF3	293S	Kidney	Embryonic/Fetal	HITS-CLIP	POSITIVE	DIRECT	DOWN
novel-mol-miR-n264	hsa-miR-25-3p	ENSG00000185885	IFITM1	MCF7	Mammary Gland	Cancer/Malignant	HITS-CLIP	POSITIVE	DIRECT	DOWN
novel-mol-miR-n264	hsa-miR-25-3p	ENSG00000185950	IRS2	293S	Kidney	Embryonic/Fetal	HITS-CLIP	POSITIVE	DIRECT	DOWN
novel-mol-miR-n264	hsa-miR-25-3p	ENSG00000185963	BICD2	BT474	Mammary Gland	Cancer/Malignant	HITS-CLIP	POSITIVE	DIRECT	DOWN
novel-mol-miR-n264	hsa-miR-25-3p	ENSG00000186017	ZNF566	293S	Kidney	Embryonic/Fetal	HITS-CLIP	POSITIVE	DIRECT	DOWN
novel-mol-miR-n264	hsa-miR-25-3p	ENSG00000186106	ANKRD46	MCF7	Mammary Gland	Cancer/Malignant	HITS-CLIP	POSITIVE	DIRECT	DOWN
novel-mol-miR-n264	hsa-miR-25-3p	ENSG00000186111	PIP5K1C	HEK293	Kidney	Embryonic/Fetal	PAR-CLIP	POSITIVE	DIRECT	DOWN
novel-mol-miR-n264	hsa-miR-25-3p	ENSG00000186111	PIP5K1C	BT474	Mammary Gland	Cancer/Malignant	HITS-CLIP	POSITIVE	DIRECT	DOWN
novel-mol-miR-n264	hsa-miR-25-3p	ENSG00000186111	PIP5K1C	HELA	Cervix	Cancer/Malignant	HITS-CLIP	POSITIVE	DIRECT	DOWN
novel-mol-miR-n264	hsa-miR-25-3p	ENSG00000186174	BCL9L	HEK293	Kidney	Embryonic/Fetal	PAR-CLIP	POSITIVE	DIRECT	DOWN
novel-mol-miR-n264	hsa-miR-25-3p	ENSG00000186174	BCL9L	ESC	Embryo	Embryonic/Fetal,Stem/Progenitor	PAR-CLIP	POSITIVE	DIRECT	DOWN
novel-mol-miR-n264	hsa-miR-25-3p	ENSG00000186174	BCL9L	TZMBL	Cervix	Cancer/Malignant	PAR-CLIP	POSITIVE	DIRECT	DOWN
novel-mol-miR-n264	hsa-miR-25-3p	ENSG00000186480	INSIG1	MCF7	Mammary Gland	Cancer/Malignant	PAR-CLIP	POSITIVE	DIRECT	DOWN
novel-mol-miR-n264	hsa-miR-25-3p	ENSG00000186480	INSIG1	293S	Kidney	Embryonic/Fetal	HITS-CLIP	POSITIVE	DIRECT	DOWN
novel-mol-miR-n264	hsa-miR-25-3p	ENSG00000186480	INSIG1	HEK293	Kidney	Embryonic/Fetal	PAR-CLIP	POSITIVE	DIRECT	DOWN
novel-mol-miR-n264	hsa-miR-25-3p	ENSG00000186480	INSIG1	TZMBL	Cervix	Cancer/Malignant	PAR-CLIP	POSITIVE	DIRECT	DOWN
novel-mol-miR-n264	hsa-miR-25-3p	ENSG00000186480	INSIG1	HELA	Cervix	Cancer/Malignant	HITS-CLIP	POSITIVE	DIRECT	DOWN
novel-mol-miR-n264	hsa-miR-25-3p	ENSG00000186575	NF2	BT474	Mammary Gland	Cancer/Malignant	HITS-CLIP	POSITIVE	DIRECT	DOWN
novel-mol-miR-n264	hsa-miR-25-3p	ENSG00000186575	NF2	HEK293	Kidney	Embryonic/Fetal	Chimeric fragments	POSITIVE	DIRECT	DOWN
[truncated: 207 more rows]
