# Supplementary material for: The microRNA analysis portal is a next-generation tool for exploring and analyzing miRNA-focused data in the literature
Source: Sci Rep. 2021 Apr 26;11:9007. doi: 10.1038/s41598-021-88617-6 (PMC8076240; doi:10.1038/s41598-021-88617-6)
Supplement: Supplementary file 4 — Supplementary Table 4. [file 41598_2021_88617_MOESM4_ESM.xlsx]

## Sheet: Manuscript Details
Title	MAP, the microRNAs Analytics Portal. The next generation tool for exploring and analysing miRNA-focused literature data
Authors	Stefano Pirro, Ivana Matic, Vittorio Colizzi, Andrea Galgani
Abstract	microRNAs are a class of non-coding, small RNAs that are involved in the post-transcriptional regulation of many biological pathways. In recent years, microRNAs have been also associated to a cross-kingdom regulation, demonstrating that exogenous miRNAs act in a fashion of mammalian functional miRNAs. The growth of interest on microRNAs and the increasing amount of literature, molecular and biome…

## Sheet: WikiPathways
ID	Description	GeneRatio	BgRatio	pvalue	p.adjust	qvalue	geneID	Count
WP179	Cell Cycle	33/582	122/7368	1.46356e-10	6.42502e-08	5.19178e-08	CDC25B/CCND2/CDC27/DBF4/MCM2/GSK3B/CDC23/EP300/STAG2/RBL2/CDK6/CCND1/CDKN1B/E2F3/STAG1/CDKN1A/YWHAH/ANAPC13/CDKN1C/PCNA/CDK4/MDM2/MYC/CHEK1/BUB3/RAD21/WEE1/YWHAB/BUB1/YWHAG/ATR/CCNE2/SMAD2	33
WP1984	Integrated Breast Cancer Pathway	31/582	155/7368	1.02169e-06	0.00022426	0.000181215	CDC25B/MSH6/RAC1/CDH1/AURKA/EP300/CERK/SMAD7/AHR/TGFBR1/CCND1/HMGCR/NCOA3/KRAS/CDK4/MDM2/MYC/NAB1/CHEK1/BACH1/GRIK1-AS2/BRAF/TSC1/WEE1/CTNNB1/FADD/USP38/ATR/SMAD2/SP1/NF1	31
WP2261	Signaling Pathways in Glioblastoma	19/582	83/7368	1.77577e-05	0.00223821	0.0018086	MSH6/CCND2/PIK3C2A/PIK3CB/MAP2K4/EP300/CDK6/CCND1/CDKN1B/CDKN1A/KRAS/CDK4/MDM2/MAP2K5/BRAF/PRKCI/TSC1/NF1/NRAS	19
WP138	Androgen receptor signaling pathway	20/582	91/7368	2.03937e-05	0.00223821	0.0018086	RAC1/CREBBP/RNF4/GSK3B/EP300/CCND1/KAT2B/FHL2/NCOA3/CDKN1A/DSTN/RAN/ROCK2/MDM2/NCOA2/CTNNB1/TGIF1/NR2C2/CALR/SP1	20
WP3613	Photodynamic therapy-induced unfolded protein response	10/582	29/7368	4.41203e-05	0.00387377	0.00313022	ASNS/XBP1/DNAJC3/NFE2L2/ATF4/DNAJB9/EDEM1/WARS/BCL2L11/CALR	10
WP4659	Gastrin Signaling Pathway	22/582	114/7368	6.73607e-05	0.00492856	0.00398255	RAC1/FYN/CD44/CDH1/GSK3B/TJP1/MAPK8/CCND1/CDKN1B/SOS1/ATF2/MEF2D/CDKN1A/KRAS/KLF4/MYC/GNAQ/CTNNB1/PRKCE/ANXA2/SP1/TCF4	22
WP366	TGF-beta Signaling Pathway	24/582	133/7368	9.77876e-05	0.0055604	0.00449312	RAC1/CREBBP/NEDD4L/MAP2K4/KLF6/EP300/PPM1A/SMAD7/RBL2/TGFBR1/MAPK8/CCND1/SOS1/ATF2/UCHL5/CDKN1A/MYC/SIK1/SKI/COL1A2/SMAD2/TGIF1/SP1/DCP1A	24
WP45	G1 to S cell cycle control	15/582	64/7368	0.000101328	0.0055604	0.00449312	CCND2/MCM2/CDK6/CCND1/CDKN1B/E2F3/CDKN1A/CDKN1C/RPA1/PCNA/CDK4/MDM2/MYC/WEE1/CCNE2	15
WP4216	Chromosomal and microsatellite instability in colorectal cancer	16/582	74/7368	0.000166656	0.0073985	0.00597841	APC2/MSH6/RAC1/GSK3B/TGFBR1/MAPK8/CCND1/CDKN1A/KRAS/MYC/BCL2L11/APPL1/BRAF/CTNNB1/AXIN2/SMAD2	16
WP1971	Integrated Cancer Pathway	12/582	46/7368	0.000168531	0.0073985	0.00597841	CDC25B/MSH6/CDKN1B/CDKN1A/CDK4/MDM2/MYC/CHEK1/BACH1/GRIK1-AS2/ATR/SMAD2	12
WP4685	Melanoma	15/582	68/7368	0.000209584	0.00781212	0.00631264	RAC1/CALM3/CDH1/PIK3CB/CDK6/CCND1/E2F3/SOS1/CDKN1A/KRAS/CDK4/MDM2/BRAF/NF1/NRAS	15
WP710	DNA Damage Response (only ATM dependent)	21/582	115/7368	0.000221837	0.00781212	0.00631264	CCND2/RAC1/PIK3C2A/PIK3CB/PPP2R5C/GSK3B/RBL2/MAPK8/CCND1/CDKN1B/BCL6/SOS1/CDKN1A/KRAS/MDM2/MYC/BCL2L11/PPP2R5E/CTNNB1/PIK3R4/NRAS	21
WP4674	Head and Neck Squamous Cell Carcinoma	16/582	76/7368	0.000231338	0.00781212	0.00631264	PIK3CB/FKBP1A/CDK6/CCND1/NFE2L2/MAPKAP1/CDKN1A/TRAF3/KRAS/NOTCH2/CDK4/RICTOR/TSC1/CTNNB1/FADD/NRAS	16
WP3668	Hypothesized Pathways in Pathogenesis of Cardiovascular Disease	8/582	25/7368	0.000466354	0.0146235	0.0118166	TGFBR1/MAPK8/CCN2/FBN2/FBN3/FBN1/SMAD2/NR2C2	8
WP3658	Wnt/beta-catenin Signaling Pathway in Leukemia	8/582	26/7368	0.000627645	0.0169069	0.0136617	RUNX1T1/GSK3B/DKK1/CCND1/MYC/FZD6/CTNNB1/AXIN2	8
WP399	Wnt Signaling Pathway and Pluripotency	19/582	107/7368	0.000628068	0.0169069	0.0136617	CCND2/CREBBP/PAFAH1B1/CD44/MAP2K4/PPP2R5C/GSK3B/NLK/EP300/CCND1/MYC/PPP2R5E/CTBP1/PRKCI/FZD6/CTNNB1/AXIN2/PRKCE/CTNND1	19
WP4879	Interacting Laminopathic Pathways	13/582	60/7368	0.000657961	0.0169069	0.0136617	CEBPB/CREBBP/ACTB/GSK3B/DICER1/KAT2B/CDKN1A/CDK4/TARBP2/HMGA2/TNFRSF11B/CTNNB1/SMAD2	13
WP363	Wnt Signaling Pathway (Netpath)	12/582	53/7368	0.00069322	0.0169069	0.0136617	RAC1/GSK3B/NLK/CDK6/MAPK8/CCND1/MYC/CTBP1/TSC1/CTNNB1/AXIN2/TCF4	12
WP2586	Aryl Hydrocarbon Receptor Netpath	11/582	48/7368	0.00103293	0.0234959	0.018986	KLF6/EP300/AHR/CDKN1B/NFE2L2/PLAGL1/CDKN1A/KRAS/MYC/NF1/NRAS	11
WP4155	Endometrial cancer	13/582	63/7368	0.00107043	0.0234959	0.018986	APC2/CDH1/PIK3CB/GSK3B/CCND1/SOS1/CDKN1A/KRAS/MYC/BRAF/CTNNB1/AXIN2/NRAS	13
WP2446	Retinoblastoma Gene in Cancer	16/582	88/7368	0.00127237	0.0265985	0.0214931	CCDC6/CDC25B/MSH6/CDK6/CCND1/CDKN1B/E2F3/CDKN1A/RPA1/PCNA/CDK4/MDM2/MYC/CHEK1/WEE1/CCNE2	16
WP3651	Pathways Affected in Adenoid Cystic Carcinoma	13/582	66/7368	0.0016796	0.0302199	0.0244194	KDM6A/TLK1/CREBBP/KMT2C/EP300/FBXW7/MYC/NFIB/CHEK1/CTBP1/NSD1/SETD2/MYCBP	13
WP2572	Primary Focal Segmental Glomerulosclerosis FSGS	14/582	74/7368	0.00169744	0.0302199	0.0244194	INF2/FYN/MYH9/DKK1/CDKN1B/CDKN1A/CDKN1C/PCNA/TLN1/ITGAV/MKI67/CTNNB1/CD2AP/CR1	14
WP3888	VEGFA-VEGFR2 Signaling Pathway	52/582	438/7368	0.00170049	0.0302199	0.0244194	RAC1/HSPA1A/CREBBP/FYN/ELOA/ABCF2/FAM120A/MAP2K4/GSK3B/MYH9/MAPK8/DKK1/CCND1/EIF4G2/NCL/FHL2/ATF2/PRRC2C/CCN2/MAPKAP1/ATF4/DNAJB9/CALU/FXR2/ROCK2/MDM2/DUSP5/ITGAV/SLC7A1/CLTC/UBAP2L/RAB5A/IGFBP3/PTPRJ/CACNA2D1/ADAMTS1/SYNJ1/PRKCI/RICTOR/CTNNB1/FADD/ARF4/PRKCE/CNP/PDE4DIP/CALR/GATA2/ACTG1/CTNND1/CDC42BPB/GIGYF2/TXNIP	52
WP4869	Host-pathogen interaction of human corona viruses - ER stress	11/582	51/7368	0.00175292	0.0302199	0.0244194	CEBPB/PPP1R12A/XBP1/MAPK8/CEBPZ/PPP1R12C/ATF4/MBTPS1/PPP1R15B/PPP1R3B/PPP1CB	11
WP673	ErbB Signaling Pathway	16/582	91/7368	0.00183455	0.0302199	0.0244194	PIK3CB/MAP2K4/GSK3B/CRKL/MAPK8/CCND1/CDKN1B/SOS1/CDKN1A/KRAS/MDM2/MYC/ABL2/BCL2L11/BRAF/NRAS	16
WP4016	DNA IR-damage and cellular response via ATR	15/582	83/7368	0.00190144	0.0302199	0.0244194	RECQL/MCM2/XRCC5/UIMC1/RECQL5/UBE2D3/BCL6/RPA1/PCNA/MDM2/FANCI/CHEK1/RAD17/ATR/SP1	15
WP4533	Transcription co-factors SKI and SKIL protein partners	6/582	18/7368	0.00192746	0.0302199	0.0244194	MERTK/SATB2/LATS1/LATS2/SKI/NF1	6
WP4666	Hepatitis B infection	23/582	154/7368	0.00211559	0.0320256	0.0258785	CREBBP/PIK3CB/MAP2K4/NFATC3/EP300/TGFBR1/MAPK8/IFIH1/SOS1/ATF2/CDKN1A/ATF4/TRAF3/PCNA/KRAS/MYC/BRAF/YWHAB/FADD/SMAD2/CREB3L2/NRAS/DDX3X	23
WP306	Focal Adhesion	28/582	202/7368	0.00231942	0.0339409	0.0274262	TNK2/CCND2/RAC1/FYN/PIK3CB/PPP1R12A/ACTB/ITGA8/GSK3B/LAMB1/ITGA6/CRKL/MAPK8/CCND1/SOS1/PPP1R12C/ROCK2/TLN1/ITGA11/ITGAV/BRAF/ITGA5/COL1A2/CTNNB1/ACTG1/PIP5K1C/COL4A1/PPP1CB	28
WP707	DNA Damage Response	13/582	69/7368	0.00255104	0.0361261	0.0291919	CCND2/TLK1/CDK6/CCND1/CDKN1B/CDKN1A/CDK4/MDM2/MYC/CHEK1/RAD17/ATR/CCNE2	13
WP2369	Histone Modifications	13/582	70/7368	0.00291286	0.0399608	0.0322906	KMT2C/KMT5B/ASH1L/H3F3B/SETDB2/AEBP2/SETD1B/SETDB1/SETD7/NSD1/SETD5/SETD2/HIST1H3D	13
WP4149	White fat cell differentiation	8/582	33/7368	0.00340815	0.0440266	0.035576	CEBPB/NR2F2/RORA/KLF5/NR3C1/KLF2/KLF4/GATA2	8
WP4541	Hippo-Merlin Signaling Dysregulation	19/582	123/7368	0.00340981	0.0440266	0.035576	CD44/CDH1/PPP1R12A/ITGA8/ITGA6/PRKAR1A/CCND1/CCN2/LATS1/KRAS/MYC/ITGA11/ITGAV/LATS2/ITGA5/CTNNB1/NF2/NRAS/PPP1CB	19
WP481	Insulin Signaling	23/582	161/7368	0.00377247	0.0459956	0.037167	RAC1/MAP3K3/PIK3C2A/MAP4K3/PIK3CB/MAP2K4/MAPK6/GSK3B/XBP1/SGK3/MAPK8/SOS1/SLC2A1/SGK1/IRS4/MAP2K5/ARF1/RPS6KA4/PRKCI/TSC1/KIF5B/IRS2/PIK3R4	23
WP382	MAPK Signaling Pathway	32/582	249/7368	0.00396325	0.0459956	0.037167	CDC25B/DUSP1/RAC1/HSPA1B/HSPA1A/MAP4K3/MAP2K4/NFATC3/NLK/CRKL/PPM1A/TGFBR1/MAPK8/DUSP16/SOS1/ATF2/ATF4/KRAS/MYC/MAP2K5/PPM1B/DUSP6/FGF7/DUSP10/CACNA2D1/BRAF/ELK4/TAOK1/RPS6KA4/DUSP8/NF1/NRAS	32
WP2828	Bladder Cancer	9/582	41/7368	0.00398139	0.0459956	0.037167	CDH1/CCND1/CDKN1A/KRAS/CDK4/MDM2/MYC/BRAF/NRAS	9
WP524	G13 Signaling Pathway	9/582	41/7368	0.00398139	0.0459956	0.037167	TNK2/RAC1/PIK3CB/GNA13/RHPN2/ROCK2/IQGAP2/SH3RF1/PPP1CB	9

## Sheet: MSigDb
ID	Description	GeneRatio	BgRatio	pvalue	p.adjust	qvalue	geneID	Count
GO_REGULATION_OF_PROTEIN_STABILITY	GO_REGULATION_OF_PROTEIN_STABILITY	50/1208	288/18046	4.33793e-10	2.51426e-06	2.17764e-06	29116/3304/3303/1387/57646/23327/57602/6400/23032/51701/6790/7494/2033/4092/66036/55294/11235/57142/2043/23435/8239/1026/6659/79589/3845/4193/83548/3329/287/908/6872/22948/2776/10910/7248/9529/23252/11236/55729/5621/3054/811/4869/3009/4771/84301/444/1500/11331/51608	50
GO_PROTEIN_STABILIZATION	GO_PROTEIN_STABILIZATION	34/1208	185/18046	6.42121e-08	0.000178096	0.000154251	3304/3303/57602/6400/23032/51701/2033/4092/66036/55294/11235/57142/2043/8239/1026/6659/83548/3329/287/908/6872/22948/2776/10910/7248/9529/23252/55729/3054/811/4869/3009/1500/11331	34
GO_PIGMENT_GRANULE	GO_PIGMENT_GRANULE	24/1208	106/18046	9.99359e-08	0.000178096	0.000154251	5869/5879/6856/7037/7879/23193/6510/8934/6513/10672/821/813/5901/5861/1213/5868/526/6184/1508/7529/10972/1267/302/4644	24
GO_COVALENT_CHROMATIN_MODIFICATION	GO_COVALENT_CHROMATIN_MODIFICATION	63/1208	473/18046	1.22909e-07	0.000178096	0.000154251	56970/7403/1387/3720/23304/57602/58508/9474/11176/79960/51720/6790/2033/84312/10664/5599/51111/11108/2070/604/8850/1386/55870/6018/8202/9329/55274/8864/9575/11137/83852/23067/84656/9869/80854/6872/54107/1111/8091/1105/6497/2005/1487/26097/8986/84661/6314/64324/1499/55209/54790/55729/3054/55167/79718/2624/29072/3009/10336/339287/8861/8110/10432	63
GO_DNA_INTEGRITY_CHECKPOINT	GO_DNA_INTEGRITY_CHECKPOINT	30/1208	158/18046	1.80016e-07	0.000208674	0.000180736	7832/57646/9984/51720/6790/2033/5934/595/1027/1386/5325/1026/6659/23019/5111/9575/60561/4193/51514/54465/9125/1111/8091/5884/9337/55571/57551/10116/545/26058	30
GO_REGULATION_OF_CHROMOSOME_ORGANIZATION	GO_REGULATION_OF_CHROMOSOME_ORGANIZATION	50/1208	347/18046	2.28604e-07	0.000220831	0.000191265	1843/3181/9874/996/3720/9474/6047/4171/7520/8697/10664/5599/80351/604/54464/9887/1063/64282/1736/3021/4609/4926/84656/9869/80854/908/4288/1111/22948/140609/3192/9184/6497/1487/26097/8986/5885/64324/1499/55209/8313/699/55729/167227/8658/3981/545/2624/3009/84464	50
GO_REGULATION_OF_MRNA_CATABOLIC_PROCESS	GO_REGULATION_OF_MRNA_CATABOLIC_PROCESS	34/1208	199/18046	3.92371e-07	0.000324883	0.000281386	7832/2521/3303/5689/5704/23369/4904/57690/7514/4670/5684/50804/22849/11044/54464/8087/23435/64282/23019/9513/9475/10492/10140/678/3192/9337/7529/8313/167227/5708/4869/26058/8148/55802	34
GO_PROTEIN_LOCALIZATION_TO_NUCLEUS	GO_PROTEIN_LOCALIZATION_TO_NUCLEUS	41/1208	266/18046	4.65872e-07	0.000332789	0.000288233	602/114882/26022/2534/23633/999/25885/2932/7514/51804/30000/3837/51715/200576/23435/1026/1736/5901/10526/4193/26953/144165/8720/908/22948/3192/5903/26060/23353/9221/163590/811/4869/4771/4763/3841/23607/255919/11331/400916/10628	41
GO_RIBONUCLEOPROTEIN_GRANULE	GO_RIBONUCLEOPROTEIN_GRANULE	37/1208	229/18046	5.16753e-07	0.000332789	0.000288233	220988/4076/5879/7415/5936/23369/4904/8653/60/57690/6128/56165/57532/3837/1656/54464/8087/4691/23435/23019/9513/55643/9475/9575/9908/5433/9125/3192/9337/26097/5093/167227/3981/203068/26058/1654/55802	37
GO_CELLULAR_RESPONSE_TO_TOPOLOGICALLY_INCORRECT_PROTEIN	GO_CELLULAR_RESPONSE_TO_TOPOLOGICALLY_INCORRECT_PROTEIN	29/1208	162/18046	1.03273e-06	0.000419455	0.000363296	7415/3304/3303/4287/440/7494/2033/5611/55284/595/4780/27230/64224/821/468/4189/9695/153090/7094/8720/54788/10018/84919/2135/80311/811/55432/64764/6734	29
GO_ER_NUCLEUS_SIGNALING_PATHWAY	GO_ER_NUCLEUS_SIGNALING_PATHWAY	14/1208	46/18046	1.06207e-06	0.000419455	0.000363296	440/2932/7494/57003/55294/4780/51141/468/8720/10018/84919/488/811/3638	14
GO_CELL_CYCLE_CHECKPOINT	GO_CELL_CYCLE_CHECKPOINT	35/1208	217/18046	1.08626e-06	0.000419455	0.000363296	7832/1843/57646/9984/51720/6790/2033/5934/595/1027/1386/1063/5325/1026/6659/23019/5111/9575/60561/4193/51514/54465/9125/1111/8091/5884/9184/9337/55571/57551/7465/10116/699/545/26058	35
GO_REGULATION_OF_CELL_CYCLE_PHASE_TRANSITION	GO_REGULATION_OF_CELL_CYCLE_PHASE_TRANSITION	61/1208	482/18046	1.1374e-06	0.000419455	0.000363296	7832/994/894/1843/996/10926/5048/5689/5704/7321/54820/79960/51720/6790/8697/2033/5684/5934/1021/55294/595/1027/1063/5325/9525/1026/6659/23019/1028/26057/5111/60561/1019/4193/9314/51514/9125/6872/1111/8091/678/5884/9184/9510/9337/55571/57551/5885/7465/699/7532/55031/5708/10540/9793/4869/123879/203068/26058/11331/1654	61
GO_NEGATIVE_REGULATION_OF_CELL_CYCLE_PROCESS	GO_NEGATIVE_REGULATION_OF_CELL_CYCLE_PROCESS	49/1208	356/18046	1.1901e-06	0.000419455	0.000363296	7832/1843/5689/5704/79960/51720/6790/23468/2033/5684/5934/1021/5573/595/1027/604/8850/1063/5325/1026/6659/23019/5111/60561/1019/4193/9314/153090/51514/9125/1111/8091/678/5884/9184/9337/55571/57551/5885/7465/699/55031/8658/5708/811/4869/123879/26058/10432	49
GO_SIGNAL_TRANSDUCTION_INVOLVED_IN_CELL_CYCLE_CHECKPOINT	GO_SIGNAL_TRANSDUCTION_INVOLVED_IN_CELL_CYCLE_CHECKPOINT	18/1208	74/18046	1.284e-06	0.000419455	0.000363296	7832/51720/6790/2033/5934/1027/5325/1026/6659/23019/5111/60561/4193/51514/9125/1111/9337/55571	18
GO_NEGATIVE_REGULATION_OF_CELL_CYCLE_PHASE_TRANSITION	GO_NEGATIVE_REGULATION_OF_CELL_CYCLE_PHASE_TRANSITION	40/1208	267/18046	1.34749e-06	0.000419455	0.000363296	7832/1843/5689/5704/79960/51720/6790/2033/5684/5934/1021/595/1027/1063/5325/1026/6659/23019/5111/60561/1019/4193/9314/51514/9125/1111/8091/678/5884/9184/9337/55571/57551/5885/7465/699/55031/5708/123879/26058	40
GO_POSITIVE_REGULATION_OF_CATABOLIC_PROCESS	GO_POSITIVE_REGULATION_OF_CATABOLIC_PROCESS	56/1208	431/18046	1.36657e-06	0.000419455	0.000363296	29116/7832/10297/7415/3304/3303/54467/51099/5704/23327/5291/9474/2773/4287/4905/7879/57690/2932/57531/6790/9517/4092/4946/22849/55294/152503/1027/4780/26234/725/23019/23677/79589/9695/9475/29979/4193/153090/144165/10140/51514/6872/143686/678/10018/9337/7248/25820/5049/11236/5581/340061/8660/957/26058/201475	56
GO_DNA_BINDING_TRANSCRIPTION_FACTOR_BINDING	GO_DNA_BINDING_TRANSCRIPTION_FACTOR_BINDING	49/1208	358/18046	1.40228e-06	0.000419455	0.000363296	6938/2521/1051/1387/6047/60/11176/2932/23468/2033/688/5934/1108/2274/6801/1386/4780/4209/4801/64375/8202/23019/8195/7533/9113/5901/5111/4853/9314/4609/10499/2627/150094/6872/166968/6497/1487/2957/64324/1499/3516/3054/4087/811/4869/6667/6925/8861/11331	49
GO_RESPONSE_TO_TOPOLOGICALLY_INCORRECT_PROTEIN	GO_RESPONSE_TO_TOPOLOGICALLY_INCORRECT_PROTEIN	33/1208	201/18046	1.45966e-06	0.000419455	0.000363296	7415/3304/3303/51528/4287/440/7494/2033/5611/55284/595/4780/27230/64224/821/468/4189/9695/153090/7094/8720/23190/3329/54788/10018/84919/2135/3308/80311/811/55432/64764/6734	33
GO_REGULATION_OF_MICROTUBULE_BASED_PROCESS	GO_REGULATION_OF_MICROTUBULE_BASED_PROCESS	35/1208	220/18046	1.5065e-06	0.000419455	0.000363296	57606/10297/5879/3304/3303/5048/6047/2932/7514/6790/4744/10735/1027/8850/10274/9525/8195/23499/64793/6249/4131/9475/4926/1213/1111/55521/3192/1859/57551/50810/1499/8851/4869/23299/10432	35
GO_RESPONSE_TO_ENDOPLASMIC_RETICULUM_STRESS	GO_RESPONSE_TO_ENDOPLASMIC_RETICULUM_STRESS	42/1208	288/18046	1.51977e-06	0.000419455	0.000363296	9354/7415/1051/3303/51528/4287/440/6400/2932/7494/2033/5611/57003/595/4780/27230/23435/64224/821/468/4189/9695/29979/116496/153090/7094/8720/23190/54788/3708/10018/9131/84919/2135/11236/488/811/55432/64764/6734/7844/51608	42
GO_PROTEASOMAL_PROTEIN_CATABOLIC_PROCESS	GO_PROTEASOMAL_PROTEIN_CATABOLIC_PROCESS	60/1208	478/18046	1.822e-06	0.000480014	0.000415747	9354/6341/7415/3304/3303/54467/996/5689/5704/23304/23327/51528/6047/4287/6400/7321/5527/2932/57531/6790/8697/5684/4092/55284/57003/7323/55294/4780/51377/26234/4189/9695/9575/29979/4193/153090/9373/144165/79018/23190/6872/54788/9184/197131/9529/25820/8065/1499/11236/80311/200933/5708/79718/55432/23510/84301/57162/23607/7844/51608	60
GO_PROTEIN_SERINE_THREONINE_KINASE_ACTIVITY	GO_PROTEIN_SERINE_THREONINE_KINASE_ACTIVITY	56/1208	437/18046	2.11193e-06	0.00051619	0.00044708	65125/10188/23097/2870/9874/4215/8491/7204/6416/8621/375449/5597/2932/8895/51701/6790/8780/5127/23678/1021/7046/5599/10114/11329/6446/91754/140901/8445/9113/25778/9475/1019/5607/150094/84451/6872/1111/26524/140609/1859/673/8997/57551/8986/204851/5584/699/23235/5581/55561/545/56975/57118/30849/27347/9578	56
GO_REGULATION_OF_TELOMERE_MAINTENANCE_VIA_TELOMERE_LENGTHENING	GO_REGULATION_OF_TELOMERE_MAINTENANCE_VIA_TELOMERE_LENGTHENING	16/1208	62/18046	2.13743e-06	0.00051619	0.00044708	3181/7520/80351/54464/9887/64282/1736/908/22948/140609/3192/1499/167227/8658/545/84464	16
GO_TRANSCRIPTION_FACTOR_COMPLEX	GO_TRANSCRIPTION_FACTOR_COMPLEX	49/1208	366/18046	2.65634e-06	0.000615846	0.000533393	6938/53635/1051/6617/56938/8538/4775/25929/2033/51804/4092/688/10725/5934/196/51003/1871/9439/4090/2976/55758/23314/4801/6659/9329/468/9575/1019/9314/463/2627/6872/3192/91748/6497/861/2957/1499/3516/55729/4087/10522/430/283149/6917/6925/8861/10432/6928	49
GO_GOLGI_VESICLE_TRANSPORT	GO_GOLGI_VESICLE_TRANSPORT	49/1208	367/18046	2.87166e-06	0.000640159	0.000554451	22818/7415/81876/9135/10640/4905/966/23259/51290/2802/10175/10484/9371/6102/57020/10564/23499/4430/60561/1783/83548/11014/5861/10066/375/51542/23233/2803/287/81555/375056/91461/5584/51762/164/83696/378/10972/11236/10540/51272/64764/23299/3638/399687/4644/201475/1523/140735	49
GO_CELL_CYCLE_ARREST	GO_CELL_CYCLE_ARREST	36/1208	237/18046	3.2465e-06	0.000696354	0.000603123	7832/1843/11180/55771/6790/2033/5494/5934/1021/7046/595/1982/1027/8850/5325/1026/6659/23019/3659/1028/5111/4853/1019/4193/153090/4609/463/2627/9125/8091/133746/9337/55571/5621/8851/811	36
GO_G1_DNA_DAMAGE_CHECKPOINT	GO_G1_DNA_DAMAGE_CHECKPOINT	16/1208	64/18046	3.36403e-06	0.000696354	0.000603123	7832/6790/2033/5934/595/1027/5325/1026/6659/23019/5111/4193/9125/9337/55571/26058	16
GO_CADHERIN_BINDING	GO_CADHERIN_BINDING	45/1208	330/18046	4.13184e-06	0.000825798	0.000715235	3303/999/23348/6128/2802/3655/1399/4627/10528/7082/1982/1656/11329/5917/57142/4072/79026/23499/4430/5901/23670/26136/10006/153090/7094/5861/8502/6130/5795/50807/57650/7529/1499/5093/3799/3054/9793/8851/23042/302/8351/23607/1500/26058/1654	45
GO_POSITIVE_REGULATION_OF_CELL_CYCLE_ARREST	GO_POSITIVE_REGULATION_OF_CELL_CYCLE_ARREST	18/1208	81/18046	5.15953e-06	0.000996822	0.000863362	7832/6790/2033/5934/1027/5325/1026/6659/23019/5111/4193/153090/2627/9125/8091/9337/55571/8851	18
GO_ENDOPLASMIC_RETICULUM_UNFOLDED_PROTEIN_RESPONSE	GO_ENDOPLASMIC_RETICULUM_UNFOLDED_PROTEIN_RESPONSE	23/1208	122/18046	5.38937e-06	0.00100764	0.00087273	7415/440/7494/2033/5611/595/4780/27230/64224/821/468/4189/9695/153090/7094/8720/10018/84919/2135/811/55432/64764/6734	23
GO_PEPTIDYL_LYSINE_MODIFICATION	GO_PEPTIDYL_LYSINE_MODIFICATION	51/1208	397/18046	5.56448e-06	0.00100787	0.000872927	7403/1387/3720/58508/9474/55706/79960/2033/10664/51111/10536/8850/64135/1386/55870/6018/53335/348995/8202/6659/9329/55274/9575/4193/11137/83852/23067/84656/9869/151194/80854/6872/54107/1111/5903/1487/8986/84661/64324/1499/55209/54790/3054/55167/2624/29072/3009/339287/8861/399818/8110	51
GO_MITOTIC_DNA_INTEGRITY_CHECKPOINT	GO_MITOTIC_DNA_INTEGRITY_CHECKPOINT	21/1208	106/18046	6.09023e-06	0.00106967	0.000926454	7832/6790/2033/5934/595/1027/1386/5325/1026/6659/23019/5111/60561/4193/9125/8091/5884/9337/55571/57551/26058	21
GO_REGULATION_OF_MRNA_METABOLIC_PROCESS	GO_REGULATION_OF_MRNA_METABOLIC_PROCESS	44/1208	325/18046	6.35696e-06	0.00108367	0.000938587	7832/2521/3181/5936/3303/5689/5725/5704/23369/4904/57690/7514/4670/5684/50804/22849/11044/54464/8087/4691/23435/64282/23019/9513/9475/10492/10140/10658/10284/678/3192/140890/9337/1859/6651/64783/7529/8313/167227/5708/4869/26058/8148/55802	44
GO_REGULATION_OF_CELL_CYCLE_ARREST	GO_REGULATION_OF_CELL_CYCLE_ARREST	21/1208	107/18046	7.1062e-06	0.00117679	0.00101923	7832/6790/2033/5934/595/1027/5325/1026/6659/23019/5111/1019/4193/153090/2627/9125/8091/9337/55571/8851/811	21
GO_SIGNAL_TRANSDUCTION_IN_RESPONSE_TO_DNA_DAMAGE	GO_SIGNAL_TRANSDUCTION_IN_RESPONSE_TO_DNA_DAMAGE	24/1208	133/18046	7.46363e-06	0.00118515	0.00102648	602/7832/161742/960/51720/6790/2033/5934/1027/5325/1026/6659/23019/5111/60561/4193/51514/9125/1111/9337/1859/55571/545/4869	24
GO_NEGATIVE_REGULATION_OF_TRANSFERASE_ACTIVITY	GO_NEGATIVE_REGULATION_OF_TRANSFERASE_ACTIVITY	40/1208	286/18046	7.56568e-06	0.00118515	0.00102648	65125/161742/1843/7026/25998/2932/4092/5611/5573/10114/23603/80824/1027/11329/3156/8850/1026/1028/64793/9113/153090/1847/1848/6895/7453/11221/5795/26524/3192/2776/152559/10935/9529/54920/7532/4869/1850/8660/4771/4763	40
GO_NEGATIVE_REGULATION_OF_KINASE_ACTIVITY	GO_NEGATIVE_REGULATION_OF_KINASE_ACTIVITY	37/1208	258/18046	9.26226e-06	0.00141274	0.00122359	65125/161742/1843/7026/25998/5611/5573/10114/23603/80824/1027/11329/3156/8850/1026/1028/64793/9113/153090/1847/1848/6895/7453/11221/5795/26524/3192/2776/152559/10935/54920/7532/4869/1850/8660/4771/4763	37
GO_CELL_CYCLE_G1_S_PHASE_TRANSITION	GO_CELL_CYCLE_G1_S_PHASE_TRANSITION	41/1208	299/18046	9.53097e-06	0.00141645	0.00122681	7832/894/10926/586/4171/79960/6790/2033/5934/1021/55294/595/1027/5325/1026/6659/23019/5471/9113/6117/26057/5111/1019/4193/9314/4609/9125/6872/54107/26524/9510/9337/571/55571/8065/7465/9134/123879/26058/11331/1654	41
GO_CELL_LEADING_EDGE	GO_CELL_LEADING_EDGE	51/1208	405/18046	9.77923e-06	0.00141701	0.00122729	23242/10297/5879/5048/960/55591/999/10787/8516/54434/4627/66036/1021/59338/23603/9847/23499/468/23022/6249/10006/7094/3685/121512/25800/375/5868/4651/10788/526/5795/133746/5796/57630/26060/3678/10109/5584/7248/1499/378/55561/302/23396/4771/4644/23607/1500/8861/9578/23380	51
GO_REGULATION_OF_NUCLEAR_TRANSCRIBED_MRNA_POLY_A_TAIL_SHORTENING	GO_REGULATION_OF_NUCLEAR_TRANSCRIBED_MRNA_POLY_A_TAIL_SHORTENING	7/1208	14/18046	1.3377e-05	0.00189105	0.00163787	7832/57690/22849/11044/64282/23019/10140	7
GO_CHROMOSOMAL_REGION	GO_CHROMOSOMAL_REGION	45/1208	349/18046	1.77536e-05	0.00245	0.00212198	3181/1051/5048/5431/4659/54820/4171/5527/9984/7520/7514/6790/23468/10735/10664/23064/80351/51111/8850/1063/10274/348995/56897/57187/6249/6117/3021/5111/1783/1111/5884/3192/9184/5885/10910/79003/699/8658/3981/545/10540/9793/56160/84464/5500	45
GO_NEGATIVE_REGULATION_OF_MITOTIC_CELL_CYCLE	GO_NEGATIVE_REGULATION_OF_MITOTIC_CELL_CYCLE	44/1208	339/18046	1.86064e-05	0.00250797	0.00217219	7832/1843/5689/5704/79960/6790/2033/5684/5934/1021/595/1027/604/1386/1063/5325/1026/6659/23019/1028/5111/60561/1019/4193/9314/9125/1111/8091/678/5884/9184/10950/9337/55571/57551/5885/7465/1499/699/55031/8658/5708/123879/26058	44
GO_REGULATION_OF_TELOMERE_MAINTENANCE	GO_REGULATION_OF_TELOMERE_MAINTENANCE	17/1208	81/18046	2.08816e-05	0.00271698	0.00235322	3181/7520/80351/54464/9887/64282/1736/4609/908/22948/140609/3192/1499/167227/8658/545/84464	17
GO_UBIQUITIN_LIKE_PROTEIN_LIGASE_BINDING	GO_UBIQUITIN_LIKE_PROTEIN_LIGASE_BINDING	41/1208	309/18046	2.10946e-05	0.00271698	0.00235322	10188/7415/1051/3304/3303/51528/4287/7321/7520/2932/51701/6790/5684/4092/55284/5573/7323/55294/4090/57142/1026/7187/7326/4193/1629/3329/6497/8323/64112/9529/25820/8065/8313/4087/811/55432/71/340061/203068/10628/8345	41
GO_REGULATION_OF_NUCLEAR_TRANSCRIBED_MRNA_CATABOLIC_PROCESS_DEADENYLATION_DEPENDENT_DECAY	GO_REGULATION_OF_NUCLEAR_TRANSCRIBED_MRNA_CATABOLIC_PROCESS_DEADENYLATION_DEPENDENT_DECAY	8/1208	20/18046	2.3991e-05	0.00294884	0.00255403	7832/57690/22849/11044/64282/23019/10140/678	8
GO_TELOMERE_MAINTENANCE_VIA_TELOMERE_LENGTHENING	GO_TELOMERE_MAINTENANCE_VIA_TELOMERE_LENGTHENING	17/1208	82/18046	2.47209e-05	0.00294884	0.00255403	3181/7520/80351/54464/9887/64282/1736/6117/908/22948/140609/3192/1499/167227/8658/545/84464	17
GO_DNA_DAMAGE_RESPONSE_SIGNAL_TRANSDUCTION_BY_P53_CLASS_MEDIATOR	GO_DNA_DAMAGE_RESPONSE_SIGNAL_TRANSDUCTION_BY_P53_CLASS_MEDIATOR	20/1208	107/18046	2.47257e-05	0.00294884	0.00255403	602/7832/161742/960/6790/2033/5934/1027/5325/1026/6659/23019/5111/4193/9125/9337/1859/55571/545/4869	20
GO_POSITIVE_REGULATION_OF_PROTEIN_CATABOLIC_PROCESS	GO_POSITIVE_REGULATION_OF_PROTEIN_CATABOLIC_PROCESS	32/1208	219/18046	2.49531e-05	0.00294884	0.00255403	29116/10297/7415/3304/3303/54467/5704/23327/4287/4905/7879/2932/57531/6790/4092/4946/55294/152503/1027/4780/26234/725/79589/9695/29979/4193/153090/144165/51514/6872/25820/11236	32
GO_REGULATION_OF_DENDRITE_DEVELOPMENT	GO_REGULATION_OF_DENDRITE_DEVELOPMENT	25/1208	152/18046	2.56772e-05	0.00294884	0.00255403	23242/4076/5048/23327/5597/23011/2932/1399/22849/2043/53335/7533/153090/84298/375/9231/50807/5789/54149/8997/6383/8851/57118/1902/1523	25
GO_DNA_BIOSYNTHETIC_PROCESS	GO_DNA_BIOSYNTHETIC_PROCESS	29/1208	190/18046	2.59474e-05	0.00294884	0.00255403	1843/3181/7415/5980/7520/80351/54464/9887/1063/1490/64282/56897/1026/1736/6117/5111/9314/4609/51514/908/54107/22948/140609/3192/1499/167227/8658/3981/545	29
GO_POSITIVE_REGULATION_OF_CELL_PROJECTION_ORGANIZATION	GO_POSITIVE_REGULATION_OF_CELL_PROJECTION_ORGANIZATION	48/1208	390/18046	3.21282e-05	0.00354849	0.0030734	79647/23242/4076/5879/5048/2534/23327/10787/6857/5597/23011/54700/3655/2033/8175/1954/7046/23064/22849/23603/8724/4780/2043/23499/4131/153090/9373/84298/84299/27/375/2803/9231/5789/54149/27020/8997/10109/5584/9897/51762/23300/64764/57118/1902/9842/1523/4747	48
GO_RUFFLE	GO_RUFFLE	27/1208	173/18046	3.26009e-05	0.00354849	0.0030734	23242/5879/10787/4627/66036/1021/59338/23603/9847/23499/23022/6249/7094/3685/121512/5868/4651/526/5795/26060/3678/378/302/23396/4771/4644/23607	27
GO_NUCLEAR_TRANSPORT	GO_NUCLEAR_TRANSPORT	44/1208	347/18046	3.30605e-05	0.00354849	0.0030734	3181/5936/23633/999/4659/55706/9984/25929/2932/7514/54439/5494/30000/3837/80824/51715/51277/9887/348995/23435/1026/6310/57187/5901/10526/4193/26953/51496/144165/8720/5433/5903/26060/26097/7248/9221/3267/811/4869/29072/4763/3841/11331/10628	44
GO_POSITIVE_REGULATION_OF_DENDRITE_DEVELOPMENT	GO_POSITIVE_REGULATION_OF_DENDRITE_DEVELOPMENT	16/1208	76/18046	3.48328e-05	0.00367074	0.00317928	23242/4076/5048/5597/23011/22849/2043/153090/84298/375/9231/5789/54149/8997/1902/1523	16
GO_MITOTIC_CELL_CYCLE_CHECKPOINT	GO_MITOTIC_CELL_CYCLE_CHECKPOINT	26/1208	165/18046	3.82891e-05	0.00390909	0.00338572	7832/1843/6790/2033/5934/595/1027/1386/1063/5325/1026/6659/23019/5111/60561/4193/9125/8091/5884/9184/9337/55571/57551/7465/699/26058	26
GO_DENDRITE_DEVELOPMENT	GO_DENDRITE_DEVELOPMENT	34/1208	244/18046	3.84435e-05	0.00390909	0.00338572	23242/4076/5048/2534/57492/23327/5597/23011/2932/1399/22849/6801/2043/53335/57468/7533/4131/4147/10006/153090/84298/375/9231/50807/5789/54149/8997/378/6383/8851/57118/1902/1523/23380	34
GO_POSITIVE_REGULATION_OF_CELL_CYCLE_PROCESS	GO_POSITIVE_REGULATION_OF_CELL_CYCLE_PROCESS	39/1208	297/18046	4.19947e-05	0.00419657	0.00363471	7832/994/894/10926/6790/2033/9371/5934/595/1027/5325/1490/9525/1026/6659/23019/26057/5111/9475/1019/4193/153090/4926/2627/51514/8502/9125/55023/8091/3192/9510/9337/55571/5885/5581/8851/4869/11331/1654	39
GO_PEPTIDYL_SERINE_MODIFICATION	GO_PEPTIDYL_SERINE_MODIFICATION	41/1208	319/18046	4.44552e-05	0.00436716	0.00378246	65125/9874/960/57600/375449/2932/51701/6790/4092/23678/7046/5599/22943/10114/11329/11235/6446/79109/8445/9113/9475/11137/9125/6872/8091/26524/23228/1859/673/8986/152559/204851/5584/253260/64324/5581/8658/545/8851/27347/96459	41
GO_RESPONSE_TO_UV	GO_RESPONSE_TO_UV	23/1208	139/18046	4.83642e-05	0.00467199	0.00404648	602/2956/1387/8491/57646/2033/5599/595/6738/1026/468/5111/4193/4609/51514/6872/1111/5796/55031/545/4869/56160/123879	23
GO_REGULATION_OF_DNA_METABOLIC_PROCESS	GO_REGULATION_OF_DNA_METABOLIC_PROCESS	44/1208	353/18046	4.99988e-05	0.00475071	0.00411466	2521/2956/1843/3181/64710/7037/9984/7520/51720/80351/9400/2070/604/54464/9887/6018/64282/8239/56897/1026/1736/5111/9314/4609/908/1111/8091/22948/140609/3192/56776/9131/151987/7644/1499/8313/167227/8658/80311/545/4869/29072/3009/84464	44
GO_POSITIVE_REGULATION_OF_NEURON_PROJECTION_DEVELOPMENT	GO_POSITIVE_REGULATION_OF_NEURON_PROJECTION_DEVELOPMENT	38/1208	289/18046	5.08968e-05	0.00475803	0.004121	23242/4076/5048/2534/23327/6857/5597/23011/54700/3655/2033/8175/1954/23064/22849/8724/4780/2043/23499/4131/153090/9373/84298/27/375/2803/9231/5789/54149/27020/8997/5584/9897/64764/57118/1902/1523/4747	38
GO_NEGATIVE_REGULATION_OF_CELL_CYCLE_G1_S_PHASE_TRANSITION	GO_NEGATIVE_REGULATION_OF_CELL_CYCLE_G1_S_PHASE_TRANSITION	22/1208	131/18046	5.56313e-05	0.00511808	0.00443284	7832/79960/6790/2033/5934/1021/595/1027/5325/1026/6659/23019/5111/1019/4193/9314/9125/9337/55571/7465/123879/26058	22
GO_POSITIVE_REGULATION_OF_CELLULAR_CATABOLIC_PROCESS	GO_POSITIVE_REGULATION_OF_CELLULAR_CATABOLIC_PROCESS	45/1208	366/18046	5.74962e-05	0.00513004	0.0044432	7832/7415/3304/3303/54467/51099/5704/5291/9474/2773/4287/57690/2932/6790/9517/4092/22849/55294/152503/4780/26234/23019/23677/79589/9695/9475/29979/4193/153090/144165/10140/6872/143686/678/10018/9337/7248/25820/5049/11236/340061/8660/957/26058/201475	45
GO_REGULATION_OF_PROTEIN_CATABOLIC_PROCESS	GO_REGULATION_OF_PROTEIN_CATABOLIC_PROCESS	47/1208	388/18046	5.75315e-05	0.00513004	0.0044432	29116/10297/6341/7415/3304/3303/54467/2534/5704/999/23327/4287/4905/7879/2932/7514/57531/6790/4092/4946/57589/55294/152503/1027/8724/3156/4780/2043/51377/26234/725/9113/79589/9695/29979/4193/153090/144165/51514/6872/56776/9529/25820/11236/5708/55432/302	47
GO_POSITIVE_REGULATION_OF_NEURON_DIFFERENTIATION	GO_POSITIVE_REGULATION_OF_NEURON_DIFFERENTIATION	46/1208	378/18046	6.14398e-05	0.00539553	0.00467315	6938/23242/4076/5048/2534/23327/6857/5597/23011/54700/4897/3655/2033/8175/1954/23064/22849/22943/23531/8724/604/4780/2043/23499/3169/4131/153090/9373/84298/27/375/2803/9231/5789/54149/27020/8997/5584/9897/2624/64764/57118/6925/1902/1523/4747	46
GO_DNA_TEMPLATED_TRANSCRIPTION_INITIATION	GO_DNA_TEMPLATED_TRANSCRIPTION_INITIATION	34/1208	250/18046	6.32112e-05	0.00540617	0.00468236	4150/1387/5704/5431/25885/6095/11176/54700/23064/51003/595/55832/1871/9439/2908/8850/1490/7596/1026/9329/4853/1019/5433/6872/8467/2957/1499/3516/55729/7025/7182/6925/8148/6928	34
GO_CHROMOSOME_SEGREGATION	GO_CHROMOSOME_SEGREGATION	41/1208	324/18046	6.34265e-05	0.00540617	0.00468236	1843/9874/996/23369/55706/54820/8697/8780/10735/10664/3837/9400/55294/11044/2908/1063/10274/9525/348995/8239/64793/9113/5901/83852/4926/91782/4288/3192/9184/56776/5885/23353/79003/1499/8313/699/8658/9134/84464/11331/1654	41
GO_NEGATIVE_REGULATION_OF_PHOSPHORYLATION	GO_NEGATIVE_REGULATION_OF_PHOSPHORYLATION	54/1208	469/18046	6.70954e-05	0.00563601	0.00488143	65125/161742/1843/808/7026/25998/5048/1399/4092/5611/22943/5573/83891/10114/23603/80824/1027/11329/3156/8850/55870/23435/1026/1028/64793/9113/116496/11137/9314/153090/4609/1847/1848/6895/7453/63977/11221/3486/5795/26524/3192/2776/84919/152559/10935/54920/7532/5621/4869/55243/1850/8660/4771/4763	54
GO_RNA_DEPENDENT_DNA_BIOSYNTHETIC_PROCESS	GO_RNA_DEPENDENT_DNA_BIOSYNTHETIC_PROCESS	15/1208	72/18046	6.89825e-05	0.00567659	0.00491658	7520/80351/54464/9887/64282/1736/6117/908/22948/140609/3192/1499/167227/8658/545	15
GO_POSITIVE_REGULATION_OF_CELL_CYCLE	GO_POSITIVE_REGULATION_OF_CELL_CYCLE	47/1208	391/18046	6.95373e-05	0.00567659	0.00491658	7832/994/894/10926/5048/440/9984/6790/2033/9371/5934/595/1027/5325/1490/9525/1026/6659/23019/3169/26057/5111/9475/1019/4193/153090/4926/2627/51514/8502/9125/55023/1111/8091/10018/3192/9510/9337/55571/5885/5581/3054/8851/811/4869/11331/1654	47
GO_REGULATION_OF_INTRACELLULAR_TRANSPORT	GO_REGULATION_OF_INTRACELLULAR_TRANSPORT	43/1208	348/18046	7.42528e-05	0.00597735	0.00517707	5936/2534/999/57602/4659/23011/2932/7514/54439/4744/5494/4946/7323/55294/9847/51715/8724/11235/51277/8934/23435/4131/5901/9695/60561/4193/4926/51496/23317/375/81555/9221/3799/11236/5621/84277/8851/2624/55432/29072/302/3638/4763	43
GO_TELENCEPHALON_GLIAL_CELL_MIGRATION	GO_TELENCEPHALON_GLIAL_CELL_MIGRATION	8/1208	23/18046	7.79246e-05	0.006187	0.00535865	5048/3912/57142/153090/23353/1499/8851/23380	8
GO_NUCLEAR_ENVELOPE	GO_NUCLEAR_ENVELOPE	54/1208	472/18046	7.9473e-05	0.00622467	0.00539128	114882/79647/26031/894/5048/9821/23633/23369/55706/4710/4904/51495/7514/55787/23468/10927/80351/3837/595/11044/57142/1063/348995/56255/6249/5901/26057/10526/1019/9805/310/144165/2627/51514/3930/23190/91782/54788/3708/5903/55326/2776/64783/23353/163590/5621/8658/3267/811/23299/203068/3841/255919/7767	54
GO_DNA_BINDING_TRANSCRIPTION_ACTIVATOR_ACTIVITY	GO_DNA_BINDING_TRANSCRIPTION_ACTIVATOR_ACTIVITY	50/1208	427/18046	8.08945e-05	0.00625153	0.00541454	6938/3660/7593/1051/8538/4904/1316/64710/6095/4775/51804/688/10725/4899/11108/1871/2908/10153/1386/4780/4209/5325/23314/6659/3659/64919/468/3169/29841/9575/7716/9314/4609/4781/8091/571/2005/861/9592/3516/7572/4087/7182/2624/64764/6667/4520/23036/6925/22887	50
GO_VIRAL_LIFE_CYCLE	GO_VIRAL_LIFE_CYCLE	41/1208	328/18046	8.36159e-05	0.00637682	0.00552305	7415/81876/3304/3303/23633/23327/9474/55706/64710/7037/51495/7879/7514/6510/3837/1656/8724/8934/9525/348995/5901/9475/5861/3685/6895/79720/9213/9869/5868/91782/9712/8091/5903/1487/3678/1508/558/5093/8519/1378/1654	41
GO_ENDODERM_FORMATION	GO_ENDODERM_FORMATION	12/1208	50/18046	8.61467e-05	0.0064845	0.00561632	3912/4324/22943/1303/3685/2627/8091/3678/1499/4087/29072/6928	12
GO_NUCLEAR_TRANSCRIBED_MRNA_POLY_A_TAIL_SHORTENING	GO_NUCLEAR_TRANSCRIBED_MRNA_POLY_A_TAIL_SHORTENING	10/1208	36/18046	8.87887e-05	0.00651557	0.00564323	7832/57690/22849/11044/64282/23019/10140/9125/9337/55571	10
GO_REGULATION_OF_CELL_CYCLE_G1_S_PHASE_TRANSITION	GO_REGULATION_OF_CELL_CYCLE_G1_S_PHASE_TRANSITION	29/1208	203/18046	8.88078e-05	0.00651557	0.00564323	7832/894/79960/6790/2033/5934/1021/55294/595/1027/5325/1026/6659/23019/26057/5111/1019/4193/9314/9125/6872/9510/9337/55571/7465/123879/26058/11331/1654	29
GO_NUCLEAR_MATRIX	GO_NUCLEAR_MATRIX	19/1208	108/18046	9.23869e-05	0.0066108	0.00572571	3181/25932/1051/55660/4287/862/9984/4670/10735/6678/1063/10274/23314/6310/4926/3192/6314/5885/11331	19
GO_REGULATION_OF_DNA_BIOSYNTHETIC_PROCESS	GO_REGULATION_OF_DNA_BIOSYNTHETIC_PROCESS	19/1208	108/18046	9.23869e-05	0.0066108	0.00572571	1843/3181/7520/80351/54464/9887/64282/1026/1736/9314/4609/908/22948/140609/3192/1499/167227/8658/545	19
GO_NEGATIVE_REGULATION_OF_PROTEIN_SERINE_THREONINE_KINASE_ACTIVITY	GO_NEGATIVE_REGULATION_OF_PROTEIN_SERINE_THREONINE_KINASE_ACTIVITY	23/1208	145/18046	9.46293e-05	0.00668867	0.00579316	161742/1843/7026/5573/10114/80824/1027/11329/3156/8850/1026/1028/9113/153090/1847/1848/11221/5795/26524/152559/7532/1850/4763	23
GO_PROTEIN_DEPHOSPHORYLATION	GO_PROTEIN_DEPHOSPHORYLATION	40/1208	320/18046	0.000101532	0.00704679	0.00610333	994/1843/121665/808/5725/23035/4659/8776/5527/11266/2932/54434/2280/6305/5494/284352/8036/80824/2070/9475/51496/5495/1847/1848/55917/11221/3486/5795/5796/5789/5529/84919/151987/7248/7529/23261/79660/1850/255919/5500	40
GO_CEREBRAL_CORTEX_RADIALLY_ORIENTED_CELL_MIGRATION	GO_CEREBRAL_CORTEX_RADIALLY_ORIENTED_CELL_MIGRATION	9/1208	30/18046	0.000103672	0.00704679	0.00610333	5048/3912/57142/153090/23353/1499/200933/8851/23380	9
GO_MICROTUBULE_ORGANIZING_CENTER_LOCALIZATION	GO_MICROTUBULE_ORGANIZING_CENTER_LOCALIZATION	9/1208	30/18046	0.000103672	0.00704679	0.00610333	5048/259266/54820/6790/1783/5903/23353/3799/23299	9
GO_CEREBRAL_CORTEX_DEVELOPMENT	GO_CEREBRAL_CORTEX_DEVELOPMENT	20/1208	118/18046	0.000104559	0.00704679	0.00610333	5048/259266/54820/2932/3912/1399/57142/6513/8195/54407/153090/23353/7248/83696/1499/200933/8851/4763/23380/4747	20
GO_PROTEIN_MODIFICATION_BY_SMALL_PROTEIN_REMOVAL	GO_PROTEIN_MODIFICATION_BY_SMALL_PROTEIN_REMOVAL	38/1208	299/18046	0.000105775	0.0070468	0.00610334	56970/7415/5689/5704/57646/57602/4287/7321/60/23032/51720/2033/5684/4092/8237/57478/7046/8724/8850/64135/51377/85015/8239/7187/79589/4193/4609/91833/6314/220213/9318/23252/84640/55031/3054/5708/4087/55432	38
GO_SMAD_BINDING	GO_SMAD_BINDING	15/1208	75/18046	0.000112679	0.0072531	0.00628202	6938/2280/5494/4092/7046/8239/10140/5814/8091/6497/1278/1499/8313/4087/7050	15
GO_SOMATIC_STEM_CELL_POPULATION_MAINTENANCE	GO_SOMATIC_STEM_CELL_POPULATION_MAINTENANCE	15/1208	75/18046	0.000112679	0.0072531	0.00628202	5431/6659/9314/4609/5433/678/6497/3516/3981/4087/2624/430/283149/8861/6928	15
GO_DISORDERED_DOMAIN_SPECIFIC_BINDING	GO_DISORDERED_DOMAIN_SPECIFIC_BINDING	10/1208	37/18046	0.000114432	0.0072531	0.00628202	808/3303/2534/8202/4193/4926/1213/1499/4087/4644	10
GO_POSITIVE_REGULATION_OF_TELOMERE_MAINTENANCE_VIA_TELOMERE_LENGTHENING	GO_POSITIVE_REGULATION_OF_TELOMERE_MAINTENANCE_VIA_TELOMERE_LENGTHENING	10/1208	37/18046	0.000114432	0.0072531	0.00628202	3181/7520/80351/1736/908/22948/140609/1499/8658/545	10
GO_RESPONSE_TO_LIGHT_STIMULUS	GO_RESPONSE_TO_LIGHT_STIMULUS	39/1208	311/18046	0.000115129	0.0072531	0.00628202	602/2956/1843/5936/1387/8491/57646/440/23259/2033/5599/595/3156/6738/1026/468/8864/5111/3845/9575/4193/4609/150094/51514/6872/1111/23657/5796/2776/27020/55031/545/10522/4869/56160/123879/3269/4763/5500	39
GO_GLIAL_CELL_MIGRATION	GO_GLIAL_CELL_MIGRATION	12/1208	52/18046	0.00012933	0.00806018	0.00698104	29956/5048/3912/1399/57142/2043/4147/153090/23353/1499/8851/23380	12
GO_RNA_POLYMERASE_II_SPECIFIC_DNA_BINDING_TRANSCRIPTION_FACTOR_BINDING	GO_RNA_POLYMERASE_II_SPECIFIC_DNA_BINDING_TRANSCRIPTION_FACTOR_BINDING	36/1208	281/18046	0.000135167	0.00833435	0.0072185	2521/1051/1387/6047/60/11176/2932/2033/5934/1108/2274/6801/1386/4780/8202/23019/8195/7533/9113/5901/5111/4853/9314/10499/2627/6872/166968/2957/64324/1499/3516/811/4869/6667/8861/11331	36
GO_PEPTIDYL_LYSINE_ACETYLATION	GO_PEPTIDYL_LYSINE_ACETYLATION	25/1208	168/18046	0.000138035	0.00836468	0.00724477	1387/9474/79960/2033/10664/8850/1386/8202/6659/9329/55274/9575/84656/6872/54107/1111/1487/8986/55209/3054/55167/2624/339287/8861/8110	25
GO_PROTEIN_METHYLATION	GO_PROTEIN_METHYLATION	26/1208	178/18046	0.000139679	0.00836468	0.00724477	7832/7403/3720/58508/10664/51111/11108/55870/6018/11137/83852/23067/9869/151194/80854/79624/26097/84661/64324/1499/55209/115294/54790/29072/3009/399818	26
GO_TRANSCRIPTION_INITIATION_FROM_RNA_POLYMERASE_II_PROMOTER	GO_TRANSCRIPTION_INITIATION_FROM_RNA_POLYMERASE_II_PROMOTER	27/1208	188/18046	0.000139989	0.00836468	0.00724477	4150/1387/5704/5431/6095/51003/595/55832/1871/9439/2908/8850/1490/7596/1026/4853/1019/5433/6872/2957/3516/55729/7025/7182/6925/8148/6928	27
GO_CELL_SUBSTRATE_JUNCTION	GO_CELL_SUBSTRATE_JUNCTION	48/1208	414/18046	0.00014151	0.00836932	0.00724879	3660/4082/5879/3304/3303/91179/960/2665/4659/10787/51495/60/23032/8516/23011/966/8895/6128/3655/4627/79038/23603/2274/10672/79026/23022/3845/26136/7094/22801/3685/9815/1213/55827/375/6130/3678/10109/7529/1499/7532/79834/811/4869/71/23396/5500/6235	48
GO_NUCLEAR_PERIPHERY	GO_NUCLEAR_PERIPHERY	21/1208	130/18046	0.000144104	0.0084366	0.00730707	3181/25932/1051/55660/4287/862/9984/4670/10735/6678/1063/10274/23314/6310/468/5111/4926/3192/6314/5885/11331	21
GO_SPINDLE_ORGANIZATION	GO_SPINDLE_ORGANIZATION	25/1208	169/18046	0.000151914	0.00873538	0.00756584	7415/3304/3303/6047/259266/6790/4627/9371/10735/9639/3837/10274/9525/10426/5901/4926/1213/140609/55521/3192/9897/8658/10540/9793/203068	25
GO_REGULATION_OF_CELLULAR_AMIDE_METABOLIC_PROCESS	GO_REGULATION_OF_CELLULAR_AMIDE_METABOLIC_PROCESS	54/1208	484/18046	0.000152714	0.00873538	0.00756584	602/7832/4076/5936/5164/23369/57690/25929/16/54517/5611/136319/22849/1982/80315/54464/8087/4691/4780/2043/27230/6659/23019/468/9513/8864/9475/10492/1019/116496/132864/6895/10140/5433/9125/10658/23657/678/9337/55571/84919/84541/7248/9221/10972/11236/5621/10209/54931/811/4869/51714/26058/1654	54
GO_NUCLEAR_TRANSCRIBED_MRNA_CATABOLIC_PROCESS_DEADENYLATION_DEPENDENT_DECAY	GO_NUCLEAR_TRANSCRIBED_MRNA_CATABOLIC_PROCESS_DEADENYLATION_DEPENDENT_DECAY	15/1208	77/18046	0.000153728	0.00873538	0.00756584	7832/57690/22849/1656/11044/64282/23019/10140/5433/9125/678/9337/55571/167227/55802	15
GO_RESPONSE_TO_LAMINAR_FLUID_SHEAR_STRESS	GO_RESPONSE_TO_LAMINAR_FLUID_SHEAR_STRESS	6/1208	14/18046	0.000167198	0.00940853	0.00814886	4092/4780/10365/9314/5607/19	6
GO_CELLULAR_RESPONSE_TO_CHEMICAL_STRESS	GO_CELLULAR_RESPONSE_TO_CHEMICAL_STRESS	42/1208	351/18046	0.000182953	0.0101961	0.00883102	10550/3304/3303/5164/2534/9474/7520/5625/22850/23064/5599/59338/55294/11235/4780/54936/4548/6513/79109/10365/468/5111/29979/4193/9314/132864/4170/23657/5796/9131/2982/10935/7248/9529/558/1499/488/5074/154807/7296/27347/1654	42
GO_PEPTIDYL_THREONINE_MODIFICATION	GO_PEPTIDYL_THREONINE_MODIFICATION	20/1208	123/18046	0.000187614	0.0103563	0.00896974	65125/161742/808/2932/51701/4092/7046/5599/10114/8445/9475/6872/1111/1859/204851/55561/8658/8851/27347/9578	20
GO_RESPONSE_TO_LEUKEMIA_INHIBITORY_FACTOR	GO_RESPONSE_TO_LEUKEMIA_INHIBITORY_FACTOR	17/1208	96/18046	0.000195681	0.010652	0.00922582	3720/7037/7520/7494/4744/4092/688/587/11235/4691/5826/4801/9945/9314/8467/3192/5277	17
GO_VESICLE_ORGANIZATION	GO_VESICLE_ORGANIZATION	40/1208	330/18046	0.000196646	0.010652	0.00922582	5869/81876/27072/5048/2773/6857/4905/7879/966/10175/10484/23603/9847/8724/9525/10564/8546/5861/23317/79720/1130/375/91782/375056/8867/5584/19/51762/164/83696/10972/3799/3267/811/302/3638/399687/6281/23607/201475	40
GO_AMINO_ACID_IMPORT	GO_AMINO_ACID_IMPORT	8/1208	26/18046	0.000207294	0.0111248	0.00963535	10550/6542/6510/8864/6541/54977/23657/2055	8
GO_MAINTENANCE_OF_CELL_NUMBER	GO_MAINTENANCE_OF_CELL_NUMBER	24/1208	163/18046	0.000219365	0.0115997	0.0100467	5431/259266/1656/23091/8202/6659/23019/4853/9314/4609/5433/8091/678/6497/23160/1499/3516/3981/4087/2624/430/283149/8861/6928	24
GO_SIGNAL_TRANSDUCTION_IN_ABSENCE_OF_LIGAND	GO_SIGNAL_TRANSDUCTION_IN_ABSENCE_OF_LIGAND	14/1208	71/18046	0.000221017	0.0115997	0.0100467	3304/3303/2534/2932/23678/2070/5607/3685/4170/10018/26060/64112/8772/4763	14
GO_VESICLE_BUDDING_FROM_MEMBRANE	GO_VESICLE_BUDDING_FROM_MEMBRANE	18/1208	106/18046	0.000222147	0.0115997	0.0100467	81876/4905/7879/966/10175/10484/8724/8546/5861/375/375056/5584/83696/10972/302/3638/399687/6281	18
GO_SIGNAL_TRANSDUCTION_BY_P53_CLASS_MEDIATOR	GO_SIGNAL_TRANSDUCTION_BY_P53_CLASS_MEDIATOR	34/1208	267/18046	0.000229929	0.0118408	0.0102555	602/7832/161742/5164/960/57646/54700/6790/2033/5934/1027/1108/64065/5325/1026/6659/23019/8445/6117/5111/4193/9125/6872/1111/133746/5884/9337/1859/55571/204851/545/8851/4869/8148	34
GO_POSITIVE_REGULATION_OF_MICROTUBULE_POLYMERIZATION_OR_DEPOLYMERIZATION	GO_POSITIVE_REGULATION_OF_MICROTUBULE_POLYMERIZATION_OR_DEPOLYMERIZATION	9/1208	33/18046	0.000232893	0.0118408	0.0102555	57606/5879/3304/3303/1027/6249/4131/4926/8851	9
GO_RESPONSE_TO_ARSENIC_CONTAINING_SUBSTANCE	GO_RESPONSE_TO_ARSENIC_CONTAINING_SUBSTANCE	9/1208	33/18046	0.000232893	0.0118408	0.0102555	7415/5936/6047/1026/468/132864/4982/1654/4747	9
GO_PROTEIN_ACYLATION	GO_PROTEIN_ACYLATION	32/1208	246/18046	0.000235603	0.0118691	0.01028	1387/9474/79960/2932/2033/5494/10664/8850/1386/1743/8202/6659/9329/55274/9575/5495/84656/6872/54107/1111/25921/1487/57551/8986/55209/3054/55167/340481/2624/339287/8861/8110	32
GO_CELLULAR_RESPONSE_TO_UV	GO_CELLULAR_RESPONSE_TO_UV	15/1208	80/18046	0.000239443	0.0118691	0.01028	1387/57646/2033/1026/468/5111/4193/4609/6872/1111/5796/55031/545/4869/56160	15
GO_SPINDLE_POLE	GO_SPINDLE_POLE	24/1208	164/18046	0.000241007	0.0118691	0.01028	994/808/259266/54820/6790/10735/1063/10274/9525/10426/64793/9113/4926/8502/26524/140609/3192/5885/1499/7369/8658/9793/4869/642273	24
GO_PALLIUM_DEVELOPMENT	GO_PALLIUM_DEVELOPMENT	25/1208	174/18046	0.000241641	0.0118691	0.01028	7832/5048/23035/259266/54820/2932/3912/1399/1021/57142/6513/8195/54407/153090/23353/7248/83696/1499/3799/200933/8851/4771/4763/23380/4747	25
GO_SPINDLE_ASSEMBLY	GO_SPINDLE_ASSEMBLY	18/1208	107/18046	0.000250665	0.0122089	0.0105743	3304/3303/6047/259266/6790/9371/10735/9639/3837/10274/9525/10426/4926/140609/3192/9897/8658/203068	18
GO_ADHERENS_JUNCTION_ASSEMBLY	GO_ADHERENS_JUNCTION_ASSEMBLY	5/1208	10/18046	0.000252783	0.0122094	0.0105748	4092/9231/204851/1499/23396	5
GO_PROTEIN_POLYUBIQUITINATION	GO_PROTEIN_POLYUBIQUITINATION	38/1208	312/18046	0.000254929	0.0122113	0.0105764	29116/9354/54467/996/5689/5704/23304/23327/6047/7321/57531/25831/8697/5684/55284/80351/26118/7323/55294/4012/26234/25847/7326/4193/9373/51514/6872/26267/55521/220972/25820/1499/8658/5708/223082/57162/54708/27246	38
GO_MAP_KINASE_PHOSPHATASE_ACTIVITY	GO_MAP_KINASE_PHOSPHATASE_ACTIVITY	6/1208	15/18046	0.000262909	0.0124903	0.0108181	1843/80824/1847/1848/11221/1850	6
GO_INOSITOL_PHOSPHATE_MEDIATED_SIGNALING	GO_INOSITOL_PHOSPHATE_MEDIATED_SIGNALING	12/1208	56/18046	0.000272996	0.0128641	0.0111418	10523/121665/5725/4775/2932/10725/2274/8445/3708/23261/5621/3269	12
GO_REGULATION_OF_SPINDLE_ASSEMBLY	GO_REGULATION_OF_SPINDLE_ASSEMBLY	8/1208	27/18046	0.00027741	0.0129667	0.0112306	3304/3303/6047/10735/10274/9525/4926/3192	8
GO_MIDBRAIN_DEVELOPMENT	GO_MIDBRAIN_DEVELOPMENT	16/1208	90/18046	0.000285092	0.0130906	0.011338	808/60/22943/6654/515/80264/79109/7533/6872/9231/522/7707/8323/1499/1267/64770	16
GO_DENDRITIC_SPINE_DEVELOPMENT	GO_DENDRITIC_SPINE_DEVELOPMENT	17/1208	99/18046	0.000286676	0.0130906	0.011338	4076/5048/57492/5597/22849/2043/57468/84298/375/9231/50807/54149/8997/378/8851/1902/23380	17
GO_REGULATION_OF_RESPONSE_TO_DNA_DAMAGE_STIMULUS	GO_REGULATION_OF_RESPONSE_TO_DNA_DAMAGE_STIMULUS	29/1208	217/18046	0.000286837	0.0130906	0.011338	161742/2521/960/9984/51720/9400/2070/8087/56897/9513/5111/60561/4193/4609/4170/54465/79624/1111/8091/56776/1859/151987/8313/10116/55031/80311/545/4869/29072	29
GO_DYNEIN_COMPLEX_BINDING	GO_DYNEIN_COMPLEX_BINDING	7/1208	21/18046	0.000299018	0.0135399	0.0117271	5048/4744/8934/1063/4926/23300/23299	7
GO_RHYTHMIC_PROCESS	GO_RHYTHMIC_PROCESS	36/1208	293/18046	0.000309135	0.0138687	0.0120119	5936/1387/56938/6095/2932/2033/196/23064/5599/59338/55294/8850/23435/8239/468/8864/5111/9475/9575/1019/10499/463/150094/51514/3192/9510/2776/1859/8879/7008/558/8851/6667/55366/5500/6928	36
GO_REGULATION_OF_NUCLEAR_DIVISION	GO_REGULATION_OF_NUCLEAR_DIVISION	26/1208	187/18046	0.000311064	0.0138687	0.0120119	1843/3304/3303/996/8621/6790/8697/10735/5573/1027/1063/10274/9525/1028/64793/4926/55023/4288/1111/3192/9184/5885/699/8658/811/11331	26
GO_KINASE_REGULATOR_ACTIVITY	GO_KINASE_REGULATOR_ACTIVITY	28/1208	208/18046	0.000321036	0.0141353	0.0122428	65125/900/161742/894/808/25998/10926/5611/5573/595/8567/1027/8850/1026/1028/1019/10006/9314/7453/54465/57551/54920/7532/9134/8851/4869/9802/1654	28
GO_RNA_LOCALIZATION	GO_RNA_LOCALIZATION	30/1208	229/18046	0.000321921	0.0141353	0.0122428	220988/3181/55706/55421/9984/7514/54439/9887/348995/57187/1736/5901/9908/144983/5433/908/22948/3192/5903/26097/7248/3800/167227/8658/3267/545/9793/4869/29072/23299	30
GO_NUCLEOBASE_CONTAINING_COMPOUND_TRANSPORT	GO_NUCLEOBASE_CONTAINING_COMPOUND_TRANSPORT	31/1208	240/18046	0.000331569	0.0144494	0.0125149	220988/3181/55706/55421/9984/7514/54439/55186/9887/348995/51000/57187/5901/9908/144983/5433/57724/3192/5903/26097/81034/7248/3800/9197/8658/3267/9793/113829/4869/29072/23299	31
GO_HISTONE_METHYLATION	GO_HISTONE_METHYLATION	21/1208	138/18046	0.000336446	0.0145525	0.0126042	7403/3720/58508/10664/51111/11108/55870/6018/11137/83852/23067/9869/80854/26097/84661/64324/1499/55209/54790/29072/3009	21
GO_UBIQUITIN_LIKE_PROTEIN_TRANSFERASE_ACTIVITY	GO_UBIQUITIN_LIKE_PROTEIN_TRANSFERASE_ACTIVITY	46/1208	408/18046	0.000363024	0.0153824	0.0133229	29116/9354/147339/54467/23304/23327/6047/6400/7321/57531/25831/8697/8925/55284/51003/7323/50862/26234/26994/23352/7187/7326/79589/4193/152006/79018/51514/6872/26267/55521/5903/57630/65264/197131/220972/25820/8065/11236/115123/55167/223082/221687/57162/54708/7844/27246	46
GO_BETA_CATENIN_BINDING	GO_BETA_CATENIN_BINDING	15/1208	83/18046	0.000363594	0.0153824	0.0133229	10297/168002/999/6095/2932/2033/4092/9314/5795/9231/5796/8313/79718/283149/23607	15
GO_PROTEIN_LOCALIZATION_TO_CHROMOSOME	GO_PROTEIN_LOCALIZATION_TO_CHROMOSOME	15/1208	83/18046	0.000363594	0.0153824	0.0133229	7520/10664/80351/1736/6117/908/91782/22948/9184/5885/79003/8658/545/29072/3009	15
GO_STEROID_HORMONE_RECEPTOR_BINDING	GO_STEROID_HORMONE_RECEPTOR_BINDING	16/1208	92/18046	0.000369159	0.0155047	0.0134288	2521/1051/6047/2033/2274/6801/8202/23019/7533/9113/5901/5111/64324/1499/811/11331	16
GO_REGULATION_OF_CALCINEURIN_MEDIATED_SIGNALING	GO_REGULATION_OF_CALCINEURIN_MEDIATED_SIGNALING	9/1208	35/18046	0.000377672	0.0157481	0.0136397	10523/121665/5725/2932/10725/2274/8445/23261/5621	9
GO_CCR4_NOT_COMPLEX	GO_CCR4_NOT_COMPLEX	6/1208	16/18046	0.000396906	0.0162879	0.0141072	22849/23019/10140/9125/9337/55571	6
GO_PEPTIDYL_LYSINE_METHYLATION	GO_PEPTIDYL_LYSINE_METHYLATION	20/1208	130/18046	0.000398821	0.0162879	0.0141072	7403/3720/58508/51111/55870/6018/11137/83852/23067/9869/151194/80854/84661/64324/1499/55209/54790/29072/3009/399818	20
GO_NUCLEAR_RECEPTOR_BINDING	GO_NUCLEAR_RECEPTOR_BINDING	18/1208	111/18046	0.000399049	0.0162879	0.0141072	2521/1051/6047/11176/2033/2274/6801/8202/23019/7533/9113/5901/5111/10499/64324/1499/811/11331	18
GO_POSITIVE_REGULATION_OF_TRANSCRIPTION_BY_RNA_POLYMERASE_I	GO_POSITIVE_REGULATION_OF_TRANSCRIPTION_BY_RNA_POLYMERASE_I	7/1208	22/18046	0.000413371	0.0166169	0.0143922	4691/468/11137/6872/23160/84135/4141	7
GO_NEGATIVE_REGULATION_OF_MRNA_METABOLIC_PROCESS	GO_NEGATIVE_REGULATION_OF_MRNA_METABOLIC_PROCESS	15/1208	84/18046	0.00041571	0.0166169	0.0143922	2521/3181/5725/4904/11044/23435/64282/10492/10140/10284/3192/1859/8313/4869/8148	15
GO_TRANSCRIPTIONAL_REPRESSOR_COMPLEX	GO_TRANSCRIPTIONAL_REPRESSOR_COMPLEX	15/1208	84/18046	0.00041571	0.0166169	0.0143922	55635/11176/23468/595/1108/55758/57459/8467/6497/1487/7529/3516/79718/6667/7767	15
GO_CELLULAR_RESPONSE_TO_PEPTIDE	GO_CELLULAR_RESPONSE_TO_PEPTIDE	44/1208	388/18046	0.00042614	0.0169172	0.0146522	114882/5164/2534/5286/57492/64710/2932/7494/688/5573/51274/9847/8850/6654/4780/2043/10365/5471/4131/8471/9475/1019/4193/9314/132864/55023/526/143686/10018/781/26060/3625/5584/7248/51762/2200/4141/7532/23235/5621/6667/8660/4644/201475	44
GO_KINASE_INHIBITOR_ACTIVITY	GO_KINASE_INHIBITOR_ACTIVITY	13/1208	67/18046	0.000432828	0.017034	0.0147534	65125/161742/25998/5611/5573/1027/8850/1026/1028/7453/54920/7532/4869	13
GO_SUBSTANTIA_NIGRA_DEVELOPMENT	GO_SUBSTANTIA_NIGRA_DEVELOPMENT	10/1208	43/18046	0.000436245	0.017034	0.0147534	808/60/515/80264/79109/7533/522/7707/1267/64770	10
GO_I_SMAD_BINDING	GO_I_SMAD_BINDING	5/1208	11/18046	0.000437899	0.017034	0.0147534	4092/7046/1499/8313/4087	5
GO_RAS_PROTEIN_SIGNAL_TRANSDUCTION	GO_RAS_PROTEIN_SIGNAL_TRANSDUCTION	49/1208	447/18046	0.000454543	0.0173703	0.0150446	5869/5879/81876/7204/57646/10787/51495/7879/23011/57531/1399/9639/8036/3837/8567/51715/604/51277/6654/8934/79109/10672/10564/1026/26030/3845/4853/9475/153090/5861/9908/121512/27/9869/3707/5868/51735/8997/22836/1278/19/51762/5912/8660/4763/1902/9909/201475/4893	49
GO_NUCLEAR_MEMBRANE	GO_NUCLEAR_MEMBRANE	36/1208	299/18046	0.000455612	0.0173703	0.0150446	114882/79647/26031/894/5048/9821/23369/55706/4710/4904/51495/7514/55787/10927/3837/595/11044/56255/26057/1019/9805/144165/2627/51514/3930/54788/3708/5903/2776/64783/23353/163590/5621/8658/255919/7767	36
GO_PROTEIN_ACETYLATION	GO_PROTEIN_ACETYLATION	27/1208	202/18046	0.000455891	0.0173703	0.0150446	1387/9474/79960/2932/2033/10664/8850/1386/8202/6659/9329/55274/9575/84656/6872/54107/1111/1487/57551/8986/55209/3054/55167/2624/339287/8861/8110	27
GO_POSITIVE_REGULATION_OF_TELOMERE_MAINTENANCE	GO_POSITIVE_REGULATION_OF_TELOMERE_MAINTENANCE	11/1208	51/18046	0.000458656	0.0173703	0.0150446	3181/7520/80351/1736/908/22948/140609/1499/8658/545/84464	11
GO_MICROTUBULE_POLYMERIZATION	GO_MICROTUBULE_POLYMERIZATION	14/1208	76/18046	0.000461529	0.0173703	0.0150446	57606/5879/3304/3303/54820/1027/10426/6249/4131/4926/1859/50810/9793/8851	14
GO_POSITIVE_REGULATION_OF_PROTEOLYSIS_INVOLVED_IN_CELLULAR_PROTEIN_CATABOLIC_PROCESS	GO_POSITIVE_REGULATION_OF_PROTEOLYSIS_INVOLVED_IN_CELLULAR_PROTEIN_CATABOLIC_PROCESS	19/1208	122/18046	0.000471448	0.0176097	0.015252	7415/3304/3303/54467/5704/4287/2932/6790/4092/55294/4780/9695/29979/4193/153090/144165/6872/25820/11236	19
GO_PRE_MRNA_BINDING	GO_PRE_MRNA_BINDING	9/1208	36/18046	0.000473967	0.0176097	0.015252	3181/5936/5725/2033/23435/6895/10658/3192/7536	9
GO_INTRINSIC_APOPTOTIC_SIGNALING_PATHWAY	GO_INTRINSIC_APOPTOTIC_SIGNALING_PATHWAY	35/1208	289/18046	0.000487218	0.0179192	0.0155201	602/10550/2956/1051/3303/5164/960/57646/57600/54700/5625/7494/2033/55294/64065/11235/4780/1026/81537/8445/468/29979/4193/153090/4170/3708/133746/10018/9131/204851/64112/9529/8065/55031/1654	35
GO_NUCLEAR_SPECK	GO_NUCLEAR_SPECK	45/1208	402/18046	0.000488482	0.0179192	0.0155201	6938/50809/5936/55660/3304/3303/57602/8621/55421/11176/79960/9984/54439/8175/51747/2908/6446/23435/23091/57187/25957/23067/84656/11221/57459/5433/10284/3192/140890/1859/6651/26097/64783/204851/23524/5093/7764/10472/4869/9802/339287/6046/163486/1654/10432	45
GO_HISTONE_LYSINE_N_METHYLTRANSFERASE_ACTIVITY	GO_HISTONE_LYSINE_N_METHYLTRANSFERASE_ACTIVITY	10/1208	44/18046	0.000531106	0.0193603	0.0167682	58508/51111/55870/83852/23067/9869/80854/64324/55209/29072	10
GO_RNA_CATABOLIC_PROCESS	GO_RNA_CATABOLIC_PROCESS	45/1208	404/18046	0.000543307	0.0196813	0.0170463	7832/2521/3304/3303/5689/7812/5704/23369/4904/57690/7514/6128/4670/5684/50804/22849/1656/11044/54464/8087/9887/23435/64282/23019/9513/1736/9475/10492/10140/5433/9125/6130/678/3192/9337/55571/7529/8313/167227/5708/4869/26058/6235/8148/55802	45
GO_POSITIVE_REGULATION_OF_CELLULAR_PROTEIN_CATABOLIC_PROCESS	GO_POSITIVE_REGULATION_OF_CELLULAR_PROTEIN_CATABOLIC_PROCESS	21/1208	143/18046	0.000547966	0.0197268	0.0170857	7415/3304/3303/54467/5704/4287/2932/6790/4092/55294/4780/26234/79589/9695/29979/4193/153090/144165/6872/25820/11236	21
GO_CELLULAR_RESPONSE_TO_INSULIN_STIMULUS	GO_CELLULAR_RESPONSE_TO_INSULIN_STIMULUS	28/1208	215/18046	0.000551486	0.0197309	0.0170892	114882/5164/5286/64710/2932/7494/9847/8850/6654/5471/8471/1019/132864/55023/526/143686/26060/3625/5584/7248/51762/4141/7532/23235/6667/8660/4644/201475	28
GO_PROCESS_UTILIZING_AUTOPHAGIC_MECHANISM	GO_PROCESS_UTILIZING_AUTOPHAGIC_MECHANISM	53/1208	499/18046	0.000578512	0.0205709	0.0178168	7415/81876/11180/27072/9821/5291/57602/9474/2773/7879/23032/2932/7494/2033/9517/8925/66036/5599/55294/1982/51715/200576/8987/9525/9559/23677/9779/83636/29979/9373/5861/310/79720/1213/27/4170/5868/526/143686/3708/57724/10018/157753/7248/5049/8851/55432/340061/30849/9895/201475/9842/140735	53
GO_TRANSMEMBRANE_RECEPTOR_PROTEIN_SERINE_THREONINE_KINASE_SIGNALING_PATHWAY	GO_TRANSMEMBRANE_RECEPTOR_PROTEIN_SERINE_THREONINE_KINASE_SIGNALING_PATHWAY	40/1208	348/18046	0.000583629	0.0206263	0.0178647	168002/353500/3303/1387/4756/7321/8516/51701/2280/2734/3096/2033/5494/4092/1954/7046/22943/7323/83891/4012/4090/8239/1028/4853/4926/51496/2201/10140/5796/26060/6497/3625/1278/2200/3516/9197/4087/283149/10432/23089	40
GO_REGULATION_OF_WNT_SIGNALING_PATHWAY	GO_REGULATION_OF_WNT_SIGNALING_PATHWAY	42/1208	371/18046	0.000589736	0.0207158	0.0179423	65125/10297/168002/7415/5689/5704/55789/259266/79960/2932/51701/5684/5494/27121/10927/80351/22943/8724/6659/23499/9113/153090/5495/144165/55716/63977/26524/2776/6497/861/8323/1499/3516/8313/55031/8658/5708/79718/1500/55366/1654/6928	42
GO_INCLUSION_BODY	GO_INCLUSION_BODY	14/1208	78/18046	0.000606754	0.0211852	0.0183488	3304/3303/5704/4287/4744/6310/468/9695/29979/10006/5903/9529/25820/5621	14
GO_LYSINE_N_METHYLTRANSFERASE_ACTIVITY	GO_LYSINE_N_METHYLTRANSFERASE_ACTIVITY	12/1208	61/18046	0.000624954	0.0215553	0.0186694	58508/51111/55870/83852/23067/9869/151194/80854/64324/55209/29072/399818	12
GO_CELL_JUNCTION_ORGANIZATION	GO_CELL_JUNCTION_ORGANIZATION	35/1208	293/18046	0.000627336	0.0215553	0.0186694	1832/5879/999/1829/60/3655/4092/7082/7046/23603/64065/6801/23499/29841/9475/7094/8502/287/5795/9231/5796/861/3678/204851/5584/7248/51762/1499/79834/71/23396/4771/6281/1500/8861	35
GO_CELL_CYCLE_G2_M_PHASE_TRANSITION	GO_CELL_CYCLE_G2_M_PHASE_TRANSITION	33/1208	271/18046	0.000632229	0.0215553	0.0186694	994/808/5048/5689/5704/4659/54820/51720/6790/5684/595/1063/9525/1026/9113/60561/1019/51514/1111/8091/5884/571/57551/5885/7465/7532/55031/5708/10540/9793/4869/203068/5500	33
GO_RESPONSE_TO_INSULIN	GO_RESPONSE_TO_INSULIN	33/1208	271/18046	0.000632229	0.0215553	0.0186694	114882/5164/5286/64710/2932/7494/9847/8850/6654/6513/2806/51141/5471/8471/1019/132864/55023/526/133/143686/26060/3625/5584/7248/51762/4141/7532/23235/25948/6667/8660/4644/201475	33
GO_SMALL_GTPASE_BINDING	GO_SMALL_GTPASE_BINDING	48/1208	442/18046	0.000636216	0.0215644	0.0186772	5879/64423/7204/153/2665/10787/7813/10640/4905/23032/7514/57531/6305/9371/9639/30000/57589/3837/8567/23603/6654/8934/79109/26030/23677/9779/10526/9475/121512/23179/10788/9712/5903/80223/51735/8997/22836/19/164/201627/302/23258/23299/4644/9578/9909/163486/23380	48
GO_PHOSPHATASE_COMPLEX	GO_PHOSPHATASE_COMPLEX	10/1208	45/18046	0.000642424	0.0216482	0.0187498	4659/5527/8036/3708/5529/84919/151987/79660/255919/5500	10
GO_ESTABLISHMENT_OF_RNA_LOCALIZATION	GO_ESTABLISHMENT_OF_RNA_LOCALIZATION	26/1208	196/18046	0.000646726	0.0216672	0.0187663	220988/3181/55706/55421/9984/7514/54439/9887/348995/57187/5901/9908/144983/5433/3192/5903/26097/7248/3800/8658/3267/545/9793/4869/29072/23299	26
GO_ENDOSOMAL_TRANSPORT	GO_ENDOSOMAL_TRANSPORT	29/1208	228/18046	0.000653911	0.021782	0.0188657	7415/55745/7813/7879/57020/25963/57589/23603/200576/8934/9525/9559/9779/8546/79720/1213/1130/51542/91782/57724/84661/22836/9897/19/51272/23585/23258/9182/163486	29
GO_ENDOPLASMIC_RETICULUM_TO_GOLGI_VESICLE_MEDIATED_TRANSPORT	GO_ENDOPLASMIC_RETICULUM_TO_GOLGI_VESICLE_MEDIATED_TRANSPORT	27/1208	207/18046	0.000669892	0.0221868	0.0192163	22818/7415/81876/4905/966/23259/51290/10175/10484/60561/1783/83548/11014/5861/375/287/81555/375056/83696/378/10972/11236/10540/51272/64764/3638/140735	27
GO_REGULATION_OF_STEM_CELL_DIFFERENTIATION	GO_REGULATION_OF_STEM_CELL_DIFFERENTIATION	18/1208	116/18046	0.000686839	0.0226189	0.0195905	6938/5689/5704/8621/54517/5684/1021/54940/4780/11137/144165/2627/678/3192/861/5708/2624/8861	18
GO_NEGATIVE_REGULATION_OF_MAP_KINASE_ACTIVITY	GO_NEGATIVE_REGULATION_OF_MAP_KINASE_ACTIVITY	14/1208	79/18046	0.000692819	0.0226869	0.0196494	161742/1843/10114/80824/11329/3156/153090/1847/1848/11221/5795/152559/1850/4763	14
GO_UBIQUITIN_LIGASE_COMPLEX	GO_UBIQUITIN_LIGASE_COMPLEX	34/1208	284/18046	0.000715801	0.0233078	0.0201872	9354/54467/996/23304/6400/7321/23032/8697/51003/7323/55294/1027/55832/26234/26994/8445/25847/79018/55827/51514/26267/197131/80232/84541/10910/25820/8065/55031/80311/200933/23510/10336/123879/8139	34
GO_NEURAL_NUCLEUS_DEVELOPMENT	GO_NEURAL_NUCLEUS_DEVELOPMENT	12/1208	62/18046	0.000728496	0.0235886	0.0204304	808/60/515/80264/79109/7533/4781/522/7707/1267/64770/8851	12
GO_POSITIVE_REGULATION_OF_CHROMOSOME_ORGANIZATION	GO_POSITIVE_REGULATION_OF_CHROMOSOME_ORGANIZATION	24/1208	177/18046	0.00074943	0.0241316	0.0209008	3181/3720/7520/80351/604/1736/4926/84656/9869/908/22948/140609/3192/1487/26097/8986/5885/1499/55729/8658/3981/545/3009/84464	24
GO_STEM_CELL_DIFFERENTIATION	GO_STEM_CELL_DIFFERENTIATION	31/1208	252/18046	0.000767113	0.0245646	0.0212757	6938/5689/3720/5704/8621/7520/54517/5684/1021/54940/23603/4780/4072/157506/3169/11137/144165/55716/2627/8091/678/3192/861/84541/9221/3516/5708/2624/29072/8861/6928	31
GO_POSITIVE_REGULATION_OF_DENDRITIC_SPINE_DEVELOPMENT	GO_POSITIVE_REGULATION_OF_DENDRITIC_SPINE_DEVELOPMENT	10/1208	46/18046	0.000772311	0.0245951	0.0213022	4076/5048/5597/22849/84298/375/9231/54149/8997/1902	10
GO_MITOTIC_NUCLEAR_DIVISION	GO_MITOTIC_NUCLEAR_DIVISION	32/1208	264/18046	0.000819809	0.0259651	0.0224887	1843/3304/3303/996/8621/54820/6790/8697/9371/10735/9639/3837/1027/11044/1063/10274/9525/1028/64793/5901/4926/55023/91782/4288/1111/3192/9184/5885/79003/699/8658/11331	32
GO_CYTOPLASMIC_STRESS_GRANULE	GO_CYTOPLASMIC_STRESS_GRANULE	12/1208	63/18046	0.000845998	0.0266489	0.023081	4076/7415/5936/23369/4904/57532/3837/1656/23435/9908/26058/1654	12
GO_ERAD_PATHWAY	GO_ERAD_PATHWAY	16/1208	99/18046	0.000852214	0.0266996	0.0231249	9354/7415/51528/4287/6400/57003/4780/4189/9695/29979/23190/54788/11236/55432/7844/51608	16
GO_REGULATION_OF_PROTEIN_MODIFICATION_BY_SMALL_PROTEIN_CONJUGATION_OR_REMOVAL	GO_REGULATION_OF_PROTEIN_MODIFICATION_BY_SMALL_PROTEIN_CONJUGATION_OR_REMOVAL	29/1208	232/18046	0.000865586	0.0269728	0.0233615	7415/3304/3303/2534/9474/7321/2280/4092/54602/7046/55294/57561/6659/8864/29979/9373/5861/144165/91947/55215/6872/9529/1499/10116/5581/4869/56160/123879/57162	29
GO_MRNA_3_UTR_BINDING	GO_MRNA_3_UTR_BINDING	15/1208	90/18046	0.000882531	0.0273538	0.0236915	2521/3181/5936/23369/25929/22849/80315/8087/23435/9513/132864/22948/678/3192/8148	15
GO_POSITIVE_REGULATION_OF_SUPRAMOLECULAR_FIBER_ORGANIZATION	GO_POSITIVE_REGULATION_OF_SUPRAMOLECULAR_FIBER_ORGANIZATION	26/1208	201/18046	0.000945183	0.0291398	0.0252384	57606/5879/3304/3303/10787/9639/7046/1027/1490/11034/6249/4131/9475/4926/375/10788/133746/10109/253260/7248/5581/8851/55243/4771/6281/1902	26
GO_NEURON_MIGRATION	GO_NEURON_MIGRATION	22/1208	160/18046	0.00101253	0.0309248	0.0267845	5879/7026/5048/1951/2534/259266/54820/4897/1399/23314/8239/4131/4147/153090/9373/57630/558/1499/200933/8851/2624/23380	22
GO_REPRESSING_TRANSCRIPTION_FACTOR_BINDING	GO_REPRESSING_TRANSCRIPTION_FACTOR_BINDING	13/1208	73/18046	0.00101375	0.0309248	0.0267845	23468/1108/4801/8195/4609/2627/166968/6497/1487/2957/1499/3516/6667	13
GO_POSITIVE_REGULATION_OF_WNT_SIGNALING_PATHWAY	GO_POSITIVE_REGULATION_OF_WNT_SIGNALING_PATHWAY	24/1208	181/18046	0.00103042	0.0310171	0.0268644	65125/7415/5689/5704/55789/259266/5684/5494/10927/80351/22943/6659/23499/5495/63977/6497/3516/8313/55031/8658/5708/79718/55366/1654	24
GO_IMPORT_ACROSS_PLASMA_MEMBRANE	GO_IMPORT_ACROSS_PLASMA_MEMBRANE	18/1208	120/18046	0.00103116	0.0310171	0.0268644	65125/10550/6542/2534/84679/610/6510/6549/57468/8864/1317/6541/25800/23657/781/5621/2055/8660	18
GO_MULTICELLULAR_ORGANISM_GROWTH	GO_MULTICELLULAR_ORGANISM_GROWTH	21/1208	150/18046	0.00103283	0.0310171	0.0268644	7403/25932/153/2033/59338/80351/6654/57678/57468/8195/10365/1028/3021/4853/1019/6895/91461/4886/8879/79718/26058	21
GO_POSITIVE_REGULATION_OF_CYTOSKELETON_ORGANIZATION	GO_POSITIVE_REGULATION_OF_CYTOSKELETON_ORGANIZATION	28/1208	224/18046	0.00105304	0.0313514	0.0271539	57606/5879/3304/3303/10787/9639/7046/1027/1490/9525/11034/6249/4131/9475/4926/375/10788/133746/10109/253260/7248/5581/8851/4869/55243/4771/6281/1902	28
GO_CORE_PROMOTER_BINDING	GO_CORE_PROMOTER_BINDING	11/1208	56/18046	0.00105478	0.0313514	0.0271539	1051/11176/54700/4899/2908/3021/4609/152485/2005/22847/4869	11
GO_RESPONSE_TO_OXIDATIVE_STRESS	GO_RESPONSE_TO_OXIDATIVE_STRESS	48/1208	453/18046	0.00108164	0.0319528	0.0276748	10550/1843/3304/3303/5164/2534/4710/4670/5625/22850/50804/23064/5599/59338/55294/11235/4780/54936/4548/79109/10365/468/83636/5111/29979/4193/9314/132864/4170/143686/23657/5796/9131/84919/10935/7248/9529/558/1499/5621/488/5074/2055/6667/4520/154807/7296/10628	48
GO_REGULATION_OF_GTPASE_ACTIVITY	GO_REGULATION_OF_GTPASE_ACTIVITY	50/1208	477/18046	0.00109057	0.0319528	0.0276748	65125/10188/10297/5048/55635/9135/55789/153/2665/7813/23161/51495/2932/23348/3655/84144/1399/6305/10484/6102/9639/57589/23603/604/6654/2043/8195/23677/9779/23143/153090/132864/121512/9815/8502/10788/4594/9712/5903/50807/2776/51735/8997/253260/7248/3267/4763/6281/163486/23380	50
GO_NUCLEAR_TRANSCRIPTION_FACTOR_COMPLEX	GO_NUCLEAR_TRANSCRIPTION_FACTOR_COMPLEX	26/1208	203/18046	0.00109449	0.0319528	0.0276748	6938/53635/1051/6617/4775/25929/10725/51003/1871/2976/4801/6659/9329/468/9314/6872/3192/861/2957/1499/4087/430/283149/6917/6925/8861	26
GO_CALCINEURIN_MEDIATED_SIGNALING	GO_CALCINEURIN_MEDIATED_SIGNALING	10/1208	48/18046	0.00109707	0.0319528	0.0276748	10523/121665/5725/4775/2932/10725/2274/8445/23261/5621	10
GO_FOREBRAIN_DEVELOPMENT	GO_FOREBRAIN_DEVELOPMENT	42/1208	383/18046	0.0011143	0.0322925	0.027969	7832/7026/5048/2534/999/23035/259266/54820/2932/3912/1399/1021/22943/57142/6513/23314/8195/64919/3845/54407/153090/4781/23657/54149/6497/23353/7248/558/83696/1499/3516/3799/1267/200933/8851/2624/29072/4771/4763/1902/23380/4747	42
GO_FORMATION_OF_PRIMARY_GERM_LAYER	GO_FORMATION_OF_PRIMARY_GERM_LAYER	18/1208	121/18046	0.00113725	0.0327936	0.028403	7403/8516/3912/4324/22943/5573/1303/9314/3685/2627/8091/3678/1499/4087/29072/4771/7296/6928	18
GO_CHROMOSOME_CENTROMERIC_REGION	GO_CHROMOSOME_CENTROMERIC_REGION	25/1208	193/18046	0.0011494	0.0329798	0.0285643	1051/5048/4659/54820/5527/7514/6790/23468/10735/10664/51111/8850/1063/10274/348995/6249/1783/3192/9184/5885/10910/79003/699/10540/9793	25
GO_GDP_BINDING	GO_GDP_BINDING	13/1208	74/18046	0.00115585	0.0330014	0.028583	5869/2773/7879/23011/8934/5901/3845/375/5868/51762/5912/201475/4893	13
GO_INTERACTION_WITH_HOST	GO_INTERACTION_WITH_HOST	26/1208	204/18046	0.00117652	0.033427	0.0289516	3304/3303/23633/999/9474/7037/7879/9984/6510/3837/8724/9525/57187/3685/79720/9213/10018/3678/2982/1508/558/1499/8519/3841/1500/1378	26
GO_ENDOSOME_MEMBRANE	GO_ENDOSOME_MEMBRANE	50/1208	479/18046	0.0011939	0.0337552	0.0292359	5869/5879/27072/9135/55745/84679/9741/23161/7037/7879/23011/54602/22943/23531/7323/83891/23603/51715/8724/200576/55240/55041/2043/9525/9559/4430/9779/8763/64114/9445/23317/79720/10066/1213/5868/91782/255231/26060/220972/51762/1184/115123/56674/223082/5912/302/23396/3133/201475/9842	50
GO_REGULATION_OF_PROTEIN_CONTAINING_COMPLEX_ASSEMBLY	GO_REGULATION_OF_PROTEIN_CONTAINING_COMPLEX_ASSEMBLY	46/1208	432/18046	0.00122946	0.0345919	0.0299605	57606/5879/7415/3304/3303/27072/5704/57600/10787/6047/2932/2033/5494/8780/136319/22943/1027/55832/8195/6249/9113/4131/6117/3021/153090/4926/7453/375/10788/120/133746/10018/50807/1859/10109/253260/19/5581/5734/55729/3054/545/8851/55243/1654/96459	46
GO_SCHAFFER_COLLATERAL_CA1_SYNAPSE	GO_SCHAFFER_COLLATERAL_CA1_SYNAPSE	14/1208	84/18046	0.00129403	0.0359288	0.0311184	2534/153/60/4744/2043/3708/27020/6854/5584/8927/1499/71/1500/4747	14
GO_CYCLIN_DEPENDENT_PROTEIN_SERINE_THREONINE_KINASE_REGULATOR_ACTIVITY	GO_CYCLIN_DEPENDENT_PROTEIN_SERINE_THREONINE_KINASE_REGULATOR_ACTIVITY	10/1208	49/18046	0.001297	0.0359288	0.0311184	900/894/595/1027/8850/1026/1028/1019/9134/8851	10
GO_CRANIAL_SKELETAL_SYSTEM_DEVELOPMENT	GO_CRANIAL_SKELETAL_SYSTEM_DEVELOPMENT	12/1208	66/18046	0.00129701	0.0359288	0.0311184	1399/51804/1954/7046/51715/157506/51141/55165/1499/4087/29072/3638	12
GO_REGULATION_OF_SPINDLE_ORGANIZATION	GO_REGULATION_OF_SPINDLE_ORGANIZATION	9/1208	41/18046	0.00130392	0.0359288	0.0311184	3304/3303/6047/10735/10274/9525/4926/1213/3192	9
GO_ENDODERM_DEVELOPMENT	GO_ENDODERM_DEVELOPMENT	13/1208	75/18046	0.00131416	0.0359288	0.0311184	3912/4324/22943/1303/3685/2627/8091/3678/1499/4087/29072/8861/6928	13
GO_RAB_PROTEIN_SIGNAL_TRANSDUCTION	GO_RAB_PROTEIN_SIGNAL_TRANSDUCTION	13/1208	75/18046	0.00131416	0.0359288	0.0311184	5869/81876/7879/23011/8567/51715/51277/8934/5861/5868/51762/9909/201475	13
GO_RECYCLING_ENDOSOME	GO_RECYCLING_ENDOSOME	23/1208	174/18046	0.00135321	0.0367863	0.0318611	5879/9135/84679/7037/23678/55041/8934/26994/10564/5901/1317/10066/287/255231/80223/51762/164/201627/5912/4644/9182/3133/201475	23
GO_MACROMOLECULE_METHYLATION	GO_MACROMOLECULE_METHYLATION	35/1208	306/18046	0.00135822	0.0367863	0.0318611	7832/7403/3720/58508/11176/56165/10664/51111/11108/55870/6018/23091/25821/11137/83852/4609/23067/9869/151194/80854/79624/10785/26097/64783/84661/64324/1499/55209/115294/54790/55729/54931/29072/3009/399818	35
GO_NEGATIVE_REGULATION_OF_EXTRINSIC_APOPTOTIC_SIGNALING_PATHWAY	GO_NEGATIVE_REGULATION_OF_EXTRINSIC_APOPTOTIC_SIGNALING_PATHWAY	16/1208	104/18046	0.00146173	0.0392239	0.0339724	3304/3303/2534/9821/3655/23678/7046/2070/64114/5607/3685/4170/55023/57630/55179/8772	16
GO_TELOMERE_ORGANIZATION	GO_TELOMERE_ORGANIZATION	23/1208	175/18046	0.00146176	0.0392239	0.0339724	3181/7520/80351/54464/9887/64282/1736/6117/3021/5111/4609/908/54107/22948/140609/3192/1499/167227/8658/545/9134/84464/8351	23
GO_RESPONSE_TO_PEPTIDE_HORMONE	GO_RESPONSE_TO_PEPTIDE_HORMONE	46/1208	436/18046	0.00148322	0.0394368	0.0341568	114882/7832/5164/2534/5286/57492/64710/2932/7494/5573/1027/9847/6678/8850/6654/4780/6513/1490/2806/51141/5471/4131/8471/9475/1019/4193/132864/55023/526/133/143686/26060/3625/5584/7248/51762/2200/4141/7532/23235/25948/6667/8660/4644/201475/4747	46
GO_POSITIVE_REGULATION_OF_DNA_BIOSYNTHETIC_PROCESS	GO_POSITIVE_REGULATION_OF_DNA_BIOSYNTHETIC_PROCESS	12/1208	67/18046	0.00148556	0.0394368	0.0341568	3181/7520/80351/1736/9314/4609/908/22948/140609/1499/8658/545	12
GO_REGULATION_OF_DENDRITIC_SPINE_DEVELOPMENT	GO_REGULATION_OF_DENDRITIC_SPINE_DEVELOPMENT	13/1208	76/18046	0.00149011	0.0394368	0.0341568	4076/5048/5597/22849/2043/84298/375/9231/50807/54149/8997/8851/1902	13
GO_MICROTUBULE_CYTOSKELETON_ORGANIZATION_INVOLVED_IN_MITOSIS	GO_MICROTUBULE_CYTOSKELETON_ORGANIZATION_INVOLVED_IN_MITOSIS	19/1208	134/18046	0.00150634	0.039475	0.0341899	7415/3304/3303/5048/54820/6790/9371/10735/9639/3837/10274/9525/5901/4926/1213/3192/8658/10540/29072	19
GO_UROGENITAL_SYSTEM_DEVELOPMENT	GO_UROGENITAL_SYSTEM_DEVELOPMENT	37/1208	331/18046	0.00152316	0.039475	0.0341899	168002/8516/3655/1399/51804/4092/7046/1027/4090/2043/1063/4072/157506/6659/5471/3169/1028/4853/4609/55165/9231/10018/9510/7248/2200/8879/1499/8772/10116/7369/10972/4087/2624/1282/4763/55366/6928	37
GO_OSTEOCLAST_DEVELOPMENT	GO_OSTEOCLAST_DEVELOPMENT	6/1208	20/18046	0.00152388	0.039475	0.0341899	5048/55294/4853/2200/56975/302	6
GO_REGULATION_OF_MITOTIC_SPINDLE_ASSEMBLY	GO_REGULATION_OF_MITOTIC_SPINDLE_ASSEMBLY	6/1208	20/18046	0.00152388	0.039475	0.0341899	3304/3303/10735/10274/9525/3192	6
GO_REGULATION_OF_MICROTUBULE_POLYMERIZATION	GO_REGULATION_OF_MICROTUBULE_POLYMERIZATION	10/1208	50/18046	0.0015256	0.039475	0.0341899	57606/5879/3304/3303/1027/6249/4131/4926/1859/8851	10
GO_PROTEIN_ACETYLTRANSFERASE_COMPLEX	GO_PROTEIN_ACETYLTRANSFERASE_COMPLEX	15/1208	95/18046	0.00155598	0.0398066	0.0344771	56970/1387/26009/60/79960/2033/8850/55274/9898/54107/3054/55167/84316/339287/8110	15
GO_REGULATION_OF_CELLULAR_PROTEIN_CATABOLIC_PROCESS	GO_REGULATION_OF_CELLULAR_PROTEIN_CATABOLIC_PROCESS	30/1208	252/18046	0.00156065	0.0398066	0.0344771	29116/6341/7415/3304/3303/54467/5704/4287/2932/6790/4092/57589/55294/4780/2043/51377/26234/9113/79589/9695/29979/4193/153090/144165/6872/9529/25820/11236/55432/302	30
GO_CYCLIN_DEPENDENT_PROTEIN_KINASE_HOLOENZYME_COMPLEX	GO_CYCLIN_DEPENDENT_PROTEIN_KINASE_HOLOENZYME_COMPLEX	9/1208	42/18046	0.00156247	0.0398066	0.0344771	900/894/8621/1021/595/1026/5111/1019/9134	9
GO_CELLULAR_RESPONSE_TO_PEPTIDE_HORMONE_STIMULUS	GO_CELLULAR_RESPONSE_TO_PEPTIDE_HORMONE_STIMULUS	36/1208	320/18046	0.00156589	0.0398066	0.0344771	114882/5164/2534/5286/57492/64710/2932/7494/5573/9847/8850/6654/4780/5471/4131/8471/9475/1019/4193/132864/55023/526/143686/26060/3625/5584/7248/51762/2200/4141/7532/23235/6667/8660/4644/201475	36
GO_INACTIVATION_OF_MAPK_ACTIVITY	GO_INACTIVATION_OF_MAPK_ACTIVITY	7/1208	27/18046	0.00160299	0.0403822	0.0349756	161742/1843/80824/1847/1848/11221/1850	7
GO_NEGATIVE_REGULATION_OF_TELOMERE_MAINTENANCE_VIA_TELOMERE_LENGTHENING	GO_NEGATIVE_REGULATION_OF_TELOMERE_MAINTENANCE_VIA_TELOMERE_LENGTHENING	7/1208	27/18046	0.00160299	0.0403822	0.0349756	80351/54464/64282/3192/167227/8658/84464	7
GO_LEARNING	GO_LEARNING	20/1208	145/18046	0.00161558	0.0403822	0.0349756	7832/2534/9369/23152/23259/22943/3156/57468/6310/3845/23657/27020/8867/8997/378/10522/2055/3269/4763/342371	20
GO_REGULATION_OF_NUCLEOCYTOPLASMIC_TRANSPORT	GO_REGULATION_OF_NUCLEOCYTOPLASMIC_TRANSPORT	16/1208	105/18046	0.00161974	0.0403822	0.0349756	5936/999/4659/2932/7514/54439/5494/51715/51277/23435/5901/4193/51496/9221/29072/4763	16
GO_ATPASE_ACTIVITY	GO_ATPASE_ACTIVITY	46/1208	438/18046	0.00162652	0.0403822	0.0349756	2956/7415/3304/3303/5965/5704/10061/23095/8653/4171/4905/7520/4627/23405/9371/23064/9400/1656/57696/1108/23195/10112/64135/515/9525/5826/56897/8192/23499/4430/79572/3329/4651/498/5884/8467/1105/522/22836/19/3800/3799/55729/25788/1654/140735	46
GO_ORGANELLE_FISSION	GO_ORGANELLE_FISSION	47/1208	450/18046	0.00163034	0.0403822	0.0349756	994/1843/64423/3304/3303/996/23304/55706/8621/259266/54820/23259/6790/8697/9371/10735/9639/3837/5573/1027/11044/1063/10274/9525/1028/64793/5901/4926/55023/91782/4288/1111/3192/9184/56776/5885/23353/9897/79003/699/8658/9134/811/84464/25788/54708/11331	47
GO_POSITIVE_REGULATION_OF_NEURON_APOPTOTIC_PROCESS	GO_POSITIVE_REGULATION_OF_NEURON_APOPTOTIC_PROCESS	11/1208	59/18046	0.00164968	0.0405825	0.0351491	6416/55294/1386/468/4170/10018/9131/1499/5621/8851/4763	11
GO_RESPONSE_TO_AMINO_ACID	GO_RESPONSE_TO_AMINO_ACID	17/1208	115/18046	0.00165243	0.0405825	0.0351491	1051/2534/23304/440/7494/22849/1027/80315/1490/53335/23677/5111/143686/9131/197131/1278/1282	17
GO_TELENCEPHALON_DEVELOPMENT	GO_TELENCEPHALON_DEVELOPMENT	30/1208	253/18046	0.00166034	0.0406048	0.0351684	7832/5048/23035/259266/54820/2932/3912/1399/1021/57142/6513/8195/64919/54407/153090/4781/23657/6497/23353/7248/83696/1499/3799/200933/8851/4771/4763/1902/23380/4747	30
GO_CELLULAR_RESPONSE_TO_AMINO_ACID_STIMULUS	GO_CELLULAR_RESPONSE_TO_AMINO_ACID_STIMULUS	12/1208	68/18046	0.00169614	0.0413059	0.0357756	1051/2534/23304/7494/22849/80315/53335/23677/143686/197131/1278/1282	12
GO_POSITIVE_REGULATION_OF_NEURON_DEATH	GO_POSITIVE_REGULATION_OF_NEURON_DEATH	15/1208	96/18046	0.00173249	0.0420148	0.0363896	2534/6416/2932/54434/22943/55294/1386/468/4170/10018/9131/1499/5621/8851/4763	15
GO_NEGATIVE_REGULATION_OF_CHROMOSOME_ORGANIZATION	GO_NEGATIVE_REGULATION_OF_CHROMOSOME_ORGANIZATION	20/1208	146/18046	0.00175712	0.0424344	0.0367531	1843/3720/9474/4171/7520/80351/54464/1063/64282/3021/3192/9184/6497/1487/5885/699/167227/8658/3009/84464	20
GO_POSITIVE_REGULATION_OF_PROTEIN_CONTAINING_COMPLEX_ASSEMBLY	GO_POSITIVE_REGULATION_OF_PROTEIN_CONTAINING_COMPLEX_ASSEMBLY	29/1208	243/18046	0.00178284	0.0428769	0.0371363	57606/5879/7415/3304/3303/5704/57600/10787/2932/1027/55832/6249/4131/6117/4926/7453/375/10788/133746/10018/50807/10109/253260/19/5581/545/8851/55243/96459	29
GO_CHROMATIN_DNA_BINDING	GO_CHROMATIN_DNA_BINDING	16/1208	106/18046	0.00179183	0.0429151	0.0371694	7403/60/2033/10664/11108/1108/604/3021/29841/9575/55206/57459/7552/8091/3192/3009	16
GO_PROTEIN_METHYLTRANSFERASE_ACTIVITY	GO_PROTEIN_METHYLTRANSFERASE_ACTIVITY	14/1208	87/18046	0.00182985	0.0436452	0.0378018	58508/51111/55870/83852/23067/9869/151194/80854/79624/64324/55209/115294/29072/399818	14
GO_SISTER_CHROMATID_SEGREGATION	GO_SISTER_CHROMATID_SEGREGATION	24/1208	189/18046	0.00187345	0.0445021	0.038544	1843/996/8697/10735/10664/3837/55294/11044/1063/10274/9525/9113/5901/4926/91782/3192/9184/5885/79003/1499/8313/699/8658/11331	24
GO_UBIQUITIN_DEPENDENT_ERAD_PATHWAY	GO_UBIQUITIN_DEPENDENT_ERAD_PATHWAY	13/1208	78/18046	0.00190082	0.0449679	0.0389474	9354/7415/51528/6400/57003/4780/4189/9695/29979/23190/54788/55432/7844	13
GO_SUBSTRATE_ADHESION_DEPENDENT_CELL_SPREADING	GO_SUBSTRATE_ADHESION_DEPENDENT_CELL_SPREADING	15/1208	97/18046	0.00192541	0.0453645	0.0392908	5879/10461/59277/8516/3912/1399/23603/5861/3685/10109/558/79834/811/6281/23380	15
GO_MITOTIC_SPINDLE_ORGANIZATION	GO_MITOTIC_SPINDLE_ORGANIZATION	16/1208	107/18046	0.00197897	0.0464378	0.0402204	7415/3304/3303/6790/9371/10735/9639/3837/10274/9525/5901/4926/1213/3192/8658/10540	16
GO_DEPHOSPHORYLATION	GO_DEPHOSPHORYLATION	49/1208	479/18046	0.00202496	0.0473253	0.0409891	65125/161742/994/1843/121665/808/5725/55/23035/4659/8776/5527/11266/2932/54434/2280/6305/5494/66036/284352/8036/80824/2070/9887/81537/9475/51496/5495/1847/1848/55917/11221/79624/3486/5795/5796/5789/5529/84919/8867/151987/7248/7529/84064/23261/79660/1850/255919/5500	49
GO_POST_EMBRYONIC_DEVELOPMENT	GO_POST_EMBRYONIC_DEVELOPMENT	14/1208	88/18046	0.00204491	0.047444	0.0410919	7046/59338/57003/55870/27230/64919/9314/4594/3708/10018/2200/8879/4087/26058	14
GO_EXTRINSIC_APOPTOTIC_SIGNALING_PATHWAY	GO_EXTRINSIC_APOPTOTIC_SIGNALING_PATHWAY	27/1208	223/18046	0.00204641	0.047444	0.0410919	3304/3303/2534/9821/2932/3655/23678/7046/8567/2070/81537/64114/153090/5607/3685/4170/55023/10018/57630/26060/55179/204851/64112/8772/10116/4763/1654	27
GO_CANONICAL_WNT_SIGNALING_PATHWAY	GO_CANONICAL_WNT_SIGNALING_PATHWAY	37/1208	337/18046	0.00208805	0.0482165	0.041761	65125/10297/7403/7415/5689/5704/259266/79960/2932/5684/5494/27121/80351/22943/6659/9113/9314/153090/5495/144165/55716/63977/5868/26524/2776/8323/1499/3516/8313/55031/8658/5708/79718/283149/1500/55366/1654	37
GO_MYELOID_CELL_DIFFERENTIATION	GO_MYELOID_CELL_DIFFERENTIATION	44/1208	420/18046	0.0021281	0.0487383	0.042213	1051/3304/3303/1387/5048/58508/7037/57690/28962/4627/2033/1021/9644/55294/4090/604/8850/9991/10365/1028/3021/4853/10006/4609/3707/3930/54977/5814/861/64783/84661/94081/10935/2200/1499/8772/3516/54790/56975/2624/302/4763/8351/8861	44
GO_REGULATION_OF_RNA_SPLICING	GO_REGULATION_OF_RNA_SPLICING	19/1208	138/18046	0.00213092	0.0487383	0.042213	2521/3181/5936/3303/5725/23064/8087/4691/9991/79026/9513/10658/10284/3192/140890/1859/6651/64783/4869	19
GO_POSITIVE_REGULATION_OF_UBIQUITIN_DEPENDENT_PROTEIN_CATABOLIC_PROCESS	GO_POSITIVE_REGULATION_OF_UBIQUITIN_DEPENDENT_PROTEIN_CATABOLIC_PROCESS	15/1208	98/18046	0.00213588	0.0487383	0.042213	7415/3304/3303/54467/2932/6790/4092/55294/4780/29979/4193/144165/6872/25820/11236	15
GO_CEREBRAL_CORTEX_CELL_MIGRATION	GO_CEREBRAL_CORTEX_CELL_MIGRATION	9/1208	44/18046	0.00220245	0.0498051	0.0431369	5048/3912/57142/153090/23353/1499/200933/8851/23380	9
GO_NEGATIVE_REGULATION_OF_TELOMERE_MAINTENANCE	GO_NEGATIVE_REGULATION_OF_TELOMERE_MAINTENANCE	8/1208	36/18046	0.0022084	0.0498051	0.0431369	7520/80351/54464/64282/3192/167227/8658/84464	8
GO_POSITIVE_REGULATION_OF_TELOMERASE_ACTIVITY	GO_POSITIVE_REGULATION_OF_TELOMERASE_ACTIVITY	8/1208	36/18046	0.0022084	0.0498051	0.0431369	3181/7520/1736/9314/4609/140609/1499/8658	8

## Sheet: NetworkCancerGene
ID	Description	GeneRatio	BgRatio	pvalue	p.adjust	qvalue	geneID	Count
bladder	bladder	20/165	67/1571	6.3271e-06	0.000202467	0.000139862	7832/7403/1387/58508/2033/10735/688/55294/4780/1026/3169/3845/4853/463/287/8997/7248/30849/4763/10628	20
endometrial	endometrial	15/165	53/1571	0.000195947	0.00313515	0.00216573	7812/10664/55294/595/1108/4780/6446/8239/3845/463/6872/4288/1499/545/26058	15
colorectal	colorectal	13/165	51/1571	0.00158141	0.0168684	0.0116525	2956/996/999/7227/55294/4430/3845/84451/166968/673/1499/4087/4893	13
breast	breast	17/165	80/1571	0.00274897	0.0198112	0.0136853	999/57492/58508/6416/2033/10664/595/1027/3169/3845/5789/861/545/79718/29072/196528/4763	17
liver	liver	14/165	61/1571	0.00309549	0.0198112	0.0136853	3660/3181/57492/58508/595/4780/29994/1026/283464/7248/1499/1657/219285/196528	14
angiosarcoma	angiosarcoma	6/165	16/1571	0.00400671	0.0213691	0.0147616	7403/1387/3845/29072/4763/4893	6
prostate	prostate	12/165	53/1571	0.00685797	0.0313507	0.0216567	7403/5291/58508/595/1027/3169/4609/463/1105/673/1499/152687	12

## Sheet: DiseaseOnthology
ID	Description	GeneRatio	BgRatio	pvalue	p.adjust	qvalue	geneID	Count
DOID:201	connective tissue cancer	53/616	370/8007	5.85802e-06	0.00237385	0.00215506	FUS/DUSP1/VCP/CEBPB/CD44/CDH1/MAP2K4/MCM2/XPO1/TGFBR1/MAPK8/DKK1/FBXW7/CCND1/CDKN1B/BCL6/SLC2A1/PLAGL1/CCN2/NCOA3/CDKN1A/CDK4/MDM2/MYC/ITGAV/MCL1/IGFBP3/RPL7A/MKI67/CHEK1/HMGA2/BUB3/SLC26A2/BACH1/MED19/FDPS/PRKCI/CTSB/TNFRSF11B/FBN1/CTNNB1/RBPJ/PCBP1/HSPA4/ATR/SMAD2/NPM1/CREB3L2/ANXA2/NF2/LPAR1/RBM14/SRGAP2	53
DOID:3347	osteosarcoma	36/616	215/8007	6.25102e-06	0.00237385	0.00215506	DUSP1/VCP/CD44/MAP2K4/XPO1/TGFBR1/MAPK8/DKK1/FBXW7/CDKN1B/BCL6/SLC2A1/CCN2/CDKN1A/MDM2/ITGAV/IGFBP3/RPL7A/MKI67/CHEK1/BUB3/MED19/FDPS/PRKCI/CTSB/TNFRSF11B/FBN1/CTNNB1/HSPA4/ATR/SMAD2/NPM1/ANXA2/NF2/LPAR1/RBM14	36
DOID:0060100	musculoskeletal system cancer	59/616	439/8007	1.30372e-05	0.00237385	0.00215506	FUS/DUSP1/VCP/CEBPB/CD44/CDH1/MAP2K4/MCM2/XPO1/FH/TGFBR1/MAPK8/DKK1/FBXW7/CCND1/CDKN1B/BCL6/KAT2B/SOS1/SLC2A1/PLAGL1/CCN2/NCOA3/CDKN1A/KRAS/CDK4/MDM2/PAX3/MYC/ITGAV/FBN2/MCL1/IGFBP3/RPL7A/MKI67/CHEK1/HMGA2/BUB3/SLC26A2/BACH1/MED19/FDPS/PRKCI/CTSB/TNFRSF11B/FBN1/CTNNB1/RBPJ/PCBP1/HSPA4/ATR/SMAD2/NPM1/CREB3L2/ANXA2/NF2/LPAR1/RBM14/SRGAP2	59
DOID:2154	nephroblastoma	18/616	77/8007	1.53295e-05	0.00237385	0.00215506	RBM4/CD44/CDH1/CTCF/FBXW7/CDKN1B/CCN2/CDKN1A/KRAS/PAX3/DUSP6/HNRNPU/CTNNB1/UMOD/PAWR/GATA2/SP1/ZNF224	18
DOID:0060116	sensory system cancer	26/616	139/8007	1.70372e-05	0.00237385	0.00215506	PPP1R12A/RBL2/CDK6/CCND1/CDKN1B/E2F3/MTR/EPCAM/TARDBP/CDKN1A/UBR4/CDKN1C/PCNA/CDK4/MDM2/MYC/IGFBP3/MKI67/HMGA2/BRAF/AXL/CDCA4/CCNE2/CDK5R1/NF1/SRGAP2	26
DOID:2174	ocular cancer	26/616	139/8007	1.70372e-05	0.00237385	0.00215506	PPP1R12A/RBL2/CDK6/CCND1/CDKN1B/E2F3/MTR/EPCAM/TARDBP/CDKN1A/UBR4/CDKN1C/PCNA/CDK4/MDM2/MYC/IGFBP3/MKI67/HMGA2/BRAF/AXL/CDCA4/CCNE2/CDK5R1/NF1/SRGAP2	26
DOID:184	bone cancer	36/616	243/8007	9.44872e-05	0.0102619	0.00931605	DUSP1/VCP/CD44/MAP2K4/XPO1/TGFBR1/MAPK8/DKK1/FBXW7/CDKN1B/BCL6/SLC2A1/CCN2/CDKN1A/MDM2/ITGAV/IGFBP3/RPL7A/MKI67/CHEK1/BUB3/MED19/FDPS/PRKCI/CTSB/TNFRSF11B/FBN1/CTNNB1/HSPA4/ATR/SMAD2/NPM1/ANXA2/NF2/LPAR1/RBM14	36
DOID:0050736	autosomal dominant disease	53/616	409/8007	9.81997e-05	0.0102619	0.00931605	SPRED1/HNRNPA2B1/TLK1/CDC27/CREBBP/ASPM/XRCC5/GSK3B/XPO1/UIMC1/AURKA/EP300/USP11/TRPS1/AHR/TGFBR1/SHOC2/CCND1/CDKN1B/NCL/SOS1/SGK1/NCOA3/ARFGEF2/CDKN1A/FOXA1/PCNA/KRAS/ROCK2/MDM2/PAX3/MYC/FBN2/NCOA2/SETDB1/IGFBP3/CHEK1/HMGA2/BRAF/CTBP1/TSC1/FBN1/NOLC1/YWHAB/KIF5B/PTGER4/ATR/CDK5R1/NPM1/SP1/NF2/NF1/NRAS	53
DOID:768	retinoblastoma	21/616	116/8007	0.000176278	0.0147368	0.0133786	PPP1R12A/RBL2/CDK6/CCND1/CDKN1B/E2F3/MTR/EPCAM/TARDBP/CDKN1A/UBR4/CDKN1C/CDK4/MDM2/MYC/IGFBP3/HMGA2/CDCA4/CCNE2/CDK5R1/SRGAP2	21
DOID:771	retinal cell cancer	21/616	116/8007	0.000176278	0.0147368	0.0133786	PPP1R12A/RBL2/CDK6/CCND1/CDKN1B/E2F3/MTR/EPCAM/TARDBP/CDKN1A/UBR4/CDKN1C/CDK4/MDM2/MYC/IGFBP3/HMGA2/CDCA4/CCNE2/CDK5R1/SRGAP2	21
DOID:4645	retinal cancer	21/616	118/8007	0.000225849	0.0171645	0.0155825	PPP1R12A/RBL2/CDK6/CCND1/CDKN1B/E2F3/MTR/EPCAM/TARDBP/CDKN1A/UBR4/CDKN1C/CDK4/MDM2/MYC/IGFBP3/HMGA2/CDCA4/CCNE2/CDK5R1/SRGAP2	21
DOID:687	hepatoblastoma	8/616	25/8007	0.000390667	0.0229863	0.0208677	CEBPB/GSK3B/EP300/CCND1/CDKN1B/PCNA/MDM2/CTNNB1	8
DOID:0060122	integumentary system cancer	18/616	98/8007	0.000419013	0.0229863	0.0208677	CD44/CCND1/CDKN1B/ATF2/SLC2A1/PLAGL1/CDKN1A/NDUFA1/PCNA/PAX3/KLF4/MYC/ITGAV/MCL1/PTPRD/AXL/CTNNB1/SMAD2	18
DOID:4159	skin cancer	18/616	98/8007	0.000419013	0.0229863	0.0208677	CD44/CCND1/CDKN1B/ATF2/SLC2A1/PLAGL1/CDKN1A/NDUFA1/PCNA/PAX3/KLF4/MYC/ITGAV/MCL1/PTPRD/AXL/CTNNB1/SMAD2	18
DOID:0060085	organ system benign neoplasm	36/616	262/8007	0.000429958	0.0229863	0.0208677	RAC1/CEBPB/ACPP/CD44/CDH1/MCM2/LAMB1/FH/RBL2/AHR/TNKS2/CCND1/CDKN1B/SLC2A1/EPCAM/CDKN1A/CDKN1C/PCNA/KRAS/MDM2/KLF4/FGF7/IGFBP3/MKI67/HMGA2/BRAF/CTSB/FZD6/CTNNB1/YWHAG/PRKCE/CALR/ASCL2/DENND5A/NF2/AMACR	36
DOID:1520	colon carcinoma	26/616	168/8007	0.00043993	0.0229863	0.0208677	HSPA1A/CD44/CDH1/MCM2/GSK3B/HACE1/ITGA6/EP300/CCND1/EPCAM/CDKN1A/PALLD/KRAS/MDM2/MYC/HSPD1/IGFBP3/BCL2L11/CTBP1/CTNNB1/SDC2/PRKCE/CALR/SP1/ASPH/NRAS	26
DOID:3070	malignant glioma	30/616	207/8007	0.000522172	0.0256786	0.0233118	RAC1/CEBPB/MAP2K4/CCND1/CDKN1B/MTR/CDKN1A/CDKN1C/LATS1/RFX1/MATN2/KRAS/NOTCH2/IL6ST/MDM2/MYC/ITGAV/MAL2/PTPRJ/BCL2L11/BRAF/ITGA5/TSC1/AXL/LIG4/ATR/SMAD2/CALR/NF2/NF1	30
DOID:5183	hereditary Wilms' tumor	12/616	55/8007	0.000783505	0.0363895	0.0330355	RBM4/FBXW7/CDKN1A/KRAS/PAX3/DUSP6/HNRNPU/CTNNB1/PAWR/GATA2/SP1/ZNF224	12

## Sheet: DisGeNET
ID	Description	GeneRatio	BgRatio	pvalue	p.adjust	qvalue	geneID	Count
umls:C3714756	Intellectual Disability	58/1088	455/17381	1.83129e-07	0.000574109	0.000506592	23389/7403/7026/64423/3720/9369/57492/60/23152/23259/5625/10735/10664/8925/7227/57532/9439/55084/8087/6513/23314/8239/6310/57187/23352/6249/1317/5373/57459/23233/3899/781/56776/1859/861/8492/94081/5277/64324/7248/83696/1499/55209/3800/7532/23261/3054/7025/8851/10522/79718/71/6925/4763/51710/26128/1654/23380	58
umls:C0007124	Noninfiltrating Intraductal Carcinoma	40/1088	292/17381	2.49945e-06	0.00391789	0.00345713	55824/2956/894/5879/9874/1387/5725/960/5291/60/9984/6790/84312/5127/7227/595/1027/11329/604/2274/6654/6513/4072/8202/1026/3659/5111/4853/4609/1848/150094/3486/4288/1111/7248/23524/1499/8660/4893/23600	40
umls:C0010606	Adenoid Cystic Carcinoma	30/1088	200/17381	7.33149e-06	0.00526754	0.00464807	4082/7403/9874/1387/960/999/58508/259266/2033/4324/55294/595/1063/53335/6659/5111/3845/1019/4193/51514/4781/4288/6651/2982/64324/7248/1499/6383/29072/26292	30
umls:C0007138	Carcinoma, Transitional Cell	47/1088	389/17381	1.13504e-05	0.00526754	0.00464807	2956/894/1843/7403/1387/960/999/5291/58508/4171/7520/2033/10735/196/23531/595/1982/1027/1871/2908/604/200576/4548/1026/5111/3845/4193/153090/4609/4926/55165/6895/2252/2627/3486/4288/673/3678/94081/7248/221120/8658/3981/545/302/3133/4893	47
umls:C0853879	Invasive breast carcinoma	45/1088	369/17381	1.36986e-05	0.00526754	0.00464807	5879/960/999/5291/4904/1316/7037/60/23468/84312/4092/688/10664/1021/7046/55294/595/1027/6678/4012/604/8850/6513/10327/1490/4072/1026/3659/23022/23677/4193/10006/4609/9982/375/3486/5795/50807/7248/558/3981/29072/302/3133/1654	45
umls:C0553580	Ewings sarcoma	31/1088	217/17381	1.42096e-05	0.00526754	0.00464807	2521/2956/5879/5725/5291/23152/334/10735/5599/22943/595/1871/23314/23435/64919/5111/3845/1019/4193/5077/4609/51514/8467/5789/19/7248/558/23524/4771/4763/1500	31
umls:C0035412	Rhabdomyosarcoma	45/1088	370/17381	1.4676e-05	0.00526754	0.00464807	65125/894/5879/10461/3720/5291/6416/4904/6857/7037/23152/1399/5599/51747/8850/2274/6654/4780/4209/1026/81537/1028/5111/3845/1019/4193/5077/4609/91833/10499/1213/4170/4288/8091/673/8867/5584/7248/8772/3516/6667/4763/3133/4893/11331	45
umls:C3489413	Lipomatosis, Multiple	9/1088	26/17381	1.6888e-05	0.00526754	0.00464807	4150/10927/3659/8445/3845/1019/4193/4781/8091	9
umls:C0220641	Lip and Oral Cavity Carcinoma	49/1088	419/17381	1.79339e-05	0.00526754	0.00464807	65125/1832/5879/960/55789/999/5291/6857/5597/7037/7520/6790/23405/10735/4946/22943/3959/5573/595/1027/81539/6513/10327/1490/1026/10365/4430/1028/9113/5111/1019/4193/4609/7094/55165/4170/133/5795/8091/5884/10950/57650/1508/5885/7248/3308/4869/6667/1654	49
umls:C0032927	Precancerous Conditions	52/1088	455/17381	1.8984e-05	0.00526754	0.00464807	10188/994/2956/960/7204/999/5291/7520/6790/23405/688/587/1021/5599/595/1027/2070/2274/6654/4072/1026/6238/7187/5111/3845/4853/54407/1019/4193/4609/9982/5861/6895/4170/1111/6566/673/861/94081/1508/7248/2495/1499/54790/3981/23302/29072/8519/23607/1500/3133/4893	52
umls:C0032000	Pituitary Adenoma	36/1088	274/17381	1.99123e-05	0.00526754	0.00464807	2956/2534/960/999/5291/7037/2932/4092/196/7046/5573/595/1027/6678/2908/5917/5325/1026/1736/5111/3572/1019/4609/91833/6574/4288/8091/375056/673/9255/7248/7465/1499/811/2624/6046	36
umls:C3539878	Triple Negative Breast Neoplasms	52/1088	456/17381	2.01628e-05	0.00526754	0.00464807	994/4150/2956/894/5879/23097/996/5725/960/5291/4904/259266/7037/7514/3655/196/22943/23603/1027/2908/604/6659/821/468/3845/1019/4193/9314/4609/7094/132864/25800/4170/375/3486/4781/1111/8091/6497/57650/4982/7248/7465/558/23524/8313/3308/545/4087/29072/302/10628	52
umls:C2711227	Steatohepatitis	31/1088	222/17381	2.24525e-05	0.00541452	0.00477776	51099/960/1316/6095/334/7494/2033/196/5599/55294/152503/595/6654/4780/57678/8202/8546/8720/9213/143686/26060/152559/19/23235/79660/79718/6667/8660/3638/84458/10628	31
umls:C0035335	Retinoblastoma	53/1088	472/17381	2.57929e-05	0.00577576	0.00509652	994/10297/9821/960/5291/9474/1316/7037/4171/60/23405/10664/5934/1021/5599/595/1027/1871/9439/4090/604/4548/4072/1026/1028/5111/3845/4853/1019/4193/4609/4170/4594/3486/4288/1111/8091/673/7248/9221/1499/8772/10972/3308/8851/4869/162239/6667/4763/6046/3133/1654/23380	53
umls:C0032580	Adenomatous Polyposis Coli	46/1088	392/17381	2.94805e-05	0.00607477	0.00536036	65125/8030/10297/2956/9821/960/999/5291/1316/6857/60/2932/7514/5573/55294/595/81539/6654/727897/6446/1026/3659/9113/5901/5111/3845/9475/1019/9314/4609/834/91833/4288/1111/10018/673/1487/152559/7248/1499/8313/5621/811/8660/6925/1500	46
umls:C1334274	Invasive Carcinoma	24/1088	154/17381	3.10036e-05	0.00607477	0.00536036	894/960/999/8653/1316/6790/23468/4092/595/1027/6513/5111/3845/4193/4609/9982/1848/4288/133/673/7248/1499/10972/8851	24
umls:C0086692	Benign Neoplasm	29/1088	207/17381	3.838e-05	0.00707773	0.00624537	8030/960/6416/3959/5573/595/1063/57380/1028/5111/3845/4193/5077/10006/4609/1848/1213/4288/8091/10950/673/1508/4982/7248/1351/5074/302/4771/4763	29
umls:C0334579	Anaplastic astrocytoma	22/1088	137/17381	4.10275e-05	0.00708344	0.00625041	894/3304/3303/5048/5291/23064/595/3021/4853/1019/4193/3685/2627/4288/133/8091/673/3678/54790/29072/302/3133	22
umls:C0016057	Fibrosarcoma	33/1088	251/17381	4.29299e-05	0.00708344	0.00625041	65125/2521/808/3304/3303/960/5291/6857/5599/152503/595/2908/6513/1490/468/1019/4193/4288/5884/1836/673/3678/19/8772/6383/10972/3799/8851/64764/4763/3133/4893/1523	33
umls:C1516170	Cancer Cell Growth	39/1088	320/17381	5.11024e-05	0.00774356	0.00683289	7832/5936/3304/3303/960/5291/4904/51701/1399/9371/1478/688/5599/595/1982/1027/64065/6678/8850/2274/6654/2043/6513/8202/1026/5111/3845/1019/4193/9314/55165/4170/51514/861/7248/3308/6667/8660/140735	39
umls:C0005699	Blast Phase	30/1088	221/17381	5.18707e-05	0.00774356	0.00683289	894/5879/1387/5048/999/862/2932/6790/2033/5599/1027/84955/64919/1028/5111/1019/4193/4609/3930/8091/861/64783/57650/7248/54790/3308/811/2624/4869/4893	30
umls:C0206687	Carcinoma, Endometrioid	19/1088	112/17381	6.28339e-05	0.00883864	0.00779919	2956/999/5291/6416/23152/6790/196/6678/4780/6513/3659/3845/3486/673/861/57650/1499/545/1500	19
umls:C0751690	Malignant Peripheral Nerve Sheath Tumor	23/1088	151/17381	6.48449e-05	0.00883864	0.00779919	5879/808/960/7204/6857/6790/3837/5573/595/1027/2070/604/81537/3845/1019/4193/133/8091/673/7248/1267/4763/4893	23
umls:C0023267	Fibroid Tumor	38/1088	315/17381	7.90566e-05	0.0103268	0.00911231	900/808/1051/7026/3304/3303/889/999/60/3912/2271/4092/10725/196/7046/595/1027/604/10327/1490/1026/5111/3845/4193/4609/4170/3486/4288/8091/2200/1499/7532/55729/545/4087/7025/51272/1523	38
umls:C0740457	Malignant neoplasm of kidney	45/1088	398/17381	8.76002e-05	0.0104171	0.00919206	7832/10188/808/4215/889/960/999/5291/6095/79960/7514/6790/2271/5625/5934/196/7046/5599/22943/55294/595/1027/5325/6446/9113/8864/9575/4193/9314/4609/834/84925/3486/3708/10950/673/7248/1499/11236/29072/302/203068/6925/3133/23600	45
umls:C0025362	Mental Retardation	46/1088	410/17381	8.83479e-05	0.0104171	0.00919206	55824/23389/5879/1387/5048/5725/2665/259266/6857/8671/966/4897/3655/23405/8237/7046/57532/8087/4691/6513/8195/5077/5373/3899/7592/54805/1859/197131/8492/64324/7248/83696/23524/3054/3267/545/1351/8851/7050/2055/6925/4763/9060/6046/55366/23380	46
umls:C0017525	Giant Cell Tumors	14/1088	70/17381	9.29775e-05	0.0104171	0.00919206	5879/1051/595/23314/3021/3845/4193/91833/4288/673/4982/7248/55729/6281	14
umls:C0151779	Cutaneous Melanoma	33/1088	261/17381	9.30398e-05	0.0104171	0.00919206	8030/5879/10926/960/9474/84312/5355/1021/595/8202/6659/5111/3845/9575/1019/4193/5077/4609/9373/9125/4288/375056/2776/673/8997/57650/7248/1499/6383/5581/4763/3133/4893	33
umls:C0037769	West Syndrome	13/1088	63/17381	0.000117535	0.0127059	0.0112117	7026/5048/23633/2908/6654/10564/150094/781/5277/7248/7025/79718/4763	13
umls:C0027022	Myeloproliferative disease	31/1088	243/17381	0.000127137	0.0132858	0.0117233	602/8030/2521/5879/5048/9135/5291/7037/862/2033/26127/6678/5917/6513/4609/51514/5795/8091/6497/861/26097/4886/19/7248/54790/3799/811/4869/4763/4893/1523	31
umls:C0026499	Monosomy	23/1088	158/17381	0.000131387	0.0132871	0.0117245	5048/595/64065/5917/604/1026/4609/310/3930/2776/861/94081/7248/1499/54790/219285/2624/4869/4771/4763/6281/6046/4893	23
umls:C0153381	Malignant neoplasm of mouth	46/1088	418/17381	0.000139322	0.0136492	0.012044	65125/1832/5879/960/55789/999/5291/6857/5597/7037/7520/23405/10735/4946/22943/3959/5573/595/1027/81539/6513/10327/1490/1026/10365/4430/9113/5111/3845/1019/4193/4609/7094/55165/4170/133/5884/10950/673/57650/1508/7248/3308/4869/6667/1654	46
umls:C0027708	Nephroblastoma	38/1088	325/17381	0.000152492	0.0144867	0.0127831	894/7026/960/999/5291/6095/4171/862/23152/966/57531/2271/23405/10664/22943/55294/595/1871/6654/4780/1490/9525/1028/5111/3845/26136/1019/861/19/7248/1499/54790/3308/7182/2624/4869/4893/7767	38
umls:C0023827	liposarcoma	19/1088	120/17381	0.000162505	0.0149839	0.0132218	2521/4150/23097/121665/5291/1316/10927/595/23435/1019/4193/4609/8720/4288/8091/488/811/4763/8148	19
umls:C1621958	Glioblastoma Multiforme	47/1088	434/17381	0.00017286	0.0149975	0.0132338	4082/2956/10461/808/3304/3303/889/5725/960/5291/4904/59277/60/57455/334/3912/23678/1021/10536/604/4548/6513/23469/1490/4853/1019/4193/4609/834/4170/8091/5903/9510/6566/673/3678/7248/23524/8772/3981/4087/4869/29072/302/6667/6925/3133	47
umls:C1378703	Renal carcinoma	50/1088	471/17381	0.000177004	0.0149975	0.0132338	7832/10188/808/4215/889/960/999/5291/6095/79960/7520/7514/2271/5625/5934/196/5599/22943/595/1027/6678/6513/6446/1026/9113/8864/9575/4193/9314/4609/834/84925/1213/4170/3486/3708/10018/10950/673/7248/1499/11236/29072/302/203068/6925/3133/10432/23600/6928	50
umls:C1512409	Hepatocarcinogenesis	50/1088	471/17381	0.000177004	0.0149975	0.0132338	900/7832/2956/894/1387/5725/999/5291/9474/1316/7514/6790/7494/4092/27121/196/5599/22943/595/1027/81539/9439/6678/4691/2274/6654/4780/1026/5111/4853/54407/9575/4193/4609/9169/4170/5789/7248/23524/1499/3308/3054/10209/4087/1500/4893/1654/23089/1523/140735	50
umls:C0027962	Melanocytic nevus	21/1088	141/17381	0.000183183	0.0150402	0.0132715	55824/1387/23405/5355/1021/595/6654/6513/1026/1028/5111/9575/4193/5077/4609/2776/673/9255/4763/1500/4893	21
umls:C0205851	Germ cell tumor	29/1088	226/17381	0.000187103	0.0150402	0.0132715	29116/8030/2956/894/81876/5725/960/6790/23405/4092/10664/595/4072/5111/3845/1019/4193/4609/91833/2627/673/220972/7248/23524/5912/957/4893/11331/23600	29
umls:C0282612	Prostatic Intraepithelial Neoplasias	21/1088	142/17381	0.000202557	0.0158754	0.0140084	65125/53635/1843/2534/999/5291/6857/6790/595/1027/6446/3169/54407/4609/4288/221120/7182/302/8660/957/23600	21
umls:C0001486	Adenovirus Infections	14/1088	76/17381	0.000232869	0.017806	0.0157119	55824/1051/1387/1829/1316/966/7227/1119/5111/4193/9314/1111/3981/4644	14
umls:C1569637	Adenocarcinoma, Endometrioid	12/1088	59/17381	0.000246048	0.0183657	0.0162059	960/5291/6416/23152/196/6678/6513/3845/4288/673/861/1499	12
umls:C0037579	Soft Tissue Neoplasms	15/1088	86/17381	0.000264411	0.0190793	0.0168355	2521/23152/595/6654/1490/23314/1026/1019/4193/4288/8091/7248/64764/4763/8148	15
umls:C0206731	Angiofibroma	7/1088	22/17381	0.000273865	0.0190793	0.0168355	6790/196/6678/1019/4193/10499/7248	7
umls:C0270972	Cornelia De Lange Syndrome	7/1088	22/17381	0.000273865	0.0190793	0.0168355	1387/27125/2033/10664/4609/5885/8658	7
umls:C0023798	Lipoma	11/1088	52/17381	0.000308691	0.0205455	0.0181293	4150/10927/3659/8445/3845/1019/4193/4781/8091/65998/23600	11
umls:C0042133	Uterine Fibroids	37/1088	325/17381	0.000314572	0.0205455	0.0181293	900/23097/808/1051/7026/3304/3303/889/60/3912/2271/4092/10725/196/7046/595/604/10327/1490/1026/5111/3845/4853/4193/4170/3486/4288/8091/2200/1499/7532/55729/545/4087/7025/51272/1523	37
umls:C0334634	Malignant lymphoma, lymphocytic, intermediate differentiation, diffuse	37/1088	325/17381	0.000314572	0.0205455	0.0181293	55824/900/894/960/5291/6095/2932/7514/2271/10664/1021/5599/5573/595/1027/604/4691/1026/6659/10426/5111/4853/3572/1019/4193/4609/4170/4288/10018/673/7248/1499/8772/545/7182/4869/7296	37
umls:C1176475	Ductal Carcinoma	28/1088	223/17381	0.000343961	0.0220065	0.0194185	55824/7026/1387/999/4904/1316/60/10664/5599/595/51715/6678/4691/6513/8202/3169/5111/3845/9314/4609/1848/84299/6574/3486/4781/3192/1500/23089	28
umls:C1709246	Non-Neoplastic Disorder	48/1088	461/17381	0.000369153	0.0231459	0.0204239	894/3181/960/999/586/4904/1316/4756/6095/6790/3912/688/5599/595/1027/1871/2070/6678/2908/6654/6513/10327/6446/1026/23022/8864/5111/3845/54407/4609/4170/3486/8091/673/1508/4982/5277/558/1499/6383/4884/23261/2624/4869/4763/6281/23600/23089	48
umls:C0023452	Leukemia, Lymphocytic, Acute, L1	42/1088	388/17381	0.000378549	0.0232696	0.020533	65125/602/2956/894/3303/1387/960/9474/259266/6857/6095/440/7037/60/6790/2033/10664/7046/55294/595/1027/81539/4124/2908/4548/1026/64919/64921/1028/5111/1019/4193/9314/4609/4170/5795/10018/861/19/55729/7296/4893	42
umls:C0031269	Peutz-Jeghers Syndrome	13/1088	71/17381	0.000409807	0.0247066	0.0218011	2956/894/9874/6416/5127/5573/11329/3845/150094/7248/1499/699/4087	13
umls:C0151744	Myocardial Ischemia	49/1088	476/17381	0.000418443	0.0247513	0.0218405	894/1843/808/81876/3303/153/5291/7037/60/7879/334/595/6678/4691/2274/4548/1490/6310/3659/821/5471/8864/3572/1329/9314/4609/5495/1848/91833/9213/3329/5868/287/3486/522/27020/861/4982/19/9197/3308/5581/2628/811/29072/7296/3133/201475/10628	49
umls:C0023487	Acute Promyelocytic Leukemia	45/1088	428/17381	0.000451045	0.0254822	0.0224855	10523/7403/1051/5048/960/6047/1316/7037/862/2932/23405/688/22943/5573/152503/1982/1027/604/6654/4780/1026/6310/3659/23677/5111/4609/4926/27/9213/4170/3930/3486/861/10935/7248/54790/79718/2624/4869/302/7296/3133/4893/1523/10628	45
umls:C0040136	Thyroid Neoplasm	47/1088	453/17381	0.000457623	0.0254822	0.0224855	8030/894/1051/960/999/5291/7520/6790/4897/84312/4092/7082/1021/5573/7323/595/8567/1027/6513/1026/2806/3169/1028/5111/3845/4193/4609/8720/6872/80142/4288/5795/8091/673/4043/1508/7248/1499/6383/699/5581/3981/64764/6667/4520/4893/6928	47
umls:C0027809	Neurilemmoma	19/1088	130/17381	0.000464605	0.0254822	0.0224855	10188/5879/960/999/5291/5573/595/9113/3845/4193/834/4288/26524/673/7248/558/4771/4763/1523	19
umls:C0018798	Congenital Heart Defects	30/1088	250/17381	0.000469624	0.0254822	0.0224855	1832/23389/7026/1387/3720/960/10797/27125/7514/1399/1954/196/7046/6654/4548/6659/8195/64919/3845/9314/2627/2776/1859/673/861/488/4087/7025/4763/7916	30
umls:C0349639	Juvenile Myelomonocytic Leukemia	17/1088	110/17381	0.000471442	0.0254822	0.0224855	3660/5048/5291/5917/6654/53335/3659/54776/3845/673/861/54790/811/2624/302/4763/4893	17
umls:C0278883	Metastatic melanoma	37/1088	333/17381	0.000503216	0.0254936	0.0224955	64778/2956/808/889/960/5291/1316/6095/94239/55294/9439/6678/6654/1386/2043/1490/6659/81537/821/5111/3845/9475/4193/4609/2108/9125/3486/2776/673/1508/7465/1351/811/29072/6667/3133/4893	37
umls:C1841972	Glucocorticoid Receptor Deficiency	11/1088	55/17381	0.000514782	0.0254936	0.0224955	65125/2956/6857/2908/8239/1028/10499/4170/10018/79718/302	11
umls:C0338106	Adenocarcinoma of colon	29/1088	240/17381	0.000516968	0.0254936	0.0224955	2956/5879/7026/960/5291/2932/595/1027/8850/6654/6513/727897/1026/23677/5111/3845/9314/4609/4170/5789/673/19/7248/6383/81839/29072/302/71/1500	29
umls:C0238284	Acute mountain sickness	5/1088	12/17381	0.000520443	0.0254936	0.0224955	3304/3303/4780/3308/29072	5
umls:C1833662	INCLUSION BODY MYOPATHY WITH EARLY-ONSET PAGET DISEASE AND FRONTOTEMPORAL DEMENTIA	5/1088	12/17381	0.000520443	0.0254936	0.0224955	7415/1982/23435/5708/4763	5
umls:C3280492	TUMOR PREDISPOSITION SYNDROME	5/1088	12/17381	0.000520443	0.0254936	0.0224955	2271/23405/673/7248/4771	5
umls:C0205748	Dysplastic Nevus	12/1088	64/17381	0.000540819	0.0256345	0.0226198	5010/1021/55294/595/6678/1026/6659/1019/375056/673/57118/4893	12
umls:C0024790	Paroxysmal nocturnal hemoglobinuria	13/1088	73/17381	0.00054183	0.0256345	0.0226198	1951/966/6128/10007/10564/8091/19/5277/5621/10455/1378/3133/4893	13
umls:C0024668	Mammary Neoplasms, Experimental	26/1088	207/17381	0.000547849	0.0256345	0.0226198	5725/960/999/60/6790/6128/7227/1021/595/1027/4012/4780/6446/4072/5901/3021/5111/3572/1019/834/1848/26267/2628/71/3638/10628	26
umls:C0279628	Adenocarcinoma Of Esophagus	34/1088	300/17381	0.000586375	0.0267108	0.0235695	5879/7026/999/5291/60/6790/1954/1021/595/50862/6678/6654/4548/10327/4072/1026/6659/3659/5111/3845/1019/4193/4609/3685/3486/10950/6497/861/1508/7248/558/2495/5734/132660	34
umls:C0039101	synovial sarcoma	23/1088	175/17381	0.000593339	0.0267108	0.0235695	5879/999/5291/4904/6857/4905/2932/5599/595/1027/604/6654/1386/10327/8202/1026/4193/2108/7592/4288/8091/3133/23600	23
umls:C0027540	Necrosis	11/1088	56/17381	0.000604933	0.0267108	0.0235695	9474/196/6678/4780/1490/468/1317/9131/1508/2628/5621	11
umls:C0027832	Neurofibromatosis 2	11/1088	56/17381	0.000604933	0.0267108	0.0235695	5879/960/4744/1490/4193/4288/26524/7248/1351/4771/4763	11
umls:C0011644	Scleroderma	22/1088	166/17381	0.000689546	0.0299075	0.0263903	65125/9354/5725/960/5291/6857/4092/7046/969/6678/10153/1490/4609/3685/2201/3678/1278/2200/23524/3308/6667/3133	22
umls:C0026846	Muscular Atrophy	23/1088	177/17381	0.00069641	0.0299075	0.0263903	7415/1051/7037/2932/4899/23064/5599/152503/2908/6654/23435/1026/6541/10658/9131/1278/1508/1499/3308/5621/1351/7050/4747	23
umls:C0022665	Kidney Neoplasm	34/1088	304/17381	0.000742463	0.0314544	0.0277552	999/5291/4171/79960/57455/6790/2271/5625/23405/4092/27121/55294/595/1027/1871/6678/4012/5471/5901/3845/4193/116496/84925/6895/3486/4288/673/19/7248/558/1499/29072/6734/6928	34
umls:C0474808	Follicular neoplasm	8/1088	33/17381	0.000781423	0.0326043	0.0287699	8030/1021/4170/8091/673/699/6281/4893	8
umls:C0497550	Benign neurologic neoplasms	6/1088	19/17381	0.000793819	0.0326043	0.0287699	8030/5573/5111/4193/1848/673	6
umls:C0023485	Precursor B-Cell Lymphoblastic Leukemia-Lymphoma	16/1088	105/17381	0.000800807	0.0326043	0.0287699	7163/1843/27125/862/1027/2908/1490/9314/4609/1848/7453/3930/3899/56776/861/55729	16
umls:C0027672	Neoplastic Syndromes, Hereditary	11/1088	58/17381	0.000824923	0.0331556	0.0292564	2956/999/5291/2271/23022/3845/1019/673/7248/8313/4763	11
umls:C0242387	Mandibulofacial Dysostosis	7/1088	26/17381	0.000847413	0.0336284	0.0296736	900/51290/6678/2908/84541/23160/9221	7
umls:C0005695	Bladder Neoplasm	45/1088	442/17381	0.000889474	0.0348563	0.0307571	10550/7403/1387/960/7204/999/58508/7037/4171/6790/2033/10735/688/152503/595/1027/1871/2908/4548/6513/1026/6659/3659/83636/5111/3845/1019/4193/4609/3486/4288/9231/50807/9184/673/7248/699/5099/7764/4087/1351/811/6667/6046/4893	45
umls:C0598935	Tumor Initiation	23/1088	182/17381	0.00102462	0.0396568	0.034993	161742/5879/55/960/999/5291/4904/3655/23405/196/5573/595/6654/4072/6659/5111/9314/4609/8091/673/1508/7182/8660	23
umls:C0279000	Liver and Intrahepatic Biliary Tract Carcinoma	49/1088	496/17381	0.00104012	0.0397655	0.0350889	4082/3181/808/1051/5725/960/999/5291/1316/7520/7514/51701/6790/196/5599/22943/595/80315/2274/1386/4780/4209/4548/4072/1026/3659/3169/23677/5111/4193/4609/310/144165/25800/9213/4170/3486/10658/4982/7248/23524/1499/3054/4869/29072/196528/444/4893/23089	49
umls:C1266119	Solitary fibrous tumor	6/1088	20/17381	0.00107444	0.0400548	0.0353442	7321/595/604/1386/10499/1499	6
umls:C1334015	High Grade Intraepithelial Neoplasia	6/1088	20/17381	0.00107444	0.0400548	0.0353442	6513/8202/3845/673/6925/1902	6
umls:C0376545	Hematologic Neoplasms	49/1088	497/17381	0.00108601	0.0400548	0.0353442	602/894/808/1051/1387/5048/55/960/999/5291/58508/862/7514/7494/2033/7586/196/7046/8036/5573/595/1119/1027/2908/1026/64919/5111/3845/9575/26136/4193/9314/4609/2252/4170/678/83539/673/861/64783/19/54790/3308/4087/811/2624/4869/6046/4893	49
umls:C0263454	Chloracne	9/1088	43/17381	0.00116433	0.0424439	0.0374524	7832/1021/196/1027/4780/79026/6117/10140/5734	9
umls:C0205825	Liposarcoma, Pleomorphic	5/1088	14/17381	0.00118398	0.0426642	0.0376468	2521/1019/4193/4609/4763	5
umls:C0007787	Transient Ischemic Attack	22/1088	173/17381	0.00120066	0.0427737	0.0377434	1843/3181/3304/3303/6416/4744/2033/8567/1119/80824/1386/6446/5111/4193/287/9510/9131/5734/5074/1902/57189/4747	22
umls:C0242852	Proliferative vitreoretinopathy	11/1088	61/17381	0.00127597	0.0449456	0.0396598	960/4092/595/6654/1490/262/1026/5111/4193/133/4893	11
umls:C1961099	Precursor T-Cell Lymphoblastic Leukemia-Lymphoma	38/1088	363/17381	0.00131031	0.0456426	0.0402749	7163/1843/10461/1387/960/5291/55749/23405/5355/5599/55294/595/1027/2908/604/1026/64919/5111/8471/1019/9314/4609/7453/27/4170/3899/6872/120/1111/8091/678/861/7248/3516/1351/5074/4763/4893	38
umls:C0033027	Preleukemia	29/1088	255/17381	0.00135942	0.0468329	0.0413252	5048/5291/7037/862/966/6790/23405/5599/152503/2274/3659/1028/5111/3845/4609/8091/861/57650/6184/7248/54790/51523/5708/1351/811/2624/4869/8660/4893	29
umls:C0008073	Developmental Disabilities	20/1088	153/17381	0.0014026	0.0475348	0.0419446	55824/7415/1387/23633/58508/8671/604/4691/6513/5325/8239/3845/6872/7248/9197/7050/6925/4763/4893/6928	20
umls:C1292753	Primary Effusion Lymphoma	17/1088	121/17381	0.00141432	0.0475348	0.0419446	2932/7494/1021/1027/604/6654/4780/6249/5111/3572/4193/4609/7453/1499/8772/4869/23600	17
umls:C0431391	Hemimegalencephaly	6/1088	21/17381	0.00142529	0.0475348	0.0419446	5704/5291/595/5111/4609/7248	6
umls:C0007115	Malignant neoplasm of thyroid	45/1088	453/17381	0.00146464	0.0478436	0.0422171	65125/8030/894/168002/960/5291/6857/6790/8697/23405/22943/5573/595/8567/1027/81539/4780/6513/1490/4072/1026/2806/3169/5111/3845/4853/4193/4609/1848/2108/8720/4594/6872/5795/8091/673/7248/1499/699/11236/51523/64764/3133/4893/10628	45
umls:C1332977	Childhood Leukemia	11/1088	62/17381	0.00146507	0.0478436	0.0422171	7163/862/1027/2908/4548/3845/4193/10499/861/71/4893	11
umls:C0236642	Pick Disease of the Brain	15/1088	101/17381	0.00150389	0.0483738	0.0426849	2521/7415/2932/4744/22943/1982/23435/5901/54977/1859/9897/10935/5621/5708/400916	15
umls:C0005967	Bone neoplasms	14/1088	91/17381	0.00151216	0.0483738	0.0426849	65125/6857/7046/6678/2274/4548/8202/1019/4193/861/1508/4982/6383/3133	14

## Sheet: GeneOnthology_BP
ID	Description	GeneRatio	BgRatio	pvalue	p.adjust	qvalue	geneID	Count
GO:0031647	regulation of protein stability	48/1167	272/17913	2.20621e-10	1.16466e-06	9.76538e-07	MYLIP/HSPA1B/HSPA1A/CREBBP/USP28/NEDD4L/USP36/SEL1L/USP33/NLK/AURKA/XBP1/EP300/SMAD7/MTMR9/FBXW7/PDCD10/RTN4/EPHA4/TARDBP/USP9X/CDKN1A/SOX4/RNF128/KRAS/MDM2/COG3/HSPD1/ANK2/CCT6A/TAF1/CCT5/GNAQ/SUGT1/TSC1/BAG5/OTUD3/RNF139/ATF7IP/PRNP/HCFC1/CALR/HIST1H1B/NF2/DDI2/ASPH/PHB2/GET4	48
GO:0000077	DNA damage checkpoint	30/1167	133/17913	1.5151e-09	3.9991e-06	3.35315e-06	BTG2/USP28/THOC1/UIMC1/AURKA/EP300/RBL2/CCND1/CDKN1B/ATF2/PLAGL1/CDKN1A/SOX4/CNOT1/PCNA/CLOCK/RINT1/MDM2/DTL/ETAA1/CNOT9/CHEK1/HMGA2/RAD17/CNOT8/CNOT11/TAOK1/FEM1B/ATR/GIGYF2	30
GO:0031570	DNA integrity checkpoint	30/1167	141/17913	6.54719e-09	1.15209e-05	9.65998e-06	BTG2/USP28/THOC1/UIMC1/AURKA/EP300/RBL2/CCND1/CDKN1B/ATF2/PLAGL1/CDKN1A/SOX4/CNOT1/PCNA/CLOCK/RINT1/MDM2/DTL/ETAA1/CNOT9/CHEK1/HMGA2/RAD17/CNOT8/CNOT11/TAOK1/FEM1B/ATR/GIGYF2	30
GO:0016569	covalent chromatin modification	60/1167	433/17913	2.28228e-08	3.01204e-05	2.52552e-05	ATXN7L3/KDM6A/CREBBP/JARID2/UBR2/USP36/KMT2C/ATG5/ATXN3/BAZ2A/JADE1/UIMC1/AURKA/EP300/CTCF/MAPK8/KMT5B/PRDM4/BCL6/KAT2B/ATF2/ASH1L/RLF/NCOA3/GTF3C4/PHF10/PER2/CLOCK/PWP1/SETDB2/SETD1B/SETDB1/SETD7/TAF1/POLE3/CHEK1/HMGA2/CHD1/SKI/ELK4/CTBP1/CHTOP/RPS6KA4/DPY30/ATXN7/NSD1/CTNNB1/SETD5/TET2/ATF7IP/HCFC1/MSL2/GATA2/SETD2/HIST1H1B/PCGF3/MSL1/LDB1/DPF3/RBM14	60
GO:0016570	histone modification	58/1167	420/17913	4.42649e-08	4.67349e-05	3.91861e-05	ATXN7L3/KDM6A/CREBBP/JARID2/UBR2/USP36/KMT2C/ATG5/ATXN3/BAZ2A/JADE1/UIMC1/AURKA/EP300/CTCF/MAPK8/KMT5B/PRDM4/BCL6/KAT2B/ATF2/ASH1L/RLF/NCOA3/GTF3C4/PHF10/PER2/CLOCK/PWP1/SETDB2/SETD1B/SETDB1/SETD7/TAF1/POLE3/CHEK1/HMGA2/SKI/ELK4/CTBP1/CHTOP/RPS6KA4/DPY30/ATXN7/NSD1/CTNNB1/SETD5/TET2/HCFC1/MSL2/GATA2/SETD2/HIST1H1B/PCGF3/MSL1/LDB1/DPF3/RBM14	58
GO:0033044	regulation of chromosome organization	47/1167	311/17913	5.59639e-08	4.92389e-05	4.12856e-05	DUSP1/HNRNPA2B1/TLK1/CDC27/JARID2/ATG5/RNF4/MCM2/XRCC5/CDC23/CTCF/MAPK8/TNKS2/BCL6/XRN1/CENPF/TENT4B/DKC1/H3F3B/MYC/NUMA1/SETDB1/SETD7/CCT6A/MKI67/CHEK1/CCT5/NEK7/HNRNPU/SKI/CTBP1/CHTOP/RPS6KA4/RAD21/NSD1/CTNNB1/SETD5/AXIN2/BUB1/ATF7IP/DCP2/TNKS/LIG4/ATR/GATA2/HIST1H1B/SLX4	47
GO:0000226	microtubule cytoskeleton organization	61/1167	460/17913	8.80446e-08	6.63982e-05	5.56733e-05	SLAIN2/APC2/RAC1/HSPA1B/HSPA1A/PAFAH1B1/PPP1R12A/RNF4/ASPM/ATXN3/NDE1/USP33/GSK3B/XPO1/AURKA/NEFH/MYH9/KIF3B/STAG2/ARHGEF10/CCSER2/KPNB1/CDKN1B/KIF20A/KAT2B/STAG1/VPS4B/TUBGCP3/CEP85/CLIP1/MAP1B/RAN/ROCK2/NUMA1/CLTC/CHEK1/NEK7/TRIM36/HNRNPU/SLC16A1/FMN2/DYRK1A/SON/TAOK1/ATXN7/SUN1/WASHC5/WEE1/HDGFL3/CTNNB1/TNKS/CNP/CKAP5/CDK5R1/NPM1/SETD2/BICD2/TUBB/RBM14/SRGAP2/NEFL	61
GO:0070507	regulation of microtubule cytoskeleton organization	31/1167	170/17913	1.59487e-07	0.000105242	8.82425e-05	SLAIN2/RAC1/HSPA1B/HSPA1A/PAFAH1B1/RNF4/GSK3B/XPO1/AURKA/STAG2/CDKN1B/KAT2B/STAG1/VPS4B/CEP85/CLIP1/MAP1B/ROCK2/NUMA1/CLTC/CHEK1/TRIM36/HNRNPU/DYRK1A/TAOK1/HDGFL3/CTNNB1/CDK5R1/NPM1/BICD2/RBM14	31
GO:0050821	protein stabilization	31/1167	171/17913	1.82869e-07	0.000107263	8.99372e-05	HSPA1B/HSPA1A/USP36/SEL1L/USP33/NLK/EP300/SMAD7/MTMR9/FBXW7/PDCD10/RTN4/EPHA4/USP9X/CDKN1A/SOX4/COG3/HSPD1/ANK2/CCT6A/TAF1/CCT5/GNAQ/TSC1/BAG5/OTUD3/ATF7IP/HCFC1/CALR/HIST1H1B/PHB2	31
GO:0032886	regulation of microtubule-based process	34/1167	199/17913	2.08391e-07	0.00011001	9.22404e-05	SLAIN2/RAC1/HSPA1B/HSPA1A/PAFAH1B1/RNF4/GSK3B/XPO1/AURKA/NEFH/STAG2/CDKN1B/KAT2B/STAG1/VPS4B/MKKS/MACF1/CEP85/CLIP1/MAP1B/ROCK2/NUMA1/CLTC/CHEK1/TRIM36/HNRNPU/DYRK1A/TAOK1/HDGFL3/CTNNB1/CDK5R1/NPM1/BICD2/RBM14	34
GO:0035966	response to topologically incorrect protein	31/1167	175/17913	3.12103e-07	0.000149781	0.000125588	VCP/HSPA1A/JKAMP/ATXN3/ASNS/XBP1/EP300/DNAJC3/UBE2W/CCND1/NFE2L2/SERP1/HERPUD2/ATF4/DNAJB9/EDEM1/DAB2IP/TLN1/MBTPS1/UBXN4/HSPD1/DNAJB12/BCL2L11/PPP1R15B/EXTL2/HSPA4/KLHL15/CALR/YOD1/CREB3L2/SRPRA	31
GO:0010948	negative regulation of cell cycle process	48/1167	344/17913	4.71587e-07	0.000163048	0.000136712	BTG2/DUSP1/PSMB1/PSMC4/JADE1/UIMC1/AURKA/CBX5/EP300/PSMA3/STAG2/RBL2/CDK6/PRKAR1A/FBXW7/CCND1/CDKN1B/BCL6/KAT2B/CENPF/PLAGL1/CDKN1A/SOX4/CNOT1/PCNA/RINT1/CDK4/MDM2/KLF4/DAB2IP/DTL/CNOT9/CHEK1/HMGA2/ZFP36L2/CNOT8/CNOT11/TAOK1/RAD21/WEE1/USP47/TNKS/PSMD2/CALR/NPM1/DCUN1D3/GIGYF2/RBM14	48
GO:0044773	mitotic DNA damage checkpoint	20/1167	86/17913	4.73349e-07	0.000163048	0.000136712	BTG2/AURKA/EP300/RBL2/CCND1/CDKN1B/ATF2/PLAGL1/CDKN1A/SOX4/CNOT1/PCNA/RINT1/MDM2/CNOT9/HMGA2/CNOT8/CNOT11/TAOK1/GIGYF2	20
GO:0034976	response to endoplasmic reticulum stress	39/1167	254/17913	4.93822e-07	0.000163048	0.000136712	VCP/CEBPB/HSPA1A/JKAMP/ATXN3/ASNS/SEL1L/GSK3B/XBP1/EP300/DNAJC3/CCDC47/CCND1/NFE2L2/SERP1/TARDBP/ATF4/DNAJB9/EDEM1/UBQLN1/NIBAN1/DAB2IP/TLN1/MBTPS1/UBXN4/DNAJB12/ITPR1/BCL2L11/AIFM1/PPP1R15B/EXTL2/RNF139/ATP2A2/CALR/YOD1/CREB3L2/SRPRA/RNF103/GET4	39
GO:0000075	cell cycle checkpoint	33/1167	197/17913	5.00575e-07	0.000163048	0.000136712	BTG2/DUSP1/USP28/THOC1/UIMC1/AURKA/EP300/RBL2/CCND1/CDKN1B/ATF2/CENPF/PLAGL1/CDKN1A/SOX4/CNOT1/PCNA/CLOCK/RINT1/MDM2/DTL/ETAA1/CNOT9/CHEK1/HMGA2/RAD17/CNOT8/CNOT11/TAOK1/FEM1B/BUB1/ATR/GIGYF2	33
GO:0048193	Golgi vesicle transport	44/1167	304/17913	5.09517e-07	0.000163048	0.000136712	COPZ1/VCP/RAB1B/RABEP1/EXOC5/NSF/CD59/ERGIC2/GOLGA3/CNIH1/SEC23A/KIF3B/RP2/VPS35L/ARFGEF2/MACF1/MYO1B/RINT1/DYNC1LI2/COG3/KDELR2/RAB1A/SCAMP2/ARF1/GOLGA4/ANK2/YIPF5/MIA3/PKDCC/PRKCI/AP1G1/TRAPPC9/ARF4/TMED10/RNF139/DCTN2/BET1L/CREB3L2/BICD2/INSIG1/MYO18A/MYO5A/CUX1/DYNLL2	44
GO:0035967	cellular response to topologically incorrect protein	26/1167	135/17913	5.25065e-07	0.000163048	0.000136712	VCP/HSPA1A/ATXN3/ASNS/XBP1/EP300/DNAJC3/UBE2W/CCND1/NFE2L2/SERP1/ATF4/DNAJB9/EDEM1/DAB2IP/TLN1/MBTPS1/DNAJB12/BCL2L11/PPP1R15B/EXTL2/KLHL15/CALR/YOD1/CREB3L2/SRPRA	26
GO:0072401	signal transduction involved in DNA integrity checkpoint	18/1167	73/17913	6.98557e-07	0.000194089	0.000162739	BTG2/UIMC1/AURKA/EP300/RBL2/CDKN1B/PLAGL1/CDKN1A/SOX4/CNOT1/PCNA/RINT1/MDM2/DTL/CNOT9/CHEK1/CNOT8/CNOT11	18
GO:0072422	signal transduction involved in DNA damage checkpoint	18/1167	73/17913	6.98557e-07	0.000194089	0.000162739	BTG2/UIMC1/AURKA/EP300/RBL2/CDKN1B/PLAGL1/CDKN1A/SOX4/CNOT1/PCNA/RINT1/MDM2/DTL/CNOT9/CHEK1/CNOT8/CNOT11	18
GO:0006984	ER-nucleus signaling pathway	14/1167	46/17913	7.66718e-07	0.000202375	0.000169687	ASNS/GSK3B/XBP1/CCDC47/FBXW7/NFE2L2/INSIG2/ATF4/MBTPS1/BCL2L11/PPP1R15B/ATP2A2/CALR/INSIG1	14
GO:0010975	regulation of neuron projection development	58/1167	458/17913	8.59374e-07	0.000208146	0.000174526	MYLIP/COBL/CAPRIN1/CERS2/PAFAH1B1/FYN/NEDD4L/SYT1/MAPK6/RAB21/GSK3B/RRN3/NRCAM/ITGA6/CRKL/EP300/SF3A2/MEGF8/SETX/CPEB3/DKK1/SNX3/RTN4/NFE2L2/EPHA4/RAB29/BCL11A/MACF1/YWHAH/MAP1B/MDM2/KLF4/DAB2IP/PLAA/LLPH/ABL2/ARF1/GOLGA4/DLG5/ASAP1/PTPRD/C21orf91/NPTN/KALRN/PAQR3/PRKCI/WASHC5/TSC1/BAG5/SDC2/NR2F1/CDK5R1/CREB3L2/CAMK1D/DENND5A/LPAR1/CUX1/NEFL	58
GO:0072395	signal transduction involved in cell cycle checkpoint	18/1167	74/17913	8.67441e-07	0.000208146	0.000174526	BTG2/UIMC1/AURKA/EP300/RBL2/CDKN1B/PLAGL1/CDKN1A/SOX4/CNOT1/PCNA/RINT1/MDM2/DTL/CNOT9/CHEK1/CNOT8/CNOT11	18
GO:0044774	mitotic DNA integrity checkpoint	20/1167	90/17913	1.0276e-06	0.000235857	0.000197761	BTG2/AURKA/EP300/RBL2/CCND1/CDKN1B/ATF2/PLAGL1/CDKN1A/SOX4/CNOT1/PCNA/RINT1/MDM2/CNOT9/HMGA2/CNOT8/CNOT11/TAOK1/GIGYF2	20
GO:0034504	protein localization to nucleus	35/1167	223/17913	1.11724e-06	0.000245747	0.000206053	BCL3/OSBPL8/TMEM98/FYN/CDH1/POLR1A/GSK3B/XPO1/SIX4/KPNB1/RAB23/PIKFYVE/TARDBP/CDKN1A/DKC1/RAN/MDM2/PRICKLE1/MBTPS1/CCT6A/CCT5/HNRNPU/RANBP2/APPL1/SUN1/NOLC1/TOR1AIP2/CALR/NF2/NF1/CD2AP/CNEP1R1/PHB2/CHCHD10/TXNIP	35
GO:0018205	peptidyl-lysine modification	50/1167	376/17913	1.1762e-06	0.000248366	0.000208249	KDM6A/CREBBP/JARID2/KMT2C/ATG5/NDC1/JADE1/EP300/CTCF/KMT5B/P3H3/KAT2B/IFIH1/ATF2/ASH1L/RLF/BCL11A/NUP43/NCOA3/SOX4/GTF3C4/PHF10/CLOCK/MDM2/PWP1/SETDB2/SETD1B/SETDB1/METTL21A/SETD7/TAF1/POLE3/CHEK1/RANBP2/CTBP1/RPS6KA4/DPY30/NSD1/CTNNB1/SETD5/TET2/HCFC1/MSL2/GATA2/SETD2/HIST1H1B/MSL1/LDB1/EEF1AKMT2/DPF3	50
GO:0031571	mitotic G1 DNA damage checkpoint	16/1167	63/17913	1.88743e-06	0.000369027	0.00030942	BTG2/AURKA/EP300/RBL2/CCND1/CDKN1B/PLAGL1/CDKN1A/SOX4/CNOT1/PCNA/MDM2/CNOT9/CNOT8/CNOT11/GIGYF2	16
GO:0044819	mitotic G1/S transition checkpoint	16/1167	63/17913	1.88743e-06	0.000369027	0.00030942	BTG2/AURKA/EP300/RBL2/CCND1/CDKN1B/PLAGL1/CDKN1A/SOX4/CNOT1/PCNA/MDM2/CNOT9/CNOT8/CNOT11/GIGYF2	16
GO:0031346	positive regulation of cell projection organization	48/1167	362/17913	2.08035e-06	0.000392221	0.000328868	AKIRIN1/COBL/CAPRIN1/RAC1/PAFAH1B1/FYN/NEDD4L/NCKAP1/SYT1/MAPK6/RAB21/RRN3/ITGA6/EP300/SF3A2/MEGF8/TGFBR1/SETX/CPEB3/CORO1C/SNX3/NFE2L2/EPHA4/MACF1/MAP1B/DAB2IP/PLAA/LLPH/MIEN1/ABL2/ARF1/GOLGA4/DLG5/PTPRD/C21orf91/NPTN/KALRN/ARPC2/PRKCI/WASHC5/RAB8B/ATMIN/CREB3L2/CAMK1D/LPAR1/PLEKHM1/CUX1/NEFL	48
GO:0044783	G1 DNA damage checkpoint	16/1167	64/17913	2.36575e-06	0.000430648	0.000361088	BTG2/AURKA/EP300/RBL2/CCND1/CDKN1B/PLAGL1/CDKN1A/SOX4/CNOT1/PCNA/MDM2/CNOT9/CNOT8/CNOT11/GIGYF2	16
GO:0007050	cell cycle arrest	35/1167	231/17913	2.56332e-06	0.000451058	0.000378202	BTG2/DUSP1/WDR6/AURKA/EP300/PPM1A/RBL2/CDK6/TGFBR1/CCND1/EIF4G2/CDKN1B/KAT2B/PLAGL1/CDKN1A/SOX4/CNOT1/IRF1/CDKN1C/PCNA/NOTCH2/CDK4/MDM2/DAB2IP/MYC/ZFHX3/GATA6/CNOT9/HMGA2/JMY/CNOT8/CNOT11/PRNP/CDK5R1/CALR	35
GO:1901987	regulation of cell cycle phase transition	57/1167	464/17913	2.80332e-06	0.000463749	0.000388842	BTG2/CCND2/DUSP1/CDC27/PAFAH1B1/PSMB1/PSMC4/UBE2D1/NDE1/JADE1/UIMC1/AURKA/CDC23/EP300/PSMA3/RBL2/CDK6/FBXW7/CCND1/CDKN1B/CENPF/PLAGL1/VPS4B/CDKN1A/SOX4/CNOT1/CDKN1C/ANKRD17/PCNA/RINT1/CDK4/MDM2/KLF4/DTL/CNOT9/TAF1/CHEK1/HMGA2/ZFP36L2/BUB3/ADAMTS1/CNOT8/CNOT11/TAOK1/RAD21/WEE1/YWHAG/USP47/PSMD2/DCTN2/CKAP5/NPM1/DCUN1D3/TUBB/GIGYF2/PHB2/DDX3X	57
GO:0051348	negative regulation of transferase activity	39/1167	272/17913	2.82388e-06	0.000463749	0.000388842	WNK1/SPRED1/DUSP1/NR2F2/IBTK/GSK3B/SMAD7/DNAJC3/PRKAR1A/HIPK3/CORO1C/DUSP16/CDKN1B/STK38/HMGCR/KAT2B/CDKN1A/CDKN1C/CEP85/LATS1/DAB2IP/DUSP6/TARBP2/WARS/DUSP10/PTPRJ/LATS2/HNRNPU/GNAQ/PAQR3/PRDX3/BAG5/DUS2/YWHAG/NPM1/DUSP8/IRS2/NF2/NF1	39
GO:0060211	regulation of nuclear-transcribed mRNA poly(A) tail shortening	7/1167	12/17913	2.89898e-06	0.000463749	0.000388842	BTG2/TNRC6C/CPEB3/TENT4A/TENT4B/CNOT1/TOB1	7
GO:1901988	negative regulation of cell cycle phase transition	37/1167	254/17913	3.46574e-06	0.000523887	0.000439266	BTG2/DUSP1/PSMB1/PSMC4/JADE1/UIMC1/AURKA/EP300/PSMA3/RBL2/CDK6/CCND1/CDKN1B/CENPF/PLAGL1/CDKN1A/SOX4/CNOT1/PCNA/RINT1/CDK4/MDM2/KLF4/DTL/CNOT9/CHEK1/HMGA2/ZFP36L2/CNOT8/CNOT11/TAOK1/RAD21/WEE1/USP47/PSMD2/DCUN1D3/GIGYF2	37
GO:0033673	negative regulation of kinase activity	36/1167	244/17913	3.47339e-06	0.000523887	0.000439266	WNK1/SPRED1/DUSP1/NR2F2/IBTK/DNAJC3/PRKAR1A/HIPK3/CORO1C/DUSP16/CDKN1B/STK38/HMGCR/KAT2B/CDKN1A/CDKN1C/CEP85/LATS1/DAB2IP/DUSP6/TARBP2/WARS/DUSP10/PTPRJ/LATS2/HNRNPU/GNAQ/PAQR3/PRDX3/DUS2/YWHAG/NPM1/DUSP8/IRS2/NF2/NF1	36
GO:0010976	positive regulation of neuron projection development	38/1167	265/17913	3.76402e-06	0.000525894	0.00044095	COBL/CAPRIN1/PAFAH1B1/FYN/NEDD4L/SYT1/MAPK6/RAB21/RRN3/ITGA6/EP300/SF3A2/MEGF8/SETX/CPEB3/SNX3/NFE2L2/EPHA4/MACF1/MAP1B/DAB2IP/PLAA/LLPH/ABL2/ARF1/GOLGA4/DLG5/PTPRD/C21orf91/NPTN/KALRN/PRKCI/WASHC5/CREB3L2/CAMK1D/LPAR1/CUX1/NEFL	38
GO:0072413	signal transduction involved in mitotic cell cycle checkpoint	15/1167	59/17913	3.88518e-06	0.000525894	0.00044095	BTG2/AURKA/EP300/RBL2/CDKN1B/PLAGL1/CDKN1A/SOX4/CNOT1/PCNA/RINT1/MDM2/CNOT9/CNOT8/CNOT11	15
GO:1902402	signal transduction involved in mitotic DNA damage checkpoint	15/1167	59/17913	3.88518e-06	0.000525894	0.00044095	BTG2/AURKA/EP300/RBL2/CDKN1B/PLAGL1/CDKN1A/SOX4/CNOT1/PCNA/RINT1/MDM2/CNOT9/CNOT8/CNOT11	15
GO:1902403	signal transduction involved in mitotic DNA integrity checkpoint	15/1167	59/17913	3.88518e-06	0.000525894	0.00044095	BTG2/AURKA/EP300/RBL2/CDKN1B/PLAGL1/CDKN1A/SOX4/CNOT1/PCNA/RINT1/MDM2/CNOT9/CNOT8/CNOT11	15
GO:0010498	proteasomal protein catabolic process	49/1167	382/17913	4.20913e-06	0.000547141	0.000458765	SCO1/VCP/HSPA1A/CDC27/PSMB1/PSMC4/NEDD4L/JKAMP/RNF4/ATXN3/SEL1L/UBE2D1/PPP2R5C/GSK3B/AURKA/CDC23/PSMA3/SMAD7/UBE2W/CCDC47/UBE2D3/FBXW7/NFE2L2/UCHL5/FBXL5/DNAJB9/EDEM1/CLOCK/UBQLN1/MDM2/DAB2IP/PRICKLE1/UBXN4/TAF1/DNAJB12/BUB3/BAG5/CTNNB1/RNF139/KLHL15/FBXO45/PSMD2/TBL1XR1/YOD1/DDI2/PELI1/CD2AP/RNF103/GET4	49
GO:0071158	positive regulation of cell cycle arrest	18/1167	82/17913	4.24944e-06	0.000547141	0.000458765	BTG2/AURKA/EP300/RBL2/CDKN1B/PLAGL1/CDKN1A/SOX4/CNOT1/PCNA/MDM2/DAB2IP/GATA6/CNOT9/HMGA2/CNOT8/CNOT11/CDK5R1	18
GO:0045930	negative regulation of mitotic cell cycle	42/1167	308/17913	4.39048e-06	0.000551842	0.000462706	BTG2/DUSP1/PSMB1/PSMC4/JADE1/AURKA/EP300/PSMA3/RBL2/CDK6/CCND1/CDKN1B/BCL6/ATF2/CENPF/PLAGL1/CDKN1A/SOX4/CNOT1/PCNA/RINT1/CDK4/MDM2/KLF4/CNOT9/CHEK1/HMGA2/ZFP36L2/RAD17/BTG3/CNOT8/CNOT11/TAOK1/RAD21/WEE1/CTNNB1/BUB1/USP47/TNKS/PSMD2/DCUN1D3/GIGYF2	42
GO:0044843	cell cycle G1/S phase transition	40/1167	288/17913	4.69633e-06	0.000576556	0.000483429	BTG2/CCND2/DBF4/BCAT1/MCM2/JADE1/AURKA/EP300/RBL2/CDK6/FBXW7/CCND1/CDKN1B/PLAGL1/CDKN1A/SOX4/CNOT1/PPAT/RPA1/ANKRD17/PCNA/CDK4/MDM2/KLF4/MYC/CNOT9/TAF1/POLE3/LATS2/ADAMTS1/CNOT8/BACH1/CNOT11/CUL5/WEE1/CCNE2/DCUN1D3/GIGYF2/PHB2/DDX3X	40
GO:0006986	response to unfolded protein	27/1167	161/17913	5.21688e-06	0.000625907	0.000524808	VCP/HSPA1A/JKAMP/ASNS/XBP1/EP300/DNAJC3/CCND1/NFE2L2/SERP1/HERPUD2/ATF4/DNAJB9/EDEM1/DAB2IP/TLN1/MBTPS1/UBXN4/HSPD1/BCL2L11/PPP1R15B/EXTL2/HSPA4/CALR/YOD1/CREB3L2/SRPRA	27
GO:0071156	regulation of cell cycle arrest	21/1167	108/17913	5.4433e-06	0.00063856	0.000535417	BTG2/AURKA/EP300/RBL2/CCND1/CDKN1B/PLAGL1/CDKN1A/SOX4/CNOT1/PCNA/CDK4/MDM2/DAB2IP/GATA6/CNOT9/HMGA2/CNOT8/CNOT11/CDK5R1/CALR	21
GO:0016579	protein deubiquitination	37/1167	260/17913	6.01333e-06	0.000682209	0.000572016	ATXN7L3/VCP/PSMB1/PSMC4/USP28/USP36/ATXN3/UBE2D1/ACTB/USP33/UIMC1/EP300/PSMA3/SMAD7/USP11/USP31/TGFBR1/SNX3/KAT2B/IFIH1/UCHL5/USP45/USP9X/TRAF3/RNF128/MDM2/MYC/WDR20/ATXN7/OTUD1/OTUD3/USP38/USP47/HCFC1/PSMD2/SMAD2/YOD1	37
GO:1904356	regulation of telomere maintenance via telomere lengthening	15/1167	61/17913	6.07385e-06	0.000682209	0.000572016	HNRNPA2B1/XRCC5/TNKS2/XRN1/TENT4B/DKC1/CCT6A/CCT5/NEK7/HNRNPU/CTNNB1/DCP2/TNKS/ATR/SLX4	15
GO:1900006	positive regulation of dendrite development	16/1167	69/17913	6.80376e-06	0.000748271	0.000627408	COBL/CAPRIN1/PAFAH1B1/MAPK6/RAB21/CPEB3/EPHA4/DAB2IP/LLPH/ARF1/DLG5/PTPRD/C21orf91/KALRN/LPAR1/CUX1	16
GO:0006469	negative regulation of protein kinase activity	33/1167	222/17913	7.44871e-06	0.000796175	0.000667574	WNK1/SPRED1/DUSP1/NR2F2/IBTK/DNAJC3/PRKAR1A/HIPK3/CORO1C/DUSP16/CDKN1B/STK38/HMGCR/KAT2B/CDKN1A/CDKN1C/CEP85/LATS1/DAB2IP/DUSP6/TARBP2/WARS/DUSP10/PTPRJ/LATS2/GNAQ/PAQR3/DUS2/YWHAG/NPM1/DUSP8/NF2/NF1	33
GO:0070646	protein modification by small protein removal	38/1167	273/17913	7.65255e-06	0.000796175	0.000667574	ATXN7L3/VCP/PSMB1/PSMC4/USP28/USP36/ATXN3/UBE2D1/ACTB/USP33/UIMC1/EP300/PSMA3/SMAD7/USP11/USP31/TGFBR1/SNX3/KAT2B/IFIH1/UCHL5/USP45/USP9X/TRAF3/RNF128/MDM2/MYC/WDR20/ATXN7/OTUD1/COPS2/OTUD3/USP38/USP47/HCFC1/PSMD2/SMAD2/YOD1	38
GO:1900151	regulation of nuclear-transcribed mRNA catabolic process, deadenylation-dependent decay	8/1167	18/17913	7.69178e-06	0.000796175	0.000667574	BTG2/TNRC6C/CPEB3/TENT4A/TENT4B/CNOT1/TOB1/ZFP36L2	8
GO:0051052	regulation of DNA metabolic process	50/1167	403/17913	8.61508e-06	0.000874597	0.000733329	FUS/MSH6/DUSP1/HNRNPA2B1/RAC1/MAP2K4/NUCKS1/TFRC/THOC1/XRCC5/UIMC1/STAG2/TNKS2/RECQL5/FBXW7/BCL6/XRN1/RLF/TENT4B/USP9X/WRNIP1/CDKN1A/DKC1/ANKRD17/PCNA/KLF4/MYC/SETDB1/CCT6A/CHEK1/HMGA2/CCT5/NEK7/RAD17/HNRNPU/FMN2/AIFM1/PPP4R2/ZNF91/CTNNB1/AXIN2/ATF7IP/DCP2/TNKS/KLHL15/ATR/ZBTB38/NPM1/SETD2/SLX4	50
GO:0043161	proteasome-mediated ubiquitin-dependent protein catabolic process	43/1167	328/17913	9.32123e-06	0.00092843	0.000778466	VCP/HSPA1A/CDC27/PSMB1/PSMC4/NEDD4L/JKAMP/RNF4/ATXN3/SEL1L/UBE2D1/PPP2R5C/GSK3B/AURKA/CDC23/PSMA3/SMAD7/UBE2W/CCDC47/UBE2D3/FBXW7/NFE2L2/UCHL5/FBXL5/DNAJB9/EDEM1/CLOCK/UBQLN1/MDM2/PRICKLE1/UBXN4/TAF1/BUB3/BAG5/CTNNB1/KLHL15/FBXO45/PSMD2/TBL1XR1/YOD1/PELI1/CD2AP/RNF103	43
GO:0030968	endoplasmic reticulum unfolded protein response	21/1167	112/17913	9.85571e-06	0.000946502	0.000793619	VCP/ASNS/XBP1/EP300/DNAJC3/CCND1/NFE2L2/SERP1/ATF4/DNAJB9/EDEM1/DAB2IP/TLN1/MBTPS1/BCL2L11/PPP1R15B/EXTL2/CALR/YOD1/CREB3L2/SRPRA	21
GO:1901991	negative regulation of mitotic cell cycle phase transition	34/1167	235/17913	9.88705e-06	0.000946502	0.000793619	BTG2/DUSP1/PSMB1/PSMC4/JADE1/AURKA/EP300/PSMA3/RBL2/CDK6/CCND1/CDKN1B/CENPF/PLAGL1/CDKN1A/SOX4/CNOT1/PCNA/RINT1/CDK4/MDM2/KLF4/CNOT9/HMGA2/ZFP36L2/CNOT8/CNOT11/TAOK1/RAD21/WEE1/USP47/PSMD2/DCUN1D3/GIGYF2	34
GO:0006977	DNA damage response, signal transduction by p53 class mediator resulting in cell cycle arrest	14/1167	56/17913	1.00444e-05	0.000946502	0.000793619	BTG2/AURKA/EP300/RBL2/CDKN1B/PLAGL1/CDKN1A/SOX4/CNOT1/PCNA/MDM2/CNOT9/CNOT8/CNOT11	14
GO:0050773	regulation of dendrite development	24/1167	139/17913	1.03165e-05	0.000946502	0.000793619	COBL/CAPRIN1/PAFAH1B1/MAPK6/RAB21/GSK3B/CRKL/CPEB3/EPHA4/BCL11A/YWHAH/DAB2IP/LLPH/ARF1/DLG5/ASAP1/PTPRD/C21orf91/KALRN/SDC2/CDK5R1/CAMK1D/LPAR1/CUX1	24
GO:1901990	regulation of mitotic cell cycle phase transition	52/1167	428/17913	1.03992e-05	0.000946502	0.000793619	BTG2/CCND2/DUSP1/CDC27/PAFAH1B1/PSMB1/PSMC4/UBE2D1/NDE1/JADE1/AURKA/CDC23/EP300/PSMA3/RBL2/CDK6/CCND1/CDKN1B/CENPF/PLAGL1/VPS4B/CDKN1A/SOX4/CNOT1/CDKN1C/ANKRD17/PCNA/RINT1/CDK4/MDM2/KLF4/DTL/CNOT9/HMGA2/ZFP36L2/BUB3/ADAMTS1/CNOT8/CNOT11/TAOK1/RAD21/WEE1/YWHAG/USP47/PSMD2/DCTN2/CKAP5/DCUN1D3/TUBB/GIGYF2/PHB2/DDX3X	52
GO:0016358	dendrite development	32/1167	216/17913	1.09326e-05	0.000978189	0.000820188	COBL/CAPRIN1/PAFAH1B1/FYN/ARID1B/MAPK6/RAB21/GSK3B/CRKL/CPEB3/STRN/EPHA4/BCL11A/SLC12A5/YWHAH/MATN2/ABI1/DAB2IP/LLPH/ARF1/DLG5/ASAP1/PTPRD/C21orf91/KALRN/ARF4/SDC2/CDK5R1/CAMK1D/LPAR1/CUX1/SRGAP2	32
GO:0042770	signal transduction in response to DNA damage	23/1167	131/17913	1.18078e-05	0.00103889	0.000871086	BCL3/BTG2/SPRED1/CD44/UIMC1/AURKA/EP300/RBL2/CDKN1B/PLAGL1/CDKN1A/SOX4/CNOT1/PCNA/RINT1/MDM2/DTL/CNOT9/CHEK1/CNOT8/DYRK1A/CNOT11/ATR	23
GO:0061013	regulation of mRNA catabolic process	28/1167	178/17913	1.23249e-05	0.0010494	0.000879898	BTG2/HSPA1A/PSMB1/PSMC4/PUM2/YBX1/TNRC6C/XPO1/PSMA3/CPEB3/TENT4A/XRN1/TARDBP/TENT4B/CNOT1/ROCK2/SYNCRIP/TOB1/ZFP36L2/HNRNPU/CNOT8/YWHAB/AXIN2/DCP2/PSMD2/NPM1/GIGYF2/DCP1A	28
GO:0072431	signal transduction involved in mitotic G1 DNA damage checkpoint	14/1167	57/17913	1.25236e-05	0.0010494	0.000879898	BTG2/AURKA/EP300/RBL2/CDKN1B/PLAGL1/CDKN1A/SOX4/CNOT1/PCNA/MDM2/CNOT9/CNOT8/CNOT11	14
GO:1902400	intracellular signal transduction involved in G1 DNA damage checkpoint	14/1167	57/17913	1.25236e-05	0.0010494	0.000879898	BTG2/AURKA/EP300/RBL2/CDKN1B/PLAGL1/CDKN1A/SOX4/CNOT1/PCNA/MDM2/CNOT9/CNOT8/CNOT11	14
GO:0043254	regulation of protein complex assembly	50/1167	409/17913	1.29368e-05	0.00106709	0.000894726	SLAIN2/RAC1/VCP/HSPA1B/HSPA1A/FNIP2/NCKAP1/RNF4/GSK3B/RRN3/EP300/PPM1A/RIOK3/MTPN/SETX/DKK1/CDKN1B/CAND1/CNOT1/MKKS/CLIP1/LATS1/MAP1B/RPA1/H3F3B/DAB2IP/NUMA1/G3BP2/WARS/ARF1/IQGAP2/TAF1/JMY/BCL2L11/DYRK1A/ARPC2/RICTOR/ABCA1/CTNNB1/PRKCE/PTGER4/ATF7IP/HCFC1/ATR/CDK5R1/KIRREL1/INSIG1/DDX3X/FNIP1/HNF1B	50
GO:0000082	G1/S transition of mitotic cell cycle	37/1167	269/17913	1.3174e-05	0.00106993	0.000897112	BTG2/CCND2/DBF4/BCAT1/MCM2/JADE1/AURKA/EP300/RBL2/CDK6/CCND1/CDKN1B/PLAGL1/CDKN1A/SOX4/CNOT1/PPAT/RPA1/ANKRD17/PCNA/CDK4/MDM2/KLF4/MYC/CNOT9/POLE3/LATS2/ADAMTS1/CNOT8/BACH1/CNOT11/CUL5/WEE1/CCNE2/DCUN1D3/GIGYF2/DDX3X	37
GO:0034620	cellular response to unfolded protein	22/1167	123/17913	1.3401e-05	0.00107188	0.000898744	VCP/HSPA1A/ASNS/XBP1/EP300/DNAJC3/CCND1/NFE2L2/SERP1/ATF4/DNAJB9/EDEM1/DAB2IP/TLN1/MBTPS1/BCL2L11/PPP1R15B/EXTL2/CALR/YOD1/CREB3L2/SRPRA	22
GO:0016050	vesicle organization	38/1167	280/17913	1.38047e-05	0.00108186	0.000907118	RAB5B/RAB1B/VPS41/PAFAH1B1/GNAI3/SYT1/NSF/RAB7A/CD59/CNIH1/SEC23A/CORO1C/C2CD5/SNX3/VPS4B/ARFGEF2/AP3B1/RAB1A/DNAJC13/VPS37B/LYST/ARF1/CHMP7/MIA3/SYNJ1/PRKCI/ABCA1/AP1G1/TRAPPC9/TMED10/KIF5B/AGFG1/CALR/ANXA2/INSIG1/MYO18A/S100A10/CD2AP	38
GO:0045666	positive regulation of neuron differentiation	45/1167	355/17913	1.39357e-05	0.00108186	0.000907118	COBL/CAPRIN1/PAFAH1B1/FYN/NEDD4L/SYT1/MAPK6/RAB21/RRN3/NRCAM/ITGA6/EP300/SF3A2/MEGF8/SETX/CPEB3/DKK1/MMD/SNX3/BCL6/NFE2L2/EPHA4/MACF1/FOXA1/MAP1B/DAB2IP/PLAA/LLPH/ABL2/ARF1/GOLGA4/DLG5/PTPRD/C21orf91/NPTN/KALRN/PRKCI/WASHC5/GATA2/CREB3L2/CAMK1D/TCF4/LPAR1/CUX1/NEFL	45
GO:2000134	negative regulation of G1/S transition of mitotic cell cycle	22/1167	124/17913	1.53054e-05	0.00117097	0.000981833	BTG2/JADE1/AURKA/EP300/RBL2/CDK6/CCND1/CDKN1B/PLAGL1/CDKN1A/SOX4/CNOT1/PCNA/CDK4/MDM2/KLF4/CNOT9/CNOT8/CNOT11/WEE1/DCUN1D3/GIGYF2	22
GO:0006352	DNA-templated transcription, initiation	33/1167	231/17913	1.73574e-05	0.00129056	0.0010821	MAZ/CREBBP/POLR2B/POLR1A/RORA/BAZ2A/RRN3/SETX/MED31/CCND1/CAND1/E2F3/MED23/NR3C1/KAT2B/CCN2/ZNF45/CDKN1A/GTF3C4/NOTCH2/CDK4/POLR2D/TAF1/SMARCA5/GTF2A1/CTNNB1/RBPJ/ATF7IP/NR2F1/NR2C2/TCF4/TAF15/HNF1B	33
GO:0018105	peptidyl-serine phosphorylation	33/1167	231/17913	1.73574e-05	0.00129056	0.0010821	WNK1/CD44/FNIP2/GSK3B/NLK/AURKA/SMAD7/TGFBR1/MAPK8/DKK1/HIPK3/PDCD10/MAPKAP1/LATS1/ROCK2/PWP1/CNOT9/TAF1/HMGA2/PLCL2/DYRK1A/BRAF/RPS6KA4/PAQR3/PRKCI/RICTOR/NSD1/PRKCE/TNKS/ATR/CDK5R1/STK39/FNIP1	33
GO:0090068	positive regulation of cell cycle process	38/1167	283/17913	1.76272e-05	0.00129242	0.00108366	BTG2/CDC25B/CCND2/AURKA/EP300/KIF3B/RBL2/CCND1/CDKN1B/PLAGL1/CCN2/VPS4B/CDKN1A/SOX4/CNOT1/ANKRD17/PCNA/ROCK2/CDK4/MDM2/DAB2IP/NUMA1/GATA6/DTL/PKP4/CNOT9/PHIP/HMGA2/HNRNPU/ADAMTS1/CNOT8/CNOT11/RAD21/PRKCE/CDK5R1/NPM1/PHB2/DDX3X	38
GO:0009896	positive regulation of catabolic process	48/1167	392/17913	1.83651e-05	0.00132807	0.00111356	MYLIP/BTG2/VCP/HSPA1A/ABHD5/PSMC4/PIK3CB/GNAI3/ATXN3/NSF/RAB7A/TNRC6C/GSK3B/AURKA/SPTLC2/SMAD7/OAZ1/CPEB3/FBXW7/SH3D19/CDKN1B/NFE2L2/FBXL5/C4BPB/CNOT1/SH3BP4/RNF128/EDEM1/ROCK2/UBQLN1/MDM2/DAB2IP/PRICKLE1/TOB1/DTL/TAF1/ZFP36L2/BCL2L11/CNOT8/TSC1/PAFAH1B2/RNF139/PRKCE/TMEM173/IRS2/ENTPD5/GIGYF2/RAB12	48
GO:0006900	vesicle budding from membrane	18/1167	91/17913	1.96351e-05	0.00138222	0.00115896	RAB1B/NSF/RAB7A/CD59/CNIH1/SEC23A/SNX3/AP3B1/RAB1A/ARF1/MIA3/PRKCI/TRAPPC9/TMED10/ANXA2/INSIG1/MYO18A/S100A10	18
GO:0051493	regulation of cytoskeleton organization	55/1167	472/17913	1.96375e-05	0.00138222	0.00115896	SLAIN2/RAC1/CLIC4/HSPA1B/HSPA1A/PAFAH1B1/NCKAP1/RNF4/GSK3B/XPO1/AURKA/STAG2/ARHGEF10/MTPN/TGFBR1/CDKN1B/KAT2B/STAG1/CCN2/VPS4B/MKKS/DSTN/CEP85/CLIP1/LATS1/MAP1B/NOTCH2/ROCK2/NUMA1/CLTC/ABL2/ARF1/IQGAP2/CHEK1/JMY/TRIM36/HNRNPU/DYRK1A/TAOK1/ARPC2/RICTOR/TSC1/HDGFL3/CTNNB1/PRKCE/PTGER4/CDK5R1/NPM1/KIRREL1/BICD2/NF2/S100A10/CD2AP/LPAR1/RBM14	55
GO:0001933	negative regulation of protein phosphorylation	50/1167	416/17913	2.04718e-05	0.00142198	0.0011923	WNK1/SPRED1/DUSP1/CALM3/NR2F2/IBTK/PAFAH1B1/CRKL/SMAD7/DNAJC3/DKK1/PRKAR1A/SNX25/HIPK3/CORO1C/DUSP16/CDKN1B/STK38/HMGCR/KAT2B/ASH1L/TARDBP/CDKN1A/CDKN1C/CEP85/LATS1/NIBAN1/PWP1/KLF4/DAB2IP/MYC/DUSP6/TARBP2/WARS/PRDM15/DUSP10/IGFBP3/PTPRJ/LATS2/GNAQ/PPP1R15B/PAQR3/DUS2/YWHAG/PRNP/NPM1/KIRREL1/DUSP8/NF2/NF1	50
GO:0071901	negative regulation of protein serine/threonine kinase activity	23/1167	136/17913	2.21506e-05	0.00151861	0.00127332	WNK1/SPRED1/DUSP1/NR2F2/PRKAR1A/HIPK3/DUSP16/CDKN1B/STK38/HMGCR/KAT2B/CDKN1A/CDKN1C/LATS1/DAB2IP/DUSP6/DUSP10/PTPRJ/LATS2/PAQR3/YWHAG/DUSP8/NF1	23
GO:0045787	positive regulation of cell cycle	46/1167	373/17913	2.27648e-05	0.00152241	0.0012765	BTG2/CDC25B/CCND2/PAFAH1B1/ASNS/THOC1/AURKA/EP300/KIF3B/RBL2/CCND1/CDKN1B/PLAGL1/CCN2/VPS4B/CDKN1A/SOX4/CNOT1/FOXA1/ANKRD17/PCNA/ROCK2/CDK4/MDM2/DAB2IP/NUMA1/GATA6/DTL/PKP4/CNOT9/PHIP/CHEK1/HMGA2/BCL2L11/HNRNPU/ADAMTS1/CNOT8/CNOT11/RAD21/PRKCE/HCFC1/CDK5R1/CALR/NPM1/PHB2/DDX3X	46
GO:0000289	nuclear-transcribed mRNA poly(A) tail shortening	10/1167	32/17913	2.27828e-05	0.00152241	0.0012765	BTG2/TNRC6C/CPEB3/TENT4A/TENT4B/CNOT1/TOB1/CNOT9/CNOT8/CNOT11	10
GO:0009411	response to UV	23/1167	137/17913	2.50072e-05	0.00165016	0.00138362	BCL3/MSH6/CREBBP/MAP4K3/USP28/EP300/MAPK8/CCND1/RO60/CDKN1A/ATF4/PCNA/MDM2/MYC/DTL/TAF1/CHEK1/PTPRK/USP47/ATR/NPM1/NSMCE3/DCUN1D3	23
GO:1902806	regulation of cell cycle G1/S phase transition	29/1167	195/17913	2.58488e-05	0.00166539	0.00139639	BTG2/CCND2/JADE1/AURKA/EP300/RBL2/CDK6/FBXW7/CCND1/CDKN1B/PLAGL1/CDKN1A/SOX4/CNOT1/ANKRD17/PCNA/CDK4/MDM2/KLF4/CNOT9/TAF1/ADAMTS1/CNOT8/CNOT11/WEE1/DCUN1D3/GIGYF2/PHB2/DDX3X	29
GO:0032210	regulation of telomere maintenance via telomerase	13/1167	53/17913	2.58688e-05	0.00166539	0.00139639	XRCC5/TNKS2/XRN1/TENT4B/DKC1/CCT6A/CCT5/NEK7/HNRNPU/CTNNB1/DCP2/TNKS/ATR	13
GO:0021543	pallium development	26/1167	166/17913	2.68775e-05	0.0016998	0.00142524	BTG2/PAFAH1B1/PHLPP2/ASPM/NDE1/GSK3B/LAMB1/CRKL/CDK6/RTN4/SLC2A1/MKKS/RAN/SLC38A2/DAB2IP/SUN1/TSC1/TRAPPC9/CTNNB1/KIF5B/FBXO45/CDK5R1/NF2/NF1/SRGAP2/NEFL	26
GO:0007093	mitotic cell cycle checkpoint	24/1167	147/17913	2.70473e-05	0.0016998	0.00142524	BTG2/DUSP1/AURKA/EP300/RBL2/CCND1/CDKN1B/ATF2/CENPF/PLAGL1/CDKN1A/SOX4/CNOT1/PCNA/RINT1/MDM2/CNOT9/HMGA2/RAD17/CNOT8/CNOT11/TAOK1/BUB1/GIGYF2	24
GO:0042326	negative regulation of phosphorylation	53/1167	455/17913	2.79506e-05	0.00171571	0.00143858	WNK1/SPRED1/DUSP1/CALM3/NR2F2/IBTK/PAFAH1B1/CRKL/SMAD7/DNAJC3/DKK1/PRKAR1A/SNX25/HIPK3/CORO1C/DUSP16/CDKN1B/STK38/HMGCR/KAT2B/ASH1L/TARDBP/CDKN1A/CDKN1C/CEP85/LATS1/NIBAN1/PWP1/KLF4/DAB2IP/MYC/DUSP6/TARBP2/WARS/PRDM15/DUSP10/IGFBP3/PTPRJ/LATS2/HNRNPU/GNAQ/PPP1R15B/PAQR3/PRDX3/DUS2/YWHAG/PRNP/NPM1/KIRREL1/DUSP8/IRS2/NF2/NF1	53
GO:0050769	positive regulation of neurogenesis	53/1167	455/17913	2.79506e-05	0.00171571	0.00143858	COBL/CAPRIN1/PAFAH1B1/FYN/NEDD4L/ASPM/SYT1/MAPK6/XRCC5/RAB21/RRN3/NRCAM/ITGA6/CRKL/EP300/DICER1/SF3A2/MEGF8/SETX/CPEB3/DKK1/MMD/SNX3/MAN2A1/BCL6/NFE2L2/EPHA4/MACF1/FOXA1/MAP1B/IL6ST/DAB2IP/PLAA/LLPH/ABL2/ARF1/GOLGA4/DLG5/PTPRD/C21orf91/NPTN/KALRN/PRKCI/WASHC5/CTNNB1/LIG4/GATA2/CREB3L2/CAMK1D/TCF4/LPAR1/CUX1/NEFL	53
GO:0043087	regulation of GTPase activity	49/1167	410/17913	2.86501e-05	0.00173844	0.00145764	WNK1/TNK2/APC2/PAFAH1B1/DEPDC1/RABEP1/DEPDC1B/ADRB1/GDI2/EVI5/SNX13/HACD3/GSK3B/DOCK9/ITGA6/SYDE2/CRKL/SBF1/SEC23A/RP2/ARHGEF10/RIC1/CORO1C/BCL6/SOS1/EPHA4/MKKS/SH3BP4/LRCH1/DAB2IP/CPEB2/FGD4/GIT2/PKP4/IQGAP2/MMUT/USP6NL/RANBP2/ASAP1/GNAQ/RAPGEF6/KALRN/RICTOR/TSC1/AGFG1/NF1/S100A10/DENND1B/SRGAP2	49
GO:1902807	negative regulation of cell cycle G1/S phase transition	22/1167	130/17913	3.28027e-05	0.00196779	0.00164994	BTG2/JADE1/AURKA/EP300/RBL2/CDK6/CCND1/CDKN1B/PLAGL1/CDKN1A/SOX4/CNOT1/PCNA/CDK4/MDM2/KLF4/CNOT9/CNOT8/CNOT11/WEE1/DCUN1D3/GIGYF2	22
GO:0021987	cerebral cortex development	20/1167	112/17913	3.34121e-05	0.00197847	0.0016589	PAFAH1B1/ASPM/NDE1/GSK3B/LAMB1/CRKL/RTN4/SLC2A1/MKKS/SLC38A2/DAB2IP/SUN1/TSC1/TRAPPC9/CTNNB1/FBXO45/CDK5R1/NF1/SRGAP2/NEFL	20
GO:0016197	endosomal transport	28/1167	188/17913	3.44432e-05	0.00197847	0.0016589	VCP/AP5M1/EVI5/RAB7A/VPS35L/TMEM87A/RIC1/CORO1C/PIKFYVE/RAB29/VPS4B/VPS26A/TBC1D5/AP3B1/VPS37B/CLTC/LYST/VPS54/CHMP7/EPG5/DPY30/RHOBTB3/WASHC5/ABCA1/BET1L/DENND5A/RASSF9/DENND1B	28
GO:0019058	viral life cycle	41/1167	324/17913	3.44683e-05	0.00197847	0.0016589	VCP/RAB1B/HSPA1B/HSPA1A/KPNA6/NEDD4L/ATG5/NDC1/NUCKS1/TFRC/HACD3/RAB7A/XPO1/SLC1A5/KPNB1/DDX6/SNX3/RAB29/VPS4B/NUP43/RAN/ROCK2/RAB1A/ITGAV/TARBP2/VPS37B/XPR1/SETDB1/RAB5A/CHMP7/USP6NL/HMGA2/RANBP2/CTBP1/ITGA5/CTSB/AXL/PCBP1/IFITM1/CR1/DDX3X	41
GO:0038034	signal transduction in absence of ligand	14/1167	62/17913	3.48547e-05	0.00197847	0.0016589	HSPA1B/HSPA1A/FYN/GSK3B/SGK3/C8orf44-SGK3/MAP2K5/ITGAV/MCL1/BCL2L11/APPL1/MOAP1/FADD/NF1	14
GO:0097192	extrinsic apoptotic signaling pathway in absence of ligand	14/1167	62/17913	3.48547e-05	0.00197847	0.0016589	HSPA1B/HSPA1A/FYN/GSK3B/SGK3/C8orf44-SGK3/MAP2K5/ITGAV/MCL1/BCL2L11/APPL1/MOAP1/FADD/NF1	14
GO:0006479	protein methylation	26/1167	169/17913	3.68789e-05	0.0020493	0.00171829	BTG2/KDM6A/JARID2/KMT2C/CTCF/KMT5B/PRDM4/ASH1L/RLF/PWP1/SETDB2/SETD1B/SETDB1/METTL21A/SETD7/ARMT1/CHTOP/DPY30/NSD1/CTNNB1/SETD5/PCMTD1/TET2/SETD2/HIST1H1B/EEF1AKMT2	26
GO:0008213	protein alkylation	26/1167	169/17913	3.68789e-05	0.0020493	0.00171829	BTG2/KDM6A/JARID2/KMT2C/CTCF/KMT5B/PRDM4/ASH1L/RLF/PWP1/SETDB2/SETD1B/SETDB1/METTL21A/SETD7/ARMT1/CHTOP/DPY30/NSD1/CTNNB1/SETD5/PCMTD1/TET2/SETD2/HIST1H1B/EEF1AKMT2	26
GO:0032204	regulation of telomere maintenance	16/1167	79/17913	4.14141e-05	0.00227734	0.0019095	HNRNPA2B1/XRCC5/TNKS2/XRN1/TENT4B/DKC1/MYC/CCT6A/CCT5/NEK7/HNRNPU/CTNNB1/DCP2/TNKS/ATR/SLX4	16
GO:0031116	positive regulation of microtubule polymerization	9/1167	28/17913	4.56841e-05	0.00248625	0.00208466	SLAIN2/RAC1/HSPA1B/HSPA1A/CDKN1B/CLIP1/MAP1B/NUMA1/CDK5R1	9
GO:0030330	DNA damage response, signal transduction by p53 class mediator	19/1167	106/17913	4.93899e-05	0.00263989	0.00221349	BCL3/BTG2/SPRED1/CD44/AURKA/EP300/RBL2/CDKN1B/PLAGL1/CDKN1A/SOX4/CNOT1/PCNA/MDM2/CNOT9/CNOT8/DYRK1A/CNOT11/ATR	19
GO:0007059	chromosome segregation	36/1167	275/17913	5.00075e-05	0.00263989	0.00221349	DUSP1/CDC27/PUM2/NDC1/CDC23/RIOK3/STAG2/CTCF/KPNB1/RECQL5/FBXW7/TENT4A/NR3C1/CENPF/VPS4B/NUP43/USP9X/CEP85/LATS1/RAN/SETDB2/NUMA1/CHMP7/MKI67/HNRNPU/BUB3/FMN2/RAD21/SUN1/MIS12/CTNNB1/AXIN2/BUB1/TNKS/PHB2/DDX3X	36
GO:1903311	regulation of mRNA metabolic process	36/1167	275/17913	5.00075e-05	0.00263989	0.00221349	BTG2/HNRNPA2B1/RBM4/HSPA1A/PSMB1/PTBP1/PSMC4/PUM2/YBX1/TNRC6C/XPO1/PSMA3/CPEB3/TENT4A/XRN1/TARDBP/TENT4B/CNOT1/ROCK2/SYNCRIP/TOB1/SAP18/ZFP36L2/HNRNPU/SREK1/CNOT8/DYRK1A/SON/RBM15/YWHAB/AXIN2/DCP2/PSMD2/NPM1/GIGYF2/DCP1A	36
GO:0071897	DNA biosynthetic process	28/1167	192/17913	5.06052e-05	0.002645	0.00221777	DUSP1/HNRNPA2B1/VCP/REV3L/XRCC5/TNKS2/XRN1/CENPF/CCN2/TENT4B/WRNIP1/CDKN1A/DKC1/RPA1/PCNA/KLF4/MYC/DTL/CCT6A/POLE3/CCT5/NEK7/HNRNPU/CTNNB1/DCP2/TNKS/LIG4/ATR	28
GO:0051225	spindle assembly	17/1167	90/17913	6.1351e-05	0.00317522	0.00266234	HSPA1B/HSPA1A/RNF4/ASPM/AURKA/KIF3B/STAG2/ARHGEF10/KPNB1/STAG1/VPS4B/NUMA1/NEK7/HNRNPU/WASHC5/TNKS/TUBB	17
GO:0021801	cerebral cortex radial glia guided migration	8/1167	23/17913	6.42638e-05	0.00326201	0.00273511	PAFAH1B1/LAMB1/RTN4/DAB2IP/SUN1/CTNNB1/CDK5R1/SRGAP2	8
GO:0022030	telencephalon glial cell migration	8/1167	23/17913	6.42638e-05	0.00326201	0.00273511	PAFAH1B1/LAMB1/RTN4/DAB2IP/SUN1/CTNNB1/CDK5R1/SRGAP2	8
GO:0001706	endoderm formation	12/1167	50/17913	6.63234e-05	0.00330303	0.00276951	LAMB1/MMP15/DKK1/COL12A1/ITGAV/GATA6/HMGA2/ITGA5/CTNNB1/SMAD2/SETD2/HNF1B	12
GO:0008347	glial cell migration	12/1167	50/17913	6.63234e-05	0.00330303	0.00276951	CERS2/PAFAH1B1/LAMB1/CRKL/RTN4/EPHA4/MATN2/DAB2IP/SUN1/CTNNB1/CDK5R1/SRGAP2	12
GO:0006913	nucleocytoplasmic transport	38/1167	302/17913	7.43397e-05	0.00364196	0.00305369	HNRNPA2B1/RBM4/KPNA6/CDH1/PPP1R12A/NDC1/THOC1/GEMIN5/GSK3B/XPO1/PPM1A/KPNB1/DUSP16/RAB23/DNAJC27/SMG7/NUP43/TARDBP/CDKN1A/ATXN1/THOC2/RAN/MDM2/CTDSPL2/PRICKLE1/MBTPS1/RANBP2/APPL1/CHTOP/TSC1/NOLC1/AGFG1/CALR/NPM1/SETD2/NF1/PHB2/TXNIP	38
GO:0006470	protein dephosphorylation	39/1167	313/17913	7.45087e-05	0.00364196	0.00305369	CDC25B/DUSP1/SPPL3/CALM3/PTBP1/PPP1R12A/MTMR1/PPP2R5C/DUSP12/GSK3B/SSH1/FKBP1A/SBF1/PPM1A/PPP1R37/SHOC2/DUSP16/EYA4/ROCK2/CTDSPL2/PPM1B/DUSP5/DUSP6/CTTNBP2NL/DUSP10/IGFBP3/PTPRJ/PTPRK/PTPRD/PPP2R5E/PPP1R15B/PPP4R2/TSC1/YWHAB/CAMTA1/PPP1R3B/DUSP8/CNEP1R1/PPP1CB	39
GO:2000045	regulation of G1/S transition of mitotic cell cycle	26/1167	177/17913	8.19047e-05	0.00396674	0.00332602	BTG2/CCND2/JADE1/AURKA/EP300/RBL2/CDK6/CCND1/CDKN1B/PLAGL1/CDKN1A/SOX4/CNOT1/ANKRD17/PCNA/CDK4/MDM2/KLF4/CNOT9/ADAMTS1/CNOT8/CNOT11/WEE1/DCUN1D3/GIGYF2/DDX3X	26
GO:0031334	positive regulation of protein complex assembly	32/1167	239/17913	8.34409e-05	0.0039979	0.00335214	SLAIN2/RAC1/VCP/HSPA1B/HSPA1A/FNIP2/NCKAP1/GSK3B/SETX/CDKN1B/CAND1/CNOT1/CLIP1/MAP1B/RPA1/NUMA1/G3BP2/WARS/ARF1/IQGAP2/TAF1/JMY/BCL2L11/ARPC2/RICTOR/CTNNB1/PRKCE/ATR/CDK5R1/KIRREL1/FNIP1/HNF1B	32
GO:0021799	cerebral cortex radially oriented cell migration	9/1167	30/17913	8.40627e-05	0.0039979	0.00335214	PAFAH1B1/LAMB1/RTN4/DAB2IP/SUN1/CTNNB1/FBXO45/CDK5R1/SRGAP2	9
GO:0006367	transcription initiation from RNA polymerase II promoter	26/1167	178/17913	9.00944e-05	0.00421453	0.00353379	MAZ/CREBBP/POLR2B/RORA/MED31/CCND1/CAND1/E2F3/MED23/NR3C1/KAT2B/CCN2/ZNF45/CDKN1A/NOTCH2/CDK4/POLR2D/TAF1/GTF2A1/RBPJ/ATF7IP/NR2F1/NR2C2/TCF4/TAF15/HNF1B	26
GO:0051642	centrosome localization	8/1167	24/17913	9.09132e-05	0.00421453	0.00353379	PAFAH1B1/ASPM/AURKA/DYNC1LI2/RANBP2/SUN1/KIF5B/BICD2	8
GO:1904358	positive regulation of telomere maintenance via telomere lengthening	10/1167	37/17913	9.12413e-05	0.00421453	0.00353379	HNRNPA2B1/XRCC5/TNKS2/DKC1/CCT6A/CCT5/NEK7/CTNNB1/TNKS/ATR	10
GO:0051169	nuclear transport	38/1167	305/17913	9.18112e-05	0.00421453	0.00353379	HNRNPA2B1/RBM4/KPNA6/CDH1/PPP1R12A/NDC1/THOC1/GEMIN5/GSK3B/XPO1/PPM1A/KPNB1/DUSP16/RAB23/DNAJC27/SMG7/NUP43/TARDBP/CDKN1A/ATXN1/THOC2/RAN/MDM2/CTDSPL2/PRICKLE1/MBTPS1/RANBP2/APPL1/CHTOP/TSC1/NOLC1/AGFG1/CALR/NPM1/SETD2/NF1/PHB2/TXNIP	38
GO:0016571	histone methylation	21/1167	130/17913	9.85578e-05	0.00448523	0.00376076	KDM6A/JARID2/KMT2C/CTCF/KMT5B/PRDM4/ASH1L/RLF/PWP1/SETDB2/SETD1B/SETDB1/SETD7/CHTOP/DPY30/NSD1/CTNNB1/SETD5/TET2/SETD2/HIST1H1B	21
GO:0018209	peptidyl-serine modification	33/1167	252/17913	0.000100601	0.0045391	0.00380593	WNK1/CD44/FNIP2/GSK3B/NLK/AURKA/SMAD7/TGFBR1/MAPK8/DKK1/HIPK3/PDCD10/MAPKAP1/LATS1/ROCK2/PWP1/CNOT9/TAF1/HMGA2/PLCL2/DYRK1A/BRAF/RPS6KA4/PAQR3/PRKCI/RICTOR/NSD1/PRKCE/TNKS/ATR/CDK5R1/STK39/FNIP1	33
GO:0009416	response to light stimulus	38/1167	307/17913	0.000105441	0.00471389	0.00395248	BCL3/MSH6/DUSP1/RBM4/CREBBP/MAP4K3/USP28/ASNS/DDHD2/EP300/MAPK8/CCND1/HMGCR/RO60/CDKN1A/ATF4/PCNA/KRAS/CLOCK/MDM2/MYC/SIK1/DTL/TAF1/CHEK1/SLC7A11/PTPRK/GNAQ/NPTN/USP47/ATR/DEAF1/NPM1/NSMCE3/DCUN1D3/HRH1/NF1/PPP1CB	38
GO:0060996	dendritic spine development	17/1167	94/17913	0.000108047	0.00471389	0.00395248	CAPRIN1/PAFAH1B1/ARID1B/MAPK6/CPEB3/EPHA4/SLC12A5/LLPH/ARF1/DLG5/ASAP1/C21orf91/KALRN/ARF4/CDK5R1/LPAR1/SRGAP2	17
GO:1990823	response to leukemia inhibitory factor	17/1167	94/17913	0.000108047	0.00471389	0.00395248	JARID2/TFRC/XRCC5/XBP1/NEFH/SMAD7/KLF5/BCAT2/PDCD10/NCL/ABCD4/NFYB/GFPT2/KLF4/SMARCA5/HNRNPU/PIGA	17
GO:1990830	cellular response to leukemia inhibitory factor	17/1167	94/17913	0.000108047	0.00471389	0.00395248	JARID2/TFRC/XRCC5/XBP1/NEFH/SMAD7/KLF5/BCAT2/PDCD10/NCL/ABCD4/NFYB/GFPT2/KLF4/SMARCA5/HNRNPU/PIGA	17
GO:0035987	endodermal cell differentiation	11/1167	45/17913	0.000111137	0.00480895	0.00403219	LAMB1/MMP15/DKK1/COL12A1/ITGAV/GATA6/HMGA2/ITGA5/CTNNB1/SETD2/HNF1B	11
GO:0034644	cellular response to UV	15/1167	77/17913	0.000113793	0.00488386	0.004095	CREBBP/USP28/EP300/CDKN1A/ATF4/PCNA/MDM2/MYC/TAF1/CHEK1/PTPRK/USP47/ATR/NPM1/NSMCE3	15
GO:0018022	peptidyl-lysine methylation	20/1167	122/17913	0.000116204	0.00494711	0.00414804	KDM6A/JARID2/KMT2C/KMT5B/ASH1L/RLF/PWP1/SETDB2/SETD1B/SETDB1/METTL21A/SETD7/DPY30/NSD1/CTNNB1/SETD5/TET2/SETD2/HIST1H1B/EEF1AKMT2	20
GO:0016573	histone acetylation	23/1167	151/17913	0.000118497	0.00500438	0.00419605	CREBBP/ATG5/JADE1/EP300/CTCF/KAT2B/ATF2/NCOA3/GTF3C4/PHF10/CLOCK/TAF1/POLE3/CHEK1/CTBP1/RPS6KA4/SETD5/HCFC1/MSL2/GATA2/MSL1/LDB1/DPF3	23
GO:0043543	protein acylation	31/1167	233/17913	0.000120348	0.00503661	0.00422308	CREBBP/ATG5/JADE1/GSK3B/EP300/PPM1A/CTCF/KAT2B/ATF2/DLST/NCOA3/SOX4/GTF3C4/PHF10/CLOCK/PPM1B/TAF1/POLE3/CHEK1/ZDHHC5/CTBP1/TAOK1/RPS6KA4/SETD5/HCFC1/MSL2/ZDHHC21/GATA2/MSL1/LDB1/DPF3	31
GO:0048511	rhythmic process	36/1167	287/17913	0.000121169	0.00503661	0.00422308	RBM4/CREBBP/ARNTL2/RORA/GSK3B/EP300/AHR/SETX/MAPK8/PLEKHA1/FBXW7/KAT2B/TARDBP/USP9X/ATF4/PER2/PCNA/ROCK2/CLOCK/CDK4/NCOA2/ZFHX3/SIK1/DTL/HNRNPU/ADAMTS1/GNAQ/DYRK1A/SGPL1/TEF/AXL/CDK5R1/SP1/LGR4/PPP1CB/HNF1B	36
GO:0042176	regulation of protein catabolic process	42/1167	354/17913	0.000122659	0.00505873	0.00424162	MYLIP/SCO1/VCP/HSPA1A/FYN/PSMC4/CDH1/NEDD4L/ATXN3/NSF/RAB7A/GSK3B/XPO1/AURKA/SMAD7/OAZ1/RIC1/FBXW7/SH3D19/CDKN1B/SNX3/HMGCR/NFE2L2/EPHA4/UCHL5/FBXL5/C4BPB/LATS1/RNF128/EDEM1/UBQLN1/MDM2/DAB2IP/PRICKLE1/DTL/TAF1/FMN2/BAG5/RNF139/PSMD2/YOD1/ANXA2	42
GO:0061842	microtubule organizing center localization	8/1167	25/17913	0.000126098	0.00516026	0.00432675	PAFAH1B1/ASPM/AURKA/DYNC1LI2/RANBP2/SUN1/KIF5B/BICD2	8
GO:0043487	regulation of RNA stability	24/1167	163/17913	0.000145914	0.0058558	0.00490995	HSPA1A/PSMB1/PSMC4/PUM2/YBX1/XPO1/PSMA3/CPEB3/TENT4A/XRN1/TARDBP/TENT4B/DKC1/ROCK2/SYNCRIP/ZFP36L2/HNRNPU/YWHAB/AXIN2/DCP2/PSMD2/NPM1/GIGYF2/DCP1A	24
GO:0031112	positive regulation of microtubule polymerization or depolymerization	9/1167	32/17913	0.000146423	0.0058558	0.00490995	SLAIN2/RAC1/HSPA1B/HSPA1A/CDKN1B/CLIP1/MAP1B/NUMA1/CDK5R1	9
GO:0046685	response to arsenic-containing substance	9/1167	32/17913	0.000146423	0.0058558	0.00490995	VCP/RBM4/RNF4/CDKN1A/ATF4/CPEB2/TNFRSF11B/DDX3X/NEFL	9
GO:0010833	telomere maintenance via telomere lengthening	15/1167	79/17913	0.000153879	0.00606212	0.00508295	HNRNPA2B1/XRCC5/TNKS2/XRN1/TENT4B/DKC1/CCT6A/CCT5/NEK7/HNRNPU/CTNNB1/DCP2/TNKS/ATR/SLX4	15
GO:0036503	ERAD pathway	15/1167	79/17913	0.000153879	0.00606212	0.00508295	VCP/JKAMP/ATXN3/SEL1L/CCDC47/NFE2L2/DNAJB9/EDEM1/UBQLN1/UBXN4/DNAJB12/RNF139/YOD1/RNF103/GET4	15
GO:2000278	regulation of DNA biosynthetic process	18/1167	106/17913	0.000158727	0.00620681	0.00520427	DUSP1/HNRNPA2B1/XRCC5/TNKS2/XRN1/TENT4B/CDKN1A/DKC1/KLF4/MYC/CCT6A/CCT5/NEK7/HNRNPU/CTNNB1/DCP2/TNKS/ATR	18
GO:0018394	peptidyl-lysine acetylation	24/1167	164/17913	0.000160591	0.00623351	0.00522665	CREBBP/ATG5/JADE1/EP300/CTCF/KAT2B/ATF2/NCOA3/SOX4/GTF3C4/PHF10/CLOCK/TAF1/POLE3/CHEK1/CTBP1/RPS6KA4/SETD5/HCFC1/MSL2/GATA2/MSL1/LDB1/DPF3	24
GO:0000288	nuclear-transcribed mRNA catabolic process, deadenylation-dependent decay	14/1167	71/17913	0.0001666	0.00641956	0.00538265	BTG2/TNRC6C/CPEB3/DDX6/TENT4A/TENT4B/CNOT1/TOB1/CNOT9/ZFP36L2/CNOT8/CNOT11/DCP2/DCP1A	14
GO:1902905	positive regulation of supramolecular fiber organization	26/1167	185/17913	0.000171077	0.00654433	0.00548727	SLAIN2/RAC1/HSPA1B/HSPA1A/NCKAP1/ARHGEF10/TGFBR1/CDKN1B/CCN2/DSTN/CLIP1/MAP1B/ROCK2/NUMA1/ARF1/IQGAP2/JMY/ARPC2/RICTOR/TSC1/PRKCE/CDK5R1/KIRREL1/NF2/S100A10/LPAR1	26
GO:0030900	forebrain development	43/1167	371/17913	0.000173108	0.00657436	0.00551245	BTG2/NR2F2/PAFAH1B1/FYN/CDH1/PHLPP2/ASPM/NDE1/GSK3B/LAMB1/CRKL/CDK6/DKK1/RTN4/SLC2A1/SATB2/MKKS/BCL11B/RAN/KRAS/SLC38A2/DAB2IP/NFIB/SLC7A11/C21orf91/SKI/SUN1/TSC1/AXL/TRAPPC9/CTNNB1/RBPJ/KIF5B/CNP/FBXO45/CDK5R1/GATA2/SETD2/NF2/NF1/LPAR1/SRGAP2/NEFL	43
GO:0035019	somatic stem cell population maintenance	14/1167	72/17913	0.000194594	0.00729543	0.00611704	POLR2B/SOX4/KLF4/POLR2D/ZFP36L2/SKI/RBPJ/LIG4/SMAD2/GATA2/ASCL2/BCL9L/LDB1/HNF1B	14
GO:0018393	internal peptidyl-lysine acetylation	23/1167	156/17913	0.000194858	0.00729543	0.00611704	CREBBP/ATG5/JADE1/EP300/CTCF/KAT2B/ATF2/NCOA3/GTF3C4/PHF10/CLOCK/TAF1/POLE3/CHEK1/CTBP1/RPS6KA4/SETD5/HCFC1/MSL2/GATA2/MSL1/LDB1/DPF3	23
GO:0030901	midbrain development	16/1167	90/17913	0.000209748	0.0077976	0.0065381	CALM3/ACTB/DKK1/SOS1/ATP5PB/ZNF430/MAPKAP1/YWHAH/TAF1/DLG5/ATP5PF/ZNF148/FZD6/CTNNB1/CNP/CCDC14	16
GO:0007051	spindle organization	22/1167	147/17913	0.000213905	0.00786436	0.00659408	HSPA1B/HSPA1A/RNF4/ASPM/AURKA/MYH9/KIF3B/STAG2/ARHGEF10/KPNB1/STAG1/VPS4B/RAN/NUMA1/CLTC/NEK7/TRIM36/HNRNPU/WASHC5/TNKS/CKAP5/TUBB	22
GO:0000819	sister chromatid segregation	23/1167	157/17913	0.000214523	0.00786436	0.00659408	DUSP1/CDC27/CDC23/STAG2/CTCF/KPNB1/FBXW7/TENT4A/CENPF/VPS4B/LATS1/RAN/NUMA1/CHMP7/HNRNPU/BUB3/RAD21/MIS12/CTNNB1/AXIN2/BUB1/TNKS/PHB2	23
GO:0060213	positive regulation of nuclear-transcribed mRNA poly(A) tail shortening	5/1167	10/17913	0.000222391	0.00806324	0.00676084	BTG2/TNRC6C/CPEB3/CNOT1/TOB1	5
GO:0031331	positive regulation of cellular catabolic process	40/1167	341/17913	0.000223798	0.00806324	0.00676084	BTG2/VCP/HSPA1A/ABHD5/PSMC4/PIK3CB/GNAI3/ATXN3/TNRC6C/GSK3B/AURKA/SPTLC2/SMAD7/CPEB3/FBXW7/SH3D19/NFE2L2/FBXL5/CNOT1/SH3BP4/RNF128/EDEM1/ROCK2/UBQLN1/MDM2/DAB2IP/PRICKLE1/TOB1/TAF1/ZFP36L2/BCL2L11/CNOT8/TSC1/PAFAH1B2/RNF139/TMEM173/IRS2/ENTPD5/GIGYF2/RAB12	40
GO:0034599	cellular response to oxidative stress	36/1167	296/17913	0.00022453	0.00806324	0.00676084	ARL6IP5/HSPA1B/HSPA1A/PDK2/FYN/PRODH/ADNP2/SETX/MAPK8/PLEKHA1/FBXW7/PDCD10/NFE2L2/ADPRHL2/MTR/MAPKAP1/KLF2/ATF4/PCNA/UBQLN1/MDM2/KLF4/CPEB2/MCL1/SLC7A11/PTPRK/AIFM1/PRDX3/TSC1/BAG5/AXL/CTNNB1/ATP2A2/PAWR/VKORC1L1/TXNRD1	36
GO:0034616	response to laminar fluid shear stress	6/1167	15/17913	0.00022658	0.00807661	0.00677204	SMAD7/NFE2L2/KLF2/KLF4/MAP2K5/ABCA1	6
GO:0034968	histone lysine methylation	18/1167	109/17913	0.000227963	0.00807661	0.00677204	KDM6A/JARID2/KMT2C/KMT5B/ASH1L/RLF/PWP1/SETDB2/SETD1B/SETDB1/SETD7/DPY30/NSD1/CTNNB1/SETD5/TET2/SETD2/HIST1H1B	18
GO:0090169	regulation of spindle assembly	8/1167	27/17913	0.000230288	0.00810459	0.00679551	HSPA1B/HSPA1A/RNF4/STAG2/STAG1/VPS4B/NUMA1/HNRNPU	8
GO:0043488	regulation of mRNA stability	23/1167	158/17913	0.000235919	0.00824781	0.00691559	HSPA1A/PSMB1/PSMC4/PUM2/YBX1/XPO1/PSMA3/CPEB3/TENT4A/XRN1/TARDBP/TENT4B/ROCK2/SYNCRIP/ZFP36L2/HNRNPU/YWHAB/AXIN2/DCP2/PSMD2/NPM1/GIGYF2/DCP1A	23
GO:0032212	positive regulation of telomere maintenance via telomerase	9/1167	34/17913	0.000243316	0.0083475	0.00699918	XRCC5/TNKS2/DKC1/CCT6A/CCT5/NEK7/CTNNB1/TNKS/ATR	9
GO:0032386	regulation of intracellular transport	45/1167	400/17913	0.000243503	0.0083475	0.00699918	CALM3/RBM4/FYN/CDH1/USP36/PPP1R12A/SYT1/RAB21/GSK3B/NEFH/PPM1A/OAZ1/UBE2D3/FBXW7/C2CD5/RAB23/SNX3/PDCD10/DNAJC27/RAB29/TARDBP/MAP1B/RAN/EDEM1/RINT1/MDM2/NUMA1/CTDSPL2/DNAJC13/ARF1/RAB5A/YIPF5/NOLC1/KIF5B/RNF139/PRNP/ATP2A2/DNAJC30/CDK5R1/GATA2/YOD1/SETD2/ANXA2/INSIG1/NF1	45
GO:0072331	signal transduction by p53 class mediator	33/1167	264/17913	0.000243515	0.0083475	0.00699918	BCL3/BTG2/SPRED1/PDK2/CD44/USP28/RRN3/AURKA/EP300/RBL2/CDKN1B/CHD4/PERP/PLAGL1/CDKN1A/SOX4/CNOT1/DYRK2/RPA1/PCNA/MDM2/CNOT9/TAF1/CHEK1/JMY/RAD17/CNOT8/DYRK1A/CNOT11/HIPK1/ATR/CDK5R1/TAF15	33
GO:0006914	autophagy	51/1167	471/17913	0.000248421	0.00838931	0.00703424	VCP/RAB1B/WDR6/VPS41/RB1CC1/PIK3CB/USP36/ATG5/GNAI3/RAB7A/USP33/GSK3B/XBP1/EP300/SPTLC2/HERC1/MTMR9/MAPK8/FBXW7/EIF4G2/RAB23/PIKFYVE/STBD1/VPS4B/VPS26A/SH3BP4/TBC1D5/C19orf12/UBQLN1/PLAA/RAB1A/ANXA7/VPS37B/CLTC/ABL2/MCL1/RAB5A/ATP6V1B2/ITPR1/BCL2L11/TMEM74/TSC1/PAFAH1B2/CDK5R1/YOD1/TMEM173/PIK3R4/TECPR2/RAB12/PLEKHM1/DYNLL2	51
GO:0061919	process utilizing autophagic mechanism	51/1167	471/17913	0.000248421	0.00838931	0.00703424	VCP/RAB1B/WDR6/VPS41/RB1CC1/PIK3CB/USP36/ATG5/GNAI3/RAB7A/USP33/GSK3B/XBP1/EP300/SPTLC2/HERC1/MTMR9/MAPK8/FBXW7/EIF4G2/RAB23/PIKFYVE/STBD1/VPS4B/VPS26A/SH3BP4/TBC1D5/C19orf12/UBQLN1/PLAA/RAB1A/ANXA7/VPS37B/CLTC/ABL2/MCL1/RAB5A/ATP6V1B2/ITPR1/BCL2L11/TMEM74/TSC1/PAFAH1B2/CDK5R1/YOD1/TMEM173/PIK3R4/TECPR2/RAB12/PLEKHM1/DYNLL2	51
GO:0015931	nucleobase-containing compound transport	29/1167	221/17913	0.000249502	0.00838931	0.00703424	HNRNPA3/HNRNPA2B1/SLC35E2B/NDC1/NCBP3/THOC1/XPO1/SLC25A36/SMG7/NUP43/SLC35B3/THOC2/RAN/G3BP2/HNRNPA1L2/EPG5/HNRNPU/RANBP2/CHTOP/SLC25A32/TSC1/KIF5C/SLC33A1/TNKS/AGFG1/CKAP5/SLC35A4/SETD2/BICD2	29
GO:0043414	macromolecule methylation	34/1167	276/17913	0.000260607	0.00870725	0.00730082	BTG2/KDM6A/JARID2/KMT2C/BAZ2A/TDRD1/CTCF/KMT5B/PRDM4/ASH1L/RLF/ZC3H13/PWP1/SETDB2/MYC/SETD1B/SETDB1/METTL21A/SETD7/ARMT1/WDR4/CHTOP/RBM15/DPY30/NSD1/CTNNB1/SETD5/PCMTD1/TET2/ATF7IP/TRMT10C/SETD2/HIST1H1B/EEF1AKMT2	34
GO:0034330	cell junction organization	34/1167	277/17913	0.000278952	0.00920368	0.00771706	DSP/RAC1/CDH1/DSG2/ACTB/ITGA6/SMAD7/TJP1/TGFBR1/CORO1C/STRN/MACF1/GRHL1/ROCK2/TLN1/PKP4/ANK2/PTPRJ/DLG5/PTPRK/RUNX1/ITGA5/HIPK1/PRKCI/TSC1/RAB8B/CTNNB1/PEAK1/ACTG1/PIP5K1C/NF2/S100A10/CTNND1/LDB1	34
GO:0097193	intrinsic apoptotic signaling pathway	34/1167	277/17913	0.000278952	0.00920368	0.00771706	BCL3/ARL6IP5/MSH6/CEBPB/HSPA1A/PDK2/CD44/USP28/FNIP2/RRN3/PRODH/XBP1/EP300/FBXW7/PERP/PDCD10/NFE2L2/CDKN1A/SGPP1/DYRK2/ATF4/UBQLN1/MDM2/DAB2IP/MCL1/ITPR1/BCL2L11/AIFM1/HIPK1/MOAP1/BAG5/CUL5/USP47/DDX3X	34
GO:0046785	microtubule polymerization	13/1167	66/17913	0.000285456	0.00928505	0.00778529	SLAIN2/RAC1/HSPA1B/HSPA1A/CDKN1B/TUBGCP3/CLIP1/MAP1B/NUMA1/DYRK1A/HDGFL3/CKAP5/CDK5R1	13
GO:0060999	positive regulation of dendritic spine development	10/1167	42/17913	0.000286147	0.00928505	0.00778529	CAPRIN1/PAFAH1B1/MAPK6/CPEB3/LLPH/ARF1/DLG5/C21orf91/KALRN/LPAR1	10
GO:0007088	regulation of mitotic nuclear division	22/1167	150/17913	0.000286695	0.00928505	0.00778529	DUSP1/HSPA1B/HSPA1A/CDC27/CDK13/AURKA/CDC23/STAG2/CDKN1B/CENPF/STAG1/VPS4B/CDKN1C/CEP85/NUMA1/PHIP/MKI67/CHEK1/HNRNPU/RAD21/TNKS/PHB2	22
GO:0016055	Wnt signaling pathway	53/1167	498/17913	0.000290102	0.00933811	0.00782979	WNK1/APC2/RAC1/KDM6A/VCP/GRK6/PSMB1/CELSR3/PSMC4/DEPDC1B/ASPM/JADE1/TNRC6C/GSK3B/NLK/PSMA3/PPM1A/DKK4/SPIN1/TNKS2/DKK1/CCND1/SNX3/STRN/VPS26A/SOX4/MACF1/LATS1/KLF4/DAB2IP/PRICKLE1/CLTC/PRDM15/RAB5A/LATS2/GNAQ/SKI/RUNX1/FZD6/CTNNB1/RBPJ/AXIN2/USP47/VANGL1/TNKS/PSMD2/TBL1XR1/BCL9L/CTNND1/LDB1/LGR4/DDX3X/HNF1B	53
GO:0070884	regulation of calcineurin-NFAT signaling cascade	9/1167	35/17913	0.000308785	0.0097981	0.00821547	CHERP/SPPL3/PTBP1/GSK3B/NFAT5/FHL2/DYRK2/CAMTA1/PRNP	9
GO:0106056	regulation of calcineurin-mediated signaling	9/1167	35/17913	0.000308785	0.0097981	0.00821547	CHERP/SPPL3/PTBP1/GSK3B/NFAT5/FHL2/DYRK2/CAMTA1/PRNP	9
GO:0045732	positive regulation of protein catabolic process	26/1167	192/17913	0.000311303	0.0097981	0.00821547	MYLIP/VCP/HSPA1A/PSMC4/ATXN3/NSF/RAB7A/GSK3B/AURKA/SMAD7/OAZ1/FBXW7/SH3D19/CDKN1B/NFE2L2/FBXL5/C4BPB/RNF128/EDEM1/UBQLN1/MDM2/DAB2IP/PRICKLE1/DTL/TAF1/RNF139	26
GO:0006475	internal protein amino acid acetylation	23/1167	161/17913	0.000311817	0.0097981	0.00821547	CREBBP/ATG5/JADE1/EP300/CTCF/KAT2B/ATF2/NCOA3/GTF3C4/PHF10/CLOCK/TAF1/POLE3/CHEK1/CTBP1/RPS6KA4/SETD5/HCFC1/MSL2/GATA2/MSL1/LDB1/DPF3	23
GO:0198738	cell-cell signaling by wnt	53/1167	500/17913	0.000319818	0.0099431	0.00833706	WNK1/APC2/RAC1/KDM6A/VCP/GRK6/PSMB1/CELSR3/PSMC4/DEPDC1B/ASPM/JADE1/TNRC6C/GSK3B/NLK/PSMA3/PPM1A/DKK4/SPIN1/TNKS2/DKK1/CCND1/SNX3/STRN/VPS26A/SOX4/MACF1/LATS1/KLF4/DAB2IP/PRICKLE1/CLTC/PRDM15/RAB5A/LATS2/GNAQ/SKI/RUNX1/FZD6/CTNNB1/RBPJ/AXIN2/USP47/VANGL1/TNKS/PSMD2/TBL1XR1/BCL9L/CTNND1/LDB1/LGR4/DDX3X/HNF1B	53
GO:0021537	telencephalon development	31/1167	246/17913	0.000321244	0.0099431	0.00833706	BTG2/PAFAH1B1/PHLPP2/ASPM/NDE1/GSK3B/LAMB1/CRKL/CDK6/RTN4/SLC2A1/MKKS/BCL11B/RAN/SLC38A2/DAB2IP/NFIB/SLC7A11/SKI/SUN1/TSC1/TRAPPC9/CTNNB1/KIF5B/FBXO45/CDK5R1/NF2/NF1/LPAR1/SRGAP2/NEFL	31
GO:0044839	cell cycle G2/M phase transition	32/1167	257/17913	0.000322082	0.0099431	0.00833706	CDC25B/CALM3/PAFAH1B1/PSMB1/PSMC4/PPP1R12A/NDE1/UIMC1/AURKA/PSMA3/CCND1/CENPF/VPS4B/CDKN1A/LATS1/RINT1/CDK4/DTL/CHEK1/HMGA2/BACH1/TAOK1/RAD21/WEE1/YWHAG/USP47/PSMD2/DCTN2/CKAP5/NPM1/TUBB/PPP1CB	32

## Sheet: GeneOnthology_MF
ID	Description	GeneRatio	BgRatio	pvalue	p.adjust	qvalue	geneID	Count
GO:0001228	DNA-binding transcription activator activity, RNA polymerase II-specific	55/1177	390/16969	3.66523e-07	0.000170309	0.000147084	TCF12/IRF2/MZF1/CEBPB/BARX2/YBX1/KLF6/NUCKS1/RORA/NFATC3/EP300/SIX4/KLF5/NFAT5/CTCF/NRF1/PRDM4/E2F3/NR3C1/CEBPZ/ATF2/NFE2L2/MEF2D/STAG1/PLAGL1/SATB2/TARDBP/SOX4/IRF1/BCL11B/ATF4/FOXA1/GRHL1/CLOCK/VEZF1/KLF4/MYC/NFIB/HMGA2/BACH1/ELK4/RUNX1/IER2/RBPJ/ZNF24/HCFC1/SMAD2/NR2C2/GATA2/CREB3L2/SP1/MTF1/ZNF292/TCF4/FOXJ3	55
GO:0000987	proximal promoter sequence-specific DNA binding	61/1177	452/16969	4.05014e-07	0.000170309	0.000147084	TCF12/MZF1/MAZ/CEBPB/CREBBP/ARNTL2/YBX1/KLF6/RORA/NFATC3/ACTB/XBP1/EP300/SIX4/KLF5/NFAT5/CTCF/NRF1/AHR/PRDM4/CHD4/E2F3/NR3C1/SMAD5/CEBPZ/ATF2/SATB2/BCL11A/SOX4/IRF1/BCL11B/ATF4/GRHL1/CLOCK/KLF4/MYC/AEBP2/NCOA2/ZFHX3/PRDM15/GATAD2B/NFIB/HMGA2/HNRNPU/ELK4/RUNX1/ZNF148/NSD1/RBPJ/ZNF217/SMAD2/NR2F1/TGIF1/NR2C2/CREB3L2/ASCL2/SP1/MTF1/TCF4/ZNF431/HNF1B	61
GO:0000978	RNA polymerase II proximal promoter sequence-specific DNA binding	58/1177	432/16969	9.25394e-07	0.000259419	0.000224043	TCF12/MZF1/MAZ/CEBPB/ARNTL2/YBX1/KLF6/RORA/NFATC3/ACTB/XBP1/EP300/SIX4/KLF5/NFAT5/CTCF/NRF1/AHR/PRDM4/CHD4/NR3C1/SMAD5/CEBPZ/ATF2/SATB2/BCL11A/SOX4/IRF1/BCL11B/ATF4/GRHL1/CLOCK/KLF4/MYC/AEBP2/NCOA2/ZFHX3/PRDM15/GATAD2B/NFIB/HMGA2/HNRNPU/ELK4/RUNX1/ZNF148/NSD1/RBPJ/ZNF217/SMAD2/NR2F1/TGIF1/NR2C2/CREB3L2/ASCL2/SP1/MTF1/TCF4/ZNF431	58
GO:0045296	cadherin binding	42/1177	297/16969	8.07331e-06	0.00153857	0.00132876	HSPA1A/CDH1/DOCK9/RPL6/GOLGA3/ITGA6/CRKL/MYH9/NOP56/TJP1/EIF4G2/DDX6/STK38/RARS/RTN4/AHNAK/MACF1/MYO1B/RAN/CEMIP2/TES/ABI1/DAB2IP/TLN1/RAB1A/RPL7A/ASAP1/CIP2A/YWHAB/CTNNB1/PCBP1/KIF5B/HCFC1/CKAP5/CDK5R1/PDXDC1/ANXA2/HIST1H3D/CD2AP/CTNND1/GIGYF2/DDX3X	42
GO:0004674	protein serine/threonine kinase activity	49/1177	371/16969	1.00764e-05	0.00153857	0.00132876	WNK1/TNK2/GRK6/TLK1/MAP3K3/MAP4K3/TRIO/CDK13/MAPK6/GSK3B/CPNE3/NLK/AURKA/RIOK3/CDK16/CDK6/TGFBR1/MAPK8/HIPK3/STK38/SGK1/NEK9/STK35/DYRK2/LATS1/DSTYK/ROCK2/CDK4/SIK1/MAP3K21/TAF1/CHEK1/LATS2/NEK7/DYRK1A/BRAF/KALRN/TAOK1/RPS6KA4/HIPK1/PRKCI/BUB1/SIK2/PRKCE/CDC42BPG/ATR/FAM20C/STK39/CDC42BPB	49
GO:0051020	GTPase binding	54/1177	426/16969	1.20754e-05	0.00153857	0.00132876	RAC1/INF2/TRIO/ADRB1/GDI2/NCKAP1/YBX1/EVI5/EXOC5/NSF/USP33/XPO1/HACE1/DOCK9/SBF1/KIF3B/HERC1/ARHGEF10/TNPO2/RIC1/KPNB1/MADD/CORO1C/SOS1/RAB29/MAPKAP1/ARFGEF2/PLEKHG3/SH3BP4/IPO8/ROCK2/FGD4/RGL1/GOLGA4/IQGAP2/USP6NL/RANBP2/RAPGEF6/KALRN/AIMP1/RHOBTB3/ABCA1/AP1G1/ARF4/DENND6A/DENND5A/BICD2/MYO5A/MARCH5/CDC42BPB/DENND4B/DENND1B/FNIP1/SRGAP2	54
GO:0031267	small GTPase binding	45/1177	333/16969	1.28062e-05	0.00153857	0.00132876	RAC1/INF2/TRIO/ADRB1/GDI2/NCKAP1/EVI5/EXOC5/NSF/USP33/XPO1/HACE1/SBF1/KIF3B/ARHGEF10/TNPO2/RIC1/KPNB1/MADD/CORO1C/SOS1/RAB29/MAPKAP1/PLEKHG3/SH3BP4/IPO8/ROCK2/FGD4/RGL1/IQGAP2/USP6NL/RANBP2/RAPGEF6/KALRN/RHOBTB3/ABCA1/AP1G1/DENND6A/DENND5A/BICD2/MYO5A/CDC42BPB/DENND4B/DENND1B/SRGAP2	45
GO:0017016	Ras GTPase binding	43/1177	320/16969	2.27564e-05	0.00239227	0.00206604	RAC1/INF2/TRIO/ADRB1/NCKAP1/EVI5/EXOC5/NSF/USP33/XPO1/HACE1/SBF1/KIF3B/ARHGEF10/TNPO2/RIC1/KPNB1/MADD/CORO1C/SOS1/RAB29/MAPKAP1/PLEKHG3/SH3BP4/IPO8/ROCK2/FGD4/RGL1/IQGAP2/USP6NL/RANBP2/RAPGEF6/KALRN/RHOBTB3/AP1G1/DENND6A/DENND5A/BICD2/MYO5A/CDC42BPB/DENND4B/DENND1B/SRGAP2	43
GO:0097718	disordered domain specific binding	10/1177	31/16969	2.86239e-05	0.00267475	0.00231	CALM3/HSPA1A/FYN/NCOA3/MDM2/NUMA1/CLTC/CTNNB1/SMAD2/MYO5A	10
GO:0003682	chromatin binding	53/1177	437/16969	4.90009e-05	0.00412098	0.00355901	FUS/MSH6/HP1BP3/CEBPB/CREBBP/JARID2/BARX2/POLR2B/RNF4/YBX1/POLR1A/NUCKS1/ACTB/CIC/CBX5/EP300/CTCF/RBL2/CHD4/BCL6/KAT2B/ATF2/ASH1L/CENPF/SATB2/RAN/ANKRD17/H3F3B/PCNA/GRHL1/CLOCK/KLF4/NCOA2/GATA6/PRDM15/SETDB1/GATAD2B/SETD7/HMGA2/SMARCA5/HNRNPU/ELK4/NSD1/CTNNB1/RBPJ/BRD3/HCFC1/SMAD2/GATA2/HIST1H1B/ZNF431/LDB1/BRD2	53
GO:0044389	ubiquitin-like protein ligase binding	38/1177	286/16969	8.50889e-05	0.00650543	0.00561831	TNK2/VCP/CEBPB/HSPA1B/HSPA1A/JKAMP/ATXN3/XRCC5/GSK3B/NLK/AURKA/PSMA3/SMAD7/UBE2W/PRKAR1A/FBXW7/SMAD5/RTN4/CDKN1A/TRAF3/UBE2G1/MDM2/DBT/HSPD1/SKI/FZD6/MOAP1/BAG5/ARIH1/CUL5/AXIN2/SMAD2/CALR/YOD1/ACTG1/TUBB/TXNIP/HIST1H2BH	38
GO:0046332	SMAD binding	15/1177	72/16969	0.000102681	0.00719624	0.00621492	TCF12/FKBP1A/PPM1A/SMAD7/TGFBR1/USP9X/TOB1/PURB/HMGA2/SKI/COL1A2/CTNNB1/AXIN2/SMAD2/TGIF1	15
GO:0031625	ubiquitin protein ligase binding	36/1177	270/16969	0.000120373	0.00778722	0.0067253	TNK2/VCP/HSPA1B/HSPA1A/JKAMP/ATXN3/XRCC5/GSK3B/NLK/AURKA/PSMA3/SMAD7/UBE2W/PRKAR1A/FBXW7/SMAD5/RTN4/CDKN1A/TRAF3/UBE2G1/MDM2/DBT/HSPD1/SKI/FZD6/MOAP1/BAG5/ARIH1/CUL5/AXIN2/SMAD2/CALR/YOD1/ACTG1/TUBB/TXNIP	36
GO:0050839	cell adhesion molecule binding	52/1177	444/16969	0.000141536	0.00850227	0.00734284	DSP/HSPA1A/NRXN3/CDH1/DSG2/DOCK9/RPL6/GOLGA3/ITGA6/CRKL/MYH9/NOP56/TJP1/EIF4G2/DDX6/STK38/RARS/RTN4/AHNAK/MACF1/MYO1B/RAN/CEMIP2/TES/ABI1/DAB2IP/TLN1/RAB1A/ANXA7/ITGAV/RPL7A/ASAP1/PTPRD/NPTN/ITGA5/CIP2A/FBN1/YWHAB/CTNNB1/PCBP1/KIF5B/HCFC1/CKAP5/CDK5R1/CALR/PDXDC1/ANXA2/HIST1H3D/CD2AP/CTNND1/GIGYF2/DDX3X	52

## Sheet: GeneOnthology_CC
ID	Description	GeneRatio	BgRatio	pvalue	p.adjust	qvalue	geneID	Count
GO:0005912	adherens junction	63/1185	496/18678	1.03925e-07	2.80873e-05	2.21389e-05	IRF2/MARCKS/TNK2/DSP/RAC1/HSPA1B/HSPA1A/SCARF2/CD44/VEZT/CDH1/GDI2/PPP1R12A/NCKAP1/HACD3/ACTB/USP33/ITGA8/RAB21/CD59/CPNE3/RPL6/ITGA6/MYH9/ZFYVE21/SMAD7/TJP1/EIF4G2/DDX6/CORO1C/FHL2/GNA13/AHNAK/PALLD/KRAS/TES/TLN1/ITGA11/ITGAV/GIT2/CLTC/DCAF6/ARF1/RPL7A/LIN7C/DLG5/PTPRK/ITGA5/ARPC2/YWHAB/CTNNB1/YWHAG/PEAK1/ATP2A2/CALR/NPM1/ANXA2/ACTG1/PIP5K1C/NF2/CTNND1/PPP1CB/RPS29	63
GO:0042470	melanosome	23/1185	105/18678	1.33962e-07	2.80873e-05	2.21389e-05	RAB5B/RAC1/SYPL1/TFRC/RAB7A/GANAB/SLC1A5/SLC2A1/GNA13/CANX/CALU/RAN/RAB1A/CLTC/RAB5A/ATP6V1B2/RPN1/CTSB/YWHAB/TMED10/CNP/ANXA2/MYO5A	23
GO:0048770	pigment granule	23/1185	105/18678	1.33962e-07	2.80873e-05	2.21389e-05	RAB5B/RAC1/SYPL1/TFRC/RAB7A/GANAB/SLC1A5/SLC2A1/GNA13/CANX/CALU/RAN/RAB1A/CLTC/RAB5A/ATP6V1B2/RPN1/CTSB/YWHAB/TMED10/CNP/ANXA2/MYO5A	23
GO:0031252	cell leading edge	51/1185	384/18678	4.40155e-07	6.92144e-05	5.45561e-05	COBL/APC2/RAC1/PAFAH1B1/CD44/VEZT/CDH1/NCKAP1/ITGA8/SSH1/MYH9/MTMR9/CDK6/PLEKHA1/CORO1C/C2CD5/MACF1/ATF4/PALLD/CLIP1/ABI1/TLN1/ITGAV/FGD4/SLC39A6/ARF1/RAB5A/MYO10/IQGAP2/ATP6V1B2/PTPRJ/JMY/PTPRK/SH3RF1/APPL1/ITGA5/ARPC2/PRKCI/TSC1/CTNNB1/ARF4/CDC42BPG/ANXA2/PIP5K1C/NF2/MYO5A/CD2AP/CTNND1/LDB1/CDC42BPB/SRGAP2	51
GO:0036464	cytoplasmic ribonucleoprotein granule	30/1185	176/18678	6.50732e-07	7.04657e-05	5.55424e-05	CAPRIN1/RAC1/VCP/RBM4/PUM2/YBX1/ACTB/RPL6/TDRD1/NUFIP2/KPNB1/DDX6/XRN1/NCL/TARDBP/CNOT1/BTBD2/ROCK2/CLOCK/G3BP2/CNOT9/HNRNPU/CHTOP/PCBP1/DCP2/LIG4/TUBB/GIGYF2/DDX3X/DCP1A	30
GO:0000785	chromatin	61/1185	500/18678	6.72169e-07	7.04657e-05	5.55424e-05	TCF12/MSH6/CCND2/HP1BP3/CEBPB/CREBBP/UBR2/ARID1B/NUCKS1/AFF4/MCM2/ACTB/BAZ2A/CBX5/STAG2/TRPS1/ASF1B/H2AFV/DDX6/CHD4/SOS1/NFE2L2/UCHL5/CENPF/STAG1/TARDBP/NCOA3/IRF1/KLF2/PHF10/RAN/ANKRD17/H3F3B/PCNA/CDK4/KLF4/MYC/GLYR1/ANP32E/GATAD2B/TAF1/CHMP7/CHEK1/HMGA2/SMARCA5/RAD21/CTNNB1/SMAD2/PAWR/CREB3L2/HIST1H1B/SP1/SLX4/TCF4/HIST1H3D/LDB1/HIST2H2BF/DPF3/HIST1H2AH/HIST1H2BH/HIST1H2AE	61
GO:0035770	ribonucleoprotein granule	31/1185	188/18678	8.96717e-07	8.05764e-05	6.35118e-05	HNRNPA3/CAPRIN1/RAC1/VCP/RBM4/PUM2/YBX1/ACTB/RPL6/TDRD1/NUFIP2/KPNB1/DDX6/XRN1/NCL/TARDBP/CNOT1/BTBD2/ROCK2/CLOCK/G3BP2/CNOT9/HNRNPU/CHTOP/PCBP1/DCP2/LIG4/TUBB/GIGYF2/DDX3X/DCP1A	31
GO:0005813	centrosome	58/1185	473/18678	1.07065e-06	8.41799e-05	6.63522e-05	SLAIN2/MARCKS/CDC25B/CALM3/CLIC4/HSPA1B/HSPA1A/CDC27/PAFAH1B1/PPP1R12A/GNAI3/ASPM/NDE1/USP33/GSK3B/AURKA/KIF3B/SMAD7/ARHGEF10/CDK6/TNKS2/CHD4/RAB23/KAT2B/NFE2L2/CENPF/VPS4B/NEK9/MKKS/TUBGCP3/UBR4/ATF4/CEP85/CLIP1/PCNA/ROCK2/DYNC1LI2/NUMA1/CEP55/DTL/CHEK1/CCT5/HNRNPU/SLC16A1/SKI/RAPGEF6/HIPK1/PPP4R2/CTNNB1/AXIN2/TNKS/DCTN2/CKAP5/CCDC14/PDE4DIP/NPM1/BICD2/DYNLL2	58
GO:0005667	transcription factor complex	38/1185	270/18678	3.20642e-06	0.000224093	0.000176634	TCF12/CEBPB/ARNTL2/BARX2/GEMIN5/EP300/SMAD7/KLF5/AHR/E2F3/MED23/SMAD5/GTF3C2/SATB2/NFYB/GTF3C4/ATF4/CLOCK/CDK4/KLF4/ZFHX3/GATA6/TAF1/HNRNPU/SKI/RUNX1/CTBP1/GTF2A1/CTNNB1/ATF7IP/SMAD2/DEAF1/BCL9L/TCEA1/TCF4/LDB1/RBM14/HNF1B	38
GO:0098687	chromosomal region	44/1185	337/18678	4.22081e-06	0.000265489	0.000209263	HNRNPA2B1/CEBPB/PAFAH1B1/POLR2B/PPP1R12A/NDE1/MCM2/PPP2R5C/THOC1/XRCC5/XPO1/CBX5/STAG2/CTCF/SETX/TNKS2/KMT5B/KAT2B/CENPF/STAG1/NUP43/WRNIP1/THOC2/CLIP1/RPA1/H3F3B/PCNA/DYNC1LI2/CHEK1/RAD17/HNRNPU/BUB3/RAD21/SUGT1/MIS12/BUB1/TNKS/LIG4/ATR/DCTN2/CKAP5/NSMCE3/SLX4/PPP1CB	44
GO:0005635	nuclear envelope	51/1185	420/18678	6.26154e-06	0.000358046	0.000282219	OSBPL8/AKIRIN1/OSBPL3/CCND2/CERS2/PAFAH1B1/RB1CC1/PUM2/NDC1/NDUFB4/YBX1/HACD3/XPO1/TXLNG/CBX5/SPIN1/TNKS2/KPNB1/TENT4A/RTN4/CENPF/NUP43/CLIP1/RAN/ANKRD17/CDK4/SCRN1/ANXA7/PRICKLE1/GATA6/DTL/LBR/UBXN4/CHMP7/DNAJB12/ITPR1/RANBP2/AGPAT5/GNAQ/RBM15/SUN1/TOR1AIP2/PRNP/CERS6/TNKS/AGFG1/CALR/BICD2/TUBB/CNEP1R1/ZNF224	51
GO:0001726	ruffle	27/1185	168/18678	7.29982e-06	0.000382632	0.000301598	COBL/RAC1/NCKAP1/MYH9/MTMR9/CDK6/PLEKHA1/CORO1C/C2CD5/MACF1/PALLD/CLIP1/TLN1/ITGAV/FGD4/RAB5A/MYO10/ATP6V1B2/PTPRJ/APPL1/ITGA5/ARF4/ANXA2/PIP5K1C/NF2/MYO5A/CD2AP	27
GO:0005925	focal adhesion	48/1185	397/18678	1.30584e-05	0.000631825	0.000498016	IRF2/MARCKS/RAC1/HSPA1B/HSPA1A/SCARF2/CD44/GDI2/PPP1R12A/NCKAP1/HACD3/ACTB/USP33/ITGA8/RAB21/CD59/CPNE3/RPL6/ITGA6/MYH9/ZFYVE21/CORO1C/FHL2/GNA13/AHNAK/PALLD/KRAS/TES/TLN1/ITGA11/ITGAV/GIT2/CLTC/DCAF6/ARF1/RPL7A/ITGA5/ARPC2/YWHAB/CTNNB1/YWHAG/PEAK1/CALR/NPM1/ACTG1/PIP5K1C/PPP1CB/RPS29	48
GO:0005924	cell-substrate adherens junction	48/1185	399/18678	1.49184e-05	0.000670263	0.000528313	IRF2/MARCKS/RAC1/HSPA1B/HSPA1A/SCARF2/CD44/GDI2/PPP1R12A/NCKAP1/HACD3/ACTB/USP33/ITGA8/RAB21/CD59/CPNE3/RPL6/ITGA6/MYH9/ZFYVE21/CORO1C/FHL2/GNA13/AHNAK/PALLD/KRAS/TES/TLN1/ITGA11/ITGAV/GIT2/CLTC/DCAF6/ARF1/RPL7A/ITGA5/ARPC2/YWHAB/CTNNB1/YWHAG/PEAK1/CALR/NPM1/ACTG1/PIP5K1C/PPP1CB/RPS29	48
GO:0030055	cell-substrate junction	48/1185	404/18678	2.06888e-05	0.000867551	0.00068382	IRF2/MARCKS/RAC1/HSPA1B/HSPA1A/SCARF2/CD44/GDI2/PPP1R12A/NCKAP1/HACD3/ACTB/USP33/ITGA8/RAB21/CD59/CPNE3/RPL6/ITGA6/MYH9/ZFYVE21/CORO1C/FHL2/GNA13/AHNAK/PALLD/KRAS/TES/TLN1/ITGA11/ITGAV/GIT2/CLTC/DCAF6/ARF1/RPL7A/ITGA5/ARPC2/YWHAB/CTNNB1/YWHAG/PEAK1/CALR/NPM1/ACTG1/PIP5K1C/PPP1CB/RPS29	48
GO:0000922	spindle pole	24/1185	152/18678	3.11135e-05	0.00122315	0.00096411	CDC25B/CALM3/ASPM/NDE1/AURKA/STAG2/CENPF/STAG1/VPS4B/TUBGCP3/CEP85/LATS1/NUMA1/PKP4/LATS2/NEK7/HNRNPU/RAD21/CTNNB1/UMOD/TNKS/CKAP5/NPM1/FAM110C	24
GO:0016363	nuclear matrix	19/1185	106/18678	3.4549e-05	0.00127831	0.00100759	HNRNPA2B1/CLIC4/CEBPB/PRPF40A/ATXN3/RUNX1T1/THOC1/HNRNPM/STAG2/SPARC/CENPF/STAG1/SATB2/ATXN1/NUMA1/HNRNPU/ATXN7/RAD21/PHB2	19
GO:0034399	nuclear periphery	21/1185	126/18678	4.23498e-05	0.00147989	0.00116648	HNRNPA2B1/CLIC4/CEBPB/PRPF40A/ATXN3/RUNX1T1/THOC1/HNRNPM/STAG2/SPARC/CENPF/STAG1/SATB2/ATXN1/ATF4/PCNA/NUMA1/HNRNPU/ATXN7/RAD21/PHB2	21
GO:0031965	nuclear membrane	36/1185	281/18678	4.60133e-05	0.00152328	0.00120068	OSBPL8/AKIRIN1/OSBPL3/CCND2/CERS2/PAFAH1B1/RB1CC1/PUM2/NDC1/NDUFB4/YBX1/HACD3/XPO1/TXLNG/SPIN1/KPNB1/TENT4A/ANKRD17/CDK4/SCRN1/PRICKLE1/GATA6/DTL/LBR/DNAJB12/ITPR1/RANBP2/GNAQ/RBM15/SUN1/TOR1AIP2/PRNP/CERS6/TNKS/CNEP1R1/ZNF224	36
GO:0044454	nuclear chromosome part	52/1185	469/18678	6.20724e-05	0.00195218	0.00153874	TCF12/MSH6/CEBPB/CREBBP/POLR2B/ARID1B/NUCKS1/MCM2/ACTB/THOC1/XRCC5/CBX5/TRPS1/ASF1B/TNKS2/KMT5B/CHD4/UCHL5/TARDBP/NCOA3/WRNIP1/IRF1/THOC2/KLF2/PHF10/RPA1/H3F3B/PCNA/KLF4/MYC/ANP32E/GATAD2B/ETAA1/PURB/TAF1/POLE3/SMARCA5/CTNNB1/BUB1/TNKS/LIG4/ATR/SMAD2/PAWR/HIST1H1B/SP1/SLX4/TCF4/HIST1H3D/LDB1/DPF3/PPP1CB	52
GO:0010494	cytoplasmic stress granule	12/1185	55/18678	0.000138308	0.00414266	0.00326532	CAPRIN1/VCP/RBM4/PUM2/YBX1/NUFIP2/KPNB1/DDX6/TARDBP/G3BP2/GIGYF2/DDX3X	12
GO:0032279	asymmetric synapse	35/1185	294/18678	0.000251269	0.00718401	0.00566257	HNRNPA3/FYN/NSF/ITGA8/RPL6/NRCAM/NEFH/CPEB3/CPEB4/RTN4/STRN/SOS1/EPHA4/BCL11A/ARFGEF2/MAP1B/ABI1/ARF1/PKP4/LIN7C/ITPR1/DLG5/NPTN/SYN2/BSN/TSC1/CTNNB1/TANC2/PRNP/FBXO45/CDK5R1/CTNND1/PHB2/DYNLL2/SRGAP2	35
GO:0055037	recycling endosome	23/1185	164/18678	0.000281436	0.00769666	0.00606665	RAC1/RABEP1/SLC9A7/TFRC/SGK3/C8orf44-SGK3/PLEKHB2/RAB29/RNF11/ARFGEF2/RAN/SLC31A1/SCAMP2/ANK2/MCOLN2/RAB11FIP1/RAB8B/AP1G1/DENND6A/RAP2B/MYO5A/HLA-E/RAB12	23
GO:0030014	CCR4-NOT complex	6/1185	16/18678	0.000296732	0.00777685	0.00612986	CPEB3/CNOT1/TOB1/CNOT9/CNOT8/CNOT11	6
GO:0010008	endosome membrane	49/1185	464/18678	0.000320083	0.00801467	0.00631731	RAB5B/RAC1/VPS41/RABEP1/AP5M1/SLC9A7/LAPTM4A/SNX13/TFRC/RAB7A/RAB21/NDFIP2/DKK1/MMD/UBE2D3/SNX25/CORO1C/SNX3/PIKFYVE/STEAP3/PLEKHB2/EPHA4/VPS4B/VPS26A/MYO1B/TBC1D5/CD164/TMBIM1/ITM2B/DNAJC13/VPS37B/SCAMP2/CLTC/RAB5A/CHMP7/MCOLN2/APPL1/MARCH8/RAB8B/CLCN5/MARCH3/TMEM9B/ZNRF2/RAP2B/ANXA2/PIP5K1C/HLA-E/RAB12/PLEKHM1	49
GO:0000307	cyclin-dependent protein kinase holoenzyme complex	8/1185	29/18678	0.00033129	0.00801467	0.00631731	CCND2/CDK13/CDK6/CCND1/CDKN1A/PCNA/CDK4/CCNE2	8
GO:0014069	postsynaptic density	34/1185	290/18678	0.000405814	0.00911835	0.00718725	HNRNPA3/FYN/NSF/ITGA8/RPL6/NRCAM/NEFH/CPEB3/CPEB4/RTN4/STRN/SOS1/EPHA4/BCL11A/MAP1B/ABI1/ARF1/PKP4/LIN7C/ITPR1/DLG5/NPTN/SYN2/BSN/TSC1/CTNNB1/TANC2/PRNP/FBXO45/CDK5R1/CTNND1/PHB2/DYNLL2/SRGAP2	34
GO:0005819	spindle	37/1185	326/18678	0.000435342	0.00911835	0.00718725	CDC25B/CALM3/CDC27/PAFAH1B1/ASPM/EVI5/NDE1/AURKA/MYH9/KIF3B/STAG2/SPIN1/KIF20A/NR3C1/CENPF/STAG1/VPS4B/TUBGCP3/CEP85/LATS1/NUMA1/MAP2K5/CLTC/PKP4/LATS2/NEK7/HNRNPU/FMN2/KBTBD8/RAD21/CTNNB1/UMOD/TNKS/CKAP5/TBL1XR1/NPM1/FAM110C	37
GO:0016607	nuclear speck	42/1185	386/18678	0.000452534	0.00911835	0.00718725	TCF12/HP1BP3/RBM4/PRPF40A/HSPA1B/HSPA1A/USP36/CDK13/NCBP3/BAZ2A/JADE1/THOC1/RBM27/SF3A2/LUC7L3/NR3C1/SGK1/TARDBP/ZC3H13/THOC2/PNISR/SETD1B/GLYR1/DUSP10/GATAD2B/POLR2D/SAP18/HNRNPU/SREK1/DYRK1A/SON/CHTOP/RBM15/HIPK1/SRRM2/PCBP1/ZNF217/DAZAP2/BRD2/DENND1B/DDX3X/RBM14	42
GO:0098984	neuron to neuron synapse	36/1185	315/18678	0.000453744	0.00911835	0.00718725	HNRNPA3/FYN/SYT1/NSF/ITGA8/RPL6/NRCAM/NEFH/CPEB3/CPEB4/RTN4/STRN/SOS1/EPHA4/BCL11A/ARFGEF2/MAP1B/ABI1/ARF1/PKP4/LIN7C/ITPR1/DLG5/NPTN/SYN2/BSN/TSC1/CTNNB1/TANC2/PRNP/FBXO45/CDK5R1/CTNND1/PHB2/DYNLL2/SRGAP2	36
GO:0000151	ubiquitin ligase complex	28/1185	224/18678	0.000461327	0.00911835	0.00718725	UBE4A/HSPA1B/HSPA1A/CDC27/SEL1L/UBE2D1/USP33/CDC23/MED31/FBXW7/CDKN1B/CAND1/FBXL5/RNF11/DYRK2/ANAPC13/GID4/DCAF6/DTL/FBXO10/WDR26/KBTBD8/SUGT1/ARIH1/CUL5/USP47/KLHL15/GAN	28
GO:0061695	transferase complex, transferring phosphorus-containing groups	24/1185	181/18678	0.000487571	0.00911835	0.00718725	CCND2/POLR3F/REV3L/RB1CC1/POLR2B/CDK13/CDK6/RECQL5/PRKAR1A/CCND1/CDKN1A/TBC1D5/PCNA/CDK4/POLR2D/TAF1/POLE3/RPRD2/GTF2A1/SETD5/CCNE2/CDK5R1/TCEA1/PIK3R4	24
GO:0008287	protein serine/threonine phosphatase complex	9/1185	38/18678	0.000492884	0.00911835	0.00718725	PPP1R12A/PPP2R5C/SHOC2/ITPR1/PPP1R15B/PPP4R2/PPP1R3B/CNEP1R1/PPP1CB	9
GO:1903293	phosphatase complex	9/1185	38/18678	0.000492884	0.00911835	0.00718725	PPP1R12A/PPP2R5C/SHOC2/ITPR1/PPP1R15B/PPP4R2/PPP1R3B/CNEP1R1/PPP1CB	9

## Sheet: KEGG
ID	Description	GeneRatio	BgRatio	pvalue	p.adjust	qvalue	geneID	Count
hsa04110	Cell cycle	34/589	124/8040	6.57368e-12	1.91951e-09	1.49465e-09	994/894/996/1387/10926/4171/2932/8697/2033/10735/5934/1021/595/1027/1871/10274/1026/7533/25847/1028/5111/1019/4193/4609/1111/9184/5885/7465/7529/699/7532/545/9134/4087	34
hsa05166	Human T-cell leukemia virus 1 infection	37/589	219/8040	1.16641e-06	0.000170295	0.000132602	894/4215/996/1387/5291/6416/4775/7514/8697/2033/7046/5599/595/1871/8850/1386/6513/4801/1026/821/468/5901/3845/1019/4609/7094/1111/9184/2005/2224/545/9134/4087/811/64764/3133/4893	37
hsa04068	FoxO signaling pathway	25/589	131/8040	7.38631e-06	0.000583019	0.000453973	894/1387/5291/51701/2033/5934/23678/100533105/7046/5599/595/1027/604/6654/6446/1026/10365/8471/3845/4193/80854/10018/673/8660/4893	25
hsa05210	Colorectal cancer	19/589	86/8040	1.05704e-05	0.000583019	0.000453973	10297/2956/5879/5291/2932/7046/5599/595/6654/1026/3845/4609/10018/26060/673/1499/8313/4087/4893	19
hsa05203	Viral carcinogenesis	33/589	204/8040	1.15589e-05	0.000583019	0.000453973	894/5879/1387/5291/2033/5934/1021/595/1027/1108/8850/1386/1026/23352/7533/468/7187/3845/3572/1019/4193/1111/2957/7529/3516/7532/9134/64764/440689/3133/4893/1654/8345	33
hsa04218	Cellular senescence	28/589	160/8040	1.19798e-05	0.000583019	0.000453973	894/808/5291/4775/5934/1021/7046/595/10114/1871/1026/3845/1019/4193/4609/3486/1111/3708/678/204851/7248/545/9134/4087/132660/3133/4893/5500	28
hsa05220	Chronic myeloid leukemia	17/589	76/8040	2.58527e-05	0.00107843	0.000839728	5291/1399/1021/7046/595/1027/1871/6654/1026/3845/1019/4193/4609/673/861/1487/4893	17
hsa05163	Human cytomegalovirus infection	34/589	225/8040	3.71952e-05	0.00135762	0.00105713	5879/808/5291/2773/4775/2932/1399/1021/595/1871/6654/1386/10672/1026/468/3845/9475/1019/4193/4609/3685/3708/2776/7248/1499/8772/5734/811/64764/340061/6667/3133/4893/3588	34
hsa05165	Human papillomavirus infection	44/589	330/8040	6.59975e-05	0.00214125	0.00166731	10297/894/1387/5291/8516/5527/2932/3912/3655/2033/5934/1021/595/1027/1108/6654/1026/3659/23352/7187/3845/4853/1019/4193/22801/3685/526/5529/3678/5584/1278/8323/7248/1499/8772/3516/8313/5734/545/9134/64764/1282/3133/4893	44
hsa04390	Hippo signaling pathway	25/589	157/8040	0.000170955	0.00467143	0.00363745	10297/894/353500/999/60/2932/4092/7046/595/1490/7533/9113/4609/26524/9231/5584/8323/7529/1499/8313/7532/4087/71/4771/5500	25
hsa04141	Protein processing in endoplasmic reticulum	26/589	167/8040	0.00018547	0.00467143	0.00363745	7415/3304/3303/4287/6400/7321/23193/7494/10484/5611/5599/7323/4780/6238/821/468/7326/9695/29979/9373/8720/54788/6746/6184/811/55432	26
hsa05225	Hepatocellular carcinoma	26/589	168/8040	0.000204656	0.00467143	0.00363745	10297/57492/5291/60/2932/1021/7046/595/1871/6654/4780/1026/55274/3845/1019/4609/673/8323/1499/8313/4087/71/196528/7296/8110/4893	26
hsa04115	p53 signaling pathway	15/589	73/8040	0.000211741	0.00467143	0.00363745	900/894/1021/595/64065/55240/1026/1019/4193/3486/143686/1111/64393/545/9134	15
hsa05213	Endometrial cancer	13/589	58/8040	0.000223973	0.00467143	0.00363745	10297/999/5291/2932/595/6654/1026/3845/4609/673/1499/8313/4893	13
hsa04919	Thyroid hormone signaling pathway	20/589	121/8040	0.000456261	0.00888187	0.00691595	23389/1387/5291/60/2932/2033/595/8850/6513/8202/3845/4853/4193/4609/3685/10499/1499/488/71/4893	20
hsa05219	Bladder cancer	10/589	41/8040	0.000578251	0.0101172	0.00787785	999/595/1871/1026/3845/1019/4193/4609/673/4893	10
hsa05215	Prostate cancer	17/589	97/8040	0.000602279	0.0101172	0.00787785	1387/5291/2932/2033/595/1027/1871/6654/1026/468/3845/4193/673/1499/9134/64764/4893	17
hsa05017	Spinocerebellar ataxia	21/589	133/8040	0.000623663	0.0101172	0.00787785	5689/5704/9821/5291/23369/4287/6095/23152/7494/5684/10528/5599/6310/3708/2776/3516/488/5708/6667/30849/342371	21
hsa05161	Hepatitis B	24/589	162/8040	0.000682709	0.0104922	0.00816982	1387/5291/6416/4775/2033/7046/5599/1871/64135/6654/1386/1026/468/7187/5111/3845/4609/673/7529/8772/9134/64764/4893/1654	24
hsa04810	Regulation of actin cytoskeleton	29/589	213/8040	0.000818918	0.0119562	0.0093098	10297/5879/5291/4659/10787/60/8516/54434/3655/1399/4627/200576/6654/10672/54776/3845/9475/22801/3685/2252/10788/673/3678/10109/71/23396/1902/4893/5500	29
hsa04935	Growth hormone synthesis, secretion and action	19/589	119/8040	0.000971403	0.0135071	0.0105174	1387/5291/2773/6416/2932/1399/2033/5599/6654/1386/468/8471/3845/3486/3708/2776/64764/8660/4893	19
hsa05216	Thyroid cancer	9/589	37/8040	0.00110695	0.0146922	0.0114402	8030/999/595/1026/3845/4609/673/1499/4893	9
hsa04510	Focal adhesion	27/589	201/8040	0.00149993	0.0190426	0.0148277	894/5879/2534/5291/4659/60/8516/2932/3912/3655/1399/5599/595/6654/54776/9475/7094/22801/3685/673/3678/1278/1499/71/23396/1282/5500	27
hsa04520	Adherens junction	13/589	71/8040	0.00171066	0.0208131	0.0162063	5879/1387/2534/999/60/51701/2033/7082/7046/5795/1499/71/1500	13
hsa04934	Cushing syndrome	22/589	155/8040	0.00198228	0.023153	0.0180283	10297/2773/2932/2271/1021/196/595/1027/1871/1386/1026/468/1019/3708/2776/673/8323/1499/8313/9134/64764/6667	22
hsa04151	PI3K-Akt signaling pathway	41/589	354/8040	0.00211778	0.0237843	0.0185198	894/5879/23035/5291/8516/5527/2932/3912/3655/5934/23678/100533105/1021/595/1027/6654/1386/6446/1026/7533/468/3845/1019/4193/4609/22801/3685/2252/4170/10018/5529/3678/1278/7248/7529/7532/9134/64764/1282/1902/4893	41
hsa04144	Endocytosis	31/589	248/8040	0.00225318	0.0243677	0.0189741	5869/2870/3304/3303/9135/23327/7037/7879/7046/8724/9525/9559/10564/4193/9815/79720/1213/375/5868/91782/50807/80223/10109/5584/9897/3800/378/3799/4087/23396/3133	31
hsa04071	Sphingolipid signaling pathway	18/589	119/8040	0.00244142	0.0254606	0.0198251	5879/29956/2534/5291/2773/5527/9517/5599/10672/81537/3845/9475/5529/2776/8879/5581/253782/4893	18
hsa05214	Glioma	13/589	75/8040	0.0028465	0.0286613	0.0223174	808/5291/1021/595/1871/6654/1026/3845/1019/4193/673/57118/4893	13
hsa04310	Wnt signaling pathway	22/589	160/8040	0.00297085	0.0289163	0.022516	10297/894/5879/1387/4775/2932/51701/2033/27121/5599/22943/595/9475/4609/144165/1487/8323/1499/8313/81839/79718/55366	22
hsa05130	Pathogenic Escherichia coli infection	26/589	202/8040	0.00332253	0.0308695	0.0240368	5879/2534/5010/10061/10787/60/4627/7082/5599/4691/10672/4430/55930/9475/10006/834/5861/375/4651/10109/8772/10972/71/203068/4644/1902	26
hsa05202	Transcriptional misregulation in cancer	25/589	192/8040	0.00338296	0.0308695	0.0240368	2521/894/7403/1051/862/51804/51274/1027/604/1026/64919/8864/3021/4193/5077/4609/1848/3486/8091/2005/861/6667/8351/8861/8148	25
hsa05132	Salmonella infection	27/589	214/8040	0.00370804	0.0328105	0.0255482	5869/5879/27072/10787/6416/10640/60/7879/4627/5599/79026/9475/1783/10006/4609/834/121512/375/5868/10109/1499/8772/302/71/6281/9842/140735	27
hsa05211	Renal cell carcinoma	12/589	69/8040	0.00396319	0.0338922	0.0263904	5879/1387/5291/2271/1399/2033/6654/6513/1026/3845/673/4893	12
hsa05205	Proteoglycans in cancer	26/589	205/8040	0.00406242	0.0338922	0.0263904	5879/960/5291/4659/60/595/6654/1026/54776/3845/9475/4193/4609/3685/287/3708/673/3678/1278/8323/1499/6383/4087/71/4893/5500	26
hsa03018	RNA degradation	13/589	79/8040	0.00453465	0.0367811	0.0286399	7832/1656/11044/54464/64282/23019/10140/3329/9125/10950/9337/167227/55802	13
hsa01522	Endocrine resistance	15/589	98/8040	0.00485132	0.0380626	0.0296378	5291/5599/595/1027/1871/6654/8202/1026/3845/4853/1019/4193/673/6667/4893	15
hsa04010	MAPK signaling pathway	34/589	294/8040	0.005047	0.0380626	0.0296378	994/1843/5879/4215/3304/3303/8491/6416/4775/51701/1399/5494/7046/5599/80824/6654/1386/468/3845/4609/5607/5495/1847/1848/2252/11221/781/673/2005/57551/8986/1850/4763/4893	34
hsa05224	Breast cancer	20/589	147/8040	0.0050837	0.0380626	0.0296378	10297/5291/2932/1021/595/1871/6654/8202/1026/3845/4853/1019/4609/2252/673/8323/1499/8313/6667/4893	20
hsa05218	Melanoma	12/589	72/8040	0.00565274	0.041265	0.0321314	999/5291/1021/595/1871/1026/3845/1019/4193/2252/673/4893	12
hsa05226	Gastric cancer	20/589	149/8040	0.00591907	0.0421553	0.0328246	10297/999/5291/2932/7046/595/1027/1871/6654/1026/3845/4609/2252/673/8323/1499/8313/9134/4087/4893	20
hsa05222	Small cell lung cancer	14/589	92/8040	0.00673237	0.046806	0.0364459	5291/3912/3655/1021/595/1027/1871/1026/7187/1019/4609/3685/9134/1282	14

[truncated: 1 more sheets: REACTOME]
